# Supplementary material for: Long Time CO2 Storage Under Ambient Conditions in Isolated Voids of a Porous Coordination Network Facilitated by the “Magic Door” Mechanism
Source: Adv Sci (Weinh). 2023 Nov 20;11(2):2307417. doi: 10.1002/advs.202307417 (PMC10787060; doi:10.1002/advs.202307417)
Supplement: Supplementary file 2 — Supporting Information [file ADVS-11-2307417-s003.zip]

Archive with 6 entries (6 files):
- ligand.cif
- network1.cif
- network2@activated.cif
- network2@CO2_298K.cif
- network2@CO2_90K.cif
- network2@synthesized.cif
