# Supplementary material for: Long Time CO2 Storage Under Ambient Conditions in Isolated Voids of a Porous Coordination Network Facilitated by the “Magic Door” Mechanism
Source: Adv Sci (Weinh). 2023 Nov 20;11(2):2307417. doi: 10.1002/advs.202307417 (PMC10787060; doi:10.1002/advs.202307417)
Supplement: Supplementary file 2 — Supporting Information [file ADVS-11-2307417-s003.zip › ligand.cif]

data_ligand
_audit_creation_date               2022-08-24
_audit_creation_method
;
Olex2 1.5
(compiled 2022.04.07 svn.rca3783a0 for OlexSys, GUI svn.r6498)
;
_shelx_SHELXL_version_number       '2018/3'
_audit_contact_author_address      ?
_audit_contact_author_email        ?
_audit_contact_author_name         ''
_audit_contact_author_phone        ?
_publ_contact_author_id_orcid      ?
_publ_section_references
;
Bourhis, L.J., Dolomanov, O.V., Gildea, R.J., Howard, J.A.K., Puschmann, H.
 (2015). Acta Cryst. A71, 59-75.

Dolomanov, O.V., Bourhis, L.J., Gildea, R.J, Howard, J.A.K. & Puschmann, H.
 (2009), J. Appl. Cryst. 42, 339-341.

Sheldrick, G.M. (2015). Acta Cryst. C71, 3-8.
;
_chemical_name_common              ?
_chemical_name_systematic
;
 ?
;
_chemical_formula_moiety
 'C34 H32 N8, 2(C0.8 H Cl2.4), C0.9 H0.9 Cl2.7'
_chemical_formula_sum              'C36.50 H34.90 Cl7.50 N8'
_chemical_formula_weight           851.50
_chemical_absolute_configuration   ?
_chemical_melting_point            ?
_chemical_oxdiff_formula           'C H N '
loop_
  _atom_type_symbol
  _atom_type_description
  _atom_type_scat_dispersion_real
  _atom_type_scat_dispersion_imag
  _atom_type_scat_source
 'C' 'C' 0.0033 0.0016 'International Tables Vol C Tables 4.2.6.8 and 6.1.1.4'
 'H' 'H' 0.0000 0.0000 'International Tables Vol C Tables 4.2.6.8 and 6.1.1.4'
 'Cl' 'Cl' 0.1484 0.1585 'International Tables Vol C Tables 4.2.6.8 and 6.1.1.4'
 'N' 'N' 0.0061 0.0033 'International Tables Vol C Tables 4.2.6.8 and 6.1.1.4'

_shelx_space_group_comment
;
The symmetry employed for this shelxl refinement is uniquely defined
by the following loop, which should always be used as a source of
symmetry information in preference to the above space-group names.
They are only intended as comments.
;
_space_group_crystal_system        'orthorhombic'
_space_group_IT_number             33
_space_group_name_H-M_alt          'P n a 21'
_space_group_name_Hall             'P 2c -2n'
loop_
  _space_group_symop_operation_xyz
 'x, y, z'
 '-x, -y, z+1/2'
 'x+1/2, -y+1/2, z'
 '-x+1/2, y+1/2, z+1/2'

_cell_length_a                     18.1177(13)
_cell_length_b                     19.2013(12)
_cell_length_c                     11.9888(8)
_cell_angle_alpha                  90
_cell_angle_beta                   90
_cell_angle_gamma                  90
_cell_volume                       4170.7(5)
_cell_formula_units_Z              4
_cell_measurement_reflns_used      8449
_cell_measurement_temperature      123
_cell_measurement_theta_max        29.4540
_cell_measurement_theta_min        1.9890
_shelx_estimated_absorpt_T_max     0.992
_shelx_estimated_absorpt_T_min     0.944
_exptl_absorpt_coefficient_mu      0.545
_exptl_absorpt_correction_T_max    1.00000
_exptl_absorpt_correction_T_min    0.88622
_exptl_absorpt_correction_type     multi-scan
_exptl_absorpt_process_details
;
CrysAlisPro 1.171.39.43c (Rigaku Oxford Diffraction, 2018)
Empirical absorption correction using spherical harmonics,
 implemented in SCALE3 ABSPACK scaling algorithm.
;
_exptl_absorpt_special_details     ?
_exptl_crystal_colour              colourless
_exptl_crystal_density_diffrn      1.356
_exptl_crystal_density_meas        ?
_exptl_crystal_density_method      ?
_exptl_crystal_description         needle
_exptl_crystal_F_000               1750
_exptl_crystal_size_max            0.107
_exptl_crystal_size_mid            0.035
_exptl_crystal_size_min            0.014
_exptl_special_details
;
 ?
;
_exptl_transmission_factor_max     ?
_exptl_transmission_factor_min     ?
_diffrn_reflns_av_R_equivalents    0.2184
_diffrn_reflns_av_unetI/netI       0.2905
_diffrn_reflns_Laue_measured_fraction_full  1.000
_diffrn_reflns_Laue_measured_fraction_max  0.954
_diffrn_reflns_limit_h_max         24
_diffrn_reflns_limit_h_min         -24
_diffrn_reflns_limit_k_max         26
_diffrn_reflns_limit_k_min         -27
_diffrn_reflns_limit_l_max         16
_diffrn_reflns_limit_l_min         -17
_diffrn_reflns_number              58408
_diffrn_reflns_point_group_measured_fraction_full  0.999
_diffrn_reflns_point_group_measured_fraction_max  0.931
_diffrn_reflns_theta_full          25.242
_diffrn_reflns_theta_max           31.196
_diffrn_reflns_theta_min           1.545
_diffrn_ambient_temperature        123
_diffrn_detector                   'CCD plate'
_diffrn_detector_area_resol_mean   ?
_diffrn_measured_fraction_theta_full  1.000
_diffrn_measured_fraction_theta_max  0.954
_diffrn_measurement_details
;
List of Runs (angles in degrees, time in seconds):

  # Type    Start    End  Width  t~exp~   \w     \q     \k     \f   Frames
--------------------------------------------------------------------------
  1  \w   -110.00  70.00   0.50   10.00    --  -20.00  45.00   0.00  360
  2  \w   -110.00  70.00   0.50   10.00    --  -20.00  45.00  90.00  360
  3  \w   -110.00  70.00   0.50   10.00    --  -20.00  45.00 180.00  360
;
_diffrn_measurement_device         'abstract diffractometer'
_diffrn_measurement_device_type
 'dtrek-CrysAlisPro-abstract goniometer imported rigaku-d*trek images'
_diffrn_measurement_method         '\w scans'
_diffrn_orient_matrix_type
 'CrysAlisPro convention (1999,Acta A55,543-557)'
_diffrn_orient_matrix_UB_11        0.0389566000
_diffrn_orient_matrix_UB_12        0.0018591000
_diffrn_orient_matrix_UB_13        -0.0049868000
_diffrn_orient_matrix_UB_21        -0.0016487000
_diffrn_orient_matrix_UB_22        -0.0206970000
_diffrn_orient_matrix_UB_23        -0.0489548000
_diffrn_orient_matrix_UB_31        -0.0034820000
_diffrn_orient_matrix_UB_32        0.0305458000
_diffrn_orient_matrix_UB_33        -0.0328431000
_diffrn_radiation_monochromator    graphite
_diffrn_radiation_probe            x-ray
_diffrn_radiation_type             MoK\a
_diffrn_radiation_wavelength       0.71073
_diffrn_source                     'fine-focus sealed X-ray tube'
_diffrn_source_type                'Enhance (Mo) X-ray Source'
_reflns_Friedel_coverage           0.872
_reflns_Friedel_fraction_full      0.997
_reflns_Friedel_fraction_max       0.906
_reflns_number_gt                  4228
_reflns_number_total               12584
_reflns_special_details
;
 Reflections were merged by SHELXL according to the crystal
 class for the calculation of statistics and refinement.

 _reflns_Friedel_fraction is defined as the number of unique
 Friedel pairs measured divided by the number that would be
 possible theoretically, ignoring centric projections and
 systematic absences.
;
_reflns_threshold_expression       'I > 2\s(I)'
_computing_cell_refinement         'CrysAlisPro 1.171.39.43c (Rigaku OD, 2018)'
_computing_data_collection         'CrysAlisPro 1.171.39.43c (Rigaku OD, 2018)'
_computing_data_reduction          'CrysAlisPro 1.171.39.43c (Rigaku OD, 2018)'
_computing_molecular_graphics      'Olex2 1.5 (Dolomanov et al., 2009)'
_computing_publication_material    'Olex2 1.5 (Dolomanov et al., 2009)'
_computing_structure_refinement    'SHELXL 2018/3 (Sheldrick, 2015)'
_computing_structure_solution      'olex2.solve 1.5 (Bourhis et al., 2015)'
_refine_diff_density_max           0.955
_refine_diff_density_min           -0.368
_refine_diff_density_rms           0.082
_refine_ls_abs_structure_details
;
 Flack x determined using 1112 quotients [(I+)-(I-)]/[(I+)+(I-)]
 (Parsons, Flack and Wagner, Acta Cryst. B69 (2013) 249-259).
;
_refine_ls_abs_structure_Flack     0.03(6)
_refine_ls_extinction_coef         .
_refine_ls_extinction_method       none
_refine_ls_goodness_of_fit_ref     0.983
_refine_ls_hydrogen_treatment      constr
_refine_ls_matrix_type             full
_refine_ls_number_parameters       520
_refine_ls_number_reflns           12584
_refine_ls_number_restraints       1
_refine_ls_R_factor_all            0.3034
_refine_ls_R_factor_gt             0.1095
_refine_ls_restrained_S_all        0.983
_refine_ls_shift/su_max            0.000
_refine_ls_shift/su_mean           0.000
_refine_ls_structure_factor_coef   Fsqd
_refine_ls_weighting_details
 'w=1/[\s^2^(Fo^2^)+(0.1170P)^2^] where P=(Fo^2^+2Fc^2^)/3'
_refine_ls_weighting_scheme        calc
_refine_ls_wR_factor_gt            0.2241
_refine_ls_wR_factor_ref           0.3114
_refine_special_details            ?
_olex2_refinement_description
;
1. Fixed Uiso
 At 1.2 times of:
  All C(H) groups, All C(H,H) groups, All N(H) groups
 At 1.5 times of:
  All C(H,H,H) groups
2. Others
 Fixed Sof: C43(0.8) Cl44(0.8) Cl45(0.8) Cl46(0.8) C52(0.8) Cl53(0.8)
 Cl54(0.8) Cl55(0.8) C47(0.9) H47(0.5) H47A(0.4) Cl48(0.5) Cl49(0.5) Cl50(0.5)
 Cl56(0.4) Cl57(0.4) Cl58(0.4)
3.a Ternary CH refined with riding coordinates:
 C43(H43), C52(H52), C47(H47), C47(H47A)
3.b Aromatic/amide H refined with riding coordinates:
 C19(H19), C21(H21), C23(H23), C25(H25), N26(H26), C27(H27), C29(H29),
 C31(H31), C33(H33), C35(H35), N36(H36), C37(H37), C39(H39), C41(H41)
3.c Idealised Me refined as rotating group:
 C1(H1A,H1B,H1C), C8(H8A,H8B,H8C), C9(H9A,H9B,H9C), C10(H10A,H10B,H10C),
 C11(H11A,H11B,H11C), C18(H18A,H18B,H18C)
;
_atom_sites_solution_hydrogens     geom
_atom_sites_solution_primary       iterative
_atom_sites_solution_secondary     ?
loop_
  _atom_site_label
  _atom_site_type_symbol
  _atom_site_fract_x
  _atom_site_fract_y
  _atom_site_fract_z
  _atom_site_U_iso_or_equiv
  _atom_site_adp_type
  _atom_site_occupancy
  _atom_site_site_symmetry_order
  _atom_site_calc_flag
  _atom_site_refinement_flags_posn
  _atom_site_refinement_flags_adp
  _atom_site_refinement_flags_occupancy
  _atom_site_disorder_assembly
  _atom_site_disorder_group
 C1 C 0.5959(5) -0.1177(5) 0.5182(9) 0.033(3) Uani 1 1 d . . . . .
 H1A H 0.548283 -0.109231 0.485900 0.049 Uiso 1 1 calc R U . . .
 H1B H 0.590464 -0.127656 0.596192 0.049 Uiso 1 1 calc R U . . .
 H1C H 0.618586 -0.156753 0.481646 0.049 Uiso 1 1 calc R U . . .
 C2 C 0.6438(5) -0.0542(5) 0.5036(8) 0.029(2) Uani 1 1 d . . . . .
 C4 C 0.7505(5) 0.0148(5) 0.5646(8) 0.031(2) Uani 1 1 d . . . . .
 C5 C 0.7285(5) 0.0687(5) 0.4933(8) 0.027(2) Uani 1 1 d . . . . .
 C6 C 0.6672(5) 0.0598(5) 0.4238(8) 0.031(2) Uani 1 1 d . . . . .
 C7 C 0.6259(5) -0.0005(5) 0.4305(8) 0.028(2) Uani 1 1 d . . . . .
 C8 C 0.8191(6) 0.0230(6) 0.6345(10) 0.042(3) Uani 1 1 d . . . . .
 H8A H 0.808359 0.051693 0.698031 0.063 Uiso 1 1 calc R U . . .
 H8B H 0.857207 0.044517 0.590713 0.063 Uiso 1 1 calc R U . . .
 H8C H 0.835575 -0.021936 0.659289 0.063 Uiso 1 1 calc R U . . .
 C3 C 0.7077(5) -0.0461(5) 0.5720(8) 0.026(2) Uani 1 1 d . . . . .
 C9 C 0.6442(7) 0.1199(6) 0.3455(10) 0.048(3) Uani 1 1 d . . . . .
 H9A H 0.615334 0.101607 0.285082 0.072 Uiso 1 1 calc R U . . .
 H9B H 0.687517 0.142166 0.316375 0.072 Uiso 1 1 calc R U . . .
 H9C H 0.615404 0.153176 0.386456 0.072 Uiso 1 1 calc R U . . .
 C10 C 0.8544(6) 0.0818(5) 0.3426(10) 0.039(3) Uani 1 1 d . . . . .
 H10A H 0.892951 0.096778 0.293204 0.059 Uiso 1 1 calc R U . . .
 H10B H 0.812142 0.067874 0.299699 0.059 Uiso 1 1 calc R U . . .
 H10C H 0.871467 0.043094 0.386219 0.059 Uiso 1 1 calc R U . . .
 C11 C 0.6838(5) 0.1826(5) 0.6327(9) 0.040(3) Uani 1 1 d . . . . .
 H11A H 0.693308 0.150370 0.692143 0.059 Uiso 1 1 calc R U . . .
 H11B H 0.643404 0.165981 0.588288 0.059 Uiso 1 1 calc R U . . .
 H11C H 0.671507 0.227317 0.663417 0.059 Uiso 1 1 calc R U . . .
 C12 C 0.7732(5) 0.1346(5) 0.4891(8) 0.026(2) Uani 1 1 d . . . . .
 C13 C 0.8333(5) 0.1411(5) 0.4192(9) 0.034(2) Uani 1 1 d . . . . .
 C14 C 0.8745(5) 0.2047(5) 0.4204(9) 0.029(2) Uani 1 1 d . . . . .
 C15 C 0.8549(6) 0.2576(5) 0.4947(8) 0.031(2) Uani 1 1 d . . . . .
 C16 C 0.7952(5) 0.2503(5) 0.5639(8) 0.024(2) Uani 1 1 d . . . . .
 C17 C 0.7513(5) 0.1893(5) 0.5612(8) 0.033(2) Uani 1 1 d . . . . .
 C18 C 0.9018(6) 0.3243(5) 0.4974(9) 0.038(3) Uani 1 1 d . . . . .
 H18A H 0.871759 0.363501 0.477135 0.058 Uiso 1 1 calc R U . . .
 H18B H 0.941973 0.320038 0.445610 0.058 Uiso 1 1 calc R U . . .
 H18C H 0.921063 0.331119 0.571248 0.058 Uiso 1 1 calc R U . . .
 C19 C 0.7658(5) -0.2033(6) 0.7913(10) 0.038(3) Uani 1 1 d . . . . .
 H19 H 0.780012 -0.238106 0.840754 0.046 Uiso 1 1 calc R U . . .
 N20 N 0.7671(4) -0.2203(4) 0.6838(7) 0.033(2) Uani 1 1 d . . . . .
 C21 C 0.7499(5) -0.1673(5) 0.6153(9) 0.035(3) Uani 1 1 d . . . . .
 H21 H 0.752188 -0.175155 0.538788 0.041 Uiso 1 1 calc R U . . .
 C22 C 0.7294(5) -0.1023(5) 0.6512(8) 0.029(2) Uani 1 1 d . . . . .
 C23 C 0.7291(6) -0.0936(5) 0.7648(8) 0.034(3) Uani 1 1 d . . . . .
 H23 H 0.715594 -0.050142 0.792333 0.041 Uiso 1 1 calc R U . . .
 N24 N 0.7466(5) -0.1421(4) 0.8375(7) 0.034(2) Uani 1 1 d . . . . .
 C25 C 0.4442(6) -0.0284(6) 0.2226(10) 0.041(3) Uani 1 1 d . . . . .
 H25 H 0.403627 -0.034594 0.176171 0.050 Uiso 1 1 calc R U . . .
 N26 N 0.4306(5) 0.0020(5) 0.3203(9) 0.045(2) Uani 1 1 d . . . . .
 H26 H 0.386906 0.014095 0.340341 0.055 Uiso 1 1 calc R U . . .
 C27 C 0.4895(6) 0.0124(5) 0.3850(9) 0.035(3) Uani 1 1 d . . . . .
 H27 H 0.483564 0.036175 0.451993 0.042 Uiso 1 1 calc R U . . .
 C28 C 0.5591(6) -0.0111(5) 0.3556(8) 0.029(2) Uani 1 1 d . . . . .
 C29 C 0.5647(6) -0.0403(5) 0.2523(9) 0.040(3) Uani 1 1 d . . . . .
 H29 H 0.611238 -0.053843 0.227730 0.048 Uiso 1 1 calc R U . . .
 N30 N 0.5072(6) -0.0506(5) 0.1839(8) 0.049(3) Uani 1 1 d . . . . .
 C31 C 1.0491(7) 0.2272(6) 0.2005(12) 0.055(3) Uani 1 1 d . . . . .
 H31 H 1.088464 0.233077 0.151597 0.065 Uiso 1 1 calc R U . . .
 N32 N 0.9815(5) 0.2367(6) 0.1582(9) 0.056(3) Uani 1 1 d . . . . .
 C33 C 0.9280(7) 0.2305(6) 0.2327(11) 0.054(3) Uani 1 1 d . . . . .
 H33 H 0.879982 0.238379 0.208213 0.065 Uiso 1 1 calc R U . . .
 C34 C 0.9371(6) 0.2137(5) 0.3408(9) 0.035(2) Uani 1 1 d . . . . .
 C35 C 1.0092(6) 0.2037(7) 0.3724(11) 0.053(3) Uani 1 1 d . . . . .
 H35 H 1.018337 0.191543 0.446247 0.063 Uiso 1 1 calc R U . . .
 N36 N 1.0661(6) 0.2102(6) 0.3053(10) 0.064(3) Uani 1 1 d . . . . .
 H36 H 1.110860 0.204018 0.327243 0.077 Uiso 1 1 calc R U . . .
 C37 C 0.7347(5) 0.4015(6) 0.7952(9) 0.035(3) Uani 1 1 d . . . . .
 H37 H 0.720132 0.434423 0.847602 0.042 Uiso 1 1 calc R U . . .
 N38 N 0.7683(5) 0.3454(5) 0.8350(7) 0.037(2) Uani 1 1 d . . . . .
 C39 C 0.7866(5) 0.2997(5) 0.7577(8) 0.034(2) Uani 1 1 d . . . . .
 H39 H 0.810090 0.259274 0.781281 0.040 Uiso 1 1 calc R U . . .
 C40 C 0.7736(5) 0.3069(5) 0.6440(8) 0.031(2) Uani 1 1 d . . . . .
 C41 C 0.7401(6) 0.3669(5) 0.6131(9) 0.041(3) Uani 1 1 d . . . . .
 H41 H 0.731121 0.374560 0.537690 0.049 Uiso 1 1 calc R U . . .
 N42 N 0.7190(5) 0.4166(4) 0.6877(8) 0.043(2) Uani 1 1 d . . . . .
 C43 C 0.5712(10) 0.4824(9) 0.5721(17) 0.075(6) Uani 0.8 1 d . . P . .
 H43 H 0.618512 0.486708 0.611185 0.091 Uiso 1 1 calc R U . . .
 Cl44 Cl 0.5229(3) 0.4131(3) 0.6304(5) 0.0870(16) Uani 0.8 1 d . . P . .
 Cl45 Cl 0.5229(3) 0.5601(2) 0.5885(5) 0.0945(18) Uani 0.8 1 d . . P . .
 Cl46 Cl 0.5896(4) 0.4666(3) 0.4302(5) 0.0953(17) Uani 0.8 1 d . . P . .
 C52 C 0.4968(9) 0.7221(10) 0.3847(16) 0.076(6) Uani 0.8 1 d . . P . .
 H52 H 0.509021 0.741710 0.457957 0.091 Uiso 1 1 calc R U . . .
 Cl53 Cl 0.4145(2) 0.6792(2) 0.3908(4) 0.0722(14) Uani 0.8 1 d . . P . .
 Cl54 Cl 0.5673(3) 0.6630(3) 0.3412(10) 0.181(5) Uani 0.8 1 d . . P . .
 Cl55 Cl 0.4990(2) 0.7874(2) 0.2831(4) 0.0599(11) Uani 0.8 1 d . . P . .
 C47 C 0.7938(11) 0.6325(7) 0.5444(12) 0.077(5) Uani 0.9 1 d . . P . .
 H47 H 0.777828 0.668136 0.597654 0.093 Uiso 0.5 1 calc R U P A 1
 H47A H 0.796275 0.656011 0.616812 0.093 Uiso 0.4 1 calc R U P B 2
 Cl48 Cl 0.7671(6) 0.6524(5) 0.4153(9) 0.104(3) Uani 0.5 1 d . . P C 1
 Cl49 Cl 0.8985(4) 0.6276(4) 0.5370(7) 0.0612(19) Uani 0.5 1 d . . P C 1
 Cl50 Cl 0.7704(4) 0.5504(4) 0.5900(5) 0.0353(14) Uani 0.5 1 d . . P C 1
 Cl56 Cl 0.8683(8) 0.6570(7) 0.4540(10) 0.115(5) Uani 0.4 1 d . . P C 2
 Cl57 Cl 0.7087(8) 0.6542(6) 0.4667(11) 0.096(4) Uani 0.4 1 d . . P C 2
 Cl58 Cl 0.7850(19) 0.5459(12) 0.557(3) 0.28(2) Uani 0.4 1 d . . P C 2

loop_
  _atom_site_aniso_label
  _atom_site_aniso_U_11
  _atom_site_aniso_U_22
  _atom_site_aniso_U_33
  _atom_site_aniso_U_23
  _atom_site_aniso_U_13
  _atom_site_aniso_U_12
 C1 0.032(6) 0.023(5) 0.044(7) -0.002(5) -0.006(5) -0.004(4)
 C2 0.032(6) 0.026(5) 0.030(6) -0.001(5) -0.002(5) 0.000(4)
 C4 0.030(5) 0.026(5) 0.037(7) -0.002(5) 0.009(5) 0.001(4)
 C5 0.023(5) 0.026(5) 0.032(6) -0.002(4) 0.004(5) 0.004(4)
 C6 0.040(6) 0.026(6) 0.026(5) -0.012(5) -0.005(5) 0.005(5)
 C7 0.033(6) 0.029(6) 0.021(5) 0.000(4) 0.003(4) -0.003(4)
 C8 0.037(6) 0.041(6) 0.047(7) 0.011(5) -0.007(6) -0.004(5)
 C3 0.029(5) 0.021(5) 0.028(6) 0.003(4) 0.005(4) -0.006(4)
 C9 0.069(9) 0.039(7) 0.036(7) 0.007(5) -0.003(6) -0.008(6)
 C10 0.039(6) 0.028(6) 0.050(7) -0.002(5) 0.011(5) -0.004(5)
 C11 0.039(6) 0.035(6) 0.044(7) -0.008(5) 0.013(5) -0.010(5)
 C12 0.024(5) 0.029(5) 0.024(5) -0.001(4) 0.000(4) -0.010(4)
 C13 0.035(6) 0.034(6) 0.034(6) -0.008(5) -0.001(5) -0.002(5)
 C14 0.024(5) 0.027(5) 0.036(6) 0.001(5) 0.004(5) 0.001(4)
 C15 0.040(6) 0.027(6) 0.027(6) 0.001(4) -0.004(5) 0.001(5)
 C16 0.030(5) 0.020(5) 0.022(5) -0.002(4) -0.004(4) -0.004(4)
 C17 0.030(5) 0.038(6) 0.030(6) 0.000(5) 0.003(4) -0.010(5)
 C18 0.049(7) 0.027(6) 0.039(7) -0.007(5) 0.004(5) -0.008(5)
 C19 0.032(6) 0.034(7) 0.048(7) -0.001(5) 0.004(5) 0.003(5)
 N20 0.038(5) 0.032(5) 0.029(5) 0.006(4) -0.003(4) 0.005(4)
 C21 0.033(6) 0.043(7) 0.028(6) 0.003(5) 0.002(5) -0.003(5)
 C22 0.036(6) 0.022(5) 0.029(6) 0.002(4) -0.010(5) 0.001(4)
 C23 0.044(6) 0.027(6) 0.031(7) -0.003(5) 0.001(5) -0.002(5)
 N24 0.036(5) 0.037(5) 0.028(5) 0.007(4) 0.003(4) 0.000(4)
 C25 0.037(7) 0.047(7) 0.041(7) 0.000(6) -0.019(6) -0.008(6)
 N26 0.032(5) 0.053(6) 0.052(7) 0.006(5) -0.006(5) 0.003(5)
 C27 0.032(6) 0.036(6) 0.037(6) 0.001(5) 0.005(5) 0.002(5)
 C28 0.035(6) 0.024(5) 0.030(6) 0.005(4) -0.013(5) -0.006(5)
 C29 0.048(7) 0.039(7) 0.033(7) -0.007(5) 0.002(5) 0.004(5)
 N30 0.061(7) 0.045(6) 0.042(6) -0.012(5) -0.024(5) 0.007(5)
 C31 0.038(7) 0.048(8) 0.077(10) 0.010(7) 0.015(7) -0.010(6)
 N32 0.046(6) 0.073(7) 0.050(7) 0.025(6) 0.024(5) 0.023(5)
 C33 0.041(7) 0.064(9) 0.057(8) 0.026(7) 0.003(6) 0.018(6)
 C34 0.034(6) 0.031(6) 0.039(7) 0.001(5) 0.006(5) 0.001(5)
 C35 0.039(7) 0.072(9) 0.047(8) 0.009(7) 0.003(6) 0.003(6)
 N36 0.035(6) 0.096(9) 0.063(8) 0.006(7) 0.009(5) 0.002(6)
 C37 0.035(6) 0.037(7) 0.033(6) -0.009(5) -0.005(5) -0.002(5)
 N38 0.055(6) 0.032(5) 0.025(5) -0.007(4) 0.003(4) -0.006(4)
 C39 0.035(6) 0.033(6) 0.033(6) 0.000(5) 0.001(5) 0.003(5)
 C40 0.037(6) 0.033(6) 0.022(5) -0.002(4) 0.004(5) -0.016(5)
 C41 0.076(9) 0.029(6) 0.018(6) -0.003(5) -0.002(5) 0.005(6)
 N42 0.057(6) 0.034(5) 0.037(6) -0.003(5) -0.003(5) 0.002(4)
 C43 0.053(11) 0.075(12) 0.098(16) -0.009(11) -0.037(10) 0.018(9)
 Cl44 0.074(3) 0.087(4) 0.100(4) 0.013(3) 0.005(3) 0.007(3)
 Cl45 0.100(4) 0.066(3) 0.118(5) -0.025(3) -0.048(4) 0.023(3)
 Cl46 0.129(5) 0.073(3) 0.084(4) -0.014(3) 0.011(3) -0.012(3)
 C52 0.062(11) 0.090(14) 0.075(13) 0.029(11) -0.039(10) -0.027(10)
 Cl53 0.051(2) 0.088(3) 0.078(3) -0.001(3) -0.002(2) -0.039(2)
 Cl54 0.063(4) 0.096(5) 0.386(15) 0.091(7) 0.028(6) 0.004(3)
 Cl55 0.057(2) 0.086(3) 0.036(2) 0.008(2) -0.0069(18) -0.018(2)
 C47 0.153(17) 0.041(9) 0.037(9) 0.019(7) -0.004(9) -0.033(9)
 Cl48 0.095(7) 0.126(8) 0.092(7) 0.047(6) -0.032(6) -0.019(6)
 Cl49 0.054(4) 0.058(4) 0.071(5) -0.009(4) 0.018(4) -0.012(3)
 Cl50 0.058(4) 0.027(4) 0.021(2) 0.001(2) 0.001(3) -0.010(3)
 Cl56 0.150(13) 0.136(11) 0.060(7) -0.040(7) 0.000(7) 0.023(9)
 Cl57 0.104(9) 0.081(7) 0.104(9) 0.004(7) -0.023(8) 0.006(7)
 Cl58 0.32(4) 0.071(14) 0.44(5) 0.09(2) -0.07(3) -0.063(18)

_geom_special_details
;
 All esds (except the esd in the dihedral angle between two l.s. planes)
 are estimated using the full covariance matrix.  The cell esds are taken
 into account individually in the estimation of esds in distances, angles
 and torsion angles; correlations between esds in cell parameters are only
 used when they are defined by crystal symmetry.  An approximate (isotropic)
 treatment of cell esds is used for estimating esds involving l.s. planes.
;
loop_
  _geom_bond_atom_site_label_1
  _geom_bond_atom_site_label_2
  _geom_bond_distance
  _geom_bond_site_symmetry_2
  _geom_bond_publ_flag
 C1 H1A 0.9600 . ?
 C1 H1B 0.9600 . ?
 C1 H1C 0.9600 . ?
 C1 C2 1.507(13) . ?
 C2 C7 1.391(13) . ?
 C2 C3 1.427(13) . ?
 C4 C5 1.401(13) . ?
 C4 C8 1.508(14) . ?
 C4 C3 1.405(13) . ?
 C5 C6 1.398(13) . ?
 C5 C12 1.502(13) . ?
 C6 C7 1.382(13) . ?
 C6 C9 1.544(15) . ?
 C7 C28 1.520(13) . ?
 C8 H8A 0.9600 . ?
 C8 H8B 0.9600 . ?
 C8 H8C 0.9600 . ?
 C3 C22 1.491(13) . ?
 C9 H9A 0.9600 . ?
 C9 H9B 0.9600 . ?
 C9 H9C 0.9600 . ?
 C10 H10A 0.9600 . ?
 C10 H10B 0.9600 . ?
 C10 H10C 0.9600 . ?
 C10 C13 1.512(14) . ?
 C11 H11A 0.9600 . ?
 C11 H11B 0.9600 . ?
 C11 H11C 0.9600 . ?
 C11 C17 1.499(13) . ?
 C12 C13 1.380(13) . ?
 C12 C17 1.416(14) . ?
 C13 C14 1.431(13) . ?
 C14 C15 1.397(13) . ?
 C14 C34 1.492(13) . ?
 C15 C16 1.369(13) . ?
 C15 C18 1.539(14) . ?
 C16 C17 1.417(13) . ?
 C16 C40 1.503(13) . ?
 C18 H18A 0.9600 . ?
 C18 H18B 0.9600 . ?
 C18 H18C 0.9600 . ?
 C19 H19 0.9300 . ?
 C19 N20 1.329(14) . ?
 C19 N24 1.344(14) . ?
 N20 C21 1.344(12) . ?
 C21 H21 0.9300 . ?
 C21 C22 1.371(13) . ?
 C22 C23 1.372(14) . ?
 C23 H23 0.9300 . ?
 C23 N24 1.315(13) . ?
 C25 H25 0.9300 . ?
 C25 N26 1.332(15) . ?
 C25 N30 1.303(14) . ?
 N26 H26 0.8600 . ?
 N26 C27 1.333(14) . ?
 C27 H27 0.9300 . ?
 C27 C28 1.386(14) . ?
 C28 C29 1.364(14) . ?
 C29 H29 0.9300 . ?
 C29 N30 1.341(14) . ?
 C31 H31 0.9300 . ?
 C31 N32 1.338(15) . ?
 C31 N36 1.335(16) . ?
 N32 C33 1.324(14) . ?
 C33 H33 0.9300 . ?
 C33 C34 1.346(15) . ?
 C34 C35 1.374(15) . ?
 C35 H35 0.9300 . ?
 C35 N36 1.314(15) . ?
 N36 H36 0.8600 . ?
 C37 H37 0.9300 . ?
 C37 N38 1.326(13) . ?
 C37 N42 1.351(13) . ?
 N38 C39 1.318(13) . ?
 C39 H39 0.9300 . ?
 C39 C40 1.391(13) . ?
 C40 C41 1.353(14) . ?
 C41 H41 0.9300 . ?
 C41 N42 1.362(13) . ?
 C43 H43 0.9800 . ?
 C43 Cl44 1.74(2) . ?
 C43 Cl45 1.741(17) . ?
 C43 Cl46 1.76(2) . ?
 C52 H52 0.9800 . ?
 C52 Cl53 1.707(16) . ?
 C52 Cl54 1.79(2) . ?
 C52 Cl55 1.748(17) . ?
 C47 H47 0.9800 . ?
 C47 H47A 0.9800 . ?
 C47 Cl48 1.666(17) . ?
 C47 Cl49 1.90(2) . ?
 C47 Cl50 1.722(15) . ?
 C47 Cl56 1.79(2) . ?
 C47 Cl57 1.85(2) . ?
 C47 Cl58 1.68(3) . ?

loop_
  _geom_angle_atom_site_label_1
  _geom_angle_atom_site_label_2
  _geom_angle_atom_site_label_3
  _geom_angle
  _geom_angle_site_symmetry_1
  _geom_angle_site_symmetry_3
  _geom_angle_publ_flag
 H1A C1 H1B 109.5 . . ?
 H1A C1 H1C 109.5 . . ?
 H1B C1 H1C 109.5 . . ?
 C2 C1 H1A 109.5 . . ?
 C2 C1 H1B 109.5 . . ?
 C2 C1 H1C 109.5 . . ?
 C7 C2 C1 122.6(9) . . ?
 C7 C2 C3 118.0(8) . . ?
 C3 C2 C1 119.2(8) . . ?
 C5 C4 C8 119.8(8) . . ?
 C5 C4 C3 119.7(9) . . ?
 C3 C4 C8 120.5(9) . . ?
 C4 C5 C12 119.3(8) . . ?
 C6 C5 C4 120.0(9) . . ?
 C6 C5 C12 120.7(9) . . ?
 C5 C6 C9 119.1(9) . . ?
 C7 C6 C5 119.9(9) . . ?
 C7 C6 C9 121.0(9) . . ?
 C2 C7 C28 117.3(8) . . ?
 C6 C7 C2 122.1(9) . . ?
 C6 C7 C28 120.6(9) . . ?
 C4 C8 H8A 109.5 . . ?
 C4 C8 H8B 109.5 . . ?
 C4 C8 H8C 109.5 . . ?
 H8A C8 H8B 109.5 . . ?
 H8A C8 H8C 109.5 . . ?
 H8B C8 H8C 109.5 . . ?
 C2 C3 C22 120.1(8) . . ?
 C4 C3 C2 120.1(9) . . ?
 C4 C3 C22 119.8(8) . . ?
 C6 C9 H9A 109.5 . . ?
 C6 C9 H9B 109.5 . . ?
 C6 C9 H9C 109.5 . . ?
 H9A C9 H9B 109.5 . . ?
 H9A C9 H9C 109.5 . . ?
 H9B C9 H9C 109.5 . . ?
 H10A C10 H10B 109.5 . . ?
 H10A C10 H10C 109.5 . . ?
 H10B C10 H10C 109.5 . . ?
 C13 C10 H10A 109.5 . . ?
 C13 C10 H10B 109.5 . . ?
 C13 C10 H10C 109.5 . . ?
 H11A C11 H11B 109.5 . . ?
 H11A C11 H11C 109.5 . . ?
 H11B C11 H11C 109.5 . . ?
 C17 C11 H11A 109.5 . . ?
 C17 C11 H11B 109.5 . . ?
 C17 C11 H11C 109.5 . . ?
 C13 C12 C5 121.4(9) . . ?
 C13 C12 C17 121.6(9) . . ?
 C17 C12 C5 117.0(8) . . ?
 C12 C13 C10 120.0(9) . . ?
 C12 C13 C14 118.9(9) . . ?
 C14 C13 C10 121.1(9) . . ?
 C13 C14 C34 119.3(9) . . ?
 C15 C14 C13 119.6(9) . . ?
 C15 C14 C34 121.1(8) . . ?
 C14 C15 C18 118.6(9) . . ?
 C16 C15 C14 120.8(9) . . ?
 C16 C15 C18 120.6(9) . . ?
 C15 C16 C17 120.9(9) . . ?
 C15 C16 C40 121.3(8) . . ?
 C17 C16 C40 117.8(8) . . ?
 C12 C17 C11 120.9(8) . . ?
 C12 C17 C16 118.0(9) . . ?
 C16 C17 C11 121.0(9) . . ?
 C15 C18 H18A 109.5 . . ?
 C15 C18 H18B 109.5 . . ?
 C15 C18 H18C 109.5 . . ?
 H18A C18 H18B 109.5 . . ?
 H18A C18 H18C 109.5 . . ?
 H18B C18 H18C 109.5 . . ?
 N20 C19 H19 115.9 . . ?
 N20 C19 N24 128.2(11) . . ?
 N24 C19 H19 115.9 . . ?
 C19 N20 C21 113.8(9) . . ?
 N20 C21 H21 118.0 . . ?
 N20 C21 C22 124.0(9) . . ?
 C22 C21 H21 118.0 . . ?
 C21 C22 C3 122.0(9) . . ?
 C21 C22 C23 115.1(9) . . ?
 C23 C22 C3 122.9(9) . . ?
 C22 C23 H23 117.6 . . ?
 N24 C23 C22 124.8(10) . . ?
 N24 C23 H23 117.6 . . ?
 C23 N24 C19 114.1(9) . . ?
 N26 C25 H25 115.9 . . ?
 N30 C25 H25 115.9 . . ?
 N30 C25 N26 128.2(10) . . ?
 C25 N26 H26 122.3 . . ?
 C25 N26 C27 115.5(10) . . ?
 C27 N26 H26 122.3 . . ?
 N26 C27 H27 119.0 . . ?
 N26 C27 C28 122.1(10) . . ?
 C28 C27 H27 119.0 . . ?
 C27 C28 C7 122.0(9) . . ?
 C29 C28 C7 122.2(10) . . ?
 C29 C28 C27 115.6(10) . . ?
 C28 C29 H29 118.0 . . ?
 N30 C29 C28 123.9(11) . . ?
 N30 C29 H29 118.0 . . ?
 C25 N30 C29 114.5(10) . . ?
 N32 C31 H31 116.5 . . ?
 N36 C31 H31 116.5 . . ?
 N36 C31 N32 127.0(11) . . ?
 C33 N32 C31 113.7(11) . . ?
 N32 C33 H33 117.2 . . ?
 N32 C33 C34 125.6(11) . . ?
 C34 C33 H33 117.2 . . ?
 C33 C34 C14 123.4(10) . . ?
 C33 C34 C35 114.5(11) . . ?
 C35 C34 C14 122.0(10) . . ?
 C34 C35 H35 117.8 . . ?
 N36 C35 C34 124.4(12) . . ?
 N36 C35 H35 117.8 . . ?
 C31 N36 H36 122.6 . . ?
 C35 N36 C31 114.7(11) . . ?
 C35 N36 H36 122.6 . . ?
 N38 C37 H37 116.0 . . ?
 N38 C37 N42 127.9(10) . . ?
 N42 C37 H37 116.0 . . ?
 C39 N38 C37 113.8(9) . . ?
 N38 C39 H39 117.3 . . ?
 N38 C39 C40 125.5(10) . . ?
 C40 C39 H39 117.3 . . ?
 C39 C40 C16 120.7(10) . . ?
 C41 C40 C16 123.9(9) . . ?
 C41 C40 C39 115.4(9) . . ?
 C40 C41 H41 118.6 . . ?
 C40 C41 N42 122.8(9) . . ?
 N42 C41 H41 118.6 . . ?
 C37 N42 C41 114.6(9) . . ?
 Cl44 C43 H43 108.2 . . ?
 Cl44 C43 Cl45 110.9(11) . . ?
 Cl44 C43 Cl46 110.7(10) . . ?
 Cl45 C43 H43 108.2 . . ?
 Cl45 C43 Cl46 110.6(10) . . ?
 Cl46 C43 H43 108.2 . . ?
 Cl53 C52 H52 110.1 . . ?
 Cl53 C52 Cl54 109.3(11) . . ?
 Cl53 C52 Cl55 113.3(9) . . ?
 Cl54 C52 H52 110.1 . . ?
 Cl55 C52 H52 110.1 . . ?
 Cl55 C52 Cl54 103.6(11) . . ?
 Cl48 C47 H47 111.1 . . ?
 Cl48 C47 Cl49 105.0(10) . . ?
 Cl48 C47 Cl50 115.7(10) . . ?
 Cl49 C47 H47 111.1 . . ?
 Cl50 C47 H47 111.1 . . ?
 Cl50 C47 Cl49 102.4(9) . . ?
 Cl56 C47 H47A 112.3 . . ?
 Cl56 C47 Cl57 105.3(10) . . ?
 Cl57 C47 H47A 112.3 . . ?
 Cl58 C47 H47A 112.3 . . ?
 Cl58 C47 Cl56 112.8(17) . . ?
 Cl58 C47 Cl57 101.0(14) . . ?

loop_
  _geom_torsion_atom_site_label_1
  _geom_torsion_atom_site_label_2
  _geom_torsion_atom_site_label_3
  _geom_torsion_atom_site_label_4
  _geom_torsion
  _geom_torsion_site_symmetry_1
  _geom_torsion_site_symmetry_2
  _geom_torsion_site_symmetry_3
  _geom_torsion_site_symmetry_4
  _geom_torsion_publ_flag
 C1 C2 C7 C6 175.1(9) . . . . ?
 C1 C2 C7 C28 -6.0(14) . . . . ?
 C1 C2 C3 C4 -176.1(9) . . . . ?
 C1 C2 C3 C22 4.2(14) . . . . ?
 C2 C7 C28 C27 93.8(12) . . . . ?
 C2 C7 C28 C29 -90.4(12) . . . . ?
 C2 C3 C22 C21 63.7(13) . . . . ?
 C2 C3 C22 C23 -115.2(11) . . . . ?
 C4 C5 C6 C7 3.9(14) . . . . ?
 C4 C5 C6 C9 -179.7(9) . . . . ?
 C4 C5 C12 C13 86.7(12) . . . . ?
 C4 C5 C12 C17 -92.5(11) . . . . ?
 C4 C3 C22 C21 -116.0(11) . . . . ?
 C4 C3 C22 C23 65.1(13) . . . . ?
 C5 C4 C3 C2 2.7(14) . . . . ?
 C5 C4 C3 C22 -177.5(9) . . . . ?
 C5 C6 C7 C2 -1.1(14) . . . . ?
 C5 C6 C7 C28 -179.9(9) . . . . ?
 C5 C12 C13 C10 1.5(15) . . . . ?
 C5 C12 C13 C14 -178.9(9) . . . . ?
 C5 C12 C17 C11 -3.7(14) . . . . ?
 C5 C12 C17 C16 176.2(9) . . . . ?
 C6 C5 C12 C13 -90.8(12) . . . . ?
 C6 C5 C12 C17 90.0(12) . . . . ?
 C6 C7 C28 C27 -87.3(12) . . . . ?
 C6 C7 C28 C29 88.5(12) . . . . ?
 C7 C2 C3 C4 0.0(14) . . . . ?
 C7 C2 C3 C22 -179.7(9) . . . . ?
 C7 C28 C29 N30 179.8(10) . . . . ?
 C8 C4 C5 C6 176.5(9) . . . . ?
 C8 C4 C5 C12 -1.0(14) . . . . ?
 C8 C4 C3 C2 -178.5(9) . . . . ?
 C8 C4 C3 C22 1.3(14) . . . . ?
 C3 C2 C7 C6 -0.8(14) . . . . ?
 C3 C2 C7 C28 178.0(9) . . . . ?
 C3 C4 C5 C6 -4.7(14) . . . . ?
 C3 C4 C5 C12 177.8(8) . . . . ?
 C3 C22 C23 N24 178.8(9) . . . . ?
 C9 C6 C7 C2 -177.4(10) . . . . ?
 C9 C6 C7 C28 3.8(14) . . . . ?
 C10 C13 C14 C15 -178.0(10) . . . . ?
 C10 C13 C14 C34 2.9(15) . . . . ?
 C12 C5 C6 C7 -178.6(9) . . . . ?
 C12 C5 C6 C9 -2.2(14) . . . . ?
 C12 C13 C14 C15 2.3(14) . . . . ?
 C12 C13 C14 C34 -176.7(9) . . . . ?
 C13 C12 C17 C11 177.1(10) . . . . ?
 C13 C12 C17 C16 -3.1(15) . . . . ?
 C13 C14 C15 C16 -2.2(15) . . . . ?
 C13 C14 C15 C18 177.7(9) . . . . ?
 C13 C14 C34 C33 79.0(14) . . . . ?
 C13 C14 C34 C35 -99.4(13) . . . . ?
 C14 C15 C16 C17 -0.7(15) . . . . ?
 C14 C15 C16 C40 -179.9(9) . . . . ?
 C14 C34 C35 N36 179.2(11) . . . . ?
 C15 C14 C34 C33 -100.0(13) . . . . ?
 C15 C14 C34 C35 81.6(13) . . . . ?
 C15 C16 C17 C11 -176.9(10) . . . . ?
 C15 C16 C17 C12 3.3(14) . . . . ?
 C15 C16 C40 C39 -106.2(12) . . . . ?
 C15 C16 C40 C41 74.6(13) . . . . ?
 C16 C40 C41 N42 178.0(9) . . . . ?
 C17 C12 C13 C10 -179.4(10) . . . . ?
 C17 C12 C13 C14 0.3(15) . . . . ?
 C17 C16 C40 C39 74.5(12) . . . . ?
 C17 C16 C40 C41 -104.7(12) . . . . ?
 C18 C15 C16 C17 179.4(9) . . . . ?
 C18 C15 C16 C40 0.2(14) . . . . ?
 C19 N20 C21 C22 -3.1(14) . . . . ?
 N20 C19 N24 C23 -2.0(15) . . . . ?
 N20 C21 C22 C3 -177.3(9) . . . . ?
 N20 C21 C22 C23 1.7(14) . . . . ?
 C21 C22 C23 N24 -0.2(16) . . . . ?
 C22 C23 N24 C19 0.3(15) . . . . ?
 N24 C19 N20 C21 3.4(15) . . . . ?
 C25 N26 C27 C28 -4.1(16) . . . . ?
 N26 C25 N30 C29 -0.7(18) . . . . ?
 N26 C27 C28 C7 -178.7(9) . . . . ?
 N26 C27 C28 C29 5.2(15) . . . . ?
 C27 C28 C29 N30 -4.1(15) . . . . ?
 C28 C29 N30 C25 1.9(16) . . . . ?
 N30 C25 N26 C27 1.8(18) . . . . ?
 C31 N32 C33 C34 -2.4(19) . . . . ?
 N32 C31 N36 C35 -1(2) . . . . ?
 N32 C33 C34 C14 -177.5(11) . . . . ?
 N32 C33 C34 C35 1.0(19) . . . . ?
 C33 C34 C35 N36 0.6(19) . . . . ?
 C34 C14 C15 C16 176.9(9) . . . . ?
 C34 C14 C15 C18 -3.2(14) . . . . ?
 C34 C35 N36 C31 -1(2) . . . . ?
 N36 C31 N32 C33 2.6(19) . . . . ?
 C37 N38 C39 C40 0.4(15) . . . . ?
 N38 C37 N42 C41 0.8(16) . . . . ?
 N38 C39 C40 C16 -178.5(9) . . . . ?
 N38 C39 C40 C41 0.8(15) . . . . ?
 C39 C40 C41 N42 -1.3(15) . . . . ?
 C40 C16 C17 C11 2.3(14) . . . . ?
 C40 C16 C17 C12 -177.5(9) . . . . ?
 C40 C41 N42 C37 0.6(15) . . . . ?
 N42 C37 N38 C39 -1.3(16) . . . . ?

_shelx_res_file
;
TITL data_a.res in Pna2(1)
    data.res
    created by SHELXL-2018/3 at 16:31:08 on 24-Aug-2022
REM Old TITL data_a.res in Pna2(1)
REM SHELXT solution in Pna2(1)
REM R1 0.247, Rweak 0.106, Alpha 0.017, Orientation as input
REM Flack x = 0.198 ( 0.079 ) from Parsons' quotients
REM Formula found by SHELXT: C43 N9 Cl4
REM DFIX 1.76 C47 Cl48
REM DFIX 1.76 C47 Cl49
REM DFIX 1.76 C47 Cl50
REM DFIX 1.76 C47 Cl56
REM DFIX 1.76 C47 Cl57
REM DFIX 1.76 C47 Cl58
REM DFIX 2.89 Cl48 Cl49
REM DFIX 2.89 Cl49 Cl50
REM DFIX 2.89 Cl50 Cl48
REM DFIX 2.89 Cl56 Cl57
REM DFIX 2.89 Cl57 Cl58
REM DFIX 2.89 Cl58 Cl56
CELL 0.71073 18.1177 19.2013 11.9888 90 90 90
ZERR 4 0.0013 0.0012 0.0008 0 0 0
LATT -1
SYMM -X,-Y,0.5+Z
SYMM 0.5+X,0.5-Y,+Z
SYMM 0.5-X,0.5+Y,0.5+Z
SFAC C H Cl N
UNIT 146 139.6 30 32

L.S. 50
PLAN  12
CONF
BOND $H
list 6
MORE -1
fmap 2
acta
REM <olex2.extras>
REM <HklSrc "%.\\data.hkl">
REM </olex2.extras>

WGHT    0.117000
FVAR       0.32399
C1    1    0.595940   -0.117720    0.518152    11.00000    0.03181    0.02262 =
         0.04434   -0.00213   -0.00626   -0.00448
AFIX 137
H1A   2    0.548283   -0.109231    0.485900    11.00000   -1.50000
H1B   2    0.590464   -0.127656    0.596192    11.00000   -1.50000
H1C   2    0.618586   -0.156753    0.481646    11.00000   -1.50000
AFIX   0
C2    1    0.643788   -0.054191    0.503585    11.00000    0.03217    0.02563 =
         0.02964   -0.00121   -0.00242    0.00010
C4    1    0.750517    0.014767    0.564575    11.00000    0.03036    0.02623 =
         0.03687   -0.00154    0.00937    0.00147
C5    1    0.728510    0.068712    0.493275    11.00000    0.02276    0.02619 =
         0.03233   -0.00167    0.00385    0.00379
C6    1    0.667212    0.059850    0.423821    11.00000    0.04042    0.02631 =
         0.02582   -0.01201   -0.00465    0.00524
C7    1    0.625855   -0.000477    0.430540    11.00000    0.03285    0.02946 =
         0.02121   -0.00041    0.00305   -0.00336
C8    1    0.819150    0.023009    0.634506    11.00000    0.03704    0.04121 =
         0.04709    0.01142   -0.00652   -0.00377
AFIX 137
H8A   2    0.808359    0.051693    0.698031    11.00000   -1.50000
H8B   2    0.857207    0.044517    0.590713    11.00000   -1.50000
H8C   2    0.835575   -0.021936    0.659289    11.00000   -1.50000
AFIX   0
C3    1    0.707692   -0.046087    0.571977    11.00000    0.02856    0.02089 =
         0.02812    0.00347    0.00495   -0.00552
C9    1    0.644190    0.119874    0.345532    11.00000    0.06941    0.03908 =
         0.03610    0.00699   -0.00266   -0.00839
AFIX 137
H9A   2    0.615334    0.101607    0.285082    11.00000   -1.50000
H9B   2    0.687517    0.142166    0.316375    11.00000   -1.50000
H9C   2    0.615404    0.153176    0.386456    11.00000   -1.50000
AFIX   0
C10   1    0.854383    0.081796    0.342591    11.00000    0.03940    0.02821 =
         0.05026   -0.00167    0.01133   -0.00353
AFIX 137
H10A  2    0.892951    0.096778    0.293204    11.00000   -1.50000
H10B  2    0.812142    0.067874    0.299699    11.00000   -1.50000
H10C  2    0.871467    0.043094    0.386219    11.00000   -1.50000
AFIX   0
C11   1    0.683816    0.182635    0.632681    11.00000    0.03927    0.03487 =
         0.04448   -0.00765    0.01263   -0.00981
AFIX 137
H11A  2    0.693308    0.150370    0.692143    11.00000   -1.50000
H11B  2    0.643404    0.165981    0.588288    11.00000   -1.50000
H11C  2    0.671507    0.227317    0.663417    11.00000   -1.50000
AFIX   0
C12   1    0.773158    0.134557    0.489094    11.00000    0.02437    0.02939 =
         0.02372   -0.00092   -0.00005   -0.00969
C13   1    0.833270    0.141060    0.419195    11.00000    0.03481    0.03403 =
         0.03399   -0.00835   -0.00141   -0.00154
C14   1    0.874481    0.204653    0.420380    11.00000    0.02389    0.02684 =
         0.03645    0.00066    0.00399    0.00144
C15   1    0.854874    0.257572    0.494683    11.00000    0.03955    0.02662 =
         0.02734    0.00079   -0.00351    0.00133
C16   1    0.795242    0.250293    0.563866    11.00000    0.02995    0.02038 =
         0.02172   -0.00245   -0.00432   -0.00435
C17   1    0.751305    0.189252    0.561170    11.00000    0.03016    0.03752 =
         0.03024   -0.00031    0.00305   -0.01035
C18   1    0.901834    0.324337    0.497427    11.00000    0.04905    0.02747 =
         0.03888   -0.00654    0.00428   -0.00753
AFIX 137
H18A  2    0.871759    0.363501    0.477135    11.00000   -1.50000
H18B  2    0.941973    0.320038    0.445610    11.00000   -1.50000
H18C  2    0.921063    0.331119    0.571248    11.00000   -1.50000
AFIX   0
C19   1    0.765815   -0.203283    0.791291    11.00000    0.03199    0.03407 =
         0.04834   -0.00095    0.00425    0.00286
AFIX  43
H19   2    0.780012   -0.238106    0.840754    11.00000   -1.20000
AFIX   0
N20   4    0.767073   -0.220265    0.683810    11.00000    0.03816    0.03164 =
         0.02930    0.00614   -0.00319    0.00521
C21   1    0.749947   -0.167284    0.615254    11.00000    0.03313    0.04262 =
         0.02777    0.00347    0.00213   -0.00258
AFIX  43
H21   2    0.752188   -0.175155    0.538788    11.00000   -1.20000
AFIX   0
C22   1    0.729374   -0.102339    0.651223    11.00000    0.03605    0.02158 =
         0.02899    0.00242   -0.00951    0.00090
C23   1    0.729121   -0.093580    0.764771    11.00000    0.04409    0.02702 =
         0.03052   -0.00327    0.00101   -0.00159
AFIX  43
H23   2    0.715594   -0.050142    0.792333    11.00000   -1.20000
AFIX   0
N24   4    0.746607   -0.142114    0.837499    11.00000    0.03644    0.03748 =
         0.02786    0.00707    0.00318    0.00034
C25   1    0.444208   -0.028411    0.222631    11.00000    0.03699    0.04686 =
         0.04057   -0.00038   -0.01892   -0.00797
AFIX  43
H25   2    0.403627   -0.034594    0.176171    11.00000   -1.20000
AFIX   0
N26   4    0.430647    0.001995    0.320327    11.00000    0.03200    0.05277 =
         0.05155    0.00606   -0.00601    0.00345
AFIX  43
H26   2    0.386906    0.014095    0.340341    11.00000   -1.20000
AFIX   0
C27   1    0.489464    0.012404    0.384996    11.00000    0.03231    0.03615 =
         0.03651    0.00129    0.00451    0.00210
AFIX  43
H27   2    0.483564    0.036175    0.451993    11.00000   -1.20000
AFIX   0
C28   1    0.559114   -0.011059    0.355587    11.00000    0.03452    0.02399 =
         0.02962    0.00466   -0.01323   -0.00637
C29   1    0.564714   -0.040270    0.252259    11.00000    0.04825    0.03850 =
         0.03338   -0.00676    0.00208    0.00354
AFIX  43
H29   2    0.611238   -0.053843    0.227730    11.00000   -1.20000
AFIX   0
N30   4    0.507180   -0.050600    0.183903    11.00000    0.06105    0.04529 =
         0.04186   -0.01164   -0.02355    0.00696
C31   1    1.049109    0.227213    0.200508    11.00000    0.03802    0.04826 =
         0.07743    0.00992    0.01495   -0.00970
AFIX  43
H31   2    1.088464    0.233077    0.151597    11.00000   -1.20000
AFIX   0
N32   4    0.981517    0.236724    0.158186    11.00000    0.04615    0.07302 =
         0.04978    0.02499    0.02413    0.02253
C33   1    0.927967    0.230487    0.232688    11.00000    0.04084    0.06408 =
         0.05671    0.02647    0.00276    0.01767
AFIX  43
H33   2    0.879982    0.238379    0.208213    11.00000   -1.20000
AFIX   0
C34   1    0.937064    0.213698    0.340832    11.00000    0.03448    0.03065 =
         0.03908    0.00075    0.00617    0.00140
C35   1    1.009202    0.203715    0.372444    11.00000    0.03946    0.07201 =
         0.04660    0.00857    0.00323    0.00328
AFIX  43
H35   2    1.018337    0.191543    0.446247    11.00000   -1.20000
AFIX   0
N36   4    1.066142    0.210222    0.305332    11.00000    0.03460    0.09584 =
         0.06276    0.00574    0.00885    0.00186
AFIX  43
H36   2    1.110860    0.204018    0.327243    11.00000   -1.20000
AFIX   0
C37   1    0.734687    0.401485    0.795154    11.00000    0.03467    0.03697 =
         0.03334   -0.00890   -0.00493   -0.00178
AFIX  43
H37   2    0.720132    0.434423    0.847602    11.00000   -1.20000
AFIX   0
N38   4    0.768335    0.345438    0.834952    11.00000    0.05465    0.03202 =
         0.02498   -0.00677    0.00302   -0.00565
C39   1    0.786564    0.299736    0.757748    11.00000    0.03511    0.03345 =
         0.03252    0.00014    0.00119    0.00337
AFIX  43
H39   2    0.810090    0.259274    0.781281    11.00000   -1.20000
AFIX   0
C40   1    0.773564    0.306942    0.643992    11.00000    0.03730    0.03347 =
         0.02220   -0.00160    0.00382   -0.01570
C41   1    0.740090    0.366916    0.613081    11.00000    0.07554    0.02867 =
         0.01777   -0.00347   -0.00162    0.00471
AFIX  43
H41   2    0.731121    0.374560    0.537690    11.00000   -1.20000
AFIX   0
N42   4    0.718970    0.416576    0.687718    11.00000    0.05725    0.03401 =
         0.03734   -0.00252   -0.00253    0.00168

C43   1    0.571243    0.482368    0.572060    10.80000    0.05346    0.07500 =
         0.09804   -0.00893   -0.03653    0.01836
AFIX  13
H43   2    0.618512    0.486708    0.611185    11.00000   -1.20000
AFIX   0
CL44  3    0.522948    0.413109    0.630392    10.80000    0.07393    0.08684 =
         0.10010    0.01279    0.00472    0.00743
CL45  3    0.522918    0.560064    0.588529    10.80000    0.09991    0.06572 =
         0.11796   -0.02540   -0.04757    0.02315
CL46  3    0.589584    0.466642    0.430181    10.80000    0.12883    0.07331 =
         0.08370   -0.01445    0.01077   -0.01192

C52   1    0.496835    0.722139    0.384743    10.80000    0.06244    0.09028 =
         0.07451    0.02899   -0.03934   -0.02725
AFIX  13
H52   2    0.509021    0.741710    0.457957    11.00000   -1.20000
AFIX   0
CL53  3    0.414470    0.679184    0.390774    10.80000    0.05140    0.08757 =
         0.07753   -0.00065   -0.00198   -0.03941
CL54  3    0.567339    0.663030    0.341168    10.80000    0.06278    0.09555 =
         0.38561    0.09081    0.02801    0.00351
CL55  3    0.499003    0.787392    0.283112    10.80000    0.05719    0.08646 =
         0.03612    0.00772   -0.00691   -0.01760

C47   1    0.793807    0.632497    0.544356    10.90000    0.15330    0.04117 =
         0.03728    0.01909   -0.00419   -0.03272
PART 1
AFIX  13
H47   2    0.777828    0.668136    0.597654    10.50000   -1.20000
AFIX  13
PART 2
H47A  2    0.796275    0.656011    0.616812    10.40000   -1.20000
AFIX   0
PART 1
CL48  3    0.767051    0.652389    0.415312    10.50000    0.09503    0.12580 =
         0.09151    0.04677   -0.03212   -0.01874
CL49  3    0.898479    0.627575    0.537047    10.50000    0.05444    0.05805 =
         0.07101   -0.00915    0.01758   -0.01247
CL50  3    0.770441    0.550369    0.590021    10.50000    0.05829    0.02666 =
         0.02096    0.00074    0.00136   -0.00991
PART 2
CL56  3    0.868258    0.657018    0.453994    10.40000    0.15032    0.13574 =
         0.05981   -0.04020    0.00049    0.02258
CL57  3    0.708709    0.654229    0.466735    10.40000    0.10366    0.08063 =
         0.10436    0.00389   -0.02308    0.00607
CL58  3    0.784968    0.545934    0.557100    10.40000    0.32073    0.07139 =
         0.43752    0.08806   -0.06607   -0.06262
HKLF 4


REM  data_a.res in Pna2(1)
REM wR2 = 0.3114, GooF = S = 0.983, Restrained GooF = 0.983 for all data
REM R1 = 0.1095 for 4228 Fo > 4sig(Fo) and 0.3034 for all 12584 data
REM 520 parameters refined using 1 restraints

END

WGHT      0.1165      0.0000

REM Highest difference peak  0.955,  deepest hole -0.368,  1-sigma level  0.082
Q1    1   0.7301  0.6482  0.5897  11.00000  0.05    0.96
Q2    1   0.9167  0.6825  0.4035  11.00000  0.05    0.72
Q3    1   0.6562  0.5359  0.4457  11.00000  0.05    0.58
Q4    1   0.5227  0.7407  0.2946  11.00000  0.05    0.57
Q5    1   0.7918  0.5431  0.4535  11.00000  0.05    0.45
Q6    1   0.6419  0.5813  0.4347  11.00000  0.05    0.43
Q7    1   0.8192  0.5522  0.5820  11.00000  0.05    0.36
Q8    1   0.4146  0.6981  0.3892  11.00000  0.05    0.36
Q9    1   0.4406  0.6523  0.4427  11.00000  0.05    0.36
Q10   1   0.5853  0.6738  0.3937  11.00000  0.05    0.33
Q11   1   0.8439  0.5559  0.5567  11.00000  0.05    0.31
Q12   1   0.5794  0.1897  0.3660  11.00000  0.05    0.31
;
_shelx_res_checksum                21558
_shelx_hkl_file
;
   0   0 -16   12.60   18.22
   0   0 -15  -42.75   39.46
   0   0 -14  234.33   71.32
   0   0 -13   14.62   20.69
   0   0 -12   88.48   41.72
   0   0 -11   -1.63   11.34
   0   0 -10   11.27   24.22
   0   0  -9   10.04   17.02
   0   0  -8  147.44   40.36
   0   0  -8  132.68   39.32
   0   0  -7    1.17   12.13
   0   0  -7   -4.69   12.89
   0   0  -6  242.47   47.88
   0   0  -6  249.88   44.43
   0   0  -5    3.59    7.95
   0   0  -5  -22.14   18.56
   0   0  -4 2233.24  114.02
   0   0  -4 2123.61  102.25
   0   0  -3    7.10    7.79
   0   0  -3   10.18    8.73
   0   0  -2  922.47   47.10
   0   0  -2  882.49   49.70
   0   0  -1    5.34    4.74
   0   0  -1   13.15    6.01
   0   0   2  949.10   48.48
   0   0   2  139.43   22.16
   0   0   3   -1.53    7.48
   0   0   3   15.74   11.87
   0   0   4 2170.21  103.69
   0   0   4 2163.20  112.11
   0   0   5    0.84    6.62
   0   0   5   23.64   18.64
   0   0  10   22.68   23.25
   0   0  11   -8.92   18.70
   0   0  12   87.22   43.72
   0   0  13    2.81   19.57
   0   0  14  236.56   78.39
   0   0  15  -17.85   17.53
   0   0  16   37.76   36.00
   0   1 -16   -0.84   22.89
   0  -1 -16  -11.30   21.92
   0   1 -15   77.75   46.18
   0  -1 -15   65.64   41.25
   0   1 -14  -11.46   27.23
   0  -1 -14   60.98   46.34
   0  -1 -13   83.75   37.20
   0   1 -13   99.80   43.72
   0   1 -12  -14.68   17.66
   0  -1 -12  -28.60   31.31
   0   1 -11   43.17   32.52
   0  -1 -11   35.16   20.32
   0  -1 -10  -31.80   18.94
   0   1 -10   34.09   23.73
   0  -1  -9   70.79   32.77
   0   1  -9   71.50   28.22
   0   1  -8  -14.23   17.37
   0  -1  -8    5.45    4.71
   0  -1  -8   -0.19   15.31
   0   1  -8   18.26   24.17
   0  -1  -8    7.68    5.00
   0   1  -7  664.33   76.80
   0  -1  -7  703.39   85.02
   0  -1  -7  613.29   37.00
   0   1  -7  713.92   88.29
   0  -1  -7  668.26   78.98
   0  -1  -7  688.38   38.74
   0  -1  -6   -1.44    4.67
   0  -1  -6    1.60    3.51
   0   1  -6   10.45   11.35
   0  -1  -6    6.28   11.15
   0  -1  -6   34.57   22.74
   0   1  -6   -0.70   10.86
   0  -1  -5   44.99   11.60
   0   1  -5   77.02   27.64
   0  -1  -5   35.81    9.57
   0  -1  -5   30.83   17.19
   0   1  -5   44.09   15.73
   0  -1  -5   31.83   14.95
   0  -1  -4    1.45    9.80
   0   1  -4    6.86   12.26
   0  -1  -4    0.64    3.36
   0   1  -4   13.28   15.39
   0  -1  -4   24.78   15.50
   0  -1  -4    3.35    3.90
   0  -1  -3   52.87   11.26
   0  -1  -3   47.42   13.91
   0  -1  -3   40.71    8.91
   0   1  -3   46.82   14.14
   0  -1  -3   58.22   15.59
   0   1  -3   46.38   13.37
   0   1  -2    5.48    8.15
   0   1  -2   -2.32    5.41
   0  -1  -2   -5.64    5.84
   0  -1  -2   -0.32    4.76
   0  -1  -1  139.45   14.82
   0  -1  -1  131.36   13.10
   0   1  -1  129.82   14.57
   0   1  -1  150.97   13.90
   0  -1   1    2.74    2.31
   0  -1   1   -0.74    1.97
   0   1   2    8.98    8.62
   0   1   2    0.98    3.45
   0   1   2    3.30    6.99
   0  -1   2    8.15    6.83
   0  -1   2    6.67    6.74
   0   1   3   44.59   14.61
   0   1   3   58.64   16.69
   0  -1   3   38.86   14.44
   0  -1   3   60.09   16.08
   0   1   4  -16.59   13.11
   0   1   4    5.53   11.44
   0  -1   4   -5.16    7.13
   0  -1   4   -3.19    8.74
   0  -1   5   37.35   16.28
   0  -1   5   57.44   20.38
   0   1   5   59.93   22.65
   0   1   5   54.83   21.64
   0  -1  10    9.10   17.85
   0   1  10    3.45   15.98
   0   1  11    2.92   18.96
   0  -1  11   49.35   32.02
   0   1  12   -2.16   16.76
   0  -1  12   14.39   15.22
   0   1  13  114.54   53.61
   0  -1  13  173.31   68.52
   0   1  14   29.70   39.95
   0  -1  14   49.38   40.56
   0   1  15   73.11   48.43
   0  -1  15  107.24   63.79
   0  -1  16    7.53   30.76
   0   1  16   -4.39   23.12
   0  -2 -16   20.14   31.29
   0   2 -16   19.97   23.18
   0  -2 -15  119.35   64.30
   0   2 -15   38.48   31.66
   0   2 -14  -71.62   43.25
   0  -2 -14   75.19   49.51
   0   2 -13   60.29   38.42
   0  -2 -13   10.65   17.58
   0  -2 -12   60.38   31.06
   0   2 -12   54.09   32.80
   0  -2 -11  -27.03   22.59
   0   2 -11   34.00   27.18
   0   2 -10   52.52   28.13
   0  -2 -10   27.43   25.04
   0  -2 -10   27.97    7.22
   0  -2 -10   41.76   10.51
   0   2  -9   -2.30   12.94
   0  -2  -9   -0.83    4.44
   0  -2  -9   10.46    6.59
   0  -2  -8  291.68   30.60
   0   2  -8  318.20   56.06
   0  -2  -8  358.50   34.80
   0  -2  -8  346.89   60.93
   0  -2  -7   36.40   22.34
   0   2  -7   -2.51   12.42
   0   2  -7    8.62   12.80
   0  -2  -7    0.36    7.67
   0  -2  -7    7.09    6.25
   0  -2  -7   13.62    8.16
   0  -2  -6  324.73   33.79
   0  -2  -6  339.04   56.12
   0   2  -6  328.75   49.52
   0   2  -6  277.68   52.70
   0  -2  -6  331.13   34.16
   0  -2  -6  362.64   54.23
   0  -2  -5    5.37   10.04
   0  -2  -5   -6.73    5.58
   0  -2  -5    6.80    5.44
   0   2  -5    0.04    9.04
   0  -2  -5  -13.81   12.68
   0   2  -5   10.04   11.00
   0  -2  -4  160.99   22.65
   0   2  -4  160.03   31.82
   0  -2  -4  157.85   31.35
   0  -2  -4  155.74   21.80
   0  -2  -4  192.48   34.62
   0   2  -4  165.19   28.64
   0  -2  -3   15.81    8.86
   0   2  -3   12.28    6.83
   0   2  -3   -1.89    6.64
   0  -2  -3   15.30   10.40
   0  -2  -3    5.94    6.94
   0   2  -2 2800.78   81.86
   0   2  -2 2513.44   89.71
   0   2  -2 2487.41   56.40
   0  -2  -2 2718.79   81.36
   0  -2  -2 2755.27   92.74
   0  -2  -2 2848.96   82.75
   0  -2  -1    0.32    2.15
   0   2  -1   -4.78    3.55
   0   2  -1   -5.40    4.35
   0  -2  -1  -10.45    7.37
   0   2  -1    1.98    3.62
   0  -2   0   -3.08    3.94
   0   2   0   53.86   10.47
   0  -2   0   55.07    9.02
   0  -2   1   -5.15    5.27
   0   2   1   -2.41    5.57
   0  -2   1    0.02    3.12
   0   2   1    1.54    3.10
   0  -2   1   -0.53    2.56
   0   2   2 2611.11   91.64
   0  -2   2 2789.03   83.73
   0  -2   2 2659.33   58.95
   0   2   2 2864.10   85.17
   0   2   2 2720.73   81.79
   0  -2   2 2679.84   92.76
   0   2   3   -3.29    8.98
   0  -2   3   11.94    7.08
   0  -2   3    0.76    6.52
   0   2   3   -3.73    5.40
   0   2   3    4.02    7.36
   0   2   4  172.84   32.04
   0  -2   4  143.40   31.79
   0  -2   4  139.28   26.53
   0   2   4  174.35   32.40
   0  -2   5    1.50   10.90
   0  -2   5   14.99   12.43
   0   2   5   24.37   17.02
   0   2   5   12.37   13.32
   0   2   9  -13.54   21.55
   0   2  10   69.44   38.76
   0  -2  10   61.27   39.78
   0   2  11   -9.73   10.99
   0  -2  11   -2.96   21.68
   0  -2  12   89.09   41.50
   0   2  12   56.54   33.36
   0   2  13   27.69   24.99
   0  -2  13    5.09   25.61
   0  -2  14    9.23   21.99
   0   2  14   26.95   33.74
   0  -2  15   69.38   46.34
   0   2  15   16.48   16.36
   0   2  16   56.52   46.97
   0  -2  16  -13.49   23.05
   0   3 -16    7.05   26.26
   0  -3 -16   43.34   39.76
   0   3 -15   69.13   46.06
   0  -3 -15   61.79   44.67
   0  -3 -14  -25.73   39.77
   0   3 -14  -32.01   21.41
   0   3 -13   12.48   25.50
   0  -3 -13   35.64   29.37
   0   3 -12  -12.25   22.73
   0  -3 -12  -21.90   24.01
   0   3 -11   60.57   28.97
   0  -3 -11   99.56   50.55
   0  -3 -10   -0.54    4.73
   0  -3 -10    5.80    4.29
   0   3  -9   30.51   21.26
   0  -3  -9   28.93    9.50
   0  -3  -9   12.49   14.43
   0  -3  -9   53.10   15.69
   0  -3  -8    1.85    6.59
   0  -3  -8   -0.31    8.19
   0   3  -8   16.94   17.74
   0  -3  -7  112.28   33.64
   0  -3  -7  113.92   23.84
   0   3  -7   62.75   18.46
   0  -3  -7  108.99   22.95
   0   3  -7  123.74   40.43
   0  -3  -7  117.38   34.32
   0  -3  -6   25.09   12.96
   0   3  -6   19.50   15.80
   0   3  -6  -10.58   14.20
   0  -3  -6   18.73   12.92
   0  -3  -6   -1.90    7.03
   0  -3  -6    7.61    7.63
   0  -3  -5 1780.13  109.32
   0  -3  -5 1704.64   84.55
   0   3  -5 1497.94   95.20
   0  -3  -5 1695.78  108.89
   0   3  -5 1572.85  111.91
   0  -3  -5 1650.46   84.05
   0  -3  -4    9.25   10.62
   0   3  -4   -0.12    4.34
   0  -3  -4    8.75    7.06
   0   3  -4    5.90    6.54
   0  -3  -4    8.84    7.36
   0   3  -4   19.81   15.62
   0   3  -3 5412.59  102.17
   0   3  -3 5990.83  148.14
   0  -3  -3 6382.38  152.11
   0  -3  -3 6040.05  147.94
   0   3  -3 5588.69  164.54
   0  -3  -3 6294.36  171.38
   0  -3  -2  -10.80   12.90
   0   3  -2    9.53   10.22
   0   3  -2    6.86    7.07
   0  -3  -2    8.29    4.85
   0   3  -2    1.65    6.95
   0  -3  -2    7.34    8.06
   0   3  -1  242.63   22.49
   0   3  -1  288.24   24.73
   0   3  -1  216.21   23.30
   0  -3  -1  236.18   25.51
   0  -3  -1  266.90   29.45
   0   3   0   -6.47    5.81
   0   3   0    1.18    5.85
   0  -3   0   -3.91    4.06
   0  -3   0   -7.02    5.71
   0   3   1  237.75   27.50
   0  -3   1  218.65   21.16
   0  -3   1  282.93   24.77
   0  -3   1  221.21   23.47
   0   3   1  240.91   25.53
   0  -3   2   -3.69    5.06
   0  -3   2   14.54    9.06
   0   3   2   -1.56    7.00
   0   3   2    6.96    8.26
   0   3   2    5.96    6.19
   0  -3   2    8.51    6.58
   0   3   3 5990.05  168.42
   0  -3   3 5948.10  106.09
   0   3   3 6040.19  150.99
   0  -3   3 6038.77  149.30
   0  -3   3 5597.67  166.48
   0   3   3 6083.37  151.02
   0   3   4    1.53    4.93
   0  -3   4   11.01   11.31
   0  -3   4   17.57   11.59
   0   3   4    7.18    9.20
   0  -3   4    2.94    4.37
   0   3   4   14.37   11.21
   0  -3   5 1443.89  109.59
   0   3   5 1574.02  102.28
   0  -3   5 1499.03   95.06
   0   3   5 1649.02  108.58
   0   3   9   43.89   26.53
   0  -3   9    9.72   13.75
   0   3  10  -28.18   23.22
   0  -3  10   22.88   19.53
   0  -3  11  101.80   51.29
   0   3  11   78.86   40.49
   0   3  12  -10.67   14.29
   0  -3  12   22.70   22.60
   0   3  13   54.18   43.14
   0  -3  13   30.65   23.83
   0   3  14   23.27   29.85
   0  -3  14   27.25   42.00
   0  -3  15   -2.43   22.77
   0   3  15   50.66   41.86
   0   3  16  -20.47   29.40
   0  -3  16  -68.56   48.05
   0  -4 -16   85.90   55.20
   0   4 -16   13.89   17.15
   0  -4 -15    4.67   23.93
   0   4 -15  -37.15   40.32
   0   4 -14   30.84   22.72
   0  -4 -14   86.21   49.40
   0  -4 -13    9.90   25.03
   0   4 -13   24.38   27.03
   0  -4 -12   35.98   31.56
   0   4 -12  -14.54   19.03
   0   4 -11   34.14   27.16
   0  -4 -11   91.11   45.43
   0  -4 -11   27.60   14.76
   0  -4 -10  102.16   23.71
   0  -4 -10  168.94   49.70
   0   4 -10  133.51   43.09
   0  -4 -10   81.72   21.44
   0  -4  -9  -10.18    5.72
   0  -4  -9   10.72    7.23
   0  -4  -9   -6.11   10.17
   0  -4  -8  134.10   28.37
   0   4  -8  124.32   36.57
   0  -4  -8  124.25   35.59
   0  -4  -8  119.57   27.01
   0  -4  -7   -9.81   10.75
   0   4  -7    7.44   14.10
   0   4  -7    7.44   12.04
   0  -4  -7    7.12   10.97
   0  -4  -7   -8.14    9.57
   0  -4  -6  441.47   49.04
   0  -4  -6  529.51   65.67
   0  -4  -6  386.15   57.84
   0   4  -6  427.66   64.29
   0   4  -6  424.32   55.61
   0  -4  -6  441.12   49.52
   0   4  -5   -2.45   12.21
   0   4  -5   10.45   11.29
   0   4  -5    8.26    6.41
   0  -4  -5   -3.03    9.05
   0  -4  -5   -4.11   12.94
   0  -4  -5   16.54   11.50
   0   4  -4  145.33   26.90
   0  -4  -4  165.19   28.72
   0  -4  -4  151.31   28.92
   0   4  -4  121.89   17.35
   0   4  -4  117.26   29.15
   0  -4  -4  113.59   25.92
   0   4  -3   -0.18    5.73
   0  -4  -3   10.73   10.89
   0  -4  -3    0.19   11.37
   0   4  -3    1.73    7.56
   0  -4  -3   -0.40    4.60
   0   4  -3    5.29    6.80
   0  -4  -2 1166.04   49.34
   0  -4  -2 1138.94   70.04
   0   4  -2 1083.88   58.00
   0   4  -2 1014.58   59.87
   0  -4  -2 1091.06   66.35
   0   4  -2 1106.75   58.03
   0  -4  -1   10.63   10.03
   0   4  -1    3.51    7.46
   0   4  -1   -2.17    3.89
   0  -4  -1   10.90    7.65
   0   4   0  390.19   37.57
   0   4   0  369.18   32.08
   0  -4   0  329.61   35.52
   0  -4   0  392.90   33.59
   0  -4   1   24.62   10.49
   0   4   1  -12.48    6.93
   0  -4   1    3.74    5.48
   0   4   1    6.42    4.91
   0  -4   1    8.10    9.18
   0  -4   1    3.84    8.79
   0  -4   2 1043.64   57.09
   0  -4   2 1041.15   60.73
   0   4   2 1065.69   65.67
   0   4   2 1111.13   47.84
   0   4   2 1143.55   70.98
   0  -4   2 1175.26   60.00
   0   4   3  -10.35    6.60
   0   4   3   -9.65   12.21
   0  -4   3    8.95    3.89
   0  -4   3   -1.08    9.45
   0   4   3    5.84   10.11
   0  -4   3    0.83    7.03
   0   4   4  108.92   24.08
   0   4   4  147.14   30.01
   0  -4   4  108.05   16.82
   0  -4   4  129.09   28.71
   0   4   4  124.82   25.75
   0  -4   4  133.83   27.18
   0   4   5    8.40   11.81
   0  -4   5  -17.15   11.28
   0  -4   5   -2.65    5.13
   0   4   9  -13.02   10.63
   0  -4   9    5.79   13.99
   0   4  10  137.03   46.18
   0  -4  10  160.16   55.06
   0   4  11   28.41   21.09
   0  -4  11   24.37   27.63
   0   4  12   -3.02   17.24
   0  -4  12  -60.02   43.06
   0  -4  13   -5.66   17.40
   0   4  13   55.08   41.19
   0   4  14  111.84   53.86
   0  -4  14   56.86   39.96
   0  -4  15    1.25   19.91
   0   4  15   -2.68   17.89
   0   4  16  -19.23   25.31
   0  -4  16    9.70   32.79
   0  -5 -16    1.26   16.43
   0   5 -16   43.03   38.52
   0  -5 -15  -34.25   33.39
   0   5 -15   -3.15   24.58
   0   5 -14   43.77   34.19
   0  -5 -14   -2.91   23.96
   0   5 -13   81.40   37.67
   0  -5 -13   77.73   37.68
   0   5 -12   -6.49   14.03
   0  -5 -12  -11.43   19.90
   0   5 -11   42.27   28.69
   0  -5 -11   19.69   10.65
   0  -5 -11   -2.60   16.25
   0  -5 -10   18.07   12.33
   0  -5 -10   47.77   33.30
   0   5 -10  -24.78   23.93
   0  -5  -9  170.65   47.75
   0  -5  -9  178.58   34.85
   0  -5  -9  190.55   36.80
   0   5  -9  180.99   45.04
   0  -5  -8   -0.17    5.05
   0  -5  -8   31.70   25.13
   0   5  -8   24.43   18.79
   0  -5  -8   -0.89   10.65
   0  -5  -7   49.23   22.82
   0  -5  -7   31.66   17.52
   0  -5  -7   63.54   23.41
   0   5  -7   27.10   19.49
   0   5  -6    1.79   11.86
   0  -5  -6   33.37   19.93
   0  -5  -6  -13.60   11.80
   0  -5  -6   17.17   10.68
   0   5  -6   -8.05   11.76
   0  -5  -6    6.98   15.63
   0  -5  -5    9.75    6.29
   0  -5  -5   15.32   13.12
   0   5  -5   32.44   12.09
   0  -5  -5   51.25   20.00
   0   5  -5   43.40   21.21
   0   5  -5   25.02   13.55
   0  -5  -4    4.10    7.15
   0   5  -4    5.01    9.40
   0  -5  -4   -1.98    7.32
   0   5  -4  -12.11   12.00
   0   5  -4   -0.12   11.78
   0  -5  -4    5.84    6.00
   0  -5  -3 1921.11  104.08
   0   5  -3 1791.54   97.37
   0   5  -3 1857.39   89.23
   0   5  -3 1826.32   83.42
   0  -5  -3 1924.15  104.32
   0  -5  -3 2038.98   83.13
   0   5  -2   20.25    9.28
   0  -5  -2    6.03   11.29
   0  -5  -2    9.68    7.27
   0   5  -2   -2.58    7.91
   0   5  -2    4.15    7.44
   0  -5  -1 1652.22   90.12
   0  -5  -1 1623.41   77.35
   0   5  -1 1488.28   80.26
   0   5   0   11.95    9.10
   0   5   0   -3.31    8.96
   0  -5   0   -6.62    9.47
   0  -5   0    9.00   10.84
   0   5   1 1564.07   77.51
   0   5   1 1644.33   90.61
   0  -5   1 1596.11   72.34
   0  -5   1 1515.79   58.21
   0  -5   1 1538.84   82.54
   0  -5   1 1596.57   71.95
   0   5   2   11.68    5.76
   0   5   2    0.13    8.32
   0   5   2   18.14   12.19
   0  -5   2   17.07    9.83
   0  -5   2    1.73    5.58
   0  -5   2   11.21    8.80
   0  -5   3 1917.42   84.87
   0  -5   3 1806.07   88.23
   0   5   3 1908.63  103.69
   0   5   3 1886.63  103.39
   0  -5   3 1798.82   97.53
   0   5   3 1832.49   77.46
   0   5   4   18.03   11.82
   0  -5   4   -3.90    5.48
   0  -5   4   -5.18   10.49
   0   5   4    1.21    5.95
   0  -5   4   13.36   10.12
   0   5   4    3.08    6.62
   0  -5   5   37.79   15.76
   0  -5   5   36.66   11.28
   0   5   5   41.17   19.16
   0   5   5   11.14    9.96
   0  -5   6   -0.96    4.44
   0   5   6  -13.48   15.32
   0   5   8   18.00   18.83
   0   5   9  199.13   50.86
   0  -5   9  203.26   56.90
   0   5  10    9.89   17.43
   0  -5  10   -3.49   13.86
   0  -5  11   44.86   33.29
   0   5  11    7.15   18.90
   0   5  12   54.36   37.47
   0  -5  12    8.45   21.58
   0  -5  13   15.52   23.69
   0   5  13   42.65   31.35
   0   5  14  -38.27   40.62
   0  -5  14   17.88   28.39
   0  -5  15  -91.07   61.39
   0   5  15  111.11   62.45
   0  -5  16    8.59   25.70
   0   5  16  -17.77   32.59
   0  -6 -16   13.65   32.65
   0   6 -16  -19.01   20.41
   0   6 -15   37.34   35.14
   0  -6 -15   14.46   25.83
   0   6 -14   12.12   19.43
   0  -6 -14   27.42   25.42
   0  -6 -13   34.86   23.97
   0   6 -13   38.55   34.55
   0   6 -12   31.39   17.58
   0  -6 -12   42.91   35.16
   0   6 -11    0.61   11.29
   0  -6 -11    1.67   11.86
   0  -6 -10  134.81   32.51
   0  -6 -10  124.55   43.71
   0   6 -10  116.68   40.31
   0  -6  -9   24.76   16.15
   0  -6  -9   13.41   15.41
   0  -6  -8  -13.75   11.62
   0  -6  -8   10.62   13.05
   0   6  -8   14.63    8.27
   0  -6  -7   -0.09   10.50
   0   6  -7   -7.14   10.44
   0  -6  -7  -11.48   12.87
   0  -6  -7   -4.18    7.32
   0  -6  -6  125.14   30.38
   0  -6  -6  111.61   28.43
   0   6  -6  128.76   31.51
   0  -6  -6  117.56   35.69
   0  -6  -5    6.72   12.60
   0  -6  -5   -0.72   14.08
   0   6  -5   18.43   12.27
   0   6  -5   -6.45    7.44
   0  -6  -4  621.21   65.45
   0   6  -4  565.17   57.04
   0   6  -4  622.93   66.27
   0  -6  -4  667.61   69.87
   0   6  -4  544.35   49.69
   0   6  -3   19.78   13.12
   0   6  -3    5.19    8.66
   0   6  -3   20.59   14.35
   0  -6  -3   -3.51    8.17
   0  -6  -3  -19.16   14.46
   0   6  -2 4250.04  146.98
   0  -6  -2 4269.10  148.44
   0  -6  -2 4361.08  165.37
   0   6  -2 4368.57  134.79
   0  -6  -1   -3.22   11.33
   0  -6  -1   12.48   12.71
   0   6  -1    8.50    9.71
   0   6   0  667.68   62.16
   0  -6   0  698.89   52.87
   0  -6   0  720.70   64.29
   0   6   0  735.60   55.31
   0   6   1   -6.22    9.72
   0  -6   1    6.59    6.44
   0  -6   1    7.67   10.95
   0  -6   1    4.80    7.58
   0   6   1  -18.79   15.52
   0  -6   1   11.55    7.25
   0  -6   1    2.12    5.86
   0   6   2 4380.57  152.80
   0   6   2 4404.15  168.83
   0   6   2 4479.26   85.97
   0  -6   2 4252.47  128.85
   0   6   2 4523.12   86.30
   0  -6   2 4314.31  134.22
   0  -6   2 4197.82  147.69
   0  -6   3   10.49   12.05
   0  -6   3    3.52    6.66
   0   6   3   -9.97   11.78
   0   6   3    3.00   10.28
   0   6   3    3.07    5.31
   0  -6   3   -4.78    8.09
   0   6   4  621.93   65.20
   0  -6   4  468.55   51.73
   0   6   4  578.54   51.97
   0  -6   4  584.93   51.02
   0  -6   4  548.85   61.09
   0  -6   5   -1.80    6.37
   0   6   5   -8.76    9.19
   0   6   5    1.68    5.66
   0  -6   5   10.68    8.06
   0  -6   6  130.66   20.87
   0   6   6  115.40   29.51
   0  -6   7    0.90    4.02
   0   6   7   -0.22   11.90
   0  -6   7   -5.39    2.77
   0  -6   8   17.80   19.66
   0   6   8   18.54   16.67
   0  -6   9   11.07   17.58
   0   6   9    4.58   16.34
   0  -6  10   89.93   39.39
   0   6  10  119.24   44.58
   0   6  11    4.59   17.42
   0  -6  11  -30.84   32.66
   0  -6  12  -44.39   42.18
   0   6  12    3.78   20.00
   0  -6  13  -58.70   50.36
   0   6  13   11.86   22.63
   0  -6  14    5.58   17.85
   0   6  14   42.21   33.66
   0  -6  15   13.51   30.30
   0   6  15  -14.64   15.69
   0   6  16    0.64   22.49
   0   7 -16   -6.86   24.60
   0  -7 -15   27.31   30.83
   0   7 -15    4.07   21.06
   0   7 -14    6.88   17.90
   0  -7 -14  -10.02   15.58
   0   7 -13  -21.43   26.43
   0  -7 -13    7.02   14.31
   0  -7 -12  -26.52   22.87
   0   7 -12   38.25   30.17
   0  -7 -11   84.13   44.54
   0  -7 -11   62.02   23.10
   0   7 -11   53.86   26.88
   0  -7 -10    8.60   12.31
   0   7 -10   37.54   23.91
   0  -7 -10   69.51   37.23
   0  -7  -9  466.63   86.18
   0  -7  -9  425.86   64.11
   0   7  -9  540.97   79.33
   0  -7  -8   29.28   19.95
   0   7  -8   -1.04   15.32
   0  -7  -8  -17.25   16.22
   0   7  -7  157.88   36.49
   0  -7  -7   92.38   32.97
   0  -7  -7  127.70   33.91
   0  -7  -6    1.34   13.32
   0   7  -6    8.48   11.09
   0   7  -6   21.82   13.32
   0   7  -5  517.55   59.67
   0   7  -5  492.25   50.06
   0  -7  -5  514.17   64.42
   0  -7  -5  545.13   71.13
   0   7  -4   14.22   11.56
   0  -7  -4   -0.69    7.04
   0   7  -4    6.58    7.45
   0  -7  -3  386.75   54.46
   0   7  -3  305.35   43.23
   0   7  -3  355.05   43.09
   0  -7  -3  401.65   51.12
   0   7  -2    2.92   11.41
   0  -7  -2   -6.66   11.17
   0  -7  -2   10.52    6.79
   0  -7  -1  953.26   81.18
   0  -7  -1 1099.29   75.11
   0   7  -1 1102.15   84.52
   0  -7   0   -2.49   11.05
   0   7   0   -3.67    5.88
   0  -7   0   12.81   10.66
   0   7   0   -1.85    6.95
   0  -7   1 1163.39   73.20
   0  -7   1 1129.18   85.77
   0   7   1 1096.95   76.70
   0  -7   1 1074.53   71.42
   0   7   1 1208.51   92.87
   0  -7   1 1099.70   52.50
   0  -7   1 1144.53   54.07
   0  -7   2  -11.07   11.14
   0  -7   2   -6.04   11.45
   0  -7   2   17.93   12.98
   0   7   2    0.37    2.51
   0  -7   2    3.78    6.67
   0   7   2   19.34   16.67
   0   7   2    0.18    6.38
   0  -7   2    0.19    7.52
   0   7   2   16.34    5.98
   0   7   3  346.15   48.50
   0   7   3  381.19   33.70
   0   7   3  353.14   54.23
   0  -7   3  354.71   42.79
   0  -7   3  348.50   45.35
   0   7   3  344.54   31.78
   0  -7   3  313.80   42.30
   0  -7   4   15.61   12.02
   0  -7   4   -1.79    6.15
   0  -7   4   -5.27    6.94
   0   7   4    3.94   11.39
   0   7   4   -8.52   10.21
   0  -7   5  419.25   53.04
   0   7   5  533.73   66.90
   0  -7   5  492.07   49.17
   0   7   5  497.11   53.73
   0   7   6   16.70   14.00
   0  -7   6    2.26    6.22
   0   7   6   10.60   14.32
   0   7   7  148.21   37.91
   0  -7   7  123.71   38.32
   0  -7   7  120.99   21.95
   0  -7   7  120.66   20.99
   0  -7   8   -3.94    5.23
   0  -7   8  -15.79    7.21
   0   7   8   -3.23   10.98
   0  -7   9  434.68   84.45
   0   7   9  597.81   87.66
   0  -7  10   53.04   32.70
   0   7  10   20.93   22.90
   0  -7  11   74.76   40.03
   0   7  11   52.46   31.88
   0   7  12   47.82   34.61
   0  -7  12   14.89   30.62
   0  -7  13   -2.87   21.79
   0   7  13  -24.43   28.74
   0   7  14  -38.47   38.51
   0  -7  14   17.61   24.32
   0   7  15  -19.85   28.16
   0  -7  15   14.69   25.15
   0   7  16   18.50   29.39
   0   8 -16   48.31   46.68
   0   8 -15  -39.40   31.01
   0  -8 -15  -44.00   45.23
   0  -8 -14   11.95   26.83
   0   8 -14   30.92   34.03
   0   8 -13   12.44   29.54
   0  -8 -13  -20.77   19.72
   0  -8 -12   31.50   31.03
   0   8 -12  -15.07   24.35
   0  -8 -11  -15.48   25.30
   0  -8 -11    6.80   15.62
   0   8 -11    1.87   12.14
   0  -8 -10  129.19   38.50
   0  -8 -10  144.74   52.64
   0   8 -10  143.49   41.60
   0   8  -9   -7.13   13.12
   0  -8  -9  -10.02   11.03
   0   8  -8  -15.22   20.53
   0  -8  -8  -15.88   19.81
   0  -8  -8   -4.85   14.39
   0  -8  -7  -19.43   22.48
   0   8  -7   18.93   17.12
   0  -8  -7    0.86   15.00
   0   8  -6  332.74   43.17
   0  -8  -6  372.63   63.50
   0   8  -6  335.42   52.71
   0  -8  -5  -14.02   15.19
   0   8  -5    7.44    6.41
   0   8  -5    1.07    8.48
   0   8  -4  210.77   38.58
   0  -8  -4  173.96   40.27
   0   8  -4  159.83   33.35
   0  -8  -3   12.68   10.28
   0   8  -3   13.72   14.01
   0   8  -3    3.41    8.57
   0  -8  -2  131.26   34.35
   0  -8  -2  136.09   30.91
   0   8  -2  102.04   25.28
   0  -8  -1   19.40   17.87
   0   8  -1   11.14   16.06
   0  -8  -1   12.04   12.93
   0   8   0  441.37   50.75
   0   8   0  430.45   57.68
   0  -8   0  414.45   48.92
   0  -8   0  406.90   57.81
   0   8   1   -4.76    8.37
   0  -8   1   -3.07    5.52
   0  -8   1    0.06    9.51
   0  -8   1  -19.37   13.69
   0  -8   1    5.20    4.18
   0   8   1   -3.61   10.31
   0  -8   1   11.42   10.70
   0   8   2  156.60   32.97
   0  -8   2  134.04   32.52
   0  -8   2  133.94   26.61
   0  -8   2  134.03   24.64
   0  -8   2  141.54   26.24
   0  -8   2  165.31   31.05
   0   8   2  158.10   36.94
   0   8   3   12.49   14.18
   0  -8   3   16.39   13.44
   0  -8   3    3.15    5.52
   0  -8   3    0.90    6.75
   0   8   3    0.98    4.85
   0   8   3    2.39    5.24
   0  -8   3    7.64   13.01
   0   8   4  187.17   28.24
   0  -8   4  194.90   35.36
   0  -8   4  189.26   37.20
   0   8   4  182.57   28.20
   0  -8   4  182.68   33.78
   0   8   4  188.60   43.16
   0   8   5   22.35   14.48
   0   8   5   -0.87    5.14
   0  -8   5    4.51    6.83
   0   8   5    6.21   10.55
   0  -8   6  380.24   64.43
   0   8   6  344.77   50.81
   0   8   6  424.54   56.38
   0  -8   6  388.54   46.28
   0  -8   7   -6.90    7.03
   0   8   7   11.39   14.63
   0  -8   7    2.28    6.32
   0  -8   7   -6.67   14.55
   0   8   8   -5.47   10.69
   0  -8   8   22.14   10.97
   0  -8   8   14.39    8.76
   0  -8   9    5.10    2.55
   0  -8   9   -3.34   17.35
   0   8   9    3.09   10.83
   0  -8   9    2.53    3.44
   0   8  10  191.18   53.66
   0  -8  10  145.50   54.33
   0   8  11   46.67   29.21
   0  -8  11   17.64   21.01
   0   8  12  -54.13   36.57
   0  -8  12   11.18   21.12
   0   8  13    0.64   19.90
   0  -8  13   39.40   38.68
   0   8  14   22.04   28.29
   0  -8  14   86.99   56.57
   0  -8  15   -1.16   31.56
   0   8  15   90.14   53.57
   0   8  16  -11.54   25.61
   0   9 -16    4.88   14.64
   0  -9 -15    7.32   36.93
   0   9 -15   14.20   28.61
   0   9 -14   -8.65   17.99
   0  -9 -14   -6.41   29.89
   0  -9 -13   52.12   37.12
   0   9 -13  -37.53   36.52
   0  -9 -12   -4.03   18.55
   0   9 -12  -22.91   17.25
   0  -9 -11   27.15   31.12
   0   9 -11  -12.59   21.24
   0  -9 -11   -8.67   18.43
   0  -9 -10    6.86   12.13
   0  -9 -10   15.72   28.97
   0   9 -10  -21.06   22.55
   0  -9  -9   28.52   26.72
   0  -9  -9   13.61   16.93
   0   9  -9   34.09   23.72
   0  -9  -8   41.77   23.80
   0  -9  -8   21.53   26.67
   0   9  -8  -16.48   16.36
   0  -9  -7   87.30   38.24
   0   9  -7   85.11   29.06
   0  -9  -7   76.93   31.24
   0   9  -6    9.42   15.36
   0  -9  -6   -6.52   12.62
   0   9  -6    5.85   10.66
   0  -9  -5   85.37   32.15
   0   9  -5   72.79   23.49
   0   9  -5   99.66   27.74
   0  -9  -4  -13.70   13.93
   0   9  -4    2.09    9.32
   0   9  -4   -3.93   15.25
   0  -9  -3  214.12   43.59
   0   9  -3  231.06   42.00
   0   9  -2   12.17    9.40
   0  -9  -2   18.17   17.84
   0   9  -1  107.55   30.78
   0  -9  -1  137.65   31.47
   0  -9   0   -3.60    6.78
   0   9   0    6.44   20.23
   0   9   0   19.41   12.20
   0  -9   1  111.55   17.24
   0  -9   1  119.52   18.15
   0  -9   1  128.57   27.97
   0  -9   1  102.18   26.77
   0  -9   1   92.07   29.78
   0   9   1  100.59   25.58
   0   9   1   97.16   31.94
   0  -9   2   10.11   11.19
   0   9   2    7.11   13.32
   0  -9   2    3.76    6.85
   0  -9   2   -7.39    6.60
   0  -9   2   -2.55    9.65
   0  -9   2   22.18   15.09
   0  -9   3  234.90   36.47
   0  -9   3  213.70   41.66
   0   9   3  221.67   21.76
   0  -9   3  235.80   38.52
   0  -9   3  242.85   38.18
   0   9   3  233.52   22.42
   0  -9   3  228.56   40.07
   0   9   3  223.76   46.98
   0   9   4  -14.64   13.63
   0  -9   4   -9.14   10.30
   0  -9   4    9.37   11.99
   0   9   4    1.32    4.46
   0  -9   4    7.07    6.90
   0  -9   4   -9.21   12.21
   0   9   4   -6.02    7.88
   0   9   5   92.87   31.04
   0   9   5   86.78   22.56
   0  -9   5   90.54   30.98
   0   9   5   98.56   23.55
   0  -9   5   81.64   25.48
   0   9   6   -0.19    8.71
   0  -9   6   -9.51    8.30
   0  -9   6   12.21   16.41
   0   9   6    3.83   10.05
   0   9   7   92.46   28.45
   0  -9   7   59.22   18.61
   0  -9   7   93.19   37.37
   0  -9   7   34.08   13.12
   0   9   8   22.89   18.72
   0  -9   8    0.53    6.92
   0  -9   8   27.67   13.82
   0   9   9   50.00   27.11
   0  -9   9   16.82    9.08
   0  -9   9   18.49   31.22
   0  -9  10  -20.57   24.30
   0   9  10  -15.89   21.24
   0  -9  11   39.36   30.63
   0   9  11   13.65   23.17
   0  -9  12  -38.63   30.03
   0   9  12   28.91   27.12
   0  -9  13  -20.41   33.47
   0   9  13   25.31   28.56
   0   9  14    4.24   23.61
   0  -9  14   40.82   44.02
   0   9  15    8.49   31.16
   0  -9  15   57.49   57.75
   0   9  16   -7.37   23.40
   0  10 -16  -35.71   37.64
   0 -10 -15   39.63   35.92
   0  10 -15   49.64   47.68
   0  10 -14  -17.63   24.89
   0 -10 -14   -3.57   18.01
   0  10 -13    6.17   12.82
   0 -10 -13   17.49   15.11
   0  10 -12  204.66   61.85
   0 -10 -12  153.18   61.67
   0  10 -11   -6.79   12.06
   0 -10 -11   41.85   31.34
   0 -10 -11    9.86   16.39
   0 -10 -10   15.50   20.71
   0 -10 -10   32.83   22.57
   0  10 -10   52.24   27.65
   0  10  -9   35.47   22.52
   0 -10  -9   34.92   24.31
   0 -10  -9   28.35   24.26
   0 -10  -8  393.00   71.58
   0  10  -8  392.80   66.39
   0 -10  -8  423.69   80.47
   0  10  -7    6.27    8.88
   0 -10  -7    4.88   12.08
   0 -10  -7   22.17   13.17
   0  10  -6   78.74   28.30
   0 -10  -6   65.14   30.85
   0  10  -6   43.67   15.42
   0 -10  -5   11.71   14.17
   0  10  -5   -2.87   15.57
   0  10  -5   -4.37   10.68
   0  10  -4   13.44   12.60
   0 -10  -4   36.72   20.61
   0  10  -3   -8.75   16.53
   0 -10  -3   38.29   19.69
   0 -10  -2 1462.25  107.85
   0  10  -2 1546.15  118.16
   0 -10  -1    2.22   10.97
   0  10  -1    9.83   14.93
   0  10   0  297.12   46.28
   0 -10   0  309.26   47.49
   0  10   0  294.06   54.83
   0  10   1   -9.56   12.80
   0 -10   1   -6.99    8.57
   0 -10   1  -19.48   17.02
   0 -10   1   -7.26    4.79
   0 -10   1    7.67    7.06
   0 -10   2 1523.29  102.25
   0 -10   2 1416.92   97.04
   0 -10   2 1490.64   81.45
   0  10   2 1521.16  124.95
   0 -10   2 1547.20   81.84
   0 -10   3   13.98   11.12
   0 -10   3   10.39    9.38
   0  10   3    9.27    4.58
   0 -10   3   16.95   12.21
   0  10   3    1.02    3.32
   0  10   4   40.61   12.53
   0  10   4   44.73   13.33
   0 -10   4   33.10   13.94
   0  10   4   59.91   25.59
   0 -10   4   55.81   22.99
   0 -10   5   24.98   16.33
   0  10   5   13.84   11.58
   0 -10   5   -2.28    5.26
   0  10   5    5.31    4.69
   0  10   5   -9.56   20.91
   0 -10   6   68.32   23.87
   0  10   6   62.36   20.58
   0  10   6   74.31   22.58
   0 -10   6   77.76   31.01
   0 -10   7  -17.95   15.66
   0 -10   7   -8.82    9.10
   0  10   7  -15.13   14.07
   0  10   8  456.10   65.98
   0 -10   8  367.28   48.13
   0 -10   8  325.43   44.31
   0 -10   8  388.50   76.50
   0 -10   9   14.43   17.45
   0 -10   9   -0.26    8.72
   0  10   9   12.15   18.37
   0 -10  10  -26.59   23.86
   0  10  10   36.76   22.97
   0 -10  11    8.26   27.32
   0  10  11    2.98   15.93
   0  10  12  136.96   47.28
   0 -10  12  253.34   90.07
   0 -10  13   13.49   27.96
   0  10  13   26.10   26.75
   0  10  14  138.99   58.19
   0 -10  14   10.38   25.11
   0  10  15    8.39   26.80
   0 -10  15  -23.54   26.90
   0  11 -15  -16.75   25.08
   0 -11 -14   -0.75   25.90
   0  11 -14  -26.30   36.83
   0 -11 -13    2.66   33.03
   0  11 -13  -29.44   27.73
   0  11 -12    6.34   11.63
   0 -11 -12   16.15   32.01
   0 -11 -11    4.93   11.97
   0  11 -11   -4.69   19.70
   0 -11 -11    3.58   16.37
   0 -11 -10  -19.16   24.07
   0 -11 -10  -12.04   21.76
   0  11 -10   20.89   20.30
   0 -11  -9  -31.72   24.06
   0  11  -9   -8.99   16.82
   0 -11  -9   39.03   25.25
   0  11  -8   11.35   19.45
   0 -11  -8    0.24   12.16
   0  11  -7  256.47   54.05
   0 -11  -7  283.88   61.42
   0 -11  -7  275.83   65.39
   0  11  -6  -18.37   18.51
   0  11  -6   -0.01    8.55
   0 -11  -6   -7.11   17.99
   0 -11  -5  362.70   64.53
   0  11  -5  452.17   63.84
   0  11  -5  418.43   62.12
   0  11  -4   34.51   21.11
   0 -11  -4    5.24   10.76
   0  11  -3  242.72   51.14
   0 -11  -3  237.80   47.27
   0  11  -2   10.25   12.14
   0 -11  -2   20.79   14.79
   0 -11  -1  491.23   62.27
   0  11  -1  483.16   71.66
   0  11   0    1.91   10.02
   0 -11   0   19.27   18.07
   0 -11   1  515.60   37.50
   0  11   1  489.67   73.09
   0 -11   1  441.13   34.87
   0 -11   1  461.23   58.32
   0  11   2    3.03    9.81
   0 -11   2   -5.47    5.91
   0 -11   2    5.49    4.54
   0 -11   3  246.72   44.66
   0 -11   3  230.15   37.86
   0 -11   3  224.74   37.41
   0  11   3  254.64   56.71
   0 -11   4  -20.91   15.38
   0  11   4    3.28    4.80
   0 -11   4  -17.08   12.13
   0  11   4    1.41    5.12
   0 -11   4    9.20   13.56
   0  11   4   -0.88    9.23
   0  11   5  376.41   41.82
   0  11   5  404.71   43.31
   0  11   5  473.72   77.96
   0 -11   5  439.33   66.71
   0  11   6    9.68   10.65
   0  11   6   -6.28    9.42
   0 -11   6   26.08   22.83
   0  11   7  265.84   46.72
   0 -11   7  243.94   56.57
   0 -11   8   11.08   20.60
   0 -11   8   25.52   18.98
   0  11   8   -9.43    9.86
   0 -11   9   37.60   29.59
   0 -11   9    4.76    8.93
   0  11   9   16.86   17.01
   0 -11  10   52.17   36.20
   0  11  10   14.67   15.14
   0  11  11    8.38   11.74
   0 -11  11   -9.06   24.78
   0 -11  12   47.18   39.83
   0  11  12   22.21   24.85
   0 -11  13   15.69   37.93
   0  11  13   -6.01   13.27
   0 -11  14   -0.74   22.08
   0  11  14  -10.88   18.84
   0 -11  15   -2.46   25.60
   0  12 -15  -41.95   43.39
   0  12 -14   50.67   32.31
   0 -12 -14  -55.30   43.18
   0 -12 -13  -69.91   43.53
   0  12 -13   19.35   21.62
   0  12 -12   35.47   25.19
   0 -12 -12   26.74   25.99
   0 -12 -11  -23.77   25.67
   0  12 -11  -44.21   29.32
   0 -12 -11   11.24   19.91
   0 -12 -10   12.71   25.13
   0  12 -10    5.23   14.24
   0 -12 -10   26.24   23.75
   0 -12  -9   15.91   13.76
   0 -12  -9   23.26   30.55
   0  12  -9   12.39   19.17
   0  12  -8   22.28   17.35
   0 -12  -8   72.32   35.47
   0 -12  -7   35.70   27.48
   0  12  -7   -1.52   13.72
   0 -12  -7    4.98   11.87
   0 -12  -6  116.48   37.57
   0  12  -6   73.37   25.55
   0  12  -6  104.31   33.38
   0 -12  -5   32.55   21.41
   0  12  -5    4.49    8.74
   0 -12  -4  179.30   45.93
   0  12  -4  199.93   44.62
   0 -12  -3   13.40   14.72
   0  12  -3   12.23    9.02
   0 -12  -2   51.54   22.59
   0  12  -2   82.77   35.60
   0  12  -1  -15.86   20.99
   0 -12  -1  -12.35   13.12
   0 -12   0  102.88   30.77
   0  12   0   99.85   37.71
   0 -12   1    0.67    4.42
   0 -12   1   -6.17    9.41
   0  12   1  -14.14   17.23
   0 -12   1    3.94    5.02
   0 -12   2   57.85   16.21
   0 -12   2   45.92   14.29
   0  12   2   63.58   28.63
   0 -12   2   43.51   14.98
   0 -12   3    5.51   12.23
   0 -12   3   16.07   10.45
   0 -12   3    4.31    5.99
   0  12   4  177.90   18.54
   0 -12   4  225.39   47.47
   0  12   4  180.38   18.42
   0  12   4  241.32   56.96
   0 -12   4  202.96   39.42
   0  12   5    3.96    9.62
   0  12   5   13.77    7.45
   0  12   5   -9.21   10.50
   0 -12   5   15.79   13.43
   0 -12   6   85.07   31.07
   0  12   6   74.31   22.42
   0  12   6   85.10   22.14
   0  12   7   11.75   13.54
   0 -12   7  -23.20   26.35
   0 -12   7   -1.95   12.74
   0  12   8   54.26   25.66
   0 -12   8   46.86   26.85
   0 -12   8   14.70    8.02
   0 -12   9  -12.89   13.22
   0  12   9    1.09   12.53
   0 -12   9   31.05   25.91
   0  12  10  -34.64   26.77
   0 -12  10  -28.61   26.58
   0 -12  11   -7.07   17.10
   0  12  11   27.96   22.58
   0  12  12   39.54   25.40
   0 -12  12   39.24   39.42
   0 -12  13    6.37   22.37
   0  12  13   22.03   19.00
   0 -12  14   48.25   43.85
   0 -13 -14  -27.30   33.61
   0  13 -14   13.22   21.05
   0  13 -13    6.33   18.15
   0 -13 -13   18.88   29.90
   0  13 -12    6.58   22.33
   0 -13 -12   20.03   40.08
   0 -13 -11   68.97   47.09
   0  13 -11   34.06   31.80
   0 -13 -11   13.82   17.61
   0  13 -10    5.72   10.99
   0 -13 -10   10.38   18.98
   0 -13 -10   40.70   26.51
   0  13  -9   53.09   25.08
   0 -13  -9   57.67   31.18
   0 -13  -9   77.67   40.58
   0 -13  -8   13.11   24.24
   0  13  -8   22.68   17.55
   0 -13  -8   -9.93   12.69
   0  13  -7  163.41   44.39
   0 -13  -7  127.73   44.31
   0 -13  -7  123.18   41.56
   0 -13  -6   14.63   20.42
   0  13  -6  -24.58   21.89
   0 -13  -5   10.77   11.06
   0  13  -5   11.17   12.87
   0 -13  -4  -26.43   20.92
   0  13  -4  -11.61   16.23
   0 -13  -3 1063.49  106.18
   0  13  -3 1073.32  113.05
   0  13  -2  -14.92   20.43
   0 -13  -2   16.76   20.32
   0 -13  -1  572.61   73.22
   0  13  -1  520.41   81.12
   0  13   0  -21.21   13.15
   0 -13   0   21.60   12.82
   0 -13   1  487.40   34.77
   0 -13   1  518.21   66.71
   0  13   1  588.86   87.14
   0 -13   1  484.67   34.42
   0 -13   2    7.43    9.12
   0 -13   2    5.42   16.51
   0 -13   2   -1.62    6.47
   0  13   2    2.41   13.77
   0 -13   3 1036.35   80.39
   0 -13   3 1095.68  100.31
   0 -13   3 1093.76   82.63
   0  13   3 1200.13  128.17
   0  13   4   34.80   15.52
   0 -13   4    2.77   12.50
   0 -13   4   10.53   11.10
   0 -13   5    6.88    6.92
   0  13   5   13.12    9.38
   0  13   5   39.46   32.68
   0  13   5   15.51    6.69
   0 -13   5   60.82   24.79
   0  13   6    8.69    8.73
   0  13   6   -4.75    8.39
   0 -13   7   89.21   29.42
   0  13   7  180.24   37.37
   0 -13   7  179.57   51.16
   0 -13   8   19.05   23.05
   0  13   8  -26.65   18.19
   0 -13   8   11.84   14.78
   0 -13   9   64.00   25.40
   0 -13   9   87.98   43.26
   0  13   9   20.57   15.47
   0 -13  10    8.21   13.59
   0  13  10   14.07   10.98
   0  13  11   42.77   25.73
   0 -13  11   11.61   15.30
   0 -13  12  -23.65   18.96
   0 -13  13  -51.38   39.27
   0 -13  14    0.08   22.11
   0  14 -14   16.12   19.21
   0  14 -13  -14.40   12.96
   0 -14 -13   76.43   51.20
   0 -14 -12   21.97   27.30
   0  14 -12    2.54   19.08
   0  14 -11   -1.98   18.87
   0 -14 -11    9.40   26.89
   0 -14 -11   35.57   31.56
   0  14 -10  -18.12   17.29
   0 -14 -10   74.70   44.14
   0 -14 -10   61.97   32.87
   0 -14  -9    1.47   13.85
   0 -14  -9   26.64   29.08
   0  14  -9   49.85   32.55
   0 -14  -8   44.00   28.90
   0 -14  -8    5.45   13.05
   0  14  -8   55.00   33.90
   0 -14  -7  -19.89   27.79
   0 -14  -7   15.16   16.47
   0 -14  -6   27.50   19.46
   0  14  -5   19.42   16.95
   0 -14  -5   -5.31   20.00
   0 -14  -4    2.63    9.34
   0  14  -4   48.47   23.62
   0 -14  -3  -18.14   13.33
   0  14  -3   18.03   16.18
   0 -14  -2  305.90   60.01
   0  14  -2  219.30   51.20
   0  14  -1   14.48    8.99
   0 -14  -1   -5.93   17.19
   0  14   0  119.49   44.65
   0 -14   0  114.88   37.67
   0 -14   1   -6.95    9.74
   0 -14   1    0.59    3.64
   0 -14   1   15.44    7.39
   0  14   1    3.79   21.76
   0 -14   2  250.77   33.62
   0 -14   2  266.42   51.15
   0  14   2  277.38   64.90
   0 -14   2  261.74   34.57
   0 -14   3   -4.99   15.98
   0 -14   3    6.67   11.51
   0 -14   3   -1.22    8.46
   0  14   3  -28.83   29.42
   0 -14   4   40.04   20.74
   0 -14   4   28.39   19.28
   0  14   4   58.68   35.36
   0 -14   5   25.03   16.76
   0  14   5    1.25    3.80
   0 -14   5   -7.87   17.58
   0  14   5  -23.14   20.14
   0  14   5   10.31    4.76
   0 -14   6   52.41   28.40
   0  14   6   27.12   12.66
   0 -14   6   20.65   18.64
   0 -14   7    4.08   11.09
   0  14   7   14.74   10.26
   0 -14   7    2.86   11.36
   0 -14   8   66.09   30.06
   0  14   8   69.86   24.41
   0 -14   8   45.59   23.87
   0  14   9   -0.24    8.28
   0 -14   9   42.72   32.94
   0 -14  10   29.77   25.19
   0 -14  11  -29.19   35.70
   0 -14  12   47.39   36.10
   0 -14  13   50.68   44.82
   0 -14  14   40.02   38.63
   0  15 -13    3.60   12.45
   0 -15 -13   36.76   45.46
   0 -15 -12  -55.73   39.85
   0  15 -12   11.05   23.69
   0 -15 -11   37.13   37.72
   0 -15 -11   63.72   41.42
   0  15 -11   30.43   28.13
   0 -15 -10    2.45   18.89
   0  15 -10   21.20   23.62
   0 -15 -10   62.71   38.16
   0 -15  -9   -6.74   29.61
   0  15  -9   21.80   25.47
   0 -15  -9   18.71   24.58
   0 -15  -8    2.27   14.35
   0 -15  -8  -11.14   26.36
   0 -15  -7   -3.07   15.14
   0 -15  -7   38.83   25.02
   0 -15  -6   40.89   31.17
   0 -15  -6   -5.38   19.76
   0 -15  -5  224.35   59.51
   0  15  -5  187.58   51.47
   0  15  -4   27.70   22.47
   0 -15  -4   40.35   24.38
   0 -15  -3   96.90   35.50
   0  15  -3   81.33   37.56
   0 -15  -2   22.81   18.86
   0  15  -2   10.81   20.18
   0  15  -1  157.95   50.57
   0 -15  -1  127.68   40.04
   0 -15   0   -0.08   13.23
   0  15   0   13.31   20.15
   0  15   1   84.23   35.43
   0 -15   1   79.90   10.71
   0 -15   1   89.50   11.62
   0 -15   1  133.76   38.04
   0 -15   2   -0.88    6.40
   0 -15   2   -4.05    8.52
   0  15   2   16.78   23.29
   0 -15   2   26.83   20.50
   0 -15   3   73.88   21.48
   0 -15   3   95.07   24.00
   0  15   3  104.49   49.43
   0 -15   3   16.53   11.22
   0 -15   4  -18.24   19.45
   0 -15   4    2.95    6.50
   0  15   4   20.18   26.62
   0  15   5  240.70   66.25
   0 -15   5  176.29   39.97
   0 -15   5  179.02   45.26
   0 -15   6    3.25   20.12
   0 -15   6  -14.90   17.09
   0 -15   7    0.16   10.52
   0 -15   7   16.22   16.31
   0 -15   7   18.13   23.90
   0 -15   8   14.76   15.76
   0 -15   8    3.03   11.02
   0 -15   9   24.67   28.23
   0 -15  10  -30.41   26.94
   0 -15  11   70.33   42.84
   0 -15  12   19.47   22.26
   0 -15  13   -1.66   26.65
   0 -15  14   36.42   39.77
   0  16 -12   61.59   34.39
   0 -16 -12   46.34   46.59
   0 -16 -11    2.35   19.63
   0  16 -11    4.65   11.48
   0 -16 -11  -45.21   28.30
   0 -16 -10   18.33   20.48
   0  16 -10   -8.14   26.34
   0 -16 -10   21.50   22.92
   0 -16  -9   31.53   28.47
   0 -16  -9   55.82   38.95
   0 -16  -8   40.37   41.23
   0 -16  -8    2.44   15.55
   0 -16  -7   10.18   15.74
   0 -16  -7    3.42   16.50
   0 -16  -6  103.08   48.83
   0 -16  -6   88.95   39.85
   0  16  -5   -4.80   20.93
   0 -16  -5   52.41   36.52
   0 -16  -4  124.76   43.56
   0  16  -4  106.82   41.32
   0  16  -3   -4.15   15.95
   0 -16  -3   57.33   28.78
   0 -16  -2  506.15   80.25
   0  16  -2  558.85   93.84
   0  16  -1  -19.48   13.06
   0 -16  -1   -2.09   13.97
   0  16   0  -43.48   33.75
   0 -16   0  -26.43   21.56
   0  16   1   -2.78   11.34
   0 -16   1   -1.51   16.54
   0 -16   2  562.73   80.32
   0 -16   2  430.36   41.05
   0 -16   2  430.81   41.16
   0  16   2  521.97   92.68
   0 -16   3   22.57   23.67
   0 -16   3  -11.33   10.67
   0  16   3   29.67   23.93
   0 -16   4  100.44   35.48
   0  16   4  152.83   54.42
   0 -16   4  100.91   28.87
   0 -16   5    2.78   12.22
   0 -16   5    5.40   15.89
   0 -16   6   73.56   30.49
   0 -16   6  125.47   44.26
   0 -16   7   13.84   13.58
   0 -16   7   20.81   26.57
   0 -16   7   21.69   20.88
   0 -16   8   10.88   13.08
   0 -16   8   -0.29   14.15
   0 -16   8   39.58   23.43
   0 -16   9  -18.45   21.92
   0 -16  10   10.08   18.85
   0 -16  11  -25.16   29.95
   0 -16  12  -18.82   26.15
   0 -16  13   80.88   55.48
   0 -17 -12  -29.29   38.19
   0 -17 -11    3.22   15.77
   0 -17 -11   77.82   48.03
   0 -17 -10   -3.97   27.22
   0 -17 -10   15.20   35.89
   0 -17  -9   23.74   28.08
   0 -17  -9   -9.16   26.66
   0 -17  -8  -19.71   13.17
   0 -17  -8   17.78   12.85
   0 -17  -7   25.45   30.62
   0 -17  -7   43.28   36.39
   0 -17  -6   11.49   16.77
   0 -17  -6  -19.75   23.37
   0 -17  -5   20.24   26.91
   0  17  -4   11.94   18.03
   0 -17  -4    6.62   18.94
   0  17  -3  114.58   42.53
   0 -17  -3   44.22   27.14
   0  17  -2   -3.32   11.08
   0 -17  -2   27.52   29.74
   0 -17  -1  487.21   79.28
   0  17  -1  551.44  100.28
   0 -17   0   -1.12   16.96
   0  17   0    2.96   13.25
   0 -17   1  533.93   80.85
   0  17   1  613.12  106.00
   0 -17   2    4.06    3.64
   0 -17   2   11.19   13.47
   0 -17   3   90.91   31.14
   0 -17   3   99.56   25.16
   0  17   3  170.60   60.60
   0 -17   4   -3.15   17.68
   0  17   4    3.03   12.86
   0 -17   4    6.85   13.84
   0 -17   5   22.07   19.35
   0 -17   5   18.17   22.82
   0 -17   6   -2.43   15.54
   0 -17   6   17.51   18.04
   0 -17   6    9.46   20.49
   0 -17   7   64.63   33.19
   0 -17   7   51.44   36.72
   0 -17   7   22.72   19.62
   0 -17   8   11.70   18.26
   0 -17   8    8.17   13.71
   0 -17   8   -1.86   13.96
   0 -17   9    9.84   25.45
   0 -17   9   52.94   29.63
   0 -17  10    3.89   15.96
   0 -17  10   47.38   35.28
   0 -17  11   70.53   43.19
   0 -17  12   11.19   14.35
   0 -17  13    8.20   30.73
   0 -18 -11   29.78   34.70
   0 -18 -11  -27.78   27.42
   0 -18 -10  -63.32   49.20
   0 -18 -10   29.99   25.92
   0 -18  -9   42.85   35.43
   0 -18  -9   -8.29   18.78
   0 -18  -8   76.11   51.77
   0 -18  -8   45.16   34.97
   0 -18  -7   12.98   23.63
   0 -18  -7  -38.49   37.30
   0 -18  -6   20.64   22.94
   0 -18  -6   22.53   26.32
   0 -18  -5  -21.99   20.61
   0 -18  -5    4.46   14.94
   0 -18  -4   16.33   22.17
   0  18  -3   26.62   22.63
   0 -18  -3  -16.84   28.35
   0 -18  -2   26.65   27.90
   0  18  -2  -25.96   25.18
   0 -18  -1  -15.49   18.82
   0  18  -1    6.87   17.92
   0 -18   0  -39.43   29.22
   0  18   0   45.53   32.58
   0 -18   1   28.73   19.70
   0  18   1   24.24   30.27
   0 -18   2   38.68   31.14
   0  18   2   43.65   37.70
   0  18   3    7.57   14.46
   0 -18   3  -16.11   20.14
   0 -18   4   13.31   12.44
   0 -18   4   25.03   21.81
   0 -18   5  -14.57   10.48
   0 -18   5   14.83   23.94
   0 -18   6   24.53   26.98
   0 -18   6   -5.45   14.64
   0 -18   6  -14.17   20.96
   0 -18   7   20.75   17.22
   0 -18   7  -21.59   22.46
   0 -18   7   21.76   19.49
   0 -18   8   34.02   24.95
   0 -18   8    5.28   17.18
   0 -18   8  -12.58   27.24
   0 -18   9   48.78   33.88
   0 -18   9   -4.02   12.87
   0 -18  10    3.60   17.78
   0 -18  10   19.49   18.31
   0 -18  11   -6.15   28.05
   0 -18  12   -2.72   24.38
   0 -19 -11   23.44   26.56
   0 -19 -11   12.17   26.18
   0 -19 -10    8.09   23.78
   0 -19 -10  -40.55   33.60
   0 -19  -9   24.39   29.62
   0 -19  -9   43.01   38.64
   0 -19  -8    5.18   24.01
   0 -19  -8    6.97   17.89
   0 -19  -7  -21.87   29.59
   0 -19  -7   69.51   41.93
   0 -19  -6  -20.13   26.78
   0 -19  -6   13.65   28.01
   0 -19  -5    2.43   21.73
   0 -19  -5   -7.16   15.67
   0 -19  -4   16.52   27.01
   0 -19  -3   21.68   18.67
   0 -19  -2   -4.02   13.93
   0  19  -2    4.73   15.56
   0 -19  -1   87.15   38.73
   0  19  -1  159.32   55.38
   0 -19   0   15.47   22.02
   0  19   0  -22.50   32.26
   0 -19   1   85.49   35.93
   0  19   1   95.54   42.71
   0  19   2    9.15   20.38
   0 -19   2   13.51   28.78
   0 -19   3   13.84   19.51
   0 -19   4  -30.78   15.17
   0 -19   5   41.48   30.63
   0 -19   5    7.40   12.46
   0 -19   6   16.90   18.64
   0 -19   6   -6.31   12.11
   0 -19   7  -14.32   14.41
   0 -19   7   34.89   28.08
   0 -19   8   -1.17   17.59
   0 -19   9  -36.94   23.07
   0 -20 -11    0.18   19.41
   0 -20 -10   35.15   38.67
   0 -20 -10   17.56   33.95
   0 -20  -9   69.11   49.16
   0 -20  -9  -54.11   41.59
   0 -20  -8   80.62   51.56
   0 -20  -8   79.02   45.76
   0 -20  -7   29.83   30.30
   0 -20  -7  -11.16   31.75
   0 -20  -6  104.96   52.42
   0 -20  -6  136.53   54.40
   0 -20  -5  -20.70   29.65
   0 -20  -5   38.64   36.10
   0 -20  -4   67.29   33.67
   0 -20  -4   48.44   35.41
   0 -20  -3  -32.70   28.66
   0 -20  -2  -20.53   14.19
   0 -20  -1   -4.90   21.78
   0 -20   0  106.21   42.09
   0 -20   1    0.66   15.36
   0 -20   2    5.23   13.27
   0 -20   3   26.98   17.66
   0 -20   4  -19.79   23.64
   0 -20   4   29.01   22.41
   0 -20   5  -14.03   11.36
   0 -20   5   85.33   43.32
   0 -20   6   91.50   38.97
   0 -20   6   72.71   33.63
   0 -20   7    6.04   25.09
   0 -20   7   -3.22   10.18
   0 -20   8   40.97   28.22
   0 -21 -11   28.56   39.69
   0 -21 -10   49.64   47.41
   0 -21 -10  -55.88   41.77
   0 -21  -9   38.31   33.07
   0 -21  -9   29.28   38.42
   0 -21  -8   14.12   20.35
   0 -21  -8  -21.43   35.00
   0 -21  -7  146.11   64.39
   0 -21  -7  102.59   53.62
   0 -21  -6    3.14   23.70
   0 -21  -6   32.64   31.68
   0 -21  -5  -11.08   15.44
   0 -21  -5   40.48   28.58
   0 -21  -4   31.78   29.06
   0 -21  -4   -6.61   26.49
   0 -21  -3   20.43   16.36
   0 -21  -3    7.66   14.71
   0 -21  -2   22.14   30.31
   0 -21  -2  -10.82   22.55
   0 -21  -1  -19.74   12.35
   0 -21   0    5.93   14.47
   0 -21   1  -28.95   27.99
   0 -21   2   -1.99   21.62
   0 -21   3   38.80   32.83
   0 -21   3   69.41   39.00
   0 -21   4   -8.67   14.94
   0 -21   4   47.41   33.22
   0 -21   5   63.82   37.07
   0 -21   5   10.18   12.86
   0 -21   6   16.20   19.91
   0 -21   6    8.73   13.21
   0 -21   7  110.70   50.58
   0 -21   7   39.00   29.73
   0 -22 -10    7.31   16.80
   0 -22  -9   13.03   25.28
   0 -22  -9  -14.71   21.29
   0 -22  -8   26.82   35.07
   0 -22  -8   10.58   20.65
   0 -22  -7   -6.57   26.24
   0 -22  -7    7.84   22.44
   0 -22  -6   54.86   41.33
   0 -22  -6   23.16   21.36
   0 -22  -5   35.71   41.37
   0 -22  -5   30.16   29.57
   0 -22  -4   22.10   21.09
   0 -22  -4   71.32   41.65
   0 -22  -3   15.12   24.58
   0 -22  -3    7.41   29.47
   0 -22  -2   15.29   14.48
   0 -22  -2  -25.68   20.30
   0 -22  -1   -4.08   11.88
   0 -22  -1   19.15   29.31
   0 -22   0   25.10   31.68
   0 -22   0  -16.69   11.21
   0 -22   1  -18.01   21.49
   0 -22   1   59.37   37.68
   0 -22   2   64.28   40.31
   0 -22   2   15.34   14.66
   0 -22   3   13.91   22.71
   0 -22   3   -9.73   24.36
   0 -22   4    6.00   15.12
   0 -22   4   33.55   31.20
   0 -22   5   10.13   16.31
   0 -22   5   -5.72   17.36
   0 -22   6   15.27   23.00
   0 -22   6   -0.68   23.89
   0 -22   7    6.39   12.32
   0 -23  -9  -47.91   42.40
   0 -23  -8   44.15   41.19
   0 -23  -8  -37.42   36.80
   0 -23  -7    3.73   18.86
   0 -23  -7   22.19   38.07
   0 -23  -6  -59.53   50.41
   0 -23  -6   -3.15   19.95
   0 -23  -5   16.83   25.76
   0 -23  -5   -8.95   14.73
   0 -23  -4   53.09   37.07
   0 -23  -4    4.47   25.34
   0 -23  -3   33.89   27.97
   0 -23  -3  -12.38   31.75
   0 -23  -2   32.42   37.84
   0 -23  -2  -29.26   32.78
   0 -23  -1   76.71   49.34
   0 -23  -1   59.96   41.83
   0 -23   0    9.37   21.96
   0 -23   0   -5.07   22.19
   0 -23   1   21.90   27.50
   0 -23   1   -2.60   12.83
   0 -23   2   36.65   23.74
   0 -23   2  -16.47   23.61
   0 -23   3    6.84   22.64
   0 -23   3   38.06   27.18
   0 -23   4   30.05   26.26
   0 -23   4   33.32   28.38
   0 -23   5   37.30   31.46
   0 -23   5   80.57   47.00
   0 -23   6   46.79   39.26
   0 -24  -7  -15.31   22.09
   0 -24  -7  -29.81   40.21
   0 -24  -6   -8.21   27.76
   0 -24  -6   -5.33   22.10
   0 -24  -5   31.19   27.41
   0 -24  -5   76.60   55.18
   0 -24  -4   -6.88   26.77
   0 -24  -4   86.62   60.52
   0 -24  -3   10.11   16.83
   0 -24  -3  -48.08   40.32
   0 -24  -2    9.88   26.52
   0 -24  -2   76.59   49.85
   0 -24  -1   15.42   23.94
   0 -24  -1   42.92   41.87
   0 -24   0   49.88   44.18
   0 -24   0   59.12   37.33
   0 -24   1   22.64   34.70
   0 -24   1   20.33   30.46
   0 -24   2   -2.30   17.85
   0 -24   3   30.17   38.90
   0 -24   3   30.21   22.33
   0 -24   4   -0.47   15.23
   0 -24   4   -0.66   13.76
   0 -24   5  -74.78   47.43
   0 -24   6   57.98   49.28
   0 -25  -6   32.27   33.10
   0 -25  -5   62.30   52.15
   0 -25  -5  -16.89   20.23
   0 -25  -4  -28.82   39.91
   0 -25  -4   31.37   31.80
   0 -25  -3  -20.25   25.07
   0 -25  -3   -5.86   19.73
   0 -25  -2  -25.89   34.26
   0 -25  -2   11.65   26.59
   0 -25  -1  -33.95   34.52
   0 -25  -1   -2.04   25.01
   0 -25   0   -6.12   36.84
   0 -25   0   44.31   31.28
   0 -25   1   30.48   40.74
   0 -25   1    2.94   19.38
   0 -25   2  -23.69   27.43
   0 -25   2   12.45   14.76
   0 -25   3   -7.30   27.84
   0 -25   4  -52.09   37.70
   0 -25   5  -50.16   34.15
   0 -25   6    9.25   18.94
   0 -26  -5  -57.32   47.08
   0 -26  -4   19.74   33.57
   0 -26  -3   15.48   22.01
   0 -26  -2  -27.61   40.63
   0 -26  -2   58.93   48.91
   0 -26  -1   -2.67   28.63
   0 -26  -1   -3.96   17.39
   0 -26   0    7.40   15.98
   0 -26   0   53.47   49.97
   0 -26   1   12.59   32.39
   0 -26   1  -12.77   36.40
   0 -26   2   25.81   17.71
   0 -26   3  -14.89   31.59
   0 -26   4   79.45   57.58
   0 -26   5   49.39   48.88
   0 -27  -4   -7.28   16.39
   0 -27  -3    1.75   16.65
   0 -27  -2   -3.80   28.95
   0 -27  -1   44.44   34.32
  -1   0 -16   10.84   25.66
   1   0 -16   29.54   40.54
  -1   0 -15  -32.70   27.54
   1   0 -15    0.24   15.36
  -1   0 -14   41.58   34.54
   1   0 -14  -41.22   35.65
   1   0 -13    2.67   13.99
  -1   0 -13   32.78   24.60
  -1   0 -12   43.47   34.78
   1   0 -12   -0.38   24.81
  -1   0 -11   -1.53   11.85
   1   0 -11  -36.14   25.44
  -1   0 -10    4.78   14.79
  -1   0 -10   -4.89   16.67
   1   0 -10   -9.57   17.83
   1   0  -9  -21.64   23.61
  -1   0  -9   -5.43   13.64
  -1   0  -9  -24.15   21.57
  -1   0  -8   25.80   17.85
  -1   0  -8    5.28   19.61
   1   0  -8    7.48   10.51
  -1   0  -7   -1.46   10.01
   1   0  -7    7.55   15.47
  -1   0  -7   -4.65    7.71
   1   0  -7   -1.76    4.35
   1   0  -7    3.06    4.39
  -1   0  -6    2.45   11.22
   1   0  -6   11.78    6.23
   1   0  -6    3.97    8.83
  -1   0  -6   -8.41   18.26
   1   0  -6    8.77    5.39
  -1   0  -5   -1.73    8.86
  -1   0  -5    7.51   13.55
   1   0  -5   26.36   14.87
   1   0  -5    2.16    4.23
   1   0  -5   -1.47    3.91
   1   0  -4   -0.14    2.79
  -1   0  -4   -1.94    8.67
  -1   0  -4   -8.97    6.52
   1   0  -3    6.75    4.14
   1   0  -3    9.26    7.62
  -1   0  -3   -5.72    7.29
  -1   0  -3   11.14   10.81
   1   0  -2    8.47    5.55
  -1   0  -2   13.70    9.17
  -1   0  -2    7.60    9.08
   1   0  -2   -2.70    7.55
  -1   0  -1    4.02    3.54
   1   0  -1   -0.86    2.39
  -1   0  -1    0.82    3.00
   1   0  -1    7.40    4.94
  -1   0   1   -3.28    3.02
   1   0   1   -2.82    2.82
  -1   0   1    1.49    3.00
  -1   0   2    8.56    5.72
   1   0   2   -1.88    3.52
  -1   0   2    0.22    6.34
  -1   0   2    6.75    4.35
   1   0   2   19.17   10.71
  -1   0   3    2.99    4.18
   1   0   3    3.49    8.85
  -1   0   3  -17.20   11.01
  -1   0   3  -21.29   13.79
  -1   0   3    9.80    5.97
   1   0   3    3.13    5.51
  -1   0   4    4.31    8.76
  -1   0   4    3.77    4.17
   1   0   4  -11.88   12.69
  -1   0   4   -8.46   12.67
   1   0   4  -15.02   12.81
  -1   0   4   -2.63    7.18
  -1   0   5   -2.85    8.20
   1   0   5   13.93   10.80
  -1   0   5   -7.20    6.76
  -1   0   5    0.01   10.92
   1   0   5   13.07   13.25
  -1   0   6  -13.11   10.35
  -1   0   7   -7.90   16.27
  -1   0   8   -5.13   14.46
  -1   0   9   53.01   32.56
  -1   0  10   -9.62   16.75
  -1   0  11  -16.32   22.24
   1   0  12   29.28   30.54
  -1   0  12   38.93   34.38
   1   0  13   20.96   17.56
  -1   0  13  -27.76   25.38
  -1   0  14    5.75   18.88
   1   0  14  -20.00   31.11
   1   0  15   23.07   32.13
  -1   0  15    4.23   26.44
  -1   0  16  -15.90   27.98
   1   0  16   -4.18   17.63
  -1   1 -17   -1.40   30.37
   1  -1 -16  -13.28   17.00
  -1  -1 -16  -10.91   33.94
   1   1 -16   -2.99   16.52
  -1   1 -16   44.78   38.13
  -1   1 -15   62.57   43.21
   1  -1 -15   29.60   28.55
  -1  -1 -15   46.77   42.53
   1   1 -15   27.17   31.97
   1  -1 -14    9.07   30.22
  -1   1 -14   81.75   39.84
  -1  -1 -14    5.72   21.79
   1   1 -14   15.91   20.14
   1  -1 -13  125.84   48.42
  -1   1 -13   87.75   39.73
  -1  -1 -13   87.89   43.80
   1   1 -13  146.69   54.73
   1  -1 -12   -2.47   14.58
   1   1 -12   15.75   16.27
  -1   1 -12   32.33   21.06
  -1  -1 -12  -11.96   20.58
  -1   1 -11   42.47   25.42
   1  -1 -11    5.74   13.74
  -1  -1 -11   15.13   19.77
   1   1 -11    7.02   20.93
   1  -1 -10    7.74   24.44
   1   1 -10  -10.73   19.25
  -1  -1 -10    0.26   20.28
  -1  -1 -10    3.53   14.74
  -1   1 -10   41.37   32.24
  -1   1 -10   16.90   23.25
  -1   1  -9   36.38   18.94
  -1   1  -9   18.15   14.75
  -1  -1  -9   33.84   23.69
  -1  -1  -9   22.50   21.01
   1   1  -9   19.89   12.41
   1  -1  -9   37.34   27.62
   1  -1  -9   15.33    5.82
   1  -1  -9   31.62    9.33
  -1  -1  -8   17.78   21.82
   1  -1  -8    6.24    6.35
  -1   1  -8  -12.77   16.02
  -1  -1  -8    0.00    2.54
   1  -1  -8   -4.68   14.13
  -1   1  -8  -16.51   11.92
   1   1  -8    1.36   15.08
  -1  -1  -8    3.04   17.95
  -1  -1  -8    0.69    2.31
   1  -1  -8   -6.85    4.23
   1  -1  -7  208.10   24.23
  -1  -1  -7  217.50   44.96
   1  -1  -7  239.57   48.90
   1  -1  -7  223.97   25.38
  -1  -1  -7  234.35   49.38
  -1  -1  -7  193.77   19.22
  -1   1  -7  184.88   39.98
  -1   1  -7  193.35   47.22
  -1  -1  -7  176.46   18.81
   1   1  -7  241.16   48.26
   1  -1  -6  350.21   31.31
   1  -1  -6  404.52   56.46
  -1   1  -6  391.82   60.83
  -1  -1  -6  372.38   57.65
   1   1  -6  359.29   51.77
  -1  -1  -6  389.52   28.12
  -1  -1  -6  342.69   27.94
   1  -1  -6  351.76   32.41
  -1  -1  -6  372.25   53.33
  -1   1  -6  386.95   52.49
  -1  -1  -5   48.26   10.11
   1   1  -5   58.33   19.08
   1  -1  -5   21.86   12.57
   1   1  -5   59.61    8.74
   1  -1  -5   46.80   11.80
  -1   1  -5   25.24   20.14
  -1  -1  -5   39.55   18.61
  -1  -1  -5   45.66   13.29
  -1   1  -5   65.93   20.09
   1  -1  -5   59.43   13.23
  -1   1  -4 1279.51   76.93
   1  -1  -4 1315.07   83.72
  -1  -1  -4 1322.57   50.11
  -1  -1  -4 1290.49   80.46
   1   1  -4 1264.96   40.74
   1  -1  -4 1180.53   54.78
  -1   1  -4 1344.60   90.87
  -1  -1  -4 1371.40   88.97
   1  -1  -4 1189.03   53.80
   1   1  -4 1185.26   77.93
  -1  -1  -3  109.14   14.22
  -1   1  -3   93.70   17.34
   1   1  -3  115.45   21.08
   1  -1  -3   97.45   20.41
  -1  -1  -3  110.28   23.10
   1   1  -3   87.76   10.74
  -1   1  -3   77.52   19.57
   1  -1  -3   68.87   11.94
  -1  -1  -3  110.64   21.29
  -1  -1  -2  322.08   28.74
  -1  -1  -2  340.50   30.85
  -1   1  -2  361.70   27.65
   1  -1  -2  373.74   34.01
   1   1  -2  358.92   32.05
   1  -1  -2  356.58   26.90
  -1   1  -2  411.58   35.79
  -1  -1  -2  395.31   25.82
   1   1  -2  352.99   20.70
   1   1  -1  109.13   14.16
  -1   1  -1  111.60   15.34
   1  -1  -1  119.89   14.77
   1   1  -1  121.98   12.80
  -1  -1  -1   97.85   13.17
   1  -1  -1  115.97   13.70
  -1  -1  -1  117.16   14.21
  -1  -1   0   26.26    7.06
   1  -1   0   12.19    5.93
   1   1   0   13.56    5.77
   1   1   1    1.22    2.53
   1  -1   1    0.69    1.99
   1   1   1   -1.79    2.24
  -1  -1   1   -0.05    1.37
  -1  -1   1   -5.87    4.41
  -1   1   1   -1.94    1.34
   1   1   1  141.94   14.50
  -1   1   1  144.53   15.65
  -1  -1   1  116.78   15.28
  -1   1   1   -3.28    3.94
  -1   1   2  356.61   32.55
   1   1   2  366.79   24.77
  -1  -1   2  327.14   20.85
   1  -1   2  371.63   34.73
  -1   1   2  380.80   33.50
  -1   1   2  333.34   27.58
  -1  -1   2  337.58   33.89
   1   1   2  363.89   31.69
   1   1   2  370.91   33.05
  -1  -1   2  371.14   32.23
   1  -1   2  381.35   28.77
   1   1   3   95.08   18.98
  -1  -1   3   67.34   17.33
   1  -1   3   89.87   17.72
  -1   1   3   78.03   14.02
  -1  -1   3   73.64   19.10
  -1   1   3  100.43   20.55
  -1   1   3   82.56   19.28
   1   1   3   97.42   13.74
   1  -1   3   78.07   18.25
  -1   1   3   73.10   16.85
  -1  -1   3   85.62   10.93
  -1  -1   3   88.64   19.14
   1   1   3   91.94   21.16
  -1   1   4 1163.72   81.66
  -1   1   4 1251.48   82.57
   1  -1   4 1164.71   73.02
   1   1   4 1198.18   49.72
   1  -1   4  900.20   73.56
  -1  -1   4 1118.39   38.55
   1   1   4 1224.93   79.20
   1   1   4 1244.21   82.90
  -1  -1   4 1278.36   87.49
  -1  -1   4 1150.92   83.31
  -1  -1   4 1187.32   77.75
  -1   1   4 1240.58   83.81
   1   1   5   54.19   19.21
  -1  -1   5   40.56    8.32
  -1  -1   5   24.30   12.49
  -1  -1   5   30.07   12.80
  -1   1   5   48.72   18.07
   1   1   5   37.85   14.89
  -1  -1   5   64.76   27.03
   1  -1   5   62.02   19.18
  -1   1   5   51.13   19.63
  -1   1   5   40.81   16.47
   1  -1   5   40.25   15.59
  -1   1   6  284.09   50.23
  -1  -1   6  394.68   62.76
  -1   1   7  225.97   48.84
  -1  -1   7  195.58   46.81
  -1  -1   8  -21.58   21.92
  -1   1   8   10.94   13.40
  -1   1   9   34.50   24.57
  -1  -1   9   28.42   19.47
  -1  -1  10  -17.54   18.76
  -1   1  10   12.50   17.40
  -1  -1  11    1.42   20.05
  -1   1  11   23.48   27.34
   1   1  12    9.98   24.23
  -1  -1  12   73.87   47.95
   1  -1  12   -1.46   24.90
  -1   1  12  -10.01   21.93
  -1   1  13   55.14   33.01
   1   1  13  102.05   54.33
   1  -1  13  133.94   59.89
  -1  -1  13   68.78   33.83
   1   1  14    7.63   34.38
   1  -1  14   -2.87   24.17
  -1  -1  14  -12.32   31.15
  -1   1  14   -9.87   18.05
   1  -1  15   38.74   30.25
   1   1  15   34.87   35.18
  -1   1  15  120.91   63.44
  -1  -1  15   68.66   53.82
   1  -1  16  -22.94   34.28
   1   1  16  -16.27   23.97
  -1  -1  16   40.83   38.71
  -1   1  16   -4.71   30.31
  -1   2 -17   66.68   43.82
  -1  -2 -16   12.46   15.82
   1   2 -16   20.20   16.68
   1  -2 -16   23.96   29.05
  -1   2 -16   23.05   24.96
  -1  -2 -15   57.41   41.51
  -1   2 -15   28.67   28.99
   1  -2 -15   20.29   26.30
   1   2 -15  -35.43   29.77
  -1   2 -14   51.80   42.56
  -1  -2 -14  -11.93   22.40
   1  -2 -14  -21.83   28.61
   1   2 -14   11.94   21.36
  -1  -2 -13   30.70   29.08
  -1   2 -13   -9.75   12.48
   1   2 -13  -17.40   16.00
   1  -2 -13    7.95   17.44
   1  -2 -12   15.00   18.15
  -1  -2 -12   34.53   34.96
  -1   2 -12    6.92   21.57
   1   2 -12   -6.45   16.07
  -1   2 -11   76.85   37.01
  -1  -2 -11   57.32   32.23
   1  -2 -11   51.61   24.40
   1   2 -11   49.31   31.84
   1   2 -10  -23.58   26.46
  -1   2 -10  -13.35   17.92
  -1   2 -10   21.01   26.90
  -1  -2 -10   -2.54   10.40
   1  -2 -10   -0.74    3.77
   1  -2 -10   -4.60    6.58
   1  -2 -10   -1.24   15.84
  -1  -2 -10    5.84    3.57
  -1  -2 -10    3.35    3.74
   1  -2  -9   86.61   36.96
   1   2  -9   54.14   24.95
  -1  -2  -9   56.53   12.58
  -1  -2  -9  135.16   43.17
   1  -2  -9   90.84   19.03
  -1   2  -9   90.04   38.91
  -1  -2  -9   68.44   13.01
  -1   2  -9   84.32   32.40
  -1  -2  -9   86.79   39.27
   1  -2  -9   79.28   17.03
  -1   2  -8  127.19   41.69
  -1   2  -8   94.09   30.80
   1  -2  -8   80.77   18.76
  -1  -2  -8   92.74   36.34
  -1  -2  -8   62.06   13.15
   1  -2  -8   84.35   18.16
   1   2  -8   59.99   19.62
  -1  -2  -8  112.78   35.64
  -1  -2  -8  100.67   17.14
   1  -2  -8  108.86   36.88
  -1  -2  -7   -0.88    5.32
  -1  -2  -7    5.16    6.84
   1  -2  -7    4.21    5.02
  -1  -2  -7   -6.02   10.45
  -1   2  -7  -11.73   15.02
   1  -2  -7    2.18    7.37
   1  -2  -7   -8.09   10.12
   1   2  -7   23.34   22.98
  -1  -2  -7   -6.36   12.30
  -1   2  -7  -16.64   16.75
  -1   2  -6  238.46   46.02
   1  -2  -6  302.65   33.51
   1   2  -6  311.33   47.72
   1  -2  -6  301.21   50.75
  -1  -2  -6  315.85   50.39
  -1  -2  -6  316.03   50.36
  -1  -2  -6  353.49   34.74
  -1  -2  -6  329.48   32.51
   1  -2  -6  311.80   34.83
  -1   2  -6  336.88   48.88
   1   2  -5  143.70   32.24
  -1  -2  -5  150.93   21.51
   1  -2  -5  148.34   33.91
   1  -2  -5  125.32   21.72
  -1  -2  -5  135.40   30.19
  -1   2  -5  136.13   30.05
  -1   2  -5  142.09   33.62
   1   2  -5  131.51   12.56
   1  -2  -5  135.62   22.34
  -1  -2  -5  152.92   32.21
   1  -2  -4   78.52   21.89
  -1  -2  -4   91.00   16.96
   1  -2  -4   88.03   18.34
   1   2  -4   84.15   21.98
  -1   2  -4   85.47   19.44
   1  -2  -4  114.81   20.40
  -1  -2  -4   92.26   22.39
   1   2  -4   83.00   11.31
  -1   2  -4   70.89   20.23
  -1  -2  -4   80.57   22.52
  -1  -2  -3  571.03   39.54
   1   2  -3  551.44   29.62
   1   2  -3  548.56   47.41
   1  -2  -3  543.46   41.09
  -1   2  -3  540.38   52.02
  -1  -2  -3  616.38   49.70
   1  -2  -3  552.86   51.20
   1  -2  -3  552.54   42.06
  -1  -2  -3  546.13   49.04
  -1   2  -3  535.06   41.20
  -1  -2  -2 3629.24   95.34
  -1  -2  -2 3711.94   97.93
   1  -2  -2 3616.58  107.50
  -1   2  -2 3577.73   84.46
   1   2  -2 3490.54   78.45
  -1  -2  -2 3590.87  106.25
  -1   2  -2 3556.03  107.94
   1   2  -2 3643.30  101.57
   1  -2  -2 3524.42  100.11
   1  -2  -1  161.56   21.11
   1  -2  -1  156.27   17.85
   1  -2  -1  168.35   15.87
  -1   2  -1  141.80   16.72
   1   2  -1  167.94   18.48
   1   2  -1  138.20   16.43
  -1  -2  -1  147.18   14.70
  -1  -2  -1  151.53   17.67
  -1  -2   0   20.48    7.34
  -1   2   0   -1.18    2.84
   1  -2   0   24.59    6.87
  -1  -2   0   -2.10    4.12
   1   2   0   -0.41    1.81
   1   2   0   21.99    7.98
   1   2   1  154.94   19.23
  -1  -2   1  154.56   17.38
   1  -2   1  144.03   16.27
  -1  -2   1  149.00   17.98
  -1   2   1  158.20   14.95
   1  -2   1  122.71   15.75
   1  -2   2 3488.33   84.52
   1  -2   2 3458.50  107.98
   1  -2   2 3414.93   72.63
   1   2   2 3504.43   97.35
  -1   2   2 3426.45  105.44
   1  -2   2 3148.65   69.30
  -1  -2   2 3681.33  103.67
  -1   2   2 3680.41   97.38
  -1  -2   2 3422.58  107.67
   1   2   2 3735.61  107.46
   1   2   2 3575.96   94.98
  -1  -2   2 3506.60   78.37
  -1  -2   2 3347.23  107.27
  -1   2   3  574.04   48.40
  -1  -2   3  543.69   51.70
   1  -2   3  480.73   46.64
   1  -2   3  565.69   42.43
  -1   2   3  504.63   47.41
   1   2   3  530.97   46.78
  -1  -2   3  547.01   46.98
  -1  -2   3  531.00   29.50
  -1  -2   3  487.10   48.64
   1   2   3  536.71   38.67
  -1   2   3  535.29   47.21
   1   2   3  583.89   49.87
  -1   2   4   68.40   18.81
  -1  -2   4   64.01   18.74
  -1  -2   4   89.23   25.52
   1   2   4   86.04   16.82
  -1   2   4   82.06   20.54
   1  -2   4   82.47   24.67
   1   2   4   87.67   23.51
   1   2   4   85.90   23.15
  -1  -2   4   70.62   11.13
  -1   2   4  107.85   25.65
  -1  -2   4   73.49   24.27
   1  -2   4   68.45   17.98
   1   2   5  137.86   31.09
  -1  -2   5  121.89   12.69
  -1   2   5  144.15   32.86
  -1   2   5  119.00   29.99
   1   2   5  120.46   28.07
  -1  -2   5   91.78   24.77
   1   2   5  118.82   19.67
   1  -2   5  140.24   29.19
  -1  -2   5  140.64   30.31
  -1   2   5  123.81   29.33
   1  -2   5  131.05   31.03
  -1  -2   5   93.07   27.18
  -1  -2   6  280.13   51.22
   1  -2   6  280.07   45.25
  -1   2   6  328.96   54.18
  -1   2   7   -3.23    9.76
  -1  -2   7   16.37   17.24
  -1   2   8   83.91   32.32
  -1  -2   8   86.36   35.56
  -1  -2   9   39.59   22.10
  -1   2   9   62.11   32.59
  -1  -2  10   15.69   27.09
  -1   2  10   20.66   22.76
   1   2  11   73.22   38.34
  -1  -2  11   21.71   30.49
  -1   2  11   36.36   31.14
   1  -2  12  -26.11   32.11
  -1  -2  12  -13.03   30.44
   1   2  12   23.87   29.07
  -1   2  12   -8.13   15.39
   1   2  13  -48.48   43.64
   1  -2  13   12.52   24.92
  -1   2  13   -9.98   25.02
  -1  -2  13    1.85   18.85
   1   2  14   22.88   33.93
   1  -2  14   30.09   26.59
  -1   2  14   28.85   29.59
  -1  -2  14    9.36   14.00
  -1  -2  15   88.31   55.13
  -1   2  15  -42.79   38.55
   1  -2  15   58.33   50.66
   1   2  15   -0.79   33.49
   1  -2  16   52.49   45.87
  -1  -2  16   53.76   43.70
   1   2  16   26.76   34.91
  -1   2  16  -17.00   34.78
  -1   3 -17  -23.03   29.62
   1  -3 -16   65.73   45.01
   1   3 -16  -21.47   30.74
  -1   3 -16   18.33   28.51
  -1  -3 -16   42.80   38.13
   1   3 -15  -14.80   31.60
  -1  -3 -15  -22.58   29.66
  -1   3 -15  -15.95   23.01
   1  -3 -15   29.17   31.47
  -1  -3 -14   39.15   30.22
   1   3 -14   42.67   27.58
   1  -3 -14   33.11   28.85
  -1   3 -14   17.31   23.21
   1   3 -13   -1.81   12.97
   1  -3 -13   -3.23   15.58
  -1  -3 -13    6.28   16.84
  -1   3 -13   32.66   29.16
  -1  -3 -12   11.73   20.50
  -1   3 -12   62.04   36.45
   1   3 -12   37.18   25.20
   1  -3 -12   54.95   33.04
   1   3 -11   88.41   36.20
   1  -3 -11   31.29   19.01
   1  -3 -11   35.43   10.77
  -1   3 -11   43.73   25.79
  -1  -3 -11   75.69   37.74
   1  -3 -10  -20.19   25.17
  -1  -3 -10   11.36    6.90
   1  -3 -10   12.09    7.29
   1  -3 -10    5.61    7.82
  -1  -3 -10  -13.86   22.01
  -1   3 -10   13.04   13.66
   1   3 -10   -2.60   11.56
  -1  -3 -10   12.14    8.29
   1   3  -9   38.99   24.40
  -1   3  -9   39.74   32.70
  -1  -3  -9   10.44   11.51
  -1  -3  -9   39.37   13.46
  -1  -3  -9   28.05   12.33
   1  -3  -9   17.59   10.20
  -1  -3  -9    2.88   14.53
   1  -3  -9   -9.06    8.81
  -1   3  -9   14.63   16.47
   1  -3  -9  -19.88   24.65
   1  -3  -8   23.18    9.80
  -1  -3  -8   13.12   14.87
   1  -3  -8   29.17   13.78
   1   3  -8   38.57   16.54
  -1   3  -8   58.96   25.35
  -1  -3  -8   23.75   10.64
  -1   3  -8   30.29   19.31
  -1  -3  -8   26.05   24.33
   1  -3  -8   55.38   27.85
  -1  -3  -8   23.98    7.77
  -1  -3  -7    8.42   17.50
   1  -3  -7    8.92    9.38
  -1  -3  -7   24.38   21.58
   1   3  -7    6.27   16.11
  -1  -3  -7   16.31   10.70
   1  -3  -7    3.77   17.11
   1  -3  -7  -12.33    9.23
  -1   3  -7   -6.55   13.37
  -1   3  -7    2.25   11.82
  -1  -3  -7   11.01    8.60
   1  -3  -6  463.29   47.47
   1  -3  -6  472.77   64.38
   1  -3  -6  473.81   48.32
  -1  -3  -6  435.54   60.68
  -1  -3  -6  411.68   41.89
  -1   3  -6  475.74   69.11
  -1   3  -6  391.56   51.07
  -1  -3  -6  462.04   61.94
   1   3  -6  407.94   55.39
   1  -3  -5  111.54   30.73
   1   3  -5   87.60   23.67
   1  -3  -5   92.61   22.22
  -1  -3  -5  102.91   20.54
  -1   3  -5   84.90   21.08
   1   3  -5   76.93   11.92
  -1   3  -5   77.63   28.17
  -1  -3  -5   89.63   26.38
  -1  -3  -5   76.62   19.21
   1  -3  -5  104.04   23.04
  -1   3  -4  711.56   55.75
   1   3  -4  692.09   38.11
  -1  -3  -4  758.01   63.86
  -1   3  -4  684.04   66.34
  -1  -3  -4  735.34   53.27
   1  -3  -4  762.60   58.26
   1  -3  -4  759.72   58.19
  -1  -3  -4  730.71   65.43
   1   3  -4  726.03   61.28
   1  -3  -4  743.55   66.86
   1   3  -3  221.55   23.44
   1   3  -3  229.60   31.17
  -1   3  -3  220.62   27.37
   1  -3  -3  200.76   32.19
  -1  -3  -3  238.73   34.43
  -1  -3  -3  219.39   29.97
  -1  -3  -3  218.34   28.90
   1  -3  -3  194.63   28.02
  -1   3  -3  208.48   31.77
   1  -3  -3  212.24   29.54
  -1  -3  -2 3748.60  112.46
  -1   3  -2 3652.01  112.86
  -1   3  -2 3653.36   89.67
   1   3  -2 3490.28   93.94
   1  -3  -2 3680.05  113.73
  -1  -3  -2 3754.88  115.77
   1   3  -2 3758.79  109.10
   1  -3  -2 3616.82  115.22
   1  -3  -2 3610.78  114.80
  -1  -3  -2 3657.71   94.85
  -1  -3  -1   90.64   17.99
   1  -3  -1   84.92   14.49
   1   3  -1   66.03   13.58
  -1   3  -1   82.93   14.24
  -1  -3  -1   70.81   10.22
  -1  -3  -1   74.46   13.48
   1  -3  -1   78.79   16.92
   1  -3  -1   89.19   11.11
   1  -3  -1   93.01   18.12
   1   3  -1   68.56   16.19
   1   3  -1   96.14   16.50
  -1   3  -1   79.87   11.31
  -1   3   0 1407.63   47.89
  -1  -3   0 1457.83   59.14
   1  -3   0 1351.92   46.39
   1   3   0 1255.28   61.01
   1  -3   1   80.15   13.21
  -1   3   1   98.79   11.55
   1  -3   1  102.39   13.09
  -1  -3   1   92.06   17.44
  -1   3   1  105.39   17.72
  -1  -3   1   69.90   12.58
   1   3   1  106.88   13.05
  -1  -3   1  113.84   18.31
   1  -3   1   77.16   15.44
   1   3   1   93.05   18.15
   1   3   1   69.46   14.88
   1  -3   2 3564.66  110.44
  -1  -3   2 3852.96  109.95
  -1  -3   2 3515.39   93.53
   1  -3   2 3313.63   87.65
   1   3   2 3762.89  112.50
  -1   3   2 3689.77  114.10
  -1   3   2 3932.61   97.80
   1  -3   2 3536.90   91.80
   1  -3   2 3565.92   88.98
   1   3   2 3853.90  118.89
  -1   3   2 3798.96   95.13
  -1  -3   2 3616.17  113.45
   1   3   2 3650.53   96.42
  -1  -3   2 3480.73  111.57
  -1  -3   3  247.94   33.31
  -1  -3   3  237.10   23.57
   1  -3   3  212.96   20.77
  -1  -3   3  206.29   32.97
  -1   3   3  198.35   31.22
   1  -3   3  215.86   27.57
  -1  -3   3  189.54   30.97
   1   3   3  225.30   29.05
  -1   3   3  233.60   30.08
  -1   3   3  250.93   31.94
   1   3   3  220.74   33.05
   1  -3   3  206.39   20.09
   1  -3   3  181.92   29.26
   1   3   3  243.57   31.53
  -1  -3   4  682.33   66.18
  -1  -3   4  700.55   60.98
  -1   3   4  771.66   68.51
   1  -3   4  716.03   56.67
   1   3   4  729.03   54.53
   1  -3   4  723.82   32.21
   1   3   4  663.63   59.42
  -1   3   4  688.49   60.36
   1   3   4  689.02   64.56
  -1  -3   4  725.91   38.03
  -1  -3   4  647.60   65.41
   1  -3   4  657.92   63.73
   1  -3   4  676.88   31.19
  -1   3   4  729.25   62.01
   1  -3   5   92.96   27.73
  -1  -3   5   96.76   24.65
  -1   3   5   73.09   24.08
  -1  -3   5   71.55   26.59
   1  -3   5  101.78   25.48
  -1  -3   5   74.87   25.03
   1   3   5   82.73   19.36
  -1   3   5   77.19   24.51
  -1   3   5  116.29   29.81
   1   3   5   67.74   22.62
  -1  -3   5   73.14   12.10
   1   3   5  101.70   27.68
   1  -3   6  368.36   50.68
  -1   3   6  468.16   63.96
  -1  -3   6  446.95   66.30
  -1  -3   7   30.03   27.87
  -1   3   7   -4.57    7.97
  -1   3   8   -1.48   10.88
  -1  -3   8   29.43   18.19
  -1  -3   9   30.19   18.99
  -1   3   9   -1.86   18.32
  -1  -3  10   17.73   17.00
  -1   3  10    0.77   16.40
  -1  -3  11   61.85   31.27
  -1   3  11   44.39   26.95
   1   3  11   65.01   37.44
   1  -3  11   71.80   34.40
   1  -3  12   26.21   40.14
   1   3  12   30.52   24.04
  -1  -3  12   -0.51   16.59
  -1   3  12   61.69   36.07
  -1   3  13   -0.25   15.77
  -1  -3  13   37.67   28.96
   1   3  13    4.03   17.19
   1  -3  13  -12.13   22.14
  -1   3  14  -13.80   21.37
  -1  -3  14   34.75   25.95
   1   3  14   -2.96   21.66
   1  -3  14   15.90   36.13
  -1   3  15   34.87   37.35
  -1  -3  15  -29.99   36.44
   1   3  15   24.93   23.01
   1  -3  15  -13.23   20.78
   1  -3  16    6.52   22.26
  -1   3  16   15.11   36.98
  -1  -3  16  -43.37   41.65
   1   3  16   -4.18   27.26
  -1   4 -17  -58.54   42.53
   1  -4 -16  -14.57   16.52
   1   4 -16    7.78   32.53
  -1  -4 -16  -29.65   30.58
  -1   4 -16   46.13   33.24
   1  -4 -15   12.86   26.25
  -1   4 -15    8.13   22.47
  -1  -4 -15   27.95   30.98
   1   4 -15   39.12   28.79
   1   4 -14  -17.20   27.87
   1  -4 -14   -2.36   15.82
  -1  -4 -14  -56.80   38.35
  -1   4 -14   -4.37   16.12
   1   4 -13   20.36   26.35
  -1   4 -13   33.83   24.31
  -1  -4 -13   20.27   22.34
   1  -4 -13   -0.24   15.93
   1  -4 -12   -1.94   13.11
   1   4 -12   -6.09   15.77
  -1   4 -12   46.95   28.30
  -1  -4 -12   51.07   38.66
   1  -4 -11  -15.96   16.51
  -1  -4 -11  -28.21   22.03
   1  -4 -11    2.42    7.14
  -1   4 -11    7.19   10.91
  -1  -4 -11    0.37    6.22
   1   4 -11  -10.52   17.15
   1  -4 -10   41.13   17.00
  -1  -4 -10   47.97   24.05
   1   4 -10   18.89   15.50
  -1  -4 -10   24.06   10.00
  -1  -4 -10   23.97   12.92
   1  -4 -10   10.48   12.60
   1  -4 -10   32.50   15.38
  -1   4 -10   55.63   30.11
  -1   4  -9   15.03   15.60
   1  -4  -9   27.24   14.22
  -1  -4  -9    4.62    6.31
   1   4  -9   -4.91   15.82
  -1   4  -9   -2.86    9.71
   1  -4  -9   -2.98   12.05
  -1  -4  -9    6.56    6.80
   1  -4  -9   12.21    6.58
  -1  -4  -9   29.35   22.55
  -1  -4  -9   22.94   20.75
   1  -4  -8  125.83   29.44
  -1  -4  -8  127.64   41.82
   1  -4  -8  136.84   40.31
   1  -4  -8  126.70   27.79
   1   4  -8  151.49   38.90
  -1   4  -8  111.13   32.43
  -1  -4  -8  131.23   27.27
  -1   4  -8  124.75   41.55
  -1  -4  -8  137.66   27.52
  -1  -4  -8  149.58   43.34
  -1   4  -7  377.63   55.93
   1  -4  -7  436.66   67.93
  -1   4  -7  409.76   69.65
   1   4  -7  424.25   61.74
  -1  -4  -7  408.16   64.90
  -1  -4  -7  442.81   50.37
   1  -4  -7  424.99   50.03
  -1  -4  -7  438.40   49.23
   1  -4  -7  413.27   49.89
  -1  -4  -7  394.09   62.51
  -1  -4  -6   28.05   16.47
  -1   4  -6   36.87   15.54
   1   4  -6   68.41   24.00
   1  -4  -6   56.76   20.98
   1  -4  -6   36.18   18.45
  -1  -4  -6   39.14   15.67
   1  -4  -6   39.10   16.81
  -1   4  -6   49.74   26.18
  -1  -4  -6   30.98   17.35
   1   4  -6   30.64    7.64
   1  -4  -5  139.76   28.74
   1   4  -5  161.87   34.73
   1   4  -5  150.48   20.00
  -1  -4  -5  173.46   37.03
  -1   4  -5  174.84   39.18
  -1  -4  -5  165.98   33.20
  -1   4  -5  160.63   30.93
   1  -4  -5  183.89   40.08
  -1  -4  -5  159.17   29.07
   1  -4  -5  169.74   31.97
   1  -4  -4  464.32   53.93
  -1   4  -4  418.16   51.74
  -1  -4  -4  494.58   51.27
  -1   4  -4  426.86   43.41
   1  -4  -4  443.85   48.97
  -1  -4  -4  473.25   48.16
  -1  -4  -4  494.60   56.17
   1  -4  -4  512.14   52.28
   1   4  -4  430.12   35.67
   1   4  -4  471.25   49.60
   1  -4  -3  130.45   26.52
  -1  -4  -3  120.56   27.14
  -1   4  -3  132.58   21.49
  -1  -4  -3  123.52   22.49
   1  -4  -3  154.12   27.98
   1  -4  -3  135.82   28.90
   1   4  -3  115.15   23.60
  -1  -4  -3  107.87   22.61
   1   4  -3  125.41   20.68
  -1   4  -3  132.83   26.28
  -1   4  -2  108.48   19.38
  -1  -4  -2  100.05   15.88
  -1  -4  -2  105.33   22.41
   1  -4  -2  127.88   24.23
   1   4  -2   81.94   17.85
  -1   4  -2  114.53   17.98
  -1  -4  -2   87.94   20.72
  -1   4  -2   99.93   18.25
   1  -4  -2   98.12   22.50
   1   4  -2  102.95   17.93
   1  -4  -1  523.58   47.26
   1  -4  -1  502.00   38.25
  -1   4  -1  447.20   31.45
   1   4  -1  399.25   30.95
   1   4  -1  493.22   42.09
  -1  -4  -1  484.30   44.45
  -1  -4  -1  471.61   24.38
  -1  -4  -1  489.49   40.71
  -1   4  -1  486.11   42.01
   1   4   0  202.07   28.61
  -1  -4   0  205.81   16.05
   1   4   0  190.28   26.94
  -1   4   0  182.10   20.90
   1  -4   0  204.61   22.68
   1  -4   0  200.58   29.58
  -1   4   0  204.55   28.70
  -1  -4   0  189.70   27.62
  -1  -4   0  214.58   28.32
  -1  -4   1  503.49   39.31
  -1  -4   1  459.38   40.82
   1  -4   1  522.00   33.07
   1  -4   1  514.11   44.06
   1  -4   1  469.63   32.28
   1   4   1  369.08   21.56
  -1   4   1  512.97   46.75
  -1   4   1  442.04   35.82
   1   4   1  495.75   41.77
  -1  -4   1  467.50   32.92
   1  -4   1  485.76   31.53
   1   4   1  521.21   44.93
  -1   4   2  111.21   22.25
  -1  -4   2   96.04   16.87
  -1  -4   2  111.15   20.64
   1  -4   2  112.85   19.06
   1   4   2   98.88   19.80
  -1   4   2  112.33   16.61
   1   4   2  116.78   17.93
   1  -4   2  118.25   17.33
   1  -4   2  112.09   20.03
   1   4   2  105.01   23.43
  -1   4   2  111.96   16.50
  -1  -4   2   93.13   16.78
  -1  -4   2  113.23   21.56
  -1  -4   3  108.60   24.88
  -1   4   3  117.48   25.10
  -1  -4   3  109.95   18.51
   1  -4   3  115.40   20.44
   1   4   3  117.92   24.73
  -1   4   3  119.51   20.90
   1   4   3  122.94   22.65
   1  -4   3  135.53   20.69
   1  -4   3  133.41   26.74
  -1  -4   3  128.19   24.17
  -1  -4   3  115.71   26.65
   1   4   3  126.00   25.24
  -1   4   3  151.01   25.17
   1  -4   3  124.00   19.15
  -1   4   4  397.95   44.91
   1  -4   4  454.11   33.73
   1   4   4  421.41   47.24
   1   4   4  496.20   49.85
  -1  -4   4  470.59   56.20
  -1  -4   4  424.15   35.29
  -1   4   4  506.52   56.18
   1  -4   4  466.75   33.68
  -1  -4   4  454.92   51.12
   1  -4   4  461.55   53.98
   1  -4   4  457.64   46.20
   1   4   4  456.61   54.42
  -1   4   4  507.18   50.71
  -1  -4   4  487.92   57.48
  -1  -4   5  162.24   38.82
   1   4   5  178.87   35.18
   1  -4   5  175.20   18.57
   1  -4   5  153.08   17.28
  -1   4   5  151.84   31.95
   1   4   5  173.65   31.64
  -1   4   5  154.65   34.29
  -1  -4   5  150.96   19.21
   1  -4   5  150.10   28.66
  -1  -4   5  193.11   35.90
  -1   4   6   46.22   21.98
   1   4   6   22.79    9.96
   1  -4   6    7.68    7.56
  -1  -4   6   37.93    8.46
  -1  -4   6    4.19   10.29
  -1  -4   7  389.40   68.77
  -1   4   7  504.25   72.67
  -1  -4   8  119.06   40.95
  -1   4   8  118.02   39.19
  -1   4   9   -4.10   16.34
  -1  -4   9   19.54   24.01
  -1   4  10   46.11   25.18
  -1  -4  10   20.95   30.73
   1  -4  11    7.94   19.36
  -1  -4  11   30.33   31.90
   1   4  11    6.34   18.71
  -1   4  11   -2.13   14.04
   1  -4  12   13.11   23.05
  -1  -4  12   -3.25   35.40
  -1   4  12   -2.24   17.19
   1   4  12  -13.69   13.01
  -1  -4  13   33.86   37.56
   1   4  13   77.85   39.63
   1  -4  13   82.59   54.89
  -1   4  13   17.28   22.89
  -1  -4  14   23.97   31.10
  -1   4  14   -1.68   33.09
   1   4  14  -14.08   22.46
   1  -4  14   35.97   34.83
   1   4  15   10.43   16.32
  -1   4  15    9.19   16.55
  -1  -4  15   17.82   21.22
  -1   4  16   27.87   36.77
   1   4  16   14.79   34.44
   1  -4  16  -84.31   53.28
  -1  -4  16  -51.33   42.56
  -1   5 -17   60.31   42.32
   1   5 -16    6.73   21.71
   1  -5 -16  -16.33   19.29
  -1  -5 -16  -41.03   41.69
  -1   5 -16   35.85   34.69
  -1  -5 -15   75.55   44.24
  -1   5 -15    6.07   21.49
   1   5 -15   23.92   29.90
   1  -5 -15  -13.25   19.81
   1   5 -14  -61.13   44.51
   1  -5 -14  -26.87   24.53
  -1   5 -14   61.89   39.17
  -1  -5 -14   41.06   29.11
   1   5 -13   65.43   40.80
  -1   5 -13   32.20   24.29
  -1  -5 -13  -12.50   20.66
   1  -5 -13   29.92   33.22
  -1  -5 -12   24.87   28.77
  -1   5 -12   -7.53   19.81
   1  -5 -12  -24.37   26.95
  -1   5 -11   41.67   28.00
   1  -5 -11   37.69   16.47
  -1  -5 -11   27.12   12.04
  -1  -5 -11   31.45   23.80
   1   5 -11   84.21   35.68
   1  -5 -11   85.54   43.40
   1   5 -10   19.77   18.67
  -1  -5 -10   -3.71   16.96
   1  -5 -10    8.69   15.51
   1  -5 -10   14.00   13.97
  -1   5 -10   11.58   11.45
  -1  -5 -10   -6.17    6.52
   1  -5  -9   68.64   23.11
   1  -5  -9  115.58   41.80
  -1   5  -9   71.63   26.12
   1  -5  -9   99.55   26.53
  -1  -5  -9  110.96   41.66
   1   5  -9  111.89   36.02
  -1  -5  -9   85.08   23.84
  -1  -5  -9   84.31   23.31
  -1  -5  -9  132.15   44.31
  -1   5  -9   78.14   32.12
  -1   5  -8   17.96   17.21
  -1  -5  -8    2.61   14.27
   1   5  -8    1.79   10.85
   1  -5  -8   16.35   18.32
   1  -5  -8   -4.52    6.23
  -1  -5  -8   24.69   17.41
  -1  -5  -8   48.18   27.52
  -1  -5  -8    3.62   11.10
   1  -5  -8   23.82   13.21
  -1   5  -8  -17.14   21.15
   1   5  -7  297.81   51.67
   1  -5  -7  314.30   59.60
  -1  -5  -7  389.73   61.40
  -1   5  -7  376.65   64.70
  -1  -5  -7  330.10   58.07
  -1  -5  -7  362.23   48.96
  -1   5  -7  341.53   52.81
   1  -5  -7  388.18   53.26
   1  -5  -7  344.96   48.95
   1   5  -7  252.52   23.04
  -1   5  -6  332.17   47.82
   1  -5  -6  403.20   53.66
  -1  -5  -6  411.08   60.96
   1   5  -6  369.46   53.91
  -1  -5  -6  397.72   55.39
   1  -5  -6  446.72   64.68
   1  -5  -6  414.82   52.94
  -1   5  -6  473.40   69.12
  -1  -5  -6  394.49   49.66
   1   5  -6  343.42   32.32
   1   5  -5  315.96   32.50
  -1  -5  -5  395.33   50.66
   1  -5  -5  372.63   49.76
  -1  -5  -5  348.02   52.77
  -1  -5  -5  352.33   46.15
   1  -5  -5  297.49   48.19
   1   5  -5  360.60   48.32
   1  -5  -5  353.01   49.37
  -1   5  -5  364.92   46.17
  -1   5  -5  331.22   52.37
   1  -5  -4  119.86   27.39
  -1  -5  -4  133.14   27.96
  -1   5  -4  118.29   23.78
   1   5  -4  130.81   29.90
  -1  -5  -4  160.74   33.07
   1  -5  -4  152.32   30.02
  -1   5  -4  156.11   34.91
   1  -5  -4  139.46   31.07
  -1  -5  -4  137.34   24.71
   1   5  -4  145.02   24.14
   1   5  -3  152.99   27.63
   1   5  -3  152.97   25.12
  -1  -5  -3  150.61   28.58
  -1   5  -3  180.16   27.23
   1  -5  -3  155.22   31.64
  -1  -5  -3  187.18   35.05
   1  -5  -3  152.58   29.02
  -1  -5  -3  185.65   26.93
  -1   5  -3  146.97   27.97
   1  -5  -2  534.24   55.13
  -1  -5  -2  501.89   33.20
  -1   5  -2  514.26   45.32
   1   5  -2  507.70   46.31
  -1  -5  -2  522.78   53.50
  -1  -5  -2  478.79   48.91
  -1   5  -2  547.49   40.79
   1  -5  -2  506.70   48.08
  -1   5  -2  519.59   46.37
   1   5  -2  517.08   46.95
   1  -5  -1  721.65   61.37
   1  -5  -1  682.25   48.19
   1   5  -1  685.90   54.92
  -1  -5  -1  711.95   59.70
  -1   5  -1  680.79   54.67
  -1   5  -1  701.52   41.38
  -1  -5  -1  709.86   53.29
  -1  -5   0   46.49   18.34
  -1   5   0   19.01    6.59
  -1  -5   0   12.91    3.58
  -1   5   0   23.75    9.78
   1   5   0   36.60    8.20
   1  -5   0   27.77   16.25
  -1  -5   0   22.18    8.28
   1   5   0    9.92    7.05
   1  -5   0   20.14    8.59
   1   5   0   18.90    6.57
  -1  -5   1  670.48   50.46
   1   5   1  693.40   59.28
   1  -5   1  702.54   57.14
   1  -5   1  644.83   41.36
   1   5   1  660.40   53.04
  -1  -5   1  640.27   39.85
  -1  -5   1  636.60   54.15
   1  -5   1  685.95   39.67
   1  -5   1  674.02   41.94
  -1   5   1  643.89   47.98
  -1  -5   1  674.90   51.50
  -1   5   1  719.58   59.29
  -1  -5   2  463.81   43.08
   1  -5   2  481.68   38.19
   1  -5   2  496.70   45.86
  -1   5   2  551.98   33.95
  -1   5   2  561.58   55.83
   1   5   2  527.37   54.35
  -1  -5   2  483.82   42.33
   1  -5   2  499.47   44.17
  -1   5   2  551.86   33.95
  -1  -5   2  463.71   44.09
   1   5   2  477.17   48.54
  -1  -5   2  528.97   48.33
  -1   5   2  520.82   48.74
   1   5   2  511.85   33.19
   1   5   3  161.17   31.88
   1  -5   3  151.54   24.12
   1  -5   3  145.31   25.07
  -1  -5   3  156.24   24.79
  -1   5   3  152.59   23.65
  -1  -5   3  107.82   24.73
   1   5   3  154.72   23.07
  -1   5   3  144.10   28.91
  -1  -5   3  112.69   26.22
  -1  -5   3  147.93   26.86
   1  -5   3  145.09   27.84
  -1   5   3  151.58   23.44
   1   5   3  140.59   30.28
   1  -5   4  153.60   28.92
   1  -5   4  134.02   29.69
  -1  -5   4  102.30   24.12
  -1  -5   4  133.26   32.58
  -1   5   4  153.51   33.18
   1   5   4  113.66   28.00
   1  -5   4  128.88   20.96
  -1   5   4  142.59   25.91
  -1  -5   4  135.83   31.63
   1  -5   4  145.81   22.77
  -1  -5   4  130.87   22.58
   1   5   4  126.88   27.09
  -1   5   4  155.37   27.66
   1   5   4  146.89   31.43
  -1  -5   5  380.60   57.78
   1   5   5  385.44   51.04
  -1  -5   5  374.24   35.54
   1   5   5  389.18   48.95
   1  -5   5  319.52   43.58
  -1   5   5  409.60   52.18
   1  -5   5  342.73   31.73
  -1   5   5  357.52   48.78
  -1  -5   5  317.73   46.26
   1  -5   5  346.08   32.28
   1  -5   6  366.11   27.82
  -1  -5   6  410.83   63.92
   1  -5   6  412.46   29.93
  -1   5   6  358.15   54.03
  -1   5   6  439.72   58.65
   1   5   6  444.86   53.56
  -1  -5   6  372.69   31.77
  -1  -5   7  343.86   63.30
  -1  -5   7  265.47   22.86
  -1   5   8   21.78   20.74
  -1  -5   8    3.66   10.86
  -1   5   9   81.88   32.85
  -1  -5   9  270.92   63.24
  -1   5  10   86.20   40.03
  -1  -5  10   39.86   36.34
   1   5  11   80.02   37.98
   1  -5  11  161.13   61.96
  -1  -5  11   80.08   43.57
  -1   5  11   52.95   31.10
  -1   5  12   -1.39   17.78
   1  -5  12   47.36   37.91
   1   5  12    7.55   16.29
  -1  -5  12  -40.34   30.72
  -1  -5  13   77.02   43.34
   1   5  13   53.77   34.38
  -1   5  13  114.85   49.71
   1  -5  13   26.13   37.28
   1   5  14   25.03   38.68
   1  -5  14  -41.15   20.91
  -1   5  14  -22.42   22.85
  -1  -5  14  -19.01   35.42
   1  -5  15    5.31   36.40
   1   5  15   42.18   38.86
  -1  -5  15   41.82   38.92
  -1   5  15   12.62   32.44
  -1   5  16   22.81   26.76
   1  -5  16   86.41   58.61
   1   5  16   23.97   35.43
  -1  -5  16    2.24   19.31
  -1   6 -17   30.08   38.63
   1   6 -16   16.35   28.99
  -1  -6 -16  -20.58   24.47
   1  -6 -16    4.36   22.81
  -1   6 -16   39.07   39.84
  -1   6 -15  -21.78   17.70
  -1  -6 -15   -5.98   24.22
   1   6 -15   37.46   28.42
   1  -6 -15  -14.89   29.48
   1  -6 -14   35.77   39.17
  -1  -6 -14   -3.11   16.32
  -1   6 -14   43.34   36.91
   1   6 -14   38.74   33.04
   1  -6 -13   50.92   36.67
  -1  -6 -13   55.83   38.49
  -1   6 -13   51.88   32.50
   1   6 -13    6.42   24.00
  -1  -6 -12   -3.86   19.76
  -1   6 -12  -29.73   26.61
   1   6 -12   23.44   30.08
   1  -6 -12    8.51   21.80
  -1  -6 -11    6.69   14.33
   1  -6 -11   13.74   20.15
  -1  -6 -11   12.09    6.46
   1   6 -11   -1.01   17.26
   1  -6 -11   24.26   15.20
  -1   6 -11    2.01   13.87
   1  -6 -10   24.06   12.78
   1  -6 -10   33.68   27.90
  -1  -6 -10   67.64   36.34
  -1   6 -10   13.38   12.28
   1   6 -10   65.96   31.92
  -1  -6 -10   35.77   17.21
  -1   6  -9   -3.46   11.83
  -1   6  -9   17.20   20.45
   1   6  -9  -14.02   17.36
  -1  -6  -9    0.14   11.68
  -1  -6  -9  -14.28   15.09
   1  -6  -9   -7.16   12.84
  -1  -6  -9    3.62    7.65
   1  -6  -9   -4.91    8.64
   1  -6  -8   53.44   30.11
  -1  -6  -8   89.55   32.51
  -1   6  -8   76.71   25.70
   1   6  -8   88.49   30.62
  -1   6  -8  100.35   35.64
  -1  -6  -8  147.44   41.71
   1  -6  -8  124.82   33.05
  -1  -6  -8   97.19   28.54
  -1  -6  -8  109.41   28.56
  -1  -6  -7   91.39   28.22
  -1   6  -7  102.76   35.79
   1  -6  -7   90.25   30.99
   1   6  -7   91.77   17.31
  -1   6  -7   93.98   28.04
  -1  -6  -7  122.28   34.36
  -1  -6  -7  122.02   39.00
   1   6  -7   95.46   29.76
   1  -6  -7  104.84   30.28
   1  -6  -7  104.97   29.28
   1   6  -6   55.33   22.91
  -1  -6  -6   58.59   19.81
  -1  -6  -6   46.60   23.81
   1  -6  -6   82.28   33.68
   1  -6  -6   83.43   27.29
  -1   6  -6   77.05   30.42
  -1  -6  -6   72.13   22.94
  -1   6  -6   69.90   23.81
   1   6  -6   47.06   13.10
   1  -6  -6   41.85   18.42
  -1  -6  -5   90.50   24.81
  -1   6  -5   95.42   26.86
   1  -6  -5   70.85   23.36
  -1   6  -5   77.21   25.68
   1  -6  -5   83.00   25.44
  -1  -6  -5   77.89   26.12
   1   6  -5   69.51   18.66
  -1  -6  -5   74.05   25.75
   1  -6  -5   70.23   25.62
   1   6  -5   85.97   24.34
  -1   6  -4  535.38   52.46
  -1  -6  -4  537.74   60.54
  -1   6  -4  529.76   60.81
  -1  -6  -4  529.27   62.61
   1  -6  -4  566.01   64.04
   1  -6  -4  566.90   64.02
   1   6  -4  495.37   47.66
   1   6  -4  508.57   55.80
  -1  -6  -4  557.19   51.89
   1  -6  -4  553.34   62.52
  -1  -6  -3  203.68   38.19
  -1  -6  -3  222.19   39.26
   1  -6  -3  228.66   37.81
  -1   6  -3  229.04   36.71
   1   6  -3  197.31   32.31
  -1   6  -3  198.47   30.35
   1  -6  -3  251.46   43.13
  -1  -6  -3  210.76   26.87
  -1   6  -3  170.78   26.67
   1   6  -3  166.14   29.15
  -1   6  -2  402.68   45.20
  -1  -6  -2  455.84   54.66
   1  -6  -2  449.48   54.25
  -1   6  -2  454.34   42.89
   1   6  -2  416.63   45.14
  -1  -6  -2  444.08   30.03
   1  -6  -2  423.12   48.02
   1   6  -2  392.58   45.48
  -1  -6  -2  468.72   50.16
  -1   6  -1 3488.61   94.30
   1   6  -1 3320.60  135.97
  -1   6  -1 3424.02  136.15
   1  -6  -1 3528.79  149.71
   1  -6  -1 3428.09  117.36
  -1  -6  -1 3537.16  144.67
  -1  -6  -1 3433.11  129.19
   1  -6   0   98.78   25.37
  -1  -6   0  111.83   27.06
  -1   6   0   89.96   25.35
   1   6   0  103.60   26.72
  -1  -6   0   75.96   10.30
   1   6   0  104.24   12.56
   1   6   0   97.15   23.22
   1  -6   0   70.41   15.50
  -1  -6   0   92.76   21.69
  -1   6   0   93.40   18.96
  -1  -6   1 3533.04   96.57
  -1  -6   1 3456.51  126.47
  -1   6   1 3543.33  145.80
  -1  -6   1 3399.54  122.91
   1  -6   1 3362.49  137.89
   1  -6   1 3473.17  108.12
  -1  -6   1 3345.32   96.15
   1   6   1 3361.14  128.36
   1   6   1 3432.41  143.14
   1  -6   1 3348.77   91.54
   1  -6   1 3443.03  108.36
  -1  -6   1 3283.90  133.72
  -1   6   1 3464.97  121.43
  -1   6   2  471.52   29.21
  -1   6   2  456.53   28.68
   1  -6   2  406.88   46.27
  -1  -6   2  398.54   40.32
  -1   6   2  400.97   50.76
   1  -6   2  397.97   37.35
   1   6   2  446.00   29.73
  -1  -6   2  394.51   40.22
  -1  -6   2  431.81   48.23
   1   6   2  420.19   52.47
  -1   6   2  446.91   48.69
  -1  -6   2  373.16   42.28
   1  -6   2  394.57   39.59
   1   6   2  393.53   47.63
  -1   6   3  213.16   26.31
   1   6   3  174.51   24.56
  -1   6   3  187.84   33.58
  -1   6   3  232.87   40.43
   1  -6   3  196.92   28.67
   1   6   3  193.43   37.02
  -1  -6   3  171.96   29.84
  -1  -6   3  205.49   34.76
  -1   6   3  238.59   28.37
   1  -6   3  198.51   32.59
  -1  -6   3  178.20   31.91
   1  -6   3  170.51   29.35
   1   6   3  191.17   35.48
  -1  -6   3  161.26   29.09
   1   6   4  527.31   51.47
   1  -6   4  535.25   49.20
   1  -6   4  536.65   60.57
  -1   6   4  574.39   53.13
   1  -6   4  484.02   49.56
  -1   6   4  540.72   50.73
  -1  -6   4  525.25   49.14
  -1  -6   4  498.55   55.58
  -1  -6   4  502.80   59.44
   1   6   4  574.29   63.31
  -1  -6   4  515.25   59.71
   1  -6   5   89.63   19.97
   1  -6   5   72.37   17.38
  -1   6   5   79.56   23.60
  -1  -6   5   67.66   17.51
  -1   6   5  100.66   27.36
   1   6   5   58.98   19.87
  -1  -6   5   57.24   23.30
   1  -6   5   66.27   22.52
   1   6   5   74.13   24.72
  -1   6   6   73.30   24.53
   1  -6   6   52.69   14.20
  -1  -6   6   55.88   23.79
   1   6   6   52.24   21.15
  -1  -6   6   84.51   18.39
   1   6   6   58.11   22.31
  -1   6   6   68.87   24.24
   1  -6   6   60.80   14.47
   1  -6   7  106.78   15.83
   1  -6   7  102.18   15.40
  -1  -6   7   74.83   15.42
  -1   6   7  138.97   37.42
  -1  -6   7   97.53   32.03
  -1  -6   8   89.98   33.66
  -1  -6   8   65.13   12.16
  -1   6   8  124.29   38.50
  -1  -6   8   69.94   11.02
  -1  -6   9   29.02   23.78
  -1   6   9    5.22   14.28
   1   6  10   26.94   21.90
  -1   6  10   11.22   18.35
  -1  -6  10   32.54   19.40
   1   6  11  -13.11   13.30
   1  -6  11    2.86   19.07
  -1   6  11   10.35   18.71
  -1  -6  11   43.38   28.33
   1   6  12   -7.83   17.58
  -1  -6  12    2.44   19.24
   1  -6  12    6.90   19.10
  -1   6  12  -22.18   28.33
   1   6  13   43.20   33.13
  -1   6  13   62.86   39.91
   1  -6  13   71.24   40.57
  -1  -6  13   66.51   41.92
  -1   6  14  -14.79   28.47
   1   6  14   12.04   23.27
   1  -6  14   21.47   27.92
   1   6  15   44.90   42.75
  -1   6  15   38.54   38.21
   1  -6  15   16.12   20.07
  -1  -6  15  -37.88   50.30
   1   6  16   -7.52   18.90
  -1   6  16   33.79   38.21
   1   7 -16   -9.13   18.06
  -1   7 -16  -21.17   26.29
   1   7 -15  -33.75   32.89
  -1   7 -15  -27.82   35.20
   1  -7 -15   64.34   46.49
  -1  -7 -15  -30.73   37.00
  -1   7 -14  -12.95   24.39
   1  -7 -14   46.09   31.78
   1   7 -14   25.41   29.13
  -1  -7 -13  -22.57   26.48
   1   7 -13  -22.30   32.60
   1  -7 -13  -18.83   21.49
  -1   7 -13   31.32   25.01
  -1  -7 -12  -21.43   22.37
   1  -7 -12  -11.02   13.80
   1   7 -12   30.02   24.68
  -1   7 -12    8.29   18.89
  -1  -7 -11   53.93   37.41
   1   7 -11   -9.56   24.59
  -1  -7 -11   26.61   17.03
   1  -7 -11   40.36   28.61
   1  -7 -11   25.48   17.81
  -1   7 -11  -10.93   13.75
   1   7 -10   58.42   26.41
  -1   7 -10   39.08   16.80
  -1  -7 -10   64.42   34.25
   1  -7 -10   85.90   40.55
  -1  -7 -10   74.44   29.87
   1  -7 -10   50.79   22.41
  -1  -7  -9   22.71   21.13
  -1   7  -9    8.46   11.37
  -1  -7  -9   21.66   20.66
   1   7  -9   39.42   25.73
   1  -7  -9   10.75   11.16
   1  -7  -9   -1.42   13.37
  -1   7  -8   80.05   36.86
  -1   7  -8  116.75   36.29
  -1  -7  -8   66.86   29.32
  -1  -7  -8  108.49   32.21
   1  -7  -8  102.77   33.46
   1  -7  -8   83.87   35.13
   1   7  -8   98.73   32.86
  -1  -7  -7   53.44   24.64
  -1   7  -7   35.79   13.63
   1  -7  -7   28.86   17.81
   1  -7  -7   78.25   35.25
  -1   7  -7   61.20   28.30
   1   7  -7   36.60   14.82
   1   7  -7   20.40   18.98
  -1  -7  -7   34.57   25.13
   1   7  -6  191.11   30.93
  -1   7  -6  223.61   50.48
   1   7  -6  171.96   40.42
   1  -7  -6  181.40   42.85
  -1  -7  -6  202.96   39.67
  -1  -7  -6  191.33   44.46
   1  -7  -6  218.73   45.22
  -1   7  -6  157.01   34.41
   1  -7  -5   30.63   17.02
   1  -7  -5   16.07   19.22
  -1  -7  -5   22.66   16.14
  -1  -7  -5   39.83   15.96
  -1   7  -5   -0.80    9.11
   1   7  -5  -21.72   15.97
  -1  -7  -5   17.77   16.14
  -1   7  -5   32.41   19.35
   1   7  -5   27.28   14.74
  -1   7  -4  698.30   60.37
   1   7  -4  623.30   59.68
  -1  -7  -4  727.59   56.92
  -1  -7  -4  661.74   71.73
  -1  -7  -4  658.82   72.98
   1  -7  -4  647.54   72.20
  -1   7  -4  708.72   71.35
   1   7  -4  671.49   66.83
   1  -7  -4  549.17   65.25
  -1   7  -3  137.22   25.63
   1   7  -3  119.86   25.92
  -1  -7  -3  143.25   33.90
  -1  -7  -3  132.35   32.49
  -1  -7  -3  132.28   20.99
  -1   7  -3  112.65   27.31
   1   7  -3  115.47   26.23
  -1   7  -3  135.55   28.62
   1  -7  -3  110.12   29.62
   1  -7  -3  110.89   30.55
  -1  -7  -2   56.01   22.72
  -1  -7  -2   46.70   19.49
   1  -7  -2   59.84   20.20
  -1  -7  -2   61.49   10.69
   1  -7  -2   48.23   18.13
  -1   7  -2   44.35   14.57
   1   7  -2   55.35   18.86
  -1   7  -2   64.49   21.94
   1  -7  -1  307.25   48.23
   1  -7  -1  342.19   40.27
  -1   7  -1  386.95   31.93
  -1  -7  -1  339.57   49.61
  -1   7  -1  367.96   49.28
  -1  -7  -1  330.85   41.82
   1   7  -1  348.51   48.45
  -1   7   0 1855.73  110.39
  -1  -7   0 1863.76  111.97
   1  -7   0 1902.81   90.66
  -1  -7   0 1884.23   98.85
  -1  -7   0 1923.22   51.12
   1   7   0 1834.60   98.72
   1  -7   0 1948.32  116.55
  -1   7   0 1944.24   91.69
   1   7   0 1856.30  111.51
  -1   7   1  344.74   51.61
   1  -7   1  371.10   50.15
  -1   7   1  357.58   42.81
  -1  -7   1  311.66   39.72
  -1  -7   1  379.61   32.45
   1  -7   1  347.28   39.31
   1  -7   1  338.92   30.13
  -1  -7   1  388.09   45.14
  -1  -7   1  336.05   31.28
   1   7   1  349.71   50.25
   1   7   1  337.83   43.98
  -1  -7   1  322.37   47.54
   1   7   2   55.78   10.26
   1  -7   2   48.41   15.09
   1   7   2   44.64   21.03
  -1   7   2   32.29   11.34
  -1  -7   2   54.82   16.14
   1  -7   2   56.47   18.93
   1  -7   2   36.52   12.05
   1   7   2   61.83   20.72
  -1   7   2   55.62   10.10
  -1   7   2   27.34   12.98
   1  -7   2   44.14   14.30
  -1  -7   2   31.09   13.19
  -1   7   2   46.54    9.73
  -1  -7   2   29.56   14.03
  -1  -7   2   34.18   15.98
   1   7   3  116.42   29.02
   1  -7   3  102.93   21.63
  -1   7   3  133.43   20.93
   1  -7   3  109.25   24.84
   1   7   3  123.03   31.31
  -1  -7   3  126.79   26.22
  -1  -7   3  134.72   29.13
  -1   7   3  139.05   20.20
   1   7   3  128.42   20.18
  -1  -7   3  109.07   25.40
  -1   7   3  107.97   28.80
  -1  -7   3  142.51   28.99
   1  -7   3  132.39   27.41
  -1   7   3  145.40   30.86
  -1   7   4  626.37   52.74
  -1  -7   4  672.83   61.15
  -1  -7   4  564.53   60.47
   1  -7   4  645.66   59.56
  -1  -7   4  605.06   66.24
  -1   7   4  697.93   55.63
   1  -7   4  596.37   56.97
  -1  -7   4  656.72   69.46
   1  -7   4  655.39   66.62
   1   7   4  727.15   77.43
   1   7   4  645.77   55.35
  -1   7   5    6.83    7.23
  -1  -7   5    5.03    8.78
   1  -7   5   13.44   11.24
  -1  -7   5   22.97   10.51
   1  -7   5   13.09    6.96
   1   7   5   24.66   14.45
   1   7   5   19.44   18.44
   1  -7   5    5.98    5.45
  -1   7   5   43.10   18.40
  -1   7   6  193.35   38.46
  -1   7   6  225.76   41.41
   1  -7   6  180.15   28.54
   1  -7   6  210.13   30.44
   1   7   6  197.85   39.47
  -1  -7   6  195.03   30.46
  -1  -7   6  196.58   44.78
   1   7   6  200.07   40.76
   1  -7   7   47.37   14.18
   1   7   7   30.44   19.04
  -1  -7   7   45.23   29.59
  -1  -7   7   30.62   12.06
  -1   7   7   26.38   16.08
   1  -7   7   22.91   10.09
   1  -7   8   63.78   11.51
  -1  -7   8   73.58   29.40
  -1  -7   8   76.21   15.27
  -1   7   8   92.37   31.85
   1  -7   8   61.58   10.96
  -1  -7   9   37.48   29.59
  -1   7   9   34.59   24.87
  -1  -7  10   52.56   33.42
   1  -7  10   86.95   41.33
  -1   7  10   79.38   34.86
   1   7  10   65.25   35.44
   1   7  11   21.63   21.67
   1  -7  11    8.66   19.67
  -1  -7  11   63.47   40.98
  -1   7  11   22.89   22.64
  -1   7  12  -53.51   39.53
  -1  -7  12  -29.23   32.36
   1  -7  12   21.96   31.57
   1   7  12   19.60   24.30
   1  -7  13    8.10   14.00
  -1  -7  13   10.35   19.97
   1   7  13  -30.83   29.71
  -1   7  13   17.95   23.06
  -1   7  14   11.93   21.99
   1  -7  14   47.83   47.48
  -1  -7  14   40.50   41.64
   1   7  14   32.64   37.03
  -1   7  15  -68.04   50.47
  -1  -7  15   48.71   39.69
   1  -7  15   -4.00   28.23
   1   7  15   42.99   35.81
   1   7  16   33.49   36.10
  -1   7  16   69.55   51.51
   1   8 -16   21.23   21.19
  -1   8 -16  -36.95   36.36
   1   8 -15  -29.22   35.97
  -1  -8 -15   13.29   34.41
  -1   8 -15  -62.06   40.11
  -1   8 -14   22.22   28.00
   1   8 -14   13.54   22.78
  -1  -8 -14   -5.38   34.05
   1  -8 -14   68.51   53.13
   1   8 -13    1.78   13.41
   1  -8 -13  -42.66   37.88
  -1   8 -13  -32.27   26.86
  -1  -8 -12  -12.66   15.38
  -1   8 -12  -14.10   21.68
   1  -8 -12    8.50   21.43
   1  -8 -11   -2.48   10.42
  -1  -8 -11   20.77   10.78
  -1   8 -11   -0.02   10.54
  -1  -8 -11   37.69   27.00
   1  -8 -11   57.84   35.50
   1   8 -11    2.86   21.80
   1  -8 -10  148.12   49.07
   1   8 -10  101.77   37.83
  -1  -8 -10   77.84   34.62
  -1   8 -10   63.11   32.87
  -1  -8 -10  139.95   39.41
   1  -8 -10  114.84   36.00
  -1  -8  -9   68.10   28.29
  -1  -8  -9   95.15   41.10
  -1   8  -9   90.46   36.45
   1  -8  -9  110.75   35.01
   1   8  -9   88.61   35.03
   1  -8  -9   17.66   17.88
  -1  -8  -8  129.14   46.74
   1  -8  -8  181.22   47.23
   1  -8  -8  130.91   45.72
  -1   8  -8  118.93   35.63
  -1  -8  -8  145.11   40.06
   1   8  -8  137.43   39.73
   1  -8  -7   23.00   26.09
  -1  -8  -7   -0.48   13.91
  -1   8  -7   25.22   15.98
   1   8  -7   -2.43    9.47
  -1   8  -7   16.40   15.77
  -1  -8  -7  -15.64   19.25
   1   8  -7   -3.43   14.68
   1  -8  -7   15.64   17.25
   1  -8  -6  100.30   32.35
   1   8  -6   88.37   22.84
   1  -8  -6   92.01   30.25
  -1  -8  -6   99.29   35.19
  -1   8  -6   80.62   26.42
  -1   8  -6  115.31   38.21
  -1  -8  -6   87.09   25.38
   1   8  -6   56.12   21.44
  -1   8  -5   51.08   14.69
   1  -8  -5   66.25   25.91
   1   8  -5   74.95   23.72
   1   8  -5   67.57   19.94
  -1  -8  -5  125.17   37.26
  -1   8  -5  114.83   33.19
  -1  -8  -5  108.35   25.44
   1  -8  -5   99.82   33.09
  -1  -8  -4  338.33   38.27
   1   8  -4  265.40   42.53
   1   8  -4  295.33   44.54
  -1  -8  -4  276.10   48.92
  -1   8  -4  280.58   45.84
  -1   8  -4  264.98   39.13
   1  -8  -4  268.39   48.01
  -1   8  -4  234.65   38.37
   1  -8  -3  612.04   66.94
  -1  -8  -3  592.31   66.75
   1   8  -3  596.89   64.90
  -1  -8  -3  692.92   44.03
  -1   8  -3  646.04   62.31
   1   8  -3  602.90   64.32
  -1   8  -3  712.21   69.47
   1  -8  -2  368.58   57.30
  -1  -8  -2  424.12   54.68
  -1   8  -2  410.13   42.93
  -1  -8  -2  426.40   59.69
  -1  -8  -2  420.25   24.56
  -1   8  -2  411.47   53.45
   1  -8  -2  386.83   48.82
   1   8  -2  428.83   57.03
  -1   8  -1  295.25   47.18
   1   8  -1  282.08   46.94
   1  -8  -1  271.15   39.56
  -1  -8  -1  243.89   38.97
   1  -8  -1  287.99   48.68
  -1   8  -1  309.28   29.71
  -1  -8  -1  277.83   46.91
   1   8   0 1036.58   90.70
  -1  -8   0 1042.84   90.96
  -1   8   0 1055.48   89.38
   1   8   0 1111.69   81.51
   1  -8   0 1067.50   93.33
  -1  -8   0 1019.93   79.15
  -1  -8   0 1049.25   38.09
  -1   8   0 1096.38   75.09
   1  -8   0 1057.43   73.67
  -1  -8   0 1013.96   39.17
   1  -8   1  287.03   36.78
  -1  -8   1  272.38   45.34
  -1   8   1  242.30   43.75
  -1  -8   1  273.75   40.88
  -1   8   1  288.13   40.85
  -1  -8   1  284.72   39.73
   1   8   1  240.95   43.72
  -1  -8   1  304.05   30.10
   1  -8   1  279.59   28.28
   1  -8   1  309.92   49.46
   1   8   1  290.01   42.98
  -1  -8   1  272.35   28.58
  -1  -8   2  379.96   41.40
   1   8   2  382.49   51.99
  -1  -8   2  464.16   58.14
   1  -8   2  408.98   54.62
  -1  -8   2  404.24   42.18
   1  -8   2  386.85   40.86
   1  -8   2  393.76   43.39
  -1  -8   2  380.15   47.09
  -1  -8   2  421.78   50.71
   1   8   2  470.12   25.68
  -1   8   2  460.22   53.55
   1  -8   2  417.21   45.60
  -1   8   2  423.43   58.43
   1   8   2  448.22   61.68
   1  -8   3  591.90   57.48
  -1  -8   3  575.95   59.91
   1  -8   3  616.81   65.28
  -1   8   3  712.08   42.81
  -1  -8   3  678.20   68.35
   1  -8   3  587.62   55.07
   1   8   3  649.16   42.69
   1   8   3  756.33   81.04
  -1   8   3  710.81   77.88
  -1  -8   3  599.09   59.62
  -1  -8   3  632.77   59.76
  -1   8   3  621.80   40.36
   1   8   4  268.36   50.63
   1   8   4  255.34   32.95
  -1   8   4  268.48   33.58
  -1  -8   4  320.69   49.82
  -1  -8   4  234.00   39.32
   1  -8   4  272.05   44.30
  -1   8   4  287.97   35.03
  -1  -8   4  275.07   45.24
   1  -8   4  219.13   37.55
   1  -8   4  236.33   37.42
  -1  -8   5   85.66   29.70
  -1   8   5   94.43   23.09
   1   8   5   85.56   22.30
   1   8   5   54.89   22.61
   1  -8   5   81.95   22.62
  -1   8   5   84.09   22.93
  -1  -8   5   78.68   22.67
   1  -8   5   86.72   24.09
   1  -8   5   61.17   18.47
   1  -8   6   79.21   21.85
  -1   8   6   80.13   25.19
   1  -8   6   62.62   19.57
   1   8   6   70.93   27.53
  -1   8   6   72.27   23.60
  -1  -8   6   76.34   21.30
   1   8   6   78.89   25.53
  -1  -8   6  102.38   35.41
  -1  -8   7    8.55   14.73
   1   8   7   14.54   15.62
   1  -8   7   16.12    8.32
  -1   8   7   16.88   12.84
   1  -8   7   31.94   15.71
  -1  -8   7   12.84    7.98
   1  -8   8   94.93   18.59
  -1   8   8   99.56   31.76
   1  -8   8   91.53   17.91
  -1  -8   8  127.62   44.88
  -1  -8   8   77.40   18.48
  -1  -8   9   41.97   24.46
  -1  -8   9   37.87   10.46
   1   8   9   86.28   34.73
   1   8  10  123.83   43.95
  -1   8  10   62.44   28.09
  -1  -8  10  154.08   53.08
   1  -8  10   79.63   38.36
   1  -8  11   50.91   34.33
  -1   8  11  -31.83   24.09
  -1  -8  11   66.77   38.87
   1   8  11   50.34   30.82
   1   8  12   35.52   30.92
  -1  -8  12   68.85   39.32
  -1   8  12    1.06   16.78
   1  -8  12   14.14   15.07
   1  -8  13  -34.07   34.97
  -1  -8  13   -4.45   21.20
   1   8  13   22.34   30.61
  -1   8  13   37.62   28.70
   1  -8  14   67.67   44.65
  -1   8  14   19.29   31.90
   1   8  14    9.00   18.42
  -1  -8  14   33.99   44.14
   1  -8  15   -4.74   33.63
  -1   8  15   -3.20   31.32
  -1  -8  15   11.00   24.80
   1   8  15  -19.49   24.44
   1   8  16  -30.08   39.64
  -1   8  16   50.16   43.15
   1   9 -16   30.88   27.81
  -1   9 -16   18.67   30.93
  -1   9 -15    9.00   25.34
  -1  -9 -15  -22.35   44.29
   1  -9 -15   18.60   22.77
   1   9 -15  -50.13   40.71
   1   9 -14    8.85   14.58
  -1   9 -14  -14.16   28.48
  -1  -9 -14   29.29   30.38
   1  -9 -14   40.87   43.11
  -1  -9 -13   18.40   22.66
   1   9 -13   21.37   27.74
   1  -9 -13   33.93   34.10
  -1   9 -13   -9.76   21.78
   1  -9 -12   54.02   36.47
  -1   9 -12   19.81   17.52
   1   9 -12  -29.98   24.39
  -1  -9 -12   -2.26   22.46
   1  -9 -11  -17.45   17.90
  -1  -9 -11  -35.45   27.04
  -1   9 -11   -6.44   11.79
  -1  -9 -11    4.71   13.73
   1   9 -11   27.75   27.89
   1  -9 -11   33.78   29.00
   1  -9 -10  -34.29   31.47
  -1   9 -10    7.99   16.60
   1   9 -10   13.36   23.05
   1  -9 -10    9.73   12.05
  -1  -9 -10   31.62   38.70
  -1  -9 -10   19.02   20.32
   1  -9  -9   65.91   31.76
  -1  -9  -9   98.75   46.86
  -1   9  -9   56.99   29.62
   1  -9  -9   57.77   33.77
   1   9  -9   75.16   33.86
  -1  -9  -9   50.99   23.26
  -1  -9  -8   13.56   14.55
   1  -9  -8   16.00   23.65
  -1   9  -8  -11.59   12.14
   1   9  -8   19.02   16.72
  -1  -9  -8  -11.07   17.23
   1  -9  -8   25.45   16.12
  -1  -9  -7   66.18   34.61
   1   9  -7   38.15   15.65
   1  -9  -7   50.49   26.15
  -1   9  -7   57.74   28.82
   1  -9  -7   52.16   26.90
   1   9  -7   95.26   34.04
  -1   9  -6   45.04   21.38
   1  -9  -6   17.64   19.26
   1   9  -6   57.17   21.85
  -1   9  -6   18.59   14.61
  -1  -9  -6   25.94   15.40
   1   9  -6   -0.67   15.03
   1  -9  -6   53.24   25.42
   1   9  -5   44.14   20.78
   1   9  -5   73.70   23.30
  -1  -9  -5   72.18   27.89
  -1   9  -5   52.17   20.98
   1  -9  -5   52.79   25.47
  -1   9  -5   56.40   20.00
  -1  -9  -5   58.87   19.09
   1  -9  -5   73.59   30.61
  -1  -9  -4  354.14   37.93
  -1  -9  -4  292.28   51.68
  -1   9  -4  329.22   46.38
   1   9  -4  277.61   44.94
   1   9  -4  376.16   54.18
  -1   9  -4  333.40   51.72
  -1   9  -4  306.64   47.37
   1  -9  -4  297.22   51.64
   1   9  -3   24.67   13.80
  -1  -9  -3   19.68   16.73
  -1  -9  -3   53.40   13.20
  -1   9  -3   39.12   13.73
  -1   9  -3   40.81   18.19
   1  -9  -3   29.25   17.57
  -1   9  -2  390.72   55.42
   1  -9  -2  378.95   50.80
  -1  -9  -2  319.61   47.76
  -1   9  -2  376.71   41.69
   1   9  -2  398.21   57.16
   1   9  -1  117.90   33.23
   1  -9  -1   91.79   24.43
  -1  -9  -1   94.77   26.90
  -1   9  -1  133.07   35.68
   1   9   0   81.69   25.33
  -1  -9   0   87.43   11.86
  -1   9   0  108.17   33.52
   1   9   0   84.34   28.99
  -1  -9   0   86.23   24.08
  -1  -9   0   85.72   10.90
  -1   9   0   88.53   23.06
   1  -9   0   83.44   22.69
  -1  -9   1   98.54   24.90
   1   9   1  147.96   32.48
   1  -9   1  104.06   24.33
  -1  -9   1  112.56   19.13
   1  -9   1   88.60   28.01
  -1   9   1  117.08   25.94
   1   9   1   99.18   28.03
  -1  -9   1  120.58   19.38
  -1   9   1  130.46   35.71
   1  -9   1  101.59   17.43
  -1  -9   1  142.19   31.15
   1  -9   2  362.74   56.06
  -1   9   2  408.70   60.46
  -1  -9   2  390.35   57.18
  -1  -9   2  397.74   42.21
  -1  -9   2  400.66   51.64
  -1  -9   2  404.54   42.95
   1  -9   2  377.44   45.67
   1   9   2  390.80   61.00
   1  -9   2  394.08   41.03
   1  -9   2  385.92   45.43
  -1   9   2  352.92   50.47
  -1  -9   2  346.49   47.33
  -1   9   3   40.89   10.07
  -1  -9   3   31.16   12.76
   1   9   3   34.63   10.02
   1  -9   3   37.38   16.34
  -1  -9   3   54.97   20.07
   1  -9   3   17.31    9.65
   1  -9   3   19.68   10.27
  -1  -9   3   48.80   18.01
  -1   9   3   70.52   26.93
  -1  -9   3   43.31   22.13
   1  -9   3   60.94   23.57
  -1   9   3   48.99   11.82
   1   9   3   33.70   20.22
  -1  -9   4  317.71   50.34
   1  -9   4  335.54   50.45
  -1  -9   4  319.23   48.47
   1  -9   4  325.51   48.96
   1   9   4  344.53   59.89
   1   9   4  335.62   36.35
  -1   9   4  381.84   37.85
  -1   9   4  314.02   35.53
  -1  -9   4  348.09   51.52
   1  -9   4  268.60   40.15
   1  -9   5   58.93   22.59
   1   9   5   57.19   18.40
  -1   9   5   58.35   17.13
   1   9   5  109.70   36.82
  -1   9   5   62.24   19.46
  -1  -9   5   75.53   24.01
  -1  -9   5   95.75   31.85
   1   9   6   32.35   17.15
   1   9   6   23.18   11.80
  -1   9   6   27.54   13.14
  -1  -9   6   56.62   31.59
   1  -9   6   32.84   16.98
  -1   9   6   30.49   16.31
  -1  -9   6   36.37   16.77
   1  -9   6   24.48   12.82
   1  -9   7   50.71   17.85
   1  -9   7   43.54   16.00
   1   9   7   45.39   26.95
  -1  -9   7   49.30   17.12
  -1   9   7   64.26   25.24
  -1  -9   7   60.88   25.85
   1  -9   8   29.57   13.90
  -1   9   8   49.88   25.40
   1  -9   8    7.22    7.86
   1   9   8   37.62   22.96
  -1  -9   8   30.66   27.36
  -1  -9   8   19.06    8.97
  -1  -9   9  100.60   43.47
   1  -9   9   58.16   14.17
   1  -9   9   75.77   36.98
   1   9   9   92.44   33.85
  -1  -9   9   56.31   17.41
  -1   9   9   83.32   32.14
   1   9  10    6.25   22.79
  -1  -9  10   14.85   29.03
  -1   9  10   -4.34    9.59
   1  -9  10  -47.60   34.56
  -1   9  11   15.82   14.84
   1   9  11   28.78   28.79
  -1  -9  11   11.12   17.20
  -1  -9  12   23.74   16.78
  -1   9  12   48.90   33.79
   1  -9  12   23.07   34.63
   1   9  12   31.95   30.58
  -1  -9  13   70.92   47.41
   1   9  13   34.42   21.92
  -1   9  13   43.78   37.34
   1  -9  13   10.19   18.20
  -1   9  14   33.16   21.10
   1   9  14    3.81   14.05
  -1  -9  14   28.36   19.80
  -1   9  15   -3.55   21.75
   1   9  15  -23.60   27.14
   1  -9  15   46.36   48.01
  -1  -9  15   -1.69   20.26
  -1   9  16   74.34   55.20
   1   9  16  -18.30   33.81
   1  10 -16   37.63   25.48
   1 -10 -15   42.07   46.56
  -1 -10 -15   24.60   33.28
   1  10 -15   20.21   38.79
  -1  10 -15   23.17   30.64
  -1  10 -14   15.98   12.28
  -1 -10 -14   73.08   50.30
   1 -10 -14  -38.08   30.39
   1  10 -14   22.67   33.19
   1 -10 -13   11.97   18.49
  -1  10 -13   25.76   19.21
  -1 -10 -13   49.90   43.73
   1  10 -13    5.77   18.17
  -1 -10 -12  -23.16   28.30
  -1  10 -12  -10.75   11.44
   1  10 -12  -10.11   19.75
  -1 -10 -11    5.67   26.14
   1 -10 -11   40.05   29.67
   1  10 -11   42.98   33.36
  -1  10 -11  -36.30   28.48
   1 -10 -11   22.50   18.53
  -1 -10 -11  -19.84   20.19
  -1 -10 -10  -20.53   20.53
  -1 -10 -10  -31.95   21.16
   1 -10 -10    5.16   16.91
   1  10 -10    2.71   10.11
   1 -10 -10   22.65   25.28
  -1  10 -10  -10.60   25.97
  -1  10  -9   37.91   21.19
   1 -10  -9    1.89   10.74
   1 -10  -9  -14.66   22.74
   1  10  -9  -36.90   21.08
  -1 -10  -9   -4.07   15.97
  -1 -10  -9   10.79   23.80
   1 -10  -8   63.89   33.35
  -1 -10  -8   10.37   13.61
   1 -10  -8  -15.86   23.33
  -1 -10  -8   21.81   15.40
   1  10  -8   39.96   21.36
  -1  10  -8   -5.86   18.60
  -1  10  -7   68.13   24.79
   1  10  -7   54.07   23.63
   1 -10  -7   86.07   35.59
   1 -10  -7   67.72   38.24
  -1 -10  -7   46.31   29.18
   1  10  -7   57.42   24.47
   1 -10  -6   30.88   22.67
   1 -10  -6   55.78   21.58
  -1  10  -6   24.51   15.66
   1  10  -6   34.73   16.82
   1  10  -6   61.66   24.08
  -1 -10  -6   51.07   27.88
   1  10  -5   51.05   21.60
  -1 -10  -5   20.54   11.41
   1 -10  -5   41.60   26.91
   1 -10  -5    0.83   12.94
   1  10  -5   63.20   26.96
  -1  10  -5   45.47   21.10
  -1 -10  -4   47.08   25.38
  -1  10  -4   20.71    9.51
   1  10  -4    6.86    9.32
  -1  10  -4   20.44   16.66
   1  10  -4   -5.75    6.84
   1 -10  -4   14.98   12.45
   1 -10  -3  193.70   42.92
  -1 -10  -3  163.76   37.82
  -1  10  -3  204.76   42.18
   1  10  -3  196.72   43.43
   1 -10  -2   34.18   18.34
   1  10  -2   55.68   21.32
  -1 -10  -2   21.87   12.51
  -1  10  -2   22.34   17.27
  -1  10  -1 1061.58   99.14
  -1 -10  -1 1034.47   89.24
   1 -10  -1 1067.85   85.44
   1  10  -1 1078.52  101.70
  -1 -10   0    6.04    3.28
   1 -10   0   11.55   12.63
  -1 -10   0    6.29    8.12
  -1  10   0   13.10   11.76
  -1 -10   0    3.71    3.36
  -1  10   0    3.64    9.88
   1  10   0   20.32   16.15
  -1 -10   1 1055.57   57.13
   1 -10   1 1055.54   54.96
   1  10   1 1131.40  107.93
  -1  10   1 1003.86   84.67
  -1 -10   1 1045.13   87.32
  -1 -10   1 1084.07   58.33
  -1  10   1 1146.60  107.65
   1 -10   1 1056.07   53.90
   1 -10   1 1099.64   81.47
   1 -10   2   24.05    9.76
  -1 -10   2   27.64   13.32
   1 -10   2   10.97    4.63
  -1 -10   2   22.02   12.63
   1 -10   2   26.47   14.34
  -1 -10   2   24.28   13.45
   1  10   2   53.16   27.64
  -1  10   2   34.50   25.13
   1  10   3  187.03   19.63
  -1  10   3  187.96   45.84
   1 -10   3  174.89   33.63
   1  10   3  180.55   41.67
   1 -10   3  200.98   37.85
  -1 -10   3  170.65   32.44
  -1  10   3  180.56   17.22
  -1 -10   3  148.88   34.93
  -1  10   3  173.87   16.86
   1 -10   3  188.40   33.83
   1  10   3  184.64   19.53
  -1 -10   3  169.94   31.34
   1 -10   4   -2.69    8.78
   1  10   4   17.48    7.92
   1 -10   4    7.19   11.14
  -1 -10   4    3.82    6.65
  -1 -10   4  -15.44   15.64
   1  10   4   32.03   19.67
  -1  10   4    8.43    5.46
  -1  10   4   19.30   11.00
   1  10   5   16.53   11.04
   1 -10   5   43.69   19.92
  -1  10   5   50.39   16.71
  -1  10   5   32.55   14.43
   1  10   5   46.93   16.50
  -1 -10   5   59.04   24.74
  -1  10   6   15.64    8.95
   1  10   6   33.69   18.15
  -1  10   6   59.55   22.19
   1  10   6   24.40   12.42
   1 -10   6   14.57   10.81
  -1 -10   6   48.03   26.14
   1 -10   6   50.60   20.11
   1  10   6   36.59   17.60
  -1 -10   6   34.91   17.59
   1  10   7   60.46   19.89
  -1 -10   7   48.51   18.90
   1  10   7   59.09   31.77
   1 -10   7   97.02   27.67
  -1 -10   7   95.26   38.96
  -1  10   7   50.77   22.39
   1 -10   7   48.64   19.36
   1  10   8   65.69   28.45
   1 -10   8   37.95   23.26
  -1 -10   8   61.27   36.22
   1 -10   8   35.55   17.56
  -1 -10   8   35.97   14.57
   1 -10   8   21.34    9.74
  -1  10   8   13.01   15.76
   1 -10   9   35.95   14.59
  -1 -10   9   15.24   24.07
   1 -10   9  -29.09   23.86
  -1  10   9  -12.47   13.63
  -1 -10   9    9.16    9.26
   1  10   9  -13.96   18.99
  -1  10  10   -7.08   16.40
   1  10  10  -10.55   17.62
   1 -10  10   -2.56   21.97
  -1 -10  10  -16.16   34.73
  -1 -10  11    4.20   17.70
   1  10  11   27.15   25.55
  -1  10  11  -42.92   24.33
   1 -10  11   -5.49   15.57
  -1  10  12   42.25   31.08
   1  10  12    5.03   12.76
   1 -10  12   27.62   25.89
  -1 -10  12   31.95   33.30
  -1  10  13   37.15   30.67
   1  10  13  -25.77   22.49
  -1 -10  13  -41.63   40.42
   1 -10  13  -54.62   39.79
  -1  10  14   -0.23   14.67
   1  10  14   36.46   24.25
  -1 -10  14   15.71   22.16
   1 -10  14    1.39   23.11
  -1  10  15    7.49   24.92
  -1 -10  15   75.07   53.54
   1 -10  15  -19.00   31.59
   1  10  15  -10.16   24.18
   1  11 -16  -13.81   31.91
  -1  11 -15    7.48   15.47
   1  11 -15    1.02   22.14
  -1 -11 -14   43.34   39.87
  -1  11 -14   20.88   24.64
   1  11 -14   27.10   30.65
   1 -11 -14  -21.40   25.08
  -1 -11 -13   57.21   39.75
   1 -11 -13   -1.12   21.52
   1  11 -13  -11.75   24.93
  -1  11 -13  -17.10   23.84
   1  11 -12   30.51   28.29
  -1  11 -12    6.18   10.58
  -1 -11 -12   51.94   30.49
   1 -11 -12   33.02   29.21
  -1 -11 -11   64.38   31.59
   1 -11 -11   11.15   16.48
   1  11 -11   20.61   25.65
   1 -11 -11  -20.08   22.78
  -1  11 -11   74.49   41.14
  -1 -11 -11  -43.48   36.03
   1  11 -10   11.17   13.15
  -1 -11 -10   36.08   22.90
  -1  11 -10  -18.47    9.29
   1 -11 -10   35.47   28.37
  -1 -11 -10   -0.73   14.10
   1 -11 -10   46.27   32.35
  -1 -11  -9  -26.71   20.48
   1 -11  -9   -6.28   17.27
  -1 -11  -9   21.69   20.94
   1 -11  -9   25.06   23.81
   1  11  -9   36.42   11.29
  -1  11  -9  -13.31   18.75
  -1 -11  -8   25.01   23.04
   1 -11  -8   35.39   25.22
  -1  11  -8   -4.51   10.27
   1  11  -8   17.34   20.26
   1 -11  -8   30.69   18.08
  -1 -11  -8   68.56   35.18
  -1  11  -7   77.96   32.01
  -1 -11  -7  116.02   44.27
   1  11  -7   67.17   28.66
   1  11  -7   80.24   29.53
   1 -11  -7  100.65   38.45
   1 -11  -7   45.92   28.77
   1  11  -6   18.49   14.86
   1  11  -6   28.75   17.29
   1 -11  -6   15.32   20.79
  -1  11  -6    8.08   10.89
   1 -11  -6   44.69   30.04
  -1 -11  -6   20.74   18.80
   1 -11  -5  385.94   67.54
   1  11  -5  324.23   54.55
   1 -11  -5  419.84   74.77
  -1 -11  -5  325.76   59.58
   1  11  -5  268.10   49.60
  -1  11  -5  304.02   49.54
   1  11  -4   66.91   26.30
  -1 -11  -4   46.69   22.97
   1 -11  -4   55.62   28.04
  -1  11  -4   64.78   31.26
  -1  11  -3  113.02   32.63
   1 -11  -3  116.44   31.75
  -1 -11  -3  133.53   33.32
   1  11  -3  110.35   31.46
  -1  11  -2   75.79   30.77
   1  11  -2   62.08   29.61
   1 -11  -2   35.85   14.76
  -1 -11  -2   47.76   22.26
  -1  11  -1  208.42   49.03
  -1 -11  -1  265.68   46.34
   1 -11  -1  213.01   41.36
   1  11  -1  295.89   56.13
   1  11   0   24.73   22.67
  -1  11   0  -14.65   19.91
  -1 -11   0   11.02   16.59
   1 -11   0   15.50    9.68
  -1  11   1  211.42   50.19
   1  11   1  230.72   50.61
  -1 -11   1  241.00   27.19
   1 -11   1  258.66   27.12
   1 -11   1  230.23   40.25
  -1 -11   1  219.13   41.78
   1 -11   1  247.14   26.63
  -1 -11   1  211.38   25.19
  -1 -11   2   53.88   15.96
   1 -11   2   21.98   12.65
   1 -11   2   58.98   15.33
   1 -11   2   50.70   22.32
   1 -11   2   43.68   16.40
  -1  11   2   27.44   19.83
  -1 -11   2   47.72   15.49
   1  11   2   39.33   23.70
  -1 -11   2   33.53   18.09
  -1 -11   3  115.78   26.87
   1 -11   3  101.23   29.06
   1 -11   3  128.97   28.12
  -1  11   3  153.62   43.06
  -1 -11   3  150.60   31.93
   1  11   3   99.76   33.89
  -1 -11   3  140.92   36.00
   1 -11   3  127.66   29.90
  -1 -11   4   74.12   25.96
   1  11   4   42.19   11.60
  -1  11   4   49.69   11.34
   1 -11   4   49.98   21.66
  -1 -11   4   41.55   19.84
   1  11   4    3.63   11.83
   1  11   4   51.55   13.33
   1 -11   4   35.69   16.39
  -1  11   4   62.67   14.81
  -1 -11   5  338.77   56.77
   1  11   5  380.13   69.11
  -1  11   5  272.13   36.14
  -1  11   5  329.28   38.17
   1  11   5  281.11   36.49
   1  11   5  343.72   42.44
  -1 -11   6   29.89   20.76
   1  11   6   18.09   12.16
   1 -11   6   -5.67   11.10
   1  11   6   12.94   12.52
  -1  11   6   25.39   13.24
  -1  11   6   18.45   12.01
   1  11   6   41.14   29.84
   1 -11   6   49.17   22.77
  -1 -11   7  141.14   43.90
   1  11   7   82.34   26.66
   1  11   7   83.19   33.12
   1 -11   7   90.09   27.61
   1 -11   7   82.54   32.44
  -1  11   7   74.51   24.55
   1 -11   7   74.47   25.86
   1  11   8   11.22   10.51
  -1 -11   8   39.72   26.11
   1 -11   8   50.86   23.47
  -1  11   8   26.14   14.27
   1 -11   8   54.38   22.22
   1  11   9   69.68   31.03
  -1 -11   9    2.64    8.66
   1 -11   9   22.67   13.32
  -1 -11   9   45.69   31.26
  -1  11   9   -6.95   12.35
   1 -11   9   -3.78   18.13
   1  11  10   14.39   18.41
  -1  11  10   20.20    8.89
   1 -11  10   31.46   29.95
  -1 -11  10   43.75   36.95
  -1 -11  11  -18.12   27.60
  -1  11  11   49.86   33.80
   1 -11  11   42.76   40.00
   1  11  11    1.61   13.53
   1  11  12   17.06   18.40
  -1 -11  12  -31.44   28.16
  -1  11  12   54.57   32.14
   1 -11  12   -7.88   22.59
   1  11  13  -28.51   27.23
  -1 -11  13  -41.54   38.96
   1 -11  13   11.46   23.67
  -1  11  13  -10.99   20.59
  -1 -11  14   22.89   26.62
  -1  11  14   35.34   17.51
   1 -11  14  -10.49   16.32
   1  11  14   40.60   35.26
   1 -11  15   30.64   36.88
  -1 -11  15  -17.38   40.25
   1  12 -15  -22.14   31.23
  -1  12 -14   29.58   29.58
   1 -12 -14   90.95   52.19
   1  12 -14   -1.44   13.66
  -1 -12 -14   79.54   52.26
  -1 -12 -13   33.90   39.50
   1 -12 -13   69.23   43.16
   1  12 -13  -32.06   25.93
  -1 -12 -12  -14.83   30.77
   1  12 -12   15.90   19.66
   1 -12 -12   40.85   38.12
  -1  12 -12    4.06   15.13
   1 -12 -11   -2.87   31.12
  -1 -12 -11   63.17   40.63
  -1  12 -11    1.87   11.98
  -1 -12 -11   32.53   25.73
   1  12 -11   24.45   31.02
   1 -12 -11   13.49   18.98
   1  12 -10   26.99   29.96
   1 -12 -10  -21.64   27.89
  -1 -12 -10    7.67   13.17
   1 -12 -10   23.84   27.14
  -1 -12 -10   14.45   30.86
  -1  12 -10   21.70   17.24
   1 -12  -9   47.98   39.41
  -1 -12  -9    4.20   19.90
   1 -12  -9   10.62   22.34
   1  12  -9   10.32   14.46
  -1 -12  -9   27.17   22.95
  -1  12  -9   29.90   21.21
  -1  12  -8   80.40   34.59
   1 -12  -8   72.61   38.69
   1 -12  -8   25.62   17.89
   1  12  -8   37.75   26.20
  -1 -12  -8   53.51   30.67
  -1 -12  -8   86.14   39.23
   1 -12  -7  -29.29   28.67
  -1  12  -7  -22.68   15.84
   1 -12  -7   12.08   14.94
  -1 -12  -7   18.20   19.99
   1  12  -7    7.95   17.97
   1  12  -7   40.64   23.62
   1 -12  -6  167.62   51.61
  -1  12  -6  136.32   37.49
   1  12  -6  122.23   38.86
   1 -12  -6  156.44   45.01
  -1 -12  -6  112.18   43.24
   1  12  -6  121.38   36.12
  -1 -12  -5   30.90   20.74
   1 -12  -5  -25.08   19.65
   1  12  -5    7.84    9.44
   1 -12  -5   33.91   22.71
   1 -12  -4   50.51   28.89
  -1  12  -4  110.54   34.38
  -1 -12  -4   65.29   29.73
   1  12  -4   77.98   30.09
   1  12  -3   60.11   29.63
   1 -12  -3   62.62   26.16
  -1 -12  -3   42.72   23.83
  -1  12  -3   53.44   26.41
  -1  12  -2  132.76   40.31
  -1 -12  -2  101.51   29.64
   1  12  -2  135.88   43.36
   1 -12  -2   89.86   32.02
  -1  12  -1  201.10   52.17
   1  12  -1  210.48   50.95
   1 -12  -1  194.11   41.59
  -1 -12  -1  191.66   42.17
  -1  12   0  321.86   61.31
   1  12   0  344.30   64.02
  -1 -12   0  281.05   49.70
   1 -12   0  287.05   46.93
   1 -12   1  186.62   22.37
   1 -12   1  194.62   39.16
   1 -12   1  169.75   21.54
   1  12   1  175.52   49.36
  -1 -12   1  176.29   22.40
  -1  12   1  148.07   41.29
  -1 -12   1  170.50   22.93
  -1 -12   1  152.09   37.47
  -1 -12   2  101.52   31.14
   1  12   2   98.77   33.66
  -1 -12   2  114.70   24.13
   1 -12   2  112.86   22.60
  -1 -12   2   80.04   20.48
   1 -12   2   80.31   19.59
   1 -12   2   64.86   21.17
  -1  12   2  112.33   38.74
  -1 -12   3   36.52   17.61
   1 -12   3   25.54   12.60
   1 -12   3   57.95   22.97
   1 -12   3   48.71   17.77
   1  12   3   50.31   25.98
  -1 -12   3    4.11   13.99
  -1 -12   3   24.44   15.04
  -1  12   3   48.82   25.87
   1 -12   4   77.36   24.77
   1  12   4   47.86   26.26
   1  12   4   76.53   13.73
  -1 -12   4   54.80   19.33
  -1  12   4   55.07   11.03
   1  12   4   66.83   12.44
  -1  12   4   55.28   10.17
  -1 -12   4   72.12   24.85
   1 -12   4   61.47   24.51
  -1  12   5   12.95    8.61
   1  12   5   11.62    6.18
   1 -12   5   13.39   12.12
  -1  12   5   -3.03    7.67
  -1 -12   5   35.09   18.52
   1  12   5   13.47   18.59
   1  12   5   23.95   13.19
   1 -12   5   16.80    8.09
   1  12   6  152.78   31.07
  -1  12   6  134.30   26.70
  -1 -12   6  147.08   40.70
  -1  12   6   92.15   23.75
   1  12   6  156.28   47.90
   1  12   6  104.07   25.78
   1 -12   6  139.71   41.88
   1 -12   6  157.31   40.09
   1  12   7   26.80   18.01
   1  12   7   12.52   24.01
   1 -12   7   19.93   11.60
  -1  12   7   14.66   12.60
  -1 -12   7   39.56   25.22
   1 -12   7   70.11   35.21
  -1 -12   8   17.39   20.55
  -1  12   8   86.39   29.44
   1 -12   8   82.60   30.85
   1 -12   8    2.32   21.42
   1  12   8   60.85   24.03
  -1  12   9   -0.95   11.10
   1 -12   9   11.74   22.31
  -1 -12   9    3.98    6.57
   1 -12   9    5.73    6.99
   1  12   9   38.45   23.40
  -1  12  10   43.92   26.79
   1  12  10    9.01   15.63
  -1 -12  10   -0.79   12.51
   1 -12  10   63.23   42.06
   1  12  11  -12.29   23.24
   1 -12  11   35.18   29.36
  -1  12  11   14.66   22.64
  -1 -12  11   13.81   21.71
  -1 -12  12   28.88   36.42
  -1  12  12  -24.97   27.76
   1 -12  12   -2.38   19.73
   1  12  12   -5.42   16.26
  -1  12  13   38.21   31.03
   1 -12  13    5.44   21.22
   1  12  13    2.12   15.97
  -1 -12  13    1.80   29.98
  -1 -12  14   48.65   39.28
   1 -12  14  -27.65   35.89
   1  13 -15   32.23   39.70
  -1 -13 -14   -5.07   22.71
   1  13 -14   21.70   23.15
  -1  13 -13   -6.95   24.90
   1  13 -13  -41.16   37.55
   1 -13 -13   29.91   39.11
  -1 -13 -13  -62.81   42.41
  -1 -13 -12  -30.70   34.23
   1 -13 -12   25.76   21.32
   1  13 -12   -8.62   16.55
   1 -13 -12   18.71   35.77
  -1  13 -12   -0.59   16.93
  -1  13 -11   22.18   24.42
  -1 -13 -11  -17.75   27.93
   1 -13 -11  -48.53   35.98
  -1 -13 -11   18.39   24.01
   1  13 -11   32.61   20.76
  -1 -13 -10    4.43   17.95
   1  13 -10   12.35   23.25
   1 -13 -10   17.66   18.09
  -1 -13 -10   43.09   37.28
  -1  13 -10    7.76   17.82
   1 -13 -10   -3.66   14.18
  -1 -13  -9  -18.33   19.09
   1 -13  -9    2.05   12.87
   1  13  -9   12.07   16.49
  -1  13  -9  -13.88   14.69
  -1 -13  -9   -3.00   18.52
   1 -13  -9   15.39   27.43
   1 -13  -8   11.11   17.14
  -1 -13  -8  -21.64   23.50
  -1 -13  -8  -19.17   24.38
   1  13  -8   -2.57   12.52
  -1  13  -8   -2.88   14.50
   1 -13  -8   33.86   28.99
   1  13  -7   30.51   19.28
   1 -13  -7   48.29   32.76
   1  13  -7   30.02   19.19
   1 -13  -7   -2.67   16.22
  -1  13  -7   28.84   19.45
  -1 -13  -7   45.97   34.43
   1 -13  -6   76.46   35.01
   1  13  -6   46.04   23.04
  -1 -13  -6   27.50   13.63
   1 -13  -6   47.52   31.90
   1 -13  -5    7.46   16.93
  -1 -13  -5   -6.54   13.19
   1  13  -5   -4.47   15.81
   1 -13  -5   21.46   11.27
   1  13  -4   62.65   29.73
  -1 -13  -4   61.66   29.40
   1 -13  -4   69.09   30.76
   1 -13  -3  -16.65   12.66
  -1 -13  -3   -4.01   18.46
   1  13  -3    4.97   21.21
  -1  13  -3  -12.65   14.05
  -1  13  -2  377.79   67.47
  -1 -13  -2  347.26   59.49
   1  13  -2  434.13   74.38
   1 -13  -2  348.49   58.19
   1  13  -1   -1.97    9.29
   1 -13  -1    5.64   12.61
  -1 -13  -1  -15.93   18.06
  -1  13  -1   -9.58   18.45
  -1  13   0  185.44   49.03
  -1 -13   0  155.92   40.82
   1  13   0  174.98   50.90
   1 -13   0  169.44   37.32
   1 -13   1    3.75    3.51
   1 -13   1    2.15    4.63
  -1 -13   1   10.49    5.80
  -1 -13   1    7.86    5.35
  -1  13   1  -21.08   19.93
   1  13   1   31.50   21.95
  -1 -13   1    0.39    9.82
   1 -13   1   -4.26   15.61
  -1 -13   2  371.36   60.59
   1 -13   2  398.08   43.27
   1 -13   2  402.54   58.29
  -1  13   2  375.07   71.53
   1 -13   2  359.05   40.11
   1  13   2  432.90   77.68
  -1 -13   2  385.07   42.46
  -1 -13   2  381.35   43.12
  -1 -13   3   18.51   12.31
  -1 -13   3   14.45   16.01
  -1 -13   3   -9.42    8.53
   1 -13   3   13.75   15.09
   1  13   3   -9.89   16.14
  -1  13   3   10.15   17.79
   1 -13   3    8.31   16.11
   1 -13   3   -5.37    7.36
  -1 -13   4   51.94   23.51
   1 -13   4   48.96   21.69
   1 -13   4   55.59   24.13
  -1 -13   4   64.70   23.22
   1  13   4   47.63   31.15
  -1  13   5    2.16    3.44
  -1 -13   5    1.27   10.47
   1 -13   5   13.93   16.14
   1 -13   5   11.46    6.61
   1 -13   5   17.67   15.55
  -1 -13   5   19.50   20.14
  -1  13   5    6.35    6.39
   1  13   5   29.75   10.72
   1  13   5   14.01    8.26
   1  13   5    2.07   11.93
  -1  13   6   29.71   13.89
   1  13   6   18.55    6.38
   1  13   6   25.90   13.68
  -1 -13   6   38.84   22.55
   1 -13   6   29.80   20.72
  -1  13   6   45.65   15.24
   1 -13   6   46.99   22.17
   1  13   6   14.42   17.82
   1 -13   7  -15.90   18.19
  -1  13   7  -13.31   10.29
   1  13   7   13.26   18.90
  -1 -13   7   -8.46   10.94
   1  13   7    8.49   10.22
   1 -13   7   28.07   17.89
  -1  13   8   -5.51   11.14
   1 -13   8   25.88   26.65
  -1 -13   8    8.77   13.14
   1  13   8  -22.00   16.68
   1 -13   8   16.52   14.30
  -1  13   9   -6.25   14.06
  -1 -13   9    4.47   10.36
  -1 -13   9   20.06   34.11
   1 -13   9   41.27   35.60
   1  13   9    9.75   13.08
   1  13  10  -24.96   20.43
   1 -13  10    6.38   17.98
  -1  13  10   11.72   17.44
  -1 -13  10   15.68   29.73
  -1  13  11   61.63   36.44
   1  13  11    7.16   16.17
   1 -13  11   -7.68   25.73
  -1 -13  11  -16.33   28.17
  -1 -13  12   32.35   37.29
   1 -13  12    8.14   17.44
  -1 -13  13   -6.04   28.57
   1 -13  13   53.99   45.41
   1 -13  14    4.53   25.38
  -1 -13  14  -42.56   35.87
   1  14 -14    3.81   20.84
  -1 -14 -13   18.48   34.20
   1  14 -13  -34.02   31.74
   1 -14 -13   61.33   50.18
  -1  14 -13   21.94   23.03
   1  14 -12   31.41   20.71
  -1  14 -12   23.17   26.26
   1 -14 -12    1.80   12.98
   1 -14 -12   40.16   36.16
   1 -14 -11   45.26   33.83
  -1  14 -11   10.68   14.61
   1  14 -11  -31.37   32.12
  -1 -14 -11  -10.33   12.59
  -1 -14 -11    1.89   17.53
   1 -14 -11    1.40   22.21
   1  14 -10   18.74   18.34
  -1 -14 -10   -2.84   21.17
   1 -14 -10  -26.75   28.53
  -1  14 -10   32.62   25.35
   1 -14 -10   25.79   26.45
  -1 -14 -10   -6.09   19.12
   1 -14  -9   76.21   42.88
  -1 -14  -9  -35.91   27.62
  -1 -14  -9   43.40   28.60
  -1  14  -9   18.20   22.22
   1  14  -9   14.39   13.78
   1 -14  -9   16.60   21.85
  -1  14  -8   50.82   26.96
   1  14  -8   47.94   27.18
  -1 -14  -8   74.53   38.75
   1 -14  -8   10.68   14.87
   1 -14  -8   62.61   37.28
  -1 -14  -8    0.36   13.82
   1  14  -7   14.08   21.42
  -1 -14  -7   36.34   26.98
   1 -14  -7   30.34   22.56
   1 -14  -7   39.48   35.85
   1 -14  -6   19.31   23.95
   1  14  -6   28.56   23.10
  -1 -14  -6   42.61   30.86
   1 -14  -6   24.29   21.28
  -1 -14  -5   83.04   36.43
   1  14  -5  101.45   35.37
   1 -14  -5  110.66   40.15
   1 -14  -5   67.55   38.99
   1  14  -4   55.42   24.69
  -1 -14  -4   20.70   22.90
   1 -14  -4   21.19   19.58
  -1  14  -3   33.77   22.40
   1  14  -3   50.15   31.15
  -1 -14  -3   37.63   24.78
   1 -14  -3   52.67   21.21
  -1 -14  -2  -17.85   20.81
   1 -14  -2   24.04   12.07
  -1  14  -2   27.11   21.51
   1  14  -2   42.89   28.05
   1  14  -1   89.13   37.47
  -1  14  -1   78.97   35.76
  -1 -14  -1   75.38   30.66
   1 -14  -1   68.48   27.66
  -1  14   0   65.61   32.57
  -1 -14   0   69.00   30.48
   1  14   0   68.48   32.05
   1 -14   0   67.62   23.91
  -1 -14   1   36.57   18.40
  -1 -14   1   52.50   12.15
   1 -14   1   40.45   10.07
  -1 -14   1   42.42   10.26
   1 -14   1   43.64    9.92
   1 -14   1   47.72   23.21
   1  14   1   47.84   26.70
  -1  14   1   57.82   26.41
   1 -14   2    9.06    8.29
  -1 -14   2    9.74    5.59
  -1  14   2   32.01   27.27
   1 -14   2    6.88    5.14
  -1 -14   2  -18.27   16.98
   1 -14   2   43.44   20.62
   1  14   2    4.49   16.82
  -1 -14   2   18.48    8.92
   1  14   3   71.25   39.08
  -1 -14   3   77.49   29.43
  -1 -14   3   50.91   18.56
  -1 -14   3   48.73   19.69
   1 -14   3   45.80   18.73
  -1  14   3   31.03   24.46
   1 -14   3   37.49   15.21
   1 -14   3   28.98   13.92
   1 -14   4   18.74   14.25
   1  14   4   31.57   24.55
   1 -14   4    6.92    8.43
  -1 -14   4   -6.13   17.49
  -1 -14   4   25.30   15.43
  -1 -14   5   55.87   22.53
  -1  14   5   67.37   11.34
  -1  14   5   57.06   10.39
   1  14   5  110.50   43.53
   1  14   5   76.10   13.96
   1 -14   5  128.19   42.96
  -1 -14   5   80.62   35.88
   1  14   5   97.43   15.53
   1 -14   5   89.88   34.41
   1 -14   5  110.63   33.17
   1 -14   6  -19.62   16.03
   1 -14   6   -2.90    8.45
  -1 -14   6   43.59   27.11
   1 -14   6   22.05   17.67
   1  14   6    6.26   18.60
  -1 -14   6   10.43   12.81
   1  14   6   11.07    8.11
  -1  14   6   19.72    9.67
   1  14   7   25.30   13.27
   1 -14   7   22.57   21.46
  -1 -14   7   36.31   26.99
  -1  14   7   29.54   10.81
   1 -14   7   75.57   33.60
  -1 -14   8  -12.23   17.68
   1 -14   8  -12.75   17.91
   1  14   8   31.63   15.57
  -1  14   8   42.58   19.43
   1 -14   8  -34.64   25.73
  -1 -14   9   43.90   32.28
  -1  14   9   11.97   12.48
   1 -14   9   46.73   36.36
   1  14   9   17.21   14.38
   1 -14  10  -21.48   27.69
  -1 -14  10   81.19   44.85
  -1 -14  11   51.30   41.29
   1 -14  11   33.23   26.18
   1 -14  12   75.15   49.65
  -1 -14  12   -1.59   24.91
   1 -14  13  -33.17   38.68
  -1 -14  13    0.14   19.84
   1 -14  14  105.00   66.26
  -1 -14  14  -16.58   29.54
   1  15 -14   24.79   25.59
   1 -15 -13   76.57   53.93
   1  15 -13   55.82   40.24
  -1 -15 -13   55.43   46.92
   1 -15 -12   36.57   37.85
   1  15 -12   34.89   29.48
  -1 -15 -12  -40.42   40.44
  -1  15 -12   37.82   25.46
   1 -15 -12   46.99   33.15
   1 -15 -11   51.30   34.93
  -1 -15 -11   20.50   28.34
   1 -15 -11   55.32   41.55
  -1  15 -11   26.44   26.77
   1  15 -11   -9.17   22.12
  -1 -15 -11   41.72   36.85
   1 -15 -10    9.30   15.14
   1  15 -10   50.39   33.72
   1 -15 -10  -12.20   23.26
  -1 -15 -10  -15.56   23.27
  -1 -15 -10  -19.22   25.87
  -1  15 -10   31.10   26.12
  -1 -15  -9   36.25   27.08
  -1  15  -9  -18.81   20.80
   1  15  -9    7.54   11.69
   1 -15  -9    7.60   19.65
  -1 -15  -9   28.15   13.04
  -1 -15  -8   41.86   32.94
   1 -15  -8  -16.82   20.51
  -1 -15  -8   12.64   17.54
   1 -15  -8   12.62   26.66
   1 -15  -7   -0.76   16.44
   1  15  -7    6.49   13.49
  -1 -15  -7   -5.84   14.80
   1 -15  -7   26.32   24.80
   1 -15  -6   -4.89   16.55
   1  15  -6   -3.18   17.12
  -1 -15  -6  -15.21   23.45
   1 -15  -6   19.62   17.11
  -1 -15  -5   18.45   24.51
   1  15  -5   30.23   25.08
   1 -15  -5   34.93   27.72
   1 -15  -5   13.52   16.37
   1 -15  -4   18.68   12.18
   1 -15  -4   37.25   31.69
   1  15  -4   21.42   18.72
  -1 -15  -4   37.65   19.58
   1 -15  -3  504.89   79.08
   1  15  -3  494.93   82.98
  -1 -15  -3  448.81   76.96
  -1 -15  -2   -9.80   14.90
  -1  15  -2   22.82   10.24
   1  15  -2   53.33   30.81
   1 -15  -2   41.15   23.43
   1 -15  -1  130.49   37.61
  -1 -15  -1  142.50   41.44
  -1  15  -1  139.36   43.75
   1  15  -1  106.59   39.52
   1 -15   0   77.90   26.88
  -1 -15   0  122.29   38.83
  -1  15   0  136.02   45.95
   1  15   0  118.47   45.24
   1 -15   1   63.85    9.60
   1 -15   1   77.71   10.77
   1 -15   1  111.86   33.65
  -1 -15   1   66.54   11.05
   1  15   1  109.12   41.94
  -1 -15   1   72.90   30.42
  -1  15   1  131.39   46.41
  -1 -15   1   94.98   13.80
   1 -15   2   48.28   14.76
  -1 -15   2   44.43   15.20
   1 -15   2   30.21   12.74
  -1 -15   2   49.79   16.10
  -1 -15   2   37.31   17.87
   1 -15   2   58.19   22.21
   1  15   2   50.71   32.52
  -1  15   2   18.76   22.58
  -1 -15   3  476.55   74.47
   1 -15   3  440.13   52.47
   1 -15   3  513.53   71.93
  -1 -15   3  502.06   58.48
   1  15   3  440.16   85.92
   1 -15   3  503.11   56.62
  -1 -15   3  378.05   49.02
  -1 -15   4   30.94   19.04
  -1 -15   4   23.73   17.17
   1 -15   4   12.04   12.62
   1 -15   4   28.43   15.02
   1 -15   5   22.35   13.31
   1  15   5   60.53   37.32
  -1 -15   5   56.21   29.30
   1 -15   5   44.51   22.07
   1 -15   5   92.52   37.09
  -1 -15   5   27.02   20.76
   1 -15   6   -0.13   10.90
  -1 -15   6   22.32   16.04
   1 -15   6   16.80   19.35
   1  15   6   25.49   29.69
   1 -15   6   -2.57   16.01
   1  15   6   -1.57    5.00
  -1 -15   6   16.42   15.94
   1 -15   7   27.58   25.14
   1 -15   7   24.87   18.40
   1 -15   7   24.80   17.01
  -1 -15   7   36.61   23.85
  -1 -15   7  -15.02   23.44
   1 -15   8   21.53   16.03
  -1 -15   8    8.86   15.47
  -1 -15   8   40.61   32.38
   1 -15   8   18.35   15.22
  -1 -15   9   14.28   17.04
   1 -15   9   26.35   23.57
   1 -15  10   -6.18   24.52
  -1 -15  10   37.87   28.06
  -1 -15  11   13.55   13.80
   1 -15  11  -25.69   23.95
   1 -15  12   45.45   40.77
  -1 -15  12   50.86   42.84
  -1 -15  13   10.63   19.00
   1 -15  13   48.71   40.40
   1 -15  14   -6.86   17.03
  -1 -15  14   42.28   46.57
   1  16 -13   -5.89   15.65
   1 -16 -12   25.70   29.26
  -1 -16 -12   15.10   30.61
   1  16 -12   58.64   37.37
   1 -16 -12   28.42   30.95
  -1  16 -11  -26.32   30.28
   1 -16 -11   77.07   50.71
  -1 -16 -11   26.32   32.05
   1  16 -11  -30.90   25.90
  -1 -16 -11   -4.96   26.45
   1 -16 -11   -5.75   22.80
   1  16 -10  -19.29   24.41
   1 -16 -10  -11.92   26.45
  -1 -16 -10  -21.55   18.92
  -1 -16 -10   -6.60   28.30
   1 -16 -10  -23.78   29.82
  -1 -16  -9  -25.98   21.07
   1 -16  -9   21.03   15.67
   1 -16  -9   45.84   32.76
  -1 -16  -9   28.61   33.75
  -1 -16  -8  -19.55   28.42
   1 -16  -8   42.10   24.95
  -1 -16  -8   48.54   37.24
   1 -16  -8   34.84   28.28
   1 -16  -7   22.70   23.45
   1 -16  -7  -20.40   22.99
  -1 -16  -7   -2.56   24.70
   1  16  -6   39.11   27.33
   1 -16  -6    3.28   24.93
  -1 -16  -6   43.45   34.96
   1 -16  -6   57.22   32.61
   1 -16  -5   33.00   31.08
   1  16  -5   38.95   29.39
  -1 -16  -5   57.36   36.16
   1 -16  -5   32.92   31.27
   1  16  -4  -15.34   11.13
   1 -16  -4   38.50   19.38
   1 -16  -4   15.38   24.91
  -1 -16  -4   37.05   20.00
  -1 -16  -3  137.92   45.27
   1  16  -3  129.30   44.18
   1 -16  -3   89.75   37.44
   1 -16  -2  154.64   43.87
  -1 -16  -2  101.99   38.89
   1  16  -2   70.38   32.82
   1  16  -1  143.70   49.08
  -1  16  -1  152.06   51.20
   1 -16  -1   70.95   28.03
  -1 -16  -1   99.84   34.09
  -1  16   0   27.85   25.19
   1 -16   0   37.10   24.86
  -1 -16   0   -3.85   12.47
   1  16   0   25.52   23.04
  -1  16   1  123.65   49.83
   1  16   1  136.32   48.81
   1 -16   1  109.46   35.76
  -1 -16   1  140.95   42.90
  -1 -16   2  128.63   23.01
   1  16   2  258.05   65.72
   1 -16   2  139.60   23.62
   1 -16   2  182.16   43.92
  -1 -16   2  147.65   39.25
   1 -16   3  129.39   27.94
   1  16   3  140.63   55.70
  -1 -16   3  140.02   30.89
   1 -16   3  134.48   38.46
  -1 -16   3  128.18   39.59
   1 -16   4   46.25   29.98
  -1 -16   4   36.40   19.27
   1  16   4   45.61   27.80
   1 -16   4   31.44   17.09
  -1 -16   4    6.93   10.90
   1 -16   4   48.50   19.71
   1 -16   5   28.53   25.73
   1  16   5    1.84   16.98
  -1 -16   5   -4.13   18.03
   1 -16   5   17.01   18.89
  -1 -16   5   12.17   13.64
   1 -16   5   -0.38   11.15
  -1 -16   6   -2.00    8.39
   1  16   6    7.74   18.82
   1 -16   6   35.09   22.75
   1 -16   6   58.90   31.79
   1 -16   6   21.66   24.05
  -1 -16   6  -10.45   17.01
  -1 -16   7   21.58   27.26
   1 -16   7   31.20   23.56
  -1 -16   7   44.05   27.55
   1 -16   7   26.36   18.22
   1 -16   7   19.57   17.60
  -1 -16   8    7.03   16.99
   1 -16   8   30.06   21.32
   1 -16   8   55.01   32.58
  -1 -16   8   17.46   19.06
  -1 -16   8  -22.10   18.20
   1 -16   8   19.57   16.04
   1 -16   9  -14.58   13.69
  -1 -16   9   26.50   25.46
   1 -16   9   17.16   19.63
  -1 -16  10  -33.39   31.97
   1 -16  10   -3.73   16.10
   1 -16  11  -29.99   26.22
  -1 -16  11  -69.94   50.16
   1 -16  12   17.53   23.35
  -1 -16  12   -9.56   18.05
   1 -16  13   -1.00   18.39
  -1 -16  13  -12.54   28.17
   1 -17 -12   85.97   54.08
   1  17 -12    5.19   17.86
   1 -17 -12  -30.66   23.32
  -1 -17 -12   43.65   34.96
  -1 -17 -11   -3.02   23.24
   1 -17 -11   -0.96   18.26
   1 -17 -11  -18.01   36.38
  -1 -17 -11  -49.57   40.49
  -1 -17 -10  -22.43   28.86
   1 -17 -10  -22.02   26.71
  -1 -17 -10    2.79   18.33
   1 -17 -10   24.05   32.78
   1 -17  -9  -32.98   33.33
  -1 -17  -9   65.01   42.54
   1 -17  -9   54.02   42.71
  -1 -17  -9   24.29   35.66
   1 -17  -8   31.25   22.87
  -1 -17  -8   72.49   45.47
   1 -17  -8   73.04   43.97
  -1 -17  -8  -32.74   33.83
   1 -17  -7   12.59   22.89
  -1 -17  -7  -11.61   21.86
  -1 -17  -7   13.37   18.97
   1 -17  -7   35.91   35.20
   1 -17  -6    6.50   29.09
   1  17  -6   60.78   32.42
  -1 -17  -6   34.62   17.34
   1 -17  -6   17.41   16.73
   1 -17  -5   10.32   20.66
   1 -17  -5    1.92   21.07
  -1 -17  -5   26.49   24.91
   1  17  -5   39.55   30.13
   1 -17  -4   13.15   12.67
   1 -17  -4   27.58   35.71
  -1 -17  -4   24.29   22.64
   1  17  -4   44.93   30.74
   1  17  -3   35.07   28.24
  -1 -17  -3  -11.70   21.80
   1 -17  -3   32.20   22.19
   1 -17  -3   42.23   35.83
   1 -17  -2  142.16   44.49
   1  17  -2  157.52   54.90
  -1 -17  -2   96.53   35.83
  -1 -17  -1   30.12   26.01
   1  17  -1   28.67   30.70
   1 -17  -1  -14.82   20.74
   1 -17   0  100.30   32.61
  -1 -17   0   63.95   25.82
   1  17   0   92.39   39.84
   1 -17   1   43.96   23.51
  -1 -17   1    6.13   17.80
   1  17   1   70.29   41.27
   1 -17   2   82.71   17.71
  -1 -17   2   75.99   17.04
  -1 -17   2   81.79   30.29
   1  17   2   89.31   47.43
   1 -17   2  105.45   35.97
   1 -17   3   -1.15    6.89
  -1 -17   3   34.22   24.13
  -1 -17   3    1.15    5.40
   1 -17   3   18.94   20.89
   1 -17   4  -23.99   15.44
   1  17   4   36.20   32.49
  -1 -17   4   -5.33   10.00
   1 -17   4   39.51   19.67
  -1 -17   4   25.84    9.56
   1 -17   4   14.42   15.41
   1  17   5  -17.15   18.73
  -1 -17   5   20.12   25.76
   1 -17   5   15.32   14.25
   1 -17   5   30.18   25.93
  -1 -17   5   13.99   14.42
   1 -17   5   14.96   11.45
   1 -17   6   28.33   21.01
  -1 -17   6   19.82   10.76
   1 -17   6   53.96   33.76
   1 -17   6   19.61   18.31
   1  17   6   14.57   17.71
  -1 -17   6   42.31   23.55
  -1 -17   7    4.48   11.12
  -1 -17   7   32.42   22.19
   1 -17   7  -16.58   11.02
   1 -17   7   19.24   19.84
   1 -17   7   18.54   16.34
   1 -17   8    2.43   16.68
  -1 -17   8   -7.98   10.94
  -1 -17   8   42.87   25.06
  -1 -17   8  -12.95   13.47
   1 -17   8    1.82   18.72
   1 -17   8  -10.09   13.44
  -1 -17   9   -8.97   14.94
  -1 -17   9   19.29   24.43
   1 -17   9  -10.36   19.48
   1 -17   9   -5.11   16.99
   1 -17  10   39.91   25.79
   1 -17  10   39.40   34.86
  -1 -17  10   51.32   30.34
  -1 -17  11    1.38   27.04
   1 -17  11   38.71   35.14
   1 -17  12   -3.91   24.54
  -1 -17  12   44.81   44.76
   1 -17  13   -3.58   20.70
  -1 -17  13  -19.36   38.76
   1 -18 -12   -5.55   30.87
  -1 -18 -11   26.98   35.33
  -1 -18 -11   20.72   24.46
   1 -18 -11    4.55   18.31
   1 -18 -11    9.44   26.79
   1 -18 -10   38.74   31.98
   1 -18 -10   31.32   30.02
  -1 -18 -10   41.11   36.77
  -1 -18 -10  -26.68   29.22
   1 -18  -9   23.46   26.95
   1 -18  -9  -12.13   28.07
  -1 -18  -9   20.75   27.80
  -1 -18  -9   38.47   33.46
   1 -18  -8  103.22   54.48
  -1 -18  -8   -0.77   19.24
  -1 -18  -8   53.25   43.30
   1 -18  -8   -0.16   27.46
  -1 -18  -7  -23.67   22.94
   1 -18  -7   -9.54   18.24
   1 -18  -7  -20.22   31.31
   1 -18  -6  -14.60   26.81
  -1 -18  -6   28.71   27.54
   1 -18  -6   -4.27   24.73
   1 -18  -5   26.63   20.92
   1  18  -5   21.43   20.02
  -1 -18  -5   59.86   32.28
   1 -18  -5    0.69   19.40
   1 -18  -4   22.65   23.96
   1 -18  -4   79.42   36.75
   1  18  -4    9.26   19.17
  -1 -18  -4   61.15   40.02
   1  18  -3   30.43   26.91
   1 -18  -3   19.72   31.81
  -1 -18  -3  -38.56   28.86
   1 -18  -3   43.28   31.75
   1  18  -2   57.75   30.52
  -1 -18  -2   18.13   18.57
   1 -18  -2   58.52   33.56
   1 -18  -2   26.55   26.22
   1 -18  -1   45.60   24.39
  -1 -18  -1   73.94   36.41
   1  18  -1  107.58   51.81
   1 -18   0   78.85   29.06
  -1 -18   0   27.17   17.57
   1  18   0   67.80   40.35
   1  18   1   99.50   44.89
  -1 -18   1  120.30   41.68
   1 -18   1   61.86   26.95
   1  18   2   54.17   37.26
  -1 -18   2   61.41   31.78
   1 -18   2   36.14   25.45
  -1 -18   3   22.71   13.93
   1  18   3   57.75   37.91
   1 -18   3   31.84   17.74
   1 -18   3   11.86   14.80
   1  18   4   52.51   26.76
  -1 -18   4   -1.29   16.18
  -1 -18   4   65.31   25.31
   1 -18   4   17.29   12.11
   1 -18   4   48.39   26.23
   1 -18   4   56.52   37.16
   1 -18   5    0.77   15.02
  -1 -18   5   10.01   23.79
   1  18   5   39.59   32.32
   1 -18   5   -8.28   13.93
  -1 -18   5    4.78    6.52
   1 -18   5    1.15   10.38
   1 -18   6   19.08   24.33
  -1 -18   6   15.00   20.06
  -1 -18   6   30.02   20.81
   1 -18   6    7.67   15.67
   1 -18   6  -13.66   13.65
   1 -18   7   11.43   16.80
   1 -18   7   39.74   28.64
  -1 -18   7  -17.77   17.10
   1 -18   7   25.07   23.03
  -1 -18   7   -8.92   14.53
  -1 -18   7  -17.55   17.56
  -1 -18   8  -16.63   18.38
   1 -18   8   24.06   21.67
   1 -18   8   -2.54   13.62
  -1 -18   8   18.32   19.11
   1 -18   8   -5.50   10.50
   1 -18   9   24.66   11.27
  -1 -18   9   46.58   39.45
  -1 -18   9   33.59   28.79
   1 -18   9   30.52   31.40
  -1 -18  10   32.65   31.24
   1 -18  10  -15.00   28.08
  -1 -18  10  -43.81   34.09
   1 -18  11   11.99   17.72
  -1 -18  11  -10.48   26.63
  -1 -18  11   -6.09   26.14
  -1 -18  12   42.63   40.57
   1 -18  12  -15.89   25.50
   1 -18  13    9.10   24.88
  -1 -18  13  -34.51   38.64
  -1 -19 -11    6.74   24.07
   1 -19 -11   54.95   45.04
  -1 -19 -11   65.77   47.38
   1 -19 -11   42.35   37.64
   1 -19 -10  -18.38   32.24
   1 -19 -10   28.94   30.56
  -1 -19 -10   32.12   26.80
  -1 -19 -10   82.32   52.67
   1 -19  -9   25.21   34.78
   1 -19  -9  -23.34   30.94
  -1 -19  -9  -14.94   27.47
  -1 -19  -9   20.83   23.15
  -1 -19  -8   19.57   14.44
  -1 -19  -8   31.90   31.60
   1 -19  -8   29.96   36.30
   1 -19  -8   11.94   31.48
   1 -19  -7   68.95   45.38
  -1 -19  -7   35.60   34.97
   1 -19  -7   46.15   28.80
  -1 -19  -7   55.91   35.37
   1 -19  -6  -19.01   22.22
  -1 -19  -6  -10.05   22.65
   1 -19  -6   11.97   17.73
  -1 -19  -5   50.78   38.81
   1 -19  -5   32.56   28.70
   1  19  -5   85.51   42.74
   1 -19  -5   38.37   27.14
   1 -19  -4   28.37   22.95
   1 -19  -4   30.68   34.91
  -1 -19  -4  -16.21   17.59
   1  19  -4  -24.75   21.02
  -1 -19  -3   29.32   26.44
   1  19  -3  -16.98   27.67
   1 -19  -3   44.65   23.25
   1 -19  -3  -24.19   18.34
  -1 -19  -2   21.55   22.82
   1 -19  -2   23.11   13.01
   1 -19  -2    4.82   21.37
   1  19  -2   11.86   19.11
  -1 -19  -1   11.26   22.07
   1 -19  -1   42.04   34.08
   1 -19  -1   31.03   28.46
   1  19  -1   22.63   27.22
   1 -19   0   12.24   13.57
   1 -19   0   69.94   35.84
   1  19   0    5.98   20.21
  -1 -19   0   31.39   21.20
  -1 -19   1   18.87   22.85
   1 -19   1   54.93   34.46
   1 -19   1  -19.52   12.30
   1  19   1   15.69   31.05
   1 -19   2  -24.49   31.51
   1 -19   2  -23.10   26.21
   1  19   2   29.54   31.87
  -1 -19   2   21.46   10.45
  -1 -19   3    7.82   20.03
   1 -19   3   43.73   34.83
   1  19   3  -14.84   19.01
   1 -19   3  -17.61   23.04
  -1 -19   4  -28.29   22.47
   1  19   4   53.93   36.25
   1 -19   4   44.16   33.72
   1 -19   4   37.72   26.31
   1 -19   5   47.48   26.29
  -1 -19   5  -35.36   33.06
   1 -19   5   50.03   32.80
  -1 -19   6  -14.58   18.14
   1 -19   6    8.30   14.57
  -1 -19   7   20.03   18.57
  -1 -19   7   31.66   25.78
   1 -19   7    8.45   18.47
   1 -19   7   33.81   31.15
   1 -19   8   44.35   27.44
  -1 -19   8   38.49   27.24
  -1 -19   8   38.70   35.69
  -1 -19   9   14.52   17.88
  -1 -19   9   -9.17   20.59
  -1 -19  10  -18.72   23.27
  -1 -19  10   28.69   23.31
  -1 -20 -11   14.84   32.14
   1 -20 -11   74.19   50.20
  -1 -20 -10   34.87   22.65
   1 -20 -10  -73.45   48.21
  -1 -20 -10  -16.00   30.14
   1 -20 -10  -22.78   37.33
  -1 -20  -9   12.23   29.78
  -1 -20  -9   71.90   49.59
   1 -20  -9   28.89   37.77
   1 -20  -9   21.11   21.32
   1 -20  -8   19.68   30.82
   1 -20  -8  -44.84   30.65
  -1 -20  -8   40.89   41.91
  -1 -20  -8  -18.31   31.23
   1 -20  -7   64.55   53.53
  -1 -20  -7   51.28   39.11
  -1 -20  -7   19.76   31.24
   1 -20  -7   -3.70   16.06
  -1 -20  -6   -0.50   17.43
  -1 -20  -6   36.70   25.85
   1 -20  -6   -1.31   19.27
   1 -20  -6  -26.00   27.86
   1 -20  -5   29.01   36.50
  -1 -20  -5   31.07   22.40
   1 -20  -5   18.78   22.07
   1 -20  -4   53.40   35.80
   1  20  -4   -0.21   20.24
  -1 -20  -4    8.93   22.77
   1 -20  -4   65.48   45.01
  -1 -20  -3   -0.99   19.78
   1 -20  -3  -21.33   21.22
   1 -20  -3  -11.00   24.50
   1  20  -3  -22.01   18.73
   1 -20  -2   -2.77   13.97
   1  20  -2   23.40   22.34
  -1 -20  -2    8.70   16.06
   1 -20  -2   50.22   32.31
   1 -20  -1   25.46   16.76
  -1 -20  -1   -8.33   22.48
   1  20  -1   -6.72   16.17
   1 -20  -1   32.45   21.77
   1 -20   0  -10.14   21.71
  -1 -20   0   23.79   13.01
   1  20   0   46.13   42.04
   1 -20   0    9.32   13.16
  -1 -20   1   -8.63   15.07
   1  20   1  -11.71   20.23
   1 -20   1  -10.89   16.77
   1 -20   1    0.93   14.45
   1 -20   2  -12.30   11.00
   1  20   2   -1.80   14.51
  -1 -20   2   -4.09   17.34
   1 -20   2   -0.13   16.55
   1 -20   3   52.62   40.56
   1 -20   3  -30.21   18.85
  -1 -20   3  -28.51   24.11
   1  20   3  -26.95   42.91
   1 -20   4  -22.91   17.80
   1  20   4  -21.92   15.30
  -1 -20   4   13.97   22.38
   1 -20   4   -9.93   11.52
  -1 -20   5   40.87   21.99
   1 -20   5   10.93   24.98
   1 -20   5   39.56   21.96
  -1 -20   6   10.96   14.35
  -1 -20   6   16.75   24.16
   1 -20   6   47.22   26.69
   1 -20   6   12.94   15.45
   1 -20   7    8.91   12.68
  -1 -20   7   20.13   21.02
   1 -20   7  -26.20   19.54
  -1 -20   7   37.94   32.23
  -1 -20   8   45.89   30.85
  -1 -20   9   23.89   29.89
   1 -21 -11   26.80   27.93
  -1 -21 -11   35.77   44.44
  -1 -21 -10  -40.15   36.65
   1 -21 -10   56.40   46.24
   1 -21 -10   -0.08   20.67
  -1 -21 -10   74.89   49.76
  -1 -21  -9  -31.35   39.48
  -1 -21  -9   74.15   50.75
   1 -21  -9   20.78   25.17
   1 -21  -9  -13.19   17.92
   1 -21  -8   26.97   40.05
  -1 -21  -8   30.39   23.35
  -1 -21  -8   27.90   38.48
   1 -21  -8  -45.61   42.11
  -1 -21  -7    9.29   16.56
   1 -21  -7   13.93   30.54
  -1 -21  -7   34.17   39.56
   1 -21  -7   35.47   34.83
  -1 -21  -6    7.94   22.20
   1 -21  -6   74.87   44.91
   1 -21  -6   12.03   18.51
  -1 -21  -6   29.37   36.67
  -1 -21  -5   94.05   53.64
   1 -21  -5  -20.78   30.86
   1 -21  -5  -49.17   41.04
  -1 -21  -5   47.36   38.13
  -1 -21  -4   26.26   25.17
   1 -21  -4   27.83   33.47
   1 -21  -4   49.21   33.66
  -1 -21  -3   69.84   45.28
   1 -21  -3   21.65   31.35
   1 -21  -3   -6.66   27.32
   1  21  -3   50.17   37.12
   1  21  -2   21.08   21.16
   1 -21  -2  -29.99   32.46
   1 -21  -2   37.14   31.68
  -1 -21  -1   25.22   25.00
   1 -21  -1  -38.51   43.69
   1  21  -1   19.75   18.78
   1 -21  -1    5.45   16.32
   1  21   0  -30.03   31.06
   1 -21   0   -2.80   16.57
  -1 -21   0   -6.85   13.33
   1 -21   0   -2.85   17.24
   1 -21   1   26.01   21.25
  -1 -21   1   61.14   38.38
   1  21   1  -21.91   25.51
   1 -21   1   51.47   39.41
   1 -21   2   -2.96   11.67
   1 -21   2   31.82   22.95
   1  21   2  -34.58   31.33
   1  21   3   -6.41   19.17
   1 -21   3   28.51   22.14
  -1 -21   3   59.32   38.47
   1 -21   3   26.41   24.37
  -1 -21   4   10.87   12.90
   1 -21   4  -15.05   22.60
   1 -21   4    9.01   16.28
   1 -21   5  -20.97   27.44
  -1 -21   5  -48.15   31.06
   1 -21   5  -41.64   26.93
  -1 -21   6    5.01   19.57
  -1 -21   6   28.59   29.30
   1 -21   6    0.06   14.52
   1 -21   6   12.79   22.24
   1 -21   7   61.68   38.02
  -1 -21   7   38.63   31.00
  -1 -21   7   37.01   27.90
  -1 -21   8   29.81   29.05
   1 -22 -10  -32.48   37.41
  -1 -22 -10   86.76   58.02
  -1 -22  -9   66.22   53.97
  -1 -22  -9   36.65   41.95
   1 -22  -9   -9.94   24.95
   1 -22  -9    8.66   24.01
  -1 -22  -8   17.87   31.09
  -1 -22  -8   86.25   56.83
   1 -22  -8   39.02   39.20
   1 -22  -8  124.32   61.43
   1 -22  -7   15.47   32.78
   1 -22  -7    0.70   16.35
  -1 -22  -7  -21.14   32.69
  -1 -22  -7   -4.36   24.69
  -1 -22  -6  132.39   67.44
   1 -22  -6   65.05   44.63
   1 -22  -6   93.46   52.83
  -1 -22  -6   51.29   44.18
  -1 -22  -5   -1.51   15.83
   1 -22  -5   52.52   45.06
   1 -22  -5  -26.64   25.72
  -1 -22  -5   51.07   37.94
  -1 -22  -4    0.63   25.11
   1 -22  -4   19.54   22.09
  -1 -22  -4   39.07   42.72
   1 -22  -4  -59.91   47.91
   1 -22  -3   52.42   39.04
  -1 -22  -3   -1.10   23.24
   1 -22  -3    8.10   20.72
   1 -22  -2   20.53   18.58
   1 -22  -2   25.93   23.45
  -1 -22  -2    9.03   15.42
   1 -22  -1    8.77   20.91
   1 -22  -1   26.12   29.38
   1  22  -1   23.24   29.75
  -1 -22  -1  -13.96   22.67
   1 -22   0   40.61   32.78
   1 -22   0   28.23   39.19
  -1 -22   0   28.42   29.39
   1  22   0   44.74   44.81
   1  22   1    9.59   28.35
   1 -22   1    7.47   15.81
  -1 -22   1  -27.24   29.35
   1 -22   1   17.57   28.17
  -1 -22   2   29.37   15.46
   1 -22   2   39.17   20.93
   1 -22   2   -9.80   24.63
   1 -22   3   13.58   21.18
  -1 -22   3   50.72   36.92
   1 -22   3  -14.57   29.35
  -1 -22   4  -30.72   30.32
   1 -22   4   25.29   28.62
   1 -22   4   24.08   13.77
   1 -22   5  -23.01   18.15
  -1 -22   5  -20.15   26.67
   1 -22   5   -1.65   15.46
  -1 -22   5  -16.35   31.14
  -1 -22   6   98.98   46.78
  -1 -22   6  100.83   46.08
   1 -22   6    5.03   19.32
  -1 -22   7    7.37   29.30
   1 -22   7   52.74   36.99
  -1 -22   7   -3.67   12.18
  -1 -23  -9  -75.65   57.35
   1 -23  -8   24.90   37.11
  -1 -23  -8   23.12   31.83
  -1 -23  -8   11.55   17.47
   1 -23  -7   -8.13   18.32
  -1 -23  -7   -4.38   15.22
   1 -23  -7   11.04   31.12
  -1 -23  -7   32.62   37.14
  -1 -23  -6   30.99   38.03
   1 -23  -6   36.02   32.93
   1 -23  -6   41.85   38.51
  -1 -23  -6   -5.65   24.05
   1 -23  -5  -14.93   26.87
  -1 -23  -5   88.45   61.39
  -1 -23  -5   72.19   44.23
   1 -23  -5   33.15   42.07
  -1 -23  -4   23.79   23.86
  -1 -23  -4  -10.95   31.49
   1 -23  -4   41.77   35.03
   1 -23  -4  -36.28   45.52
   1 -23  -3   -8.86   18.53
  -1 -23  -3   19.37   22.78
  -1 -23  -3    4.78   20.38
   1 -23  -3  -44.78   38.99
   1 -23  -2   16.54   27.62
   1 -23  -2  114.60   62.62
  -1 -23  -2   51.68   35.62
   1 -23  -1   69.14   42.68
   1 -23  -1   20.71   24.78
  -1 -23  -1   11.51   17.79
   1 -23   0   11.16   21.43
  -1 -23   0  -49.41   37.01
   1 -23   0   39.77   45.90
  -1 -23   1  -68.96   38.17
   1 -23   1   -7.37   15.47
   1 -23   2   10.39   31.11
   1 -23   2  -15.63   31.27
  -1 -23   2   51.38   34.34
  -1 -23   3   39.27   35.94
   1 -23   3    6.46   15.02
   1 -23   3    4.73   21.21
  -1 -23   3   -6.78   22.38
  -1 -23   4  -24.70   27.66
  -1 -23   4   -6.18   28.90
   1 -23   4   40.52   32.46
   1 -23   4   -4.78   16.07
  -1 -23   5  -43.88   38.92
  -1 -23   5   49.35   41.46
   1 -23   5  -45.97   29.72
  -1 -23   6  -22.59   24.86
  -1 -23   6   26.30   30.40
   1 -23   6  -14.47   16.27
  -1 -23   7  -12.15   13.71
   1 -24  -7   58.20   47.28
  -1 -24  -7  -33.08   38.64
   1 -24  -7    5.85   31.86
  -1 -24  -7   16.05   27.92
  -1 -24  -6   64.47   45.78
  -1 -24  -6    7.69   28.05
   1 -24  -6    1.41   34.95
   1 -24  -6   -4.77   22.63
  -1 -24  -5    2.89   26.76
   1 -24  -5    5.43   14.58
   1 -24  -5   82.06   59.31
  -1 -24  -5   13.04   32.29
   1 -24  -4   45.65   33.77
   1 -24  -4   49.16   45.49
  -1 -24  -4    1.85   17.80
  -1 -24  -4   36.80   27.04
   1 -24  -3   27.48   44.53
   1 -24  -3  -27.01   36.67
  -1 -24  -3   62.37   53.77
  -1 -24  -3  -21.47   28.36
  -1 -24  -2  -10.64   32.88
   1 -24  -2   29.04   41.95
   1 -24  -2   22.80   25.24
  -1 -24  -2   15.67   26.03
   1 -24  -1   31.63   26.69
  -1 -24  -1  -11.06   21.94
   1 -24  -1    6.65   23.88
  -1 -24  -1   -0.24   18.81
   1 -24   0  -23.57   13.74
  -1 -24   0    5.68   28.80
   1 -24   0   -6.37   15.25
  -1 -24   1    3.62   25.32
   1 -24   1   -3.03   15.15
   1 -24   1   22.84   27.45
  -1 -24   1    4.52   26.71
  -1 -24   2   63.68   50.07
  -1 -24   2  -17.30   17.65
   1 -24   2   28.05   20.79
   1 -24   2   17.32   24.88
  -1 -24   3  -21.37   30.86
  -1 -24   3  -11.63   26.71
   1 -24   3   20.15   34.71
   1 -24   3  -17.55   24.26
   1 -24   4   22.89   15.97
  -1 -24   4   -7.92   18.39
  -1 -24   4  -37.92   41.31
   1 -24   5   37.79   33.98
  -1 -24   5   19.35   26.12
  -1 -24   5    5.27   17.32
  -1 -24   6  -22.00   31.01
   1 -24   6   45.26   36.66
   1 -25  -6   16.28   29.07
  -1 -25  -6   56.31   41.79
  -1 -25  -5   56.33   31.35
   1 -25  -5   50.51   55.44
  -1 -25  -5   25.58   24.07
   1 -25  -5   67.00   43.38
  -1 -25  -4   65.94   53.22
   1 -25  -4  -51.34   52.18
  -1 -25  -4    7.15   21.05
   1 -25  -4   27.95   18.61
   1 -25  -3  -16.38   22.90
   1 -25  -3    2.77   28.92
  -1 -25  -3   28.94   34.34
  -1 -25  -3   61.27   47.81
  -1 -25  -2   -2.36   18.78
   1 -25  -2    3.49   23.65
  -1 -25  -2   -0.40   29.06
  -1 -25  -1   63.62   39.33
  -1 -25  -1   58.57   49.96
   1 -25  -1   23.39   23.75
   1 -25  -1   -1.38   18.74
   1 -25   0  -41.86   29.75
  -1 -25   0  -20.33   21.15
  -1 -25   0  -14.65   34.29
   1 -25   0  -32.71   40.94
  -1 -25   1   36.05   37.99
   1 -25   1   24.67   33.15
   1 -25   1  -36.34   26.73
  -1 -25   1   42.75   39.69
  -1 -25   2   -1.19   17.76
   1 -25   2  -24.23   24.15
  -1 -25   2    6.26   21.79
   1 -25   3  -55.12   54.98
  -1 -25   3  -32.62   30.08
  -1 -25   3  -23.58   31.09
  -1 -25   4  -32.38   32.83
   1 -25   4   22.64   42.10
  -1 -25   4  -28.46   25.20
   1 -25   5  -25.77   29.83
  -1 -25   5   18.78   32.12
  -1 -25   6   14.47   26.70
   1 -25   6  -40.03   42.87
   1 -26  -5   19.43   31.75
  -1 -26  -5   52.14   39.45
  -1 -26  -4  -57.23   40.29
   1 -26  -4  -25.16   29.09
   1 -26  -3    3.37   27.76
  -1 -26  -3   51.04   45.25
  -1 -26  -2   38.62   38.15
   1 -26  -2  -15.20   19.15
   1 -26  -2   31.07   30.52
  -1 -26  -1   20.88   28.64
   1 -26  -1   15.98   32.67
  -1 -26  -1   29.18   36.60
   1 -26  -1   41.01   33.66
   1 -26   0  -61.93   51.82
  -1 -26   0  -25.97   23.52
  -1 -26   0   20.44   24.56
   1 -26   1  -14.94   23.94
  -1 -26   1   23.27   24.73
  -1 -26   1  -39.54   29.46
  -1 -26   2  -40.35   30.61
  -1 -26   2  -11.79   21.13
   1 -26   2  -28.96   41.60
   1 -26   3  107.50   64.96
  -1 -26   3   19.86   27.58
  -1 -26   4   50.70   37.31
   1 -26   4   18.89   25.96
  -1 -26   5  -17.24   31.51
   1 -26   5  -31.29   25.14
   1 -27  -4   43.23   26.90
  -1 -27  -3   -4.59   22.86
   1 -27  -3    6.26   17.86
  -1 -27  -2   31.95   34.39
   1 -27  -2  -32.11   36.86
  -1 -27  -1  -22.62   30.41
  -1 -27   0   35.02   35.71
  -1 -27   1   20.13   28.65
  -2   0 -17   62.94   50.13
   2   0 -16   46.69   35.80
  -2   0 -16  -54.64   47.39
   2   0 -15    3.78   15.79
  -2   0 -15  -14.39   25.65
   2   0 -14   32.61   27.22
  -2   0 -14  116.90   50.95
  -2   0 -13   20.58   23.80
   2   0 -13   41.04   27.75
   2   0 -12  176.37   54.85
  -2   0 -12  149.75   53.32
  -2   0 -11   95.49   45.63
   2   0 -11   87.48   40.35
  -2   0 -11   25.96   16.96
  -2   0 -10   33.38   22.58
  -2   0 -10  -14.70   26.27
   2   0 -10   17.80   16.75
   2   0  -9    2.23    5.13
  -2   0  -9    9.74   12.21
   2   0  -9   -4.65    3.71
   2   0  -9    8.81   11.46
  -2   0  -9   -1.91   12.24
   2   0  -8  249.11   26.80
   2   0  -8  240.61   49.52
  -2   0  -8  221.25   55.66
   2   0  -8  209.72   24.29
  -2   0  -8  260.97   52.30
  -2   0  -7   61.06   29.28
   2   0  -7   83.98   15.94
   2   0  -7   67.43   22.69
   2   0  -7   83.21   16.55
  -2   0  -7   72.03   26.31
  -2   0  -6  172.59   37.33
   2   0  -6  138.45   20.96
   2   0  -6  150.57   36.13
  -2   0  -6  151.46   38.61
   2   0  -5  108.91   17.57
  -2   0  -5  142.38   35.55
  -2   0  -5  113.33   25.57
   2   0  -5  132.22   30.29
  -2   0  -5  147.62   15.57
  -2   0  -4  348.84   40.88
   2   0  -4  371.51   43.92
  -2   0  -4  364.84   48.09
   2   0  -4  309.33   29.22
  -2   0  -4  356.60   24.46
   2   0  -3  188.72   28.21
  -2   0  -3  211.42   31.86
  -2   0  -3  162.66   23.88
   2   0  -3  205.20   34.43
  -2   0  -3  195.40   19.14
   2   0  -3  168.83   20.40
   2   0  -2 4391.06  122.62
  -2   0  -2 4491.40   86.84
  -2   0  -2 4096.71   95.84
   2   0  -2 4442.99  115.59
   2   0  -2 4092.88   94.79
  -2   0  -2 4500.43  124.08
  -2   0  -1   -3.07    3.29
  -2   0  -1   14.56    4.50
  -2   0  -1   14.93    6.93
   2   0  -1   -2.79    5.53
   2   0  -1   22.67    8.61
   2   0  -1    7.58    6.25
   2   0   0  667.81   35.13
  -2   0   0  687.06   34.97
   2   0   0  751.24   28.15
  -2   0   1   -6.25    4.62
   2   0   1   -3.68    5.09
   2   0   1   11.98    6.10
  -2   0   1   10.98    6.22
   2   0   1   23.00    6.44
  -2   0   1   -6.42    5.44
  -2   0   2 4528.65  116.91
   2   0   2 4474.85   86.95
   2   0   2 4294.51   98.54
  -2   0   2 4615.15  125.63
  -2   0   2 4380.46   98.57
   2   0   2 4365.35  123.62
  -2   0   3  165.14   27.72
  -2   0   3  181.60   20.74
   2   0   3  178.49   24.81
   2   0   3  186.72   18.04
   2   0   3  155.45   26.78
  -2   0   3  177.02   30.10
  -2   0   4  359.07   44.92
  -2   0   4  328.27   45.75
  -2   0   4  331.17   29.82
   2   0   4  314.83   43.52
  -2   0   4  332.15   45.98
   2   0   4  331.64   39.82
   2   0   4  382.07   25.14
  -2   0   5   95.18   25.47
   2   0   5  123.34   30.66
   2   0   5   88.81   23.43
   2   0   5  106.60   12.96
  -2   0   5  112.26   31.23
  -2   0   5   99.01   18.21
  -2   0   5  110.94   28.55
  -2   0   6  171.23   41.52
  -2   0   6  183.47   24.12
  -2   0   7  103.42   36.92
  -2   0   8  244.06   55.74
  -2   0   9   -8.96   22.21
  -2   0  10   -2.84   15.20
  -2   0  11   41.10   24.16
  -2   0  12  115.50   52.82
  -2   0  13   45.46   35.14
   2   0  13   78.88   48.24
   2   0  14   52.46   39.90
  -2   0  14   86.77   41.39
   2   0  15   78.54   49.83
  -2   0  15   11.31   23.67
   2   0  16   25.03   38.50
  -2   0  16   17.08   26.18
  -2   1 -17  -58.09   47.46
   2  -1 -16   35.56   50.49
  -2   1 -16   31.40   35.36
   2   1 -16    1.16   15.73
  -2  -1 -16  -21.51   14.87
   2  -1 -15   27.61   31.62
  -2  -1 -15    1.06   14.73
  -2   1 -15   58.68   42.34
   2   1 -15   44.16   40.50
  -2   1 -14   22.08   31.17
   2  -1 -14  -20.19   19.39
  -2  -1 -14   66.82   38.97
   2   1 -14   -4.18   16.08
  -2   1 -13   66.00   34.13
   2   1 -13   17.88   22.35
  -2  -1 -13   18.09   23.76
   2  -1 -13   57.95   33.66
  -2  -1 -12  123.47   46.11
   2   1 -12  119.14   46.31
  -2   1 -12   84.06   38.39
   2  -1 -12   68.80   26.89
  -2  -1 -11   71.16   42.51
  -2  -1 -11  138.53   49.00
   2  -1 -11   66.25   30.15
  -2   1 -11  124.39   43.32
   2   1 -11   93.09   42.42
  -2   1 -11   98.49   44.99
   2  -1 -10    4.56   15.49
  -2   1 -10  -36.36   27.20
   2  -1 -10    6.80    3.80
  -2   1 -10   -0.88   17.83
  -2  -1 -10   19.55   13.95
  -2  -1 -10   11.72   11.38
   2   1 -10  -20.14   22.24
   2  -1 -10    7.26    6.56
  -2   1  -9  108.19   38.69
   2  -1  -9   74.53   16.75
  -2  -1  -9  131.07   47.62
   2  -1  -9   90.60   17.46
   2   1  -9   99.94   37.80
  -2   1  -9  113.17   36.39
   2  -1  -9   66.22   27.47
  -2  -1  -9  131.83   43.20
   2  -1  -8   76.64   16.16
  -2  -1  -8   94.81   36.72
   2  -1  -8   66.67   26.17
  -2  -1  -8   77.40   29.32
  -2   1  -8   92.85   33.31
  -2  -1  -8   39.30    8.60
   2   1  -8   57.33   11.24
   2   1  -8   66.62   10.37
   2   1  -8   66.88   29.02
  -2  -1  -8   64.44   10.27
  -2   1  -8   60.35   26.92
   2  -1  -8   81.97   17.81
   2  -1  -7  108.77   31.65
  -2  -1  -7   91.56   29.37
  -2  -1  -7  106.82   35.93
   2   1  -7  103.41   15.06
   2  -1  -7  108.54   21.07
  -2   1  -7  123.82   34.26
  -2  -1  -7   81.16   13.35
   2   1  -7  124.62   32.56
  -2  -1  -7   89.68   15.14
   2  -1  -7  112.67   20.70
  -2   1  -7  110.42   37.14
   2  -1  -6   42.23   12.68
   2   1  -6   30.25    7.98
  -2  -1  -6   47.10   19.89
   2   1  -6   39.91   19.95
   2  -1  -6   47.06   22.82
  -2  -1  -6   51.39   24.59
  -2   1  -6   70.07   25.63
  -2  -1  -6   53.92   11.59
  -2   1  -6   53.62   22.97
   2   1  -5  116.63   17.60
  -2  -1  -5  114.27   15.67
   2  -1  -5  108.99   27.83
  -2  -1  -5  137.87   30.44
  -2   1  -5   85.22   25.20
  -2  -1  -5  101.70   29.48
   2   1  -5   85.06   26.02
   2  -1  -5  113.36   20.45
  -2   1  -5  112.39   26.07
   2  -1  -4  503.04   53.55
   2   1  -4  500.18   35.20
  -2  -1  -4  556.20   57.62
  -2  -1  -4  509.99   49.82
  -2   1  -4  508.64   46.94
   2  -1  -4  487.36   39.05
  -2   1  -4  541.95   58.66
   2   1  -4  551.87   54.95
  -2  -1  -4  550.99   35.71
   2   1  -3  279.14   34.05
   2  -1  -3  333.44   38.18
   2  -1  -3  277.77   36.49
   2  -1  -3  274.49   28.34
   2   1  -3  306.78   40.90
  -2  -1  -3  246.56   31.28
  -2  -1  -3  326.55   26.62
  -2   1  -3  298.42   30.44
  -2   1  -3  303.06   22.52
  -2   1  -3  260.42   35.20
   2   1  -3  286.60   26.64
  -2  -1  -3  320.86   37.87
   2   1  -2   60.69   15.58
  -2  -1  -2   61.05   16.18
  -2   1  -2   56.99   15.37
   2   1  -2   94.40   18.84
   2   1  -2   65.30   14.04
  -2  -1  -2   77.66   14.97
   2  -1  -2   85.68   16.58
   2  -1  -2   86.39   19.96
  -2   1  -2   99.00   15.59
   2  -1  -2   93.05   18.62
  -2  -1  -2   77.61   18.32
  -2   1  -2   84.01   13.99
   2  -1  -1  266.20   23.95
   2  -1  -1  478.09   29.70
  -2  -1  -1  491.56   33.11
  -2   1  -1  422.62   31.61
  -2  -1  -1  477.80   29.87
   2   1  -1  469.17   32.35
   2  -1  -1  489.94   33.53
   2   1  -1  445.23   30.67
  -2  -1   0  125.37   16.05
   2   1   0   -0.85    1.97
  -2   1   0   -4.55    4.16
   2  -1   0   -1.69    3.37
  -2   1   0  115.99   15.06
   2   1   0  115.11   15.59
  -2  -1   0   -1.67    2.91
  -2  -1   0    0.72    2.68
   2  -1   0  108.02   14.75
  -2   1   1  509.18   33.26
  -2  -1   1  504.24   35.20
   2  -1   1  507.64   30.68
  -2  -1   1  400.53   29.45
  -2   1   1  145.96   18.97
   2   1   1  448.77   29.43
   2   1   1  501.10   32.55
   2   1   2   58.15   16.47
  -2  -1   2   63.40   18.45
  -2   1   2   78.38   16.68
   2  -1   2   72.07   13.57
  -2  -1   2   66.86   15.55
   2   1   2   81.93   14.74
   2  -1   2   73.71   18.28
   2   1   2   74.49   16.27
  -2   1   2   80.96   15.13
  -2  -1   2   56.96   12.21
  -2   1   2   96.31   20.44
   2  -1   2   75.43   13.32
   2  -1   3  314.20   31.26
  -2  -1   3  314.05   36.57
   2  -1   3  308.92   21.28
   2   1   3  264.51   36.51
   2  -1   3  290.06   39.56
   2   1   3  315.04   35.38
  -2   1   3  290.34   36.79
  -2   1   3  285.66   29.24
   2   1   3  309.06   26.40
  -2  -1   3  287.81   26.08
  -2  -1   3  249.30   35.65
  -2   1   3  298.23   35.77
  -2   1   4  451.85   50.60
  -2  -1   4  486.75   34.03
   2  -1   4  352.70   48.91
  -2   1   4  511.36   41.42
   2   1   4  505.52   55.11
   2  -1   4  457.85   45.31
  -2  -1   4  479.60   51.79
  -2   1   4  481.12   54.21
  -2   1   4  509.28   54.29
   2   1   4  502.17   34.52
  -2  -1   4  489.28   56.45
   2   1   4  493.79   49.79
  -2  -1   4  475.57   55.18
  -2  -1   5  102.00   15.85
  -2   1   5   93.74   18.03
   2   1   5  101.21   16.01
  -2  -1   5  121.27   30.51
   2  -1   5  118.39   31.75
   2  -1   5   84.48   21.40
  -2   1   5  124.23   30.89
   2   1   5   91.00   27.99
  -2  -1   5  114.04   28.64
  -2   1   5   95.95   27.48
  -2  -1   5   93.43   25.71
   2   1   5   76.29   21.16
  -2   1   5  122.20   31.29
  -2  -1   6   47.91   11.51
   2  -1   6   38.41   18.32
   2   1   6   36.40   10.79
  -2   1   6   37.37   23.77
  -2  -1   6   16.30   13.69
  -2   1   7  123.03   37.91
  -2  -1   7  134.28   40.22
  -2   1   8   82.27   32.23
  -2  -1   8   70.95   32.86
  -2  -1   9   97.57   34.34
  -2   1   9   91.38   40.16
  -2   1  10  -32.08   25.59
  -2  -1  10   26.77   26.67
  -2  -1  11  105.91   50.53
  -2   1  11   88.38   35.92
  -2  -1  12   69.78   41.93
  -2   1  12  102.84   47.73
  -2   1  13  -13.62   22.01
  -2  -1  13   52.08   36.13
   2  -1  13  -50.56   36.32
   2   1  13   11.06   15.63
   2  -1  14   39.39   36.44
  -2   1  14   45.57   43.49
   2   1  14   38.10   35.07
  -2  -1  14   53.57   38.32
   2  -1  15   77.84   52.97
  -2  -1  15   30.50   36.15
  -2   1  15    7.52   15.97
   2   1  15  -10.90   21.91
  -2  -1  16  -49.15   47.69
  -2   1  16  -38.13   35.87
   2   1  16  -21.81   31.65
  -2   2 -17   76.20   51.22
  -2  -2 -16   37.43   28.86
  -2   2 -16    1.48   14.53
   2   2 -16  -20.01   29.10
   2  -2 -16   20.27   33.99
  -2   2 -15   50.32   29.32
   2  -2 -15   67.25   44.18
   2   2 -15   63.75   43.77
  -2  -2 -15   52.77   45.24
  -2   2 -14  -21.95   27.35
  -2  -2 -14   48.05   26.33
   2  -2 -14   68.31   39.38
   2   2 -14   67.65   42.28
   2  -2 -13   70.33   43.36
  -2   2 -13   87.63   39.96
   2   2 -13   63.45   37.21
  -2  -2 -13   44.19   32.71
  -2   2 -12    4.53   12.90
  -2  -2 -12   51.91   35.05
   2   2 -12    5.84   20.59
   2  -2 -12  -15.09   16.15
   2  -2 -11   78.67   34.72
  -2  -2 -11   92.22   43.88
  -2   2 -11  109.79   49.04
  -2   2 -11   84.95   37.24
   2   2 -11   64.14   30.56
  -2  -2 -11   31.15   31.72
   2  -2 -10  132.99   42.79
   2   2 -10  135.97   44.35
  -2   2 -10  128.75   41.23
  -2   2 -10  146.99   50.96
  -2  -2 -10  131.64   46.43
  -2  -2 -10  118.82   41.91
   2  -2 -10  101.62   20.34
   2  -2 -10  101.53   20.97
  -2  -2  -9   22.28   22.24
  -2   2  -9   12.28   19.13
  -2   2  -9    4.69   10.49
  -2  -2  -9    9.12    6.43
   2  -2  -9    2.33    4.93
   2  -2  -9   11.11    8.51
   2  -2  -9   -0.31   17.07
  -2  -2  -9    0.91    3.85
   2   2  -9  -17.70   17.78
  -2  -2  -9   -1.01    9.33
   2  -2  -8   40.43   15.85
  -2  -2  -8   11.80   13.43
  -2  -2  -8   24.33   11.26
   2   2  -8   46.32   24.41
  -2  -2  -8   12.14    9.81
   2  -2  -8   30.17   11.92
   2  -2  -8   27.30   15.79
  -2   2  -8   58.78   26.55
  -2  -2  -8   40.93   11.36
  -2   2  -8   27.67   23.25
  -2  -2  -7  209.93   45.02
   2   2  -7  179.52   17.85
  -2   2  -7  218.53   43.92
   2  -2  -7  237.87   47.17
  -2   2  -7  162.47   43.02
  -2  -2  -7  177.49   43.52
   2  -2  -7  231.96   33.26
   2   2  -7  189.88   46.02
   2  -2  -7  192.74   28.60
  -2  -2  -7  202.24   26.02
   2  -2  -6   -5.96   10.28
  -2  -2  -6   -7.83   12.71
   2  -2  -6   15.61    9.54
  -2   2  -6    4.88    7.91
   2   2  -6   14.54    6.33
  -2  -2  -6   11.89   11.76
   2  -2  -6   -0.21    7.10
  -2   2  -6   11.77   13.05
  -2  -2  -6    2.36    4.78
   2   2  -6    1.62   10.82
  -2  -2  -5  301.90   31.61
   2   2  -5  320.54   27.37
   2  -2  -5  301.67   34.19
  -2  -2  -5  352.25   50.62
  -2  -2  -5  286.03   42.51
  -2   2  -5  291.33   39.80
   2   2  -5  345.79   48.55
   2  -2  -5  303.36   47.10
  -2   2  -5  355.35   54.49
  -2  -2  -4  181.82   32.40
   2  -2  -4  189.21   33.30
   2   2  -4  188.56   21.43
   2  -2  -4  177.02   25.26
  -2  -2  -4  198.77   33.83
   2   2  -4  195.36   34.11
  -2  -2  -4  195.99   24.37
  -2   2  -4  172.33   26.48
  -2   2  -4  165.07   33.28
  -2   2  -4  172.45   15.65
   2  -2  -3 2113.76   98.49
  -2  -2  -3 2182.51   80.54
  -2   2  -3 2034.40  100.14
   2   2  -3 2067.20   94.29
   2  -2  -3 2115.21   97.49
  -2   2  -3 2010.23   75.73
  -2  -2  -3 2201.76   97.34
   2   2  -3 1960.16   68.68
  -2   2  -3 1955.05   61.11
  -2  -2  -3 2056.91   93.23
   2  -2  -3 2071.03   85.56
   2   2  -3 1933.88   99.35
   2  -2  -2  402.06   36.25
  -2   2  -2  337.47   26.86
  -2   2  -2  400.08   38.76
   2   2  -2  361.09   30.64
   2  -2  -2  363.67   35.22
   2   2  -2  396.29   38.37
   2  -2  -2  357.39   34.66
  -2  -2  -2  388.42   33.20
  -2  -2  -2  355.87   34.41
  -2  -2  -2  406.32   36.61
  -2   2  -2  392.33   25.24
   2   2  -2  338.11   36.33
  -2   2  -1 3050.32   85.49
   2   2  -1 2948.50   87.67
   2  -2  -1 3074.60   94.86
   2  -2  -1 2999.73   78.52
   2  -2  -1 3201.56   80.65
  -2   2  -1 2887.49   83.89
   2   2  -1 2968.45   86.33
  -2  -2  -1 2957.25   90.16
   2   2  -1 3039.22   88.50
  -2  -2  -1 2991.01   86.62
  -2  -2  -1 3077.67   80.67
   2   2   0   -9.46    6.97
  -2  -2   0    2.22    3.51
  -2  -2   0  -10.58    8.06
   2  -2   0    6.78    4.90
  -2  -2   0    0.58    4.83
   2   2   0   10.46    8.39
   2  -2   0   12.74    6.41
  -2   2   0    9.86    5.83
   2   2   0   -9.79    7.23
  -2   2   0   -1.85    5.32
  -2  -2   1 2892.99   84.96
   2   2   1 3123.11   80.75
  -2  -2   1 3086.27   87.55
   2  -2   1 3040.68   83.90
  -2   2   1 3086.93   79.15
   2   2   1 3039.02   87.72
  -2   2   1 3235.36   99.52
   2  -2   1 3053.60   87.00
   2   2   1 3142.47   93.05
  -2   2   1 3228.27   79.82
  -2   2   2  395.63   35.18
  -2  -2   2  368.24   36.97
   2   2   2  400.78   36.12
   2   2   2  391.50   34.27
  -2   2   2  386.43   35.53
   2  -2   2  371.86   37.06
  -2   2   2  362.51   36.05
   2  -2   2  349.76   27.10
  -2  -2   2  365.66   29.85
  -2  -2   2  400.66   37.02
   2  -2   2  375.39   24.96
   2   2   2  402.72   36.48
   2   2   3 2012.79   92.57
   2  -2   3 2044.05   76.96
  -2  -2   3 2080.99   96.31
  -2  -2   3 1989.82  101.72
  -2  -2   3 2016.10   71.11
  -2   2   3 2171.19   96.89
  -2   2   3 2067.65   88.13
   2  -2   3 1965.26   99.25
   2  -2   3 2061.68   58.70
   2   2   3 2200.35   82.64
   2   2   3 2191.37   98.53
  -2   2   3 2135.95   98.89
   2   2   4  199.07   33.05
   2  -2   4  193.35   15.82
   2   2   4  194.20   34.07
  -2  -2   4  171.04   20.58
  -2  -2   4  152.02   32.44
   2  -2   4  168.52   34.82
   2   2   4  186.73   25.67
  -2  -2   4  164.12   31.62
   2  -2   4  178.41   27.90
  -2   2   4  183.33   33.10
  -2   2   4  225.50   37.42
  -2   2   4  183.08   32.37
  -2   2   4  187.26   27.99
  -2  -2   4  171.01   32.29
  -2   2   5  254.30   42.23
  -2   2   5  291.21   45.07
  -2  -2   5  314.86   50.42
  -2  -2   5  280.23   47.62
   2  -2   5  300.81   50.26
   2   2   5  321.74   46.73
   2   2   5  306.18   33.51
  -2  -2   5  270.44   42.57
  -2  -2   5  285.37   25.61
  -2   2   5  303.10   46.49
   2  -2   5  274.64   39.03
   2   2   5  342.16   49.57
   2  -2   6   14.73   12.36
   2   2   6   19.76   10.51
  -2  -2   6    7.28    4.65
  -2  -2   6   10.58   12.32
  -2   2   6    7.49    7.90
  -2  -2   7  169.44   18.71
  -2  -2   7  235.30   52.61
  -2   2   7  205.28   46.22
  -2   2   8   36.07   19.93
  -2  -2   8   23.27   22.78
  -2   2   9   33.57   23.12
  -2  -2   9   -2.93   14.23
  -2  -2  10  113.16   46.86
  -2   2  10  115.12   44.47
  -2   2  11   40.62   26.87
  -2  -2  11   25.07   25.65
  -2  -2  12    3.59   20.75
  -2   2  12  -28.81   27.55
   2  -2  13   82.62   46.05
  -2  -2  13  103.67   52.80
   2   2  13  109.57   49.91
  -2   2  13   56.57   39.76
   2  -2  14   25.48   37.37
  -2  -2  14   18.16   36.09
  -2   2  14   29.31   25.50
   2   2  14   18.77   28.79
   2  -2  15  104.83   61.25
  -2   2  15   47.55   40.59
  -2  -2  15   61.40   50.39
   2   2  15   46.16   44.64
  -2   2  16   47.89   47.68
  -2  -2  16   -7.46   20.02
   2   2  16  -12.41   16.13
   2  -2  16    1.00   32.64
  -2   3 -17   47.29   45.47
   2  -3 -16  -16.28   30.48
  -2   3 -16   32.80   31.24
   2   3 -16   74.93   46.35
  -2  -3 -16   51.95   40.46
   2  -3 -15    3.57   15.34
  -2  -3 -15   37.30   33.32
   2   3 -15   25.67   33.02
  -2   3 -15   62.88   40.57
   2   3 -14   33.89   30.76
  -2  -3 -14   -6.81   28.14
   2  -3 -14   46.15   32.97
  -2   3 -14  -36.54   29.14
   2   3 -13   24.79   19.72
  -2  -3 -13  -21.35   30.65
   2  -3 -13    0.44   16.12
  -2   3 -13  -14.26   14.00
  -2   3 -12   44.77   35.47
  -2  -3 -12  -50.20   32.24
   2  -3 -12   -6.74   18.38
   2   3 -12   44.89   30.82
   2   3 -11  142.30   47.04
  -2   3 -11  255.38   61.66
   2  -3 -11  187.67   58.98
  -2  -3 -11  162.50   54.50
   2  -3 -11  175.42   29.06
  -2  -3 -11  230.70   65.09
  -2   3 -11  244.31   70.58
  -2  -3 -10   17.81    8.74
  -2  -3 -10   46.49   33.14
   2  -3 -10   17.73   10.35
   2  -3 -10   27.31   12.77
   2  -3 -10  -24.44   30.32
  -2  -3 -10   42.20   27.35
  -2   3 -10  -15.58   18.69
  -2   3 -10    3.54   13.68
  -2  -3 -10   13.94    7.91
   2   3 -10   33.99   25.90
   2   3  -9  119.62   39.70
  -2   3  -9   79.57   35.86
  -2  -3  -9  116.08   40.64
   2  -3  -9  165.63   48.08
  -2   3  -9  131.93   40.52
  -2  -3  -9  110.55   23.71
   2  -3  -9  117.22   25.50
  -2  -3  -9   81.35   18.13
  -2  -3  -9  104.73   37.95
   2  -3  -9  101.17   23.53
  -2  -3  -8   17.35    9.60
  -2  -3  -8   15.60    8.41
   2  -3  -8    2.56    4.93
  -2   3  -8   12.25   10.77
   2  -3  -8   55.79   24.10
  -2  -3  -8   34.24   22.75
  -2  -3  -8   34.79   23.28
   2  -3  -8    8.83    4.85
  -2   3  -8   27.66   24.16
   2   3  -8   19.23   12.63
   2  -3  -7  139.30   28.02
   2   3  -7  106.43   14.24
  -2  -3  -7  152.64   41.65
  -2   3  -7  134.84   40.14
  -2  -3  -7  105.42   21.55
   2   3  -7  138.77   36.27
  -2  -3  -7  133.56   38.93
  -2   3  -7  153.90   35.96
   2  -3  -7  133.18   26.54
   2  -3  -7  133.33   36.84
  -2   3  -6   56.55   25.91
   2  -3  -6   41.72   18.89
  -2  -3  -6   61.27   25.39
  -2   3  -6   60.99   20.92
  -2  -3  -6   51.11   15.59
   2   3  -6   40.66   17.11
   2  -3  -6   29.59   11.62
   2   3  -6   43.64   10.95
  -2  -3  -6   30.63   17.08
   2  -3  -6   30.64   14.27
   2  -3  -5   92.55   26.91
  -2  -3  -5   91.81   28.51
  -2  -3  -5  104.90   28.43
   2  -3  -5   66.87   18.91
  -2   3  -5   77.91   31.87
   2   3  -5   81.79   25.03
  -2  -3  -5  112.69   22.95
  -2   3  -5   93.99   24.43
   2  -3  -5   88.22   21.76
   2   3  -5   85.30   15.46
   2  -3  -4  104.50   28.32
   2  -3  -4   92.37   20.87
   2   3  -4  106.39   25.39
   2  -3  -4   87.34   21.03
   2   3  -4   96.83   17.33
  -2  -3  -4  103.78   25.17
  -2  -3  -4  113.20   21.81
  -2   3  -4  106.72   26.92
  -2  -3  -4  105.53   26.28
  -2   3  -4   96.88   20.12
   2   3  -3  565.28   40.59
  -2  -3  -3  625.74   51.79
   2   3  -3  573.15   51.73
   2  -3  -3  632.66   53.18
   2  -3  -3  557.06   52.82
   2   3  -3  516.10   53.26
  -2   3  -3  594.79   40.73
  -2  -3  -3  598.14   53.45
  -2   3  -3  548.38   52.39
  -2  -3  -3  620.01   49.82
   2  -3  -3  622.68   52.82
  -2  -3  -2  161.58   25.43
  -2  -3  -2  143.13   20.63
   2  -3  -2  133.82   22.05
  -2   3  -2  153.70   16.05
  -2   3  -2  155.63   25.45
   2  -3  -2  170.07   22.63
   2   3  -2  146.64   20.53
   2   3  -2  149.75   23.68
   2   3  -2  114.03   23.56
  -2  -3  -2  151.64   24.91
   2  -3  -2  170.22   26.68
  -2   3  -2  161.29   21.77
   2   3  -1 1187.84   57.24
  -2  -3  -1 1268.86   51.34
   2  -3  -1 1304.85   71.08
  -2   3  -1 1188.67   55.70
  -2   3  -1 1209.08   63.13
  -2  -3  -1 1219.68   66.44
   2  -3  -1 1210.66   54.20
   2   3  -1 1210.36   63.17
   2  -3  -1 1335.27   50.84
  -2  -3  -1 1358.56   66.40
   2   3  -1 1312.80   63.91
  -2   3   0  194.86   17.52
  -2   3   0  179.20   26.59
  -2   3   0  171.36   18.10
  -2  -3   0  172.42   18.97
  -2  -3   0  178.59   24.11
   2   3   0  152.61   18.42
   2   3   0  157.72   25.38
   2  -3   0  159.71   15.33
   2   3   0  179.50   24.90
   2  -3   0  176.13   26.35
  -2  -3   0  138.87   23.16
   2  -3   0  175.52   18.16
   2  -3   1 1240.07   56.33
   2   3   1 1348.49   53.62
  -2  -3   1 1292.16   63.70
   2   3   1 1300.40   69.40
  -2   3   1 1356.37   50.93
   2  -3   1 1220.32   62.53
  -2   3   1 1272.57   70.80
  -2  -3   1 1219.34   57.21
   2   3   1 1370.16   66.33
  -2   3   1 1219.44   53.40
  -2  -3   1 1227.63   62.90
   2   3   2  142.85   22.45
  -2  -3   2  137.77   24.60
  -2  -3   2  133.98   21.47
  -2   3   2  156.02   21.73
   2   3   2  180.76   27.65
   2   3   2  142.67   23.76
  -2   3   2  169.87   26.51
   2  -3   2  160.36   24.45
  -2   3   2  156.98   23.92
   2  -3   2  142.60   19.97
   2  -3   2  154.91   16.05
  -2  -3   2  154.16   21.61
  -2  -3   3  607.45   53.42
  -2  -3   3  545.30   53.55
   2   3   3  609.10   49.90
  -2  -3   3  577.29   41.84
   2   3   3  580.81   51.39
  -2   3   3  628.65   51.55
   2  -3   3  587.79   41.55
   2  -3   3  569.92   36.82
  -2   3   3  606.08   52.37
   2   3   3  622.33   55.61
   2  -3   3  600.32   56.67
  -2   3   3  626.48   55.82
  -2  -3   4   82.53   15.25
   2   3   4  114.95   25.14
  -2  -3   4   80.40   22.19
  -2   3   4  119.80   27.92
   2   3   4  133.19   28.83
  -2   3   4  127.68   29.58
  -2  -3   4   81.30   24.55
   2   3   4  128.79   24.75
   2  -3   4   95.34   26.21
   2  -3   4   94.31   14.57
  -2  -3   4   89.38   25.59
   2  -3   4   90.15   13.57
   2  -3   4   84.36   19.32
  -2   3   4  114.81   26.60
   2  -3   5   70.08   20.37
  -2  -3   5   68.66   13.50
   2   3   5   61.19   22.33
   2   3   5  103.51   28.16
  -2  -3   5  113.02   28.37
   2   3   5   90.84   20.02
  -2  -3   5  114.45   30.40
  -2   3   5  101.18   27.68
  -2   3   5   76.35   22.67
  -2  -3   6   59.82   26.43
   2   3   6   28.03   13.28
  -2   3   6   49.11   25.05
  -2  -3   6   32.08    8.62
   2  -3   6   36.03   16.23
  -2  -3   7  135.18   39.41
   2   3   7  112.61   21.85
  -2   3   7  131.51   39.11
  -2  -3   7   96.06   13.61
  -2   3   8    0.80   14.50
  -2  -3   8   39.76   26.14
  -2  -3   9   69.99   34.69
  -2   3   9  116.15   40.41
  -2   3  10   45.56   29.68
  -2  -3  10   11.67   25.90
  -2  -3  11  155.68   56.91
  -2   3  11  148.63   48.41
  -2  -3  12   -5.40   23.26
  -2   3  12  -33.67   12.64
  -2   3  13  -17.51   22.79
   2   3  13    8.60   18.79
  -2  -3  13  -14.73   23.22
   2  -3  13   -0.61   14.76
  -2  -3  14   36.18   40.06
   2   3  14   42.39   36.91
  -2   3  14   79.25   46.01
   2  -3  14   41.93   40.46
   2  -3  15   22.33   33.15
  -2   3  15    2.22   29.14
  -2  -3  15  -19.89   25.26
   2   3  15    4.79   29.53
  -2  -3  16   74.47   51.52
   2  -3  16    2.86   20.09
  -2   3  16   28.62   34.65
  -2   4 -17   14.12   30.58
  -2  -4 -16   51.61   36.90
   2   4 -16  -56.01   43.96
   2  -4 -16  -26.29   39.17
  -2   4 -16    7.25   24.19
   2   4 -15  -63.88   38.32
  -2  -4 -15   21.90   25.68
   2  -4 -15  -45.45   38.75
  -2   4 -14  -16.08   18.56
   2  -4 -14   39.34   36.82
   2   4 -14   -7.55   15.57
  -2   4 -13   11.69   14.66
   2   4 -13   36.10   34.44
   2  -4 -13  -54.47   35.76
  -2  -4 -13   22.84   27.49
  -2  -4 -12   13.01   16.19
   2  -4 -12   34.47   20.32
  -2   4 -12   21.79   21.48
   2   4 -12   12.74   20.12
   2   4 -11    6.71   21.29
  -2  -4 -11   54.55   30.98
   2  -4 -11   23.06   12.77
  -2   4 -11   57.73   33.73
   2  -4 -11   13.65   28.74
  -2   4 -11   17.94   16.64
  -2  -4 -11   89.10   41.84
  -2   4 -10   16.79   15.65
  -2  -4 -10   11.44   11.39
  -2   4 -10    4.31   12.82
   2  -4 -10   40.62   34.04
   2   4 -10    5.80   20.50
  -2  -4 -10   25.29   22.30
  -2  -4 -10   59.87   33.34
   2  -4 -10  -12.68   12.69
   2  -4  -9   29.67   14.59
  -2  -4  -9   80.98   37.92
   2  -4  -9   39.07   15.38
  -2  -4  -9   15.69   11.27
   2  -4  -9    9.87   18.48
  -2  -4  -9   17.95   12.26
  -2  -4  -9    6.43    8.50
  -2   4  -9   52.29   29.12
  -2   4  -9    9.66   13.83
   2   4  -9   23.70   24.02
   2  -4  -8   -0.95    6.16
  -2  -4  -8    5.89    8.26
   2   4  -8   32.29   19.33
   2  -4  -8    3.53   16.71
  -2   4  -8   14.99   14.27
  -2  -4  -8   -7.01   14.20
   2  -4  -8   18.47   15.11
  -2  -4  -8   36.92   20.58
  -2   4  -8    9.42   20.09
   2  -4  -7  250.63   40.38
   2   4  -7  247.78   24.42
  -2   4  -7  293.50   59.07
  -2  -4  -7  296.78   54.78
  -2  -4  -7  282.73   53.09
  -2   4  -7  303.92   49.47
   2  -4  -7  276.42   43.43
  -2  -4  -7  282.01   39.67
   2   4  -7  282.90   52.64
   2  -4  -7  246.46   49.19
   2   4  -6  126.96   20.52
  -2   4  -6  137.38   38.77
   2  -4  -6  194.16   45.45
  -2  -4  -6  125.59   32.32
   2   4  -6  158.13   39.15
  -2  -4  -6  110.94   24.83
  -2   4  -6  132.76   31.06
   2  -4  -6  127.52   28.66
   2  -4  -6  133.65   30.99
  -2  -4  -6  127.45   33.82
   2  -4  -5  108.86   26.17
   2  -4  -5   94.10   24.07
   2  -4  -5  101.97   28.19
  -2  -4  -5  149.61   32.97
   2   4  -5  108.84   19.72
  -2   4  -5  110.57   32.51
  -2   4  -5   87.32   20.25
   2   4  -5   97.04   23.37
  -2  -4  -5   95.60   23.22
  -2  -4  -5  110.51   28.13
  -2   4  -4   89.63   18.51
  -2  -4  -4  106.79   25.74
  -2  -4  -4  103.57   25.74
   2  -4  -4   92.48   23.13
   2  -4  -4   90.85   25.37
   2   4  -4   94.53   18.50
  -2   4  -4  133.82   32.27
  -2  -4  -4   97.16   24.24
   2  -4  -4  100.44   22.78
   2   4  -4  120.05   26.10
  -2  -4  -3  534.53   51.63
  -2   4  -3  569.20   55.43
  -2  -4  -3  507.00   46.28
   2  -4  -3  526.62   53.41
  -2   4  -3  518.31   39.17
   2  -4  -3  529.97   55.36
  -2  -4  -3  522.61   53.15
   2   4  -3  521.14   51.57
   2   4  -3  526.87   44.33
   2  -4  -3  518.32   53.04
   2  -4  -2 2357.24  109.61
   2  -4  -2 2250.82   95.45
   2   4  -2 2239.38   93.26
   2   4  -2 2328.35   98.08
  -2  -4  -2 2351.40  104.25
  -2   4  -2 2410.19   69.91
  -2   4  -2 2237.37   93.79
   2  -4  -2 2424.79  109.81
   2  -4  -2 2378.12   82.09
  -2  -4  -2 2238.91   80.32
  -2  -4  -2 2365.45  102.54
   2   4  -2 2163.78   95.28
   2  -4  -1  148.80   20.81
   2   4  -1  149.18   24.03
  -2  -4  -1  147.12   25.93
   2   4  -1  133.60   19.26
  -2  -4  -1  116.62   21.52
   2   4  -1  138.17   22.96
  -2  -4  -1  141.78   17.41
  -2   4  -1  157.80   21.01
   2  -4  -1  135.36   26.38
   2  -4  -1  167.05   17.36
  -2   4   0 5896.72  106.78
   2   4   0 6132.29  148.91
  -2  -4   0 5994.17  146.79
   2  -4   0 5767.73  157.72
   2  -4   0 5547.77  103.39
  -2   4   0 5999.08  103.88
  -2  -4   0 6148.73  110.12
   2   4   0 5834.46  107.75
   2   4   0 6002.12  160.33
  -2  -4   0 5687.60  154.64
   2  -4   0 5905.16  103.31
  -2   4   1  140.48   20.13
   2  -4   1  133.41   22.96
   2   4   1  136.50   25.84
   2   4   1  127.20   22.01
  -2   4   1  175.48   18.34
  -2  -4   1  138.40   19.99
  -2  -4   1  131.24   21.82
   2  -4   1  158.83   15.80
   2  -4   1  171.29   16.43
   2   4   1  146.15   18.13
   2  -4   1  138.72   18.57
  -2  -4   1  172.24   25.70
  -2  -4   2 2234.03   92.89
  -2   4   2 2408.04   80.29
   2  -4   2 2165.69   93.60
   2  -4   2 2231.54   91.45
  -2  -4   2 2145.40   94.74
  -2   4   2 2339.05   96.02
  -2  -4   2 2226.00   97.38
   2   4   2 2371.14  105.00
   2   4   2 2281.60  101.88
   2   4   2 2109.14   77.75
   2  -4   2 2292.53   68.45
   2  -4   2 2190.51   89.65
   2  -4   3  477.74   50.50
  -2   4   3  546.31   52.63
   2   4   3  550.17   48.15
   2  -4   3  538.22   41.49
   2   4   3  516.24   53.70
   2  -4   3  484.71   39.00
   2   4   3  512.68   50.76
  -2  -4   3  540.91   51.93
   2  -4   3  488.43   41.24
  -2   4   3  570.48   48.63
  -2  -4   3  538.44   45.04
  -2  -4   3  467.54   51.19
   2   4   4   93.33   22.83
   2   4   4  103.42   26.97
  -2  -4   4   89.41   18.35
  -2  -4   4   87.12   24.82
  -2   4   4  114.89   24.85
  -2   4   4   89.12   22.94
  -2   4   4   95.47   23.75
   2  -4   4   98.74   26.81
  -2  -4   4   93.89   26.13
   2  -4   4   96.01   17.15
   2  -4   4  112.93   22.94
   2  -4   4  109.24   18.82
  -2  -4   4   89.31   27.56
   2   4   4  117.25   27.61
  -2  -4   5   89.09   18.14
  -2   4   5  108.97   27.52
   2   4   5  146.20   34.28
  -2   4   5   94.40   25.25
   2  -4   5  104.15   15.48
   2  -4   5  116.75   26.77
  -2  -4   5   85.40   29.72
   2   4   5  117.30   25.95
   2  -4   5  119.22   16.46
  -2  -4   6  133.15   36.55
   2  -4   6  112.48   27.72
   2   4   6  172.74   32.97
  -2  -4   6  106.49   17.90
  -2   4   6  165.33   38.72
  -2   4   7  277.48   54.34
   2   4   7  269.18   39.45
  -2  -4   7  254.48   53.41
  -2  -4   7  211.46   22.18
  -2  -4   8    5.45   11.37
  -2   4   8   29.19   18.42
  -2   4   9   42.12   25.27
  -2  -4   9   56.20   24.43
  -2   4  10   25.63   24.51
  -2  -4  10   33.26   30.77
  -2  -4  11    6.57   22.40
  -2   4  11   20.33   11.63
  -2  -4  12    3.51   16.53
  -2   4  12  -10.21   23.40
   2   4  13   56.77   41.06
  -2   4  13   11.62   18.46
  -2  -4  13  -29.05   38.67
   2  -4  13   -4.44   25.93
  -2   4  14   82.89   50.69
   2  -4  14   50.26   46.19
   2   4  14   24.69   26.46
  -2  -4  14   -5.25   18.46
  -2   4  15    6.34   20.60
   2  -4  15   -7.98   18.38
   2   4  15    5.26   17.39
  -2  -4  15   46.61   47.71
  -2   4  16   27.95   30.52
   2  -4  16   12.98   27.58
   2   4  16   22.78   29.49
  -2  -4  16   36.71   35.87
  -2   5 -17   16.11   23.26
  -2   5 -16  -27.42   33.42
   2  -5 -16  -64.19   43.01
  -2  -5 -16   -9.90   26.58
   2   5 -16  -46.25   39.07
   2   5 -15   46.05   35.26
   2  -5 -15   68.12   46.66
  -2   5 -15   -6.42   16.20
  -2  -5 -15    3.06   15.86
  -2   5 -14   37.44   28.41
   2  -5 -14    7.30   16.72
   2   5 -14   69.26   40.75
  -2  -5 -14   53.92   38.85
   2   5 -13   12.93   26.58
  -2  -5 -13  -12.18   24.35
   2  -5 -13   62.11   41.07
  -2   5 -13   -1.27   12.92
  -2   5 -12   21.04   18.69
   2   5 -12   -0.39   21.15
  -2  -5 -12   43.90   31.40
   2  -5 -12   -6.61   21.16
   2   5 -11   34.64   15.73
   2  -5 -11   39.33   28.99
  -2  -5 -11   21.46   22.69
  -2   5 -11    7.00   12.14
  -2   5 -11    5.90   14.96
  -2  -5 -11   20.38   13.71
   2  -5 -11   35.13   14.72
   2  -5 -10   79.97   39.64
  -2   5 -10   43.79   23.19
  -2  -5 -10   11.99    6.04
  -2  -5 -10   23.38   23.97
  -2  -5 -10   48.90   30.51
   2   5 -10   43.91   26.55
   2  -5 -10   49.13   21.61
  -2   5 -10   54.95   37.31
  -2  -5  -9    0.99   13.36
   2  -5  -9   -0.82   14.32
   2  -5  -9   19.33   16.45
  -2  -5  -9    8.50   11.15
   2  -5  -9    2.89    6.69
  -2   5  -9   26.10   23.15
  -2  -5  -9   17.98   10.98
   2   5  -9    8.11   14.19
  -2  -5  -9    8.71   10.82
  -2   5  -9   19.15   14.45
  -2  -5  -8   72.77   32.35
   2  -5  -8   62.20   21.54
   2  -5  -8   44.56   17.84
   2  -5  -8   53.96   22.70
  -2   5  -8   48.41   21.39
  -2   5  -8   44.65   21.86
  -2  -5  -8   79.46   22.35
  -2  -5  -8  115.04   37.34
   2   5  -8   55.67   11.74
   2   5  -8   62.18   28.63
  -2  -5  -7    2.44   10.43
  -2  -5  -7  -18.08   19.19
   2  -5  -7   20.65   22.91
   2   5  -7   -0.50   12.62
  -2  -5  -7    5.00   12.82
   2  -5  -7   10.19   11.10
  -2   5  -7   12.18   13.69
   2  -5  -7   26.18   16.39
   2   5  -7   12.52    7.35
  -2   5  -7   24.24   14.97
   2  -5  -6   93.86   26.55
   2  -5  -6   90.11   25.92
  -2  -5  -6   98.33   31.15
  -2   5  -6   90.57   26.64
   2   5  -6   79.48   26.97
   2  -5  -6   66.94   24.93
  -2  -5  -6   87.82   28.35
   2   5  -6   74.12   16.93
  -2  -5  -6   83.64   24.22
  -2   5  -6  100.17   33.00
   2  -5  -5  121.45   31.53
   2  -5  -5   77.37   26.43
  -2  -5  -5   83.87   24.07
   2   5  -5   84.27   23.79
  -2   5  -5  102.80   23.73
  -2   5  -5  122.17   33.60
  -2  -5  -5   93.64   23.74
   2   5  -5   91.79   19.69
   2  -5  -5  114.20   29.21
  -2  -5  -5   79.87   26.83
  -2  -5  -4  320.42   41.57
  -2  -5  -4  291.19   42.15
  -2   5  -4  293.72   46.53
   2  -5  -4  277.18   43.22
   2   5  -4  291.88   42.81
  -2  -5  -4  279.33   42.68
  -2   5  -4  256.33   33.67
   2  -5  -4  249.15   41.56
   2  -5  -4  291.44   44.50
   2   5  -4  281.13   34.96
  -2  -5  -3  134.58   28.66
  -2   5  -3  108.28   19.24
   2  -5  -3  137.07   31.39
   2   5  -3  143.35   28.89
  -2   5  -3  139.40   27.45
  -2  -5  -3  120.98   23.42
   2  -5  -3  144.65   29.48
   2   5  -3  145.87   27.30
   2  -5  -3  157.75   31.28
  -2  -5  -3  135.30   29.41
  -2   5  -2   78.32   15.02
  -2  -5  -2   78.82   15.81
   2   5  -2   71.08   19.85
   2  -5  -2   68.06   16.34
   2   5  -2   81.60   19.98
   2   5  -2   92.61   23.83
  -2  -5  -2   64.48   20.19
  -2   5  -2   74.97   19.49
   2  -5  -2   86.26   24.82
  -2  -5  -2   73.59   20.82
   2  -5  -2   71.21   14.46
   2  -5  -2   57.81   16.32
   2  -5  -1   50.46   18.60
  -2  -5  -1   51.88   18.58
  -2  -5  -1   46.77   14.75
   2  -5  -1   47.76    9.40
  -2   5  -1   38.63   10.06
   2  -5  -1   21.12   11.96
   2   5  -1   27.11    9.56
   2   5  -1   30.82   14.22
   2  -5  -1   37.51   13.20
  -2  -5  -1   38.75    9.66
  -2  -5   0  118.50   24.14
  -2   5   0  128.63   15.27
   2  -5   0   92.16   14.91
   2  -5   0  126.84   27.01
   2   5   0  118.02   23.54
   2  -5   0  130.04   14.97
   2  -5   0  121.41   25.09
   2   5   0  114.41   23.47
   2   5   0  131.60   17.02
  -2   5   0  145.58   19.70
  -2  -5   0  130.47   24.65
  -2  -5   0  135.04   17.30
   2  -5   1   34.86   15.21
   2   5   1   30.91    8.46
   2  -5   1   47.70   16.22
   2   5   1   46.14   15.11
   2  -5   1   24.44    6.11
  -2   5   1   36.46    9.19
  -2  -5   1   56.69   18.28
   2  -5   1   32.18    8.74
  -2  -5   1   36.66   14.58
   2  -5   1   32.34    8.57
  -2   5   1   34.68   11.41
   2   5   1   45.63   16.41
  -2  -5   1   45.62   13.64
  -2  -5   1   20.49   14.23
  -2  -5   2   75.86   20.49
   2   5   2   70.15   20.76
  -2   5   2   66.19   13.60
   2  -5   2   82.49   14.67
   2  -5   2   60.13   15.65
   2   5   2   62.53   13.86
  -2  -5   2   60.71   16.67
  -2  -5   2   81.09   21.41
   2   5   2   76.26   20.95
   2  -5   2   68.64   17.68
  -2   5   2   89.27   21.06
   2  -5   2   67.44   17.58
  -2  -5   3   90.18   24.14
  -2  -5   3  152.90   27.47
  -2  -5   3  118.32   26.22
   2  -5   3  155.54   29.54
   2  -5   3  115.86   21.44
   2   5   3  130.29   28.73
   2   5   3  122.95   21.94
   2  -5   3  116.13   19.99
  -2   5   3  135.79   27.08
   2  -5   3  136.92   25.09
   2   5   3  140.08   29.06
  -2   5   3  152.54   25.25
  -2  -5   3  104.85   24.21
   2  -5   4  278.86   32.94
  -2  -5   4  264.85   34.62
  -2  -5   4  280.04   42.17
  -2  -5   4  251.65   42.57
   2   5   4  259.13   38.37
   2  -5   4  291.69   33.43
  -2   5   4  256.60   41.39
   2   5   4  273.14   44.46
   2  -5   4  262.29   43.37
  -2   5   4  279.58   37.51
   2  -5   4  244.80   33.16
   2   5   4  286.36   42.45
  -2   5   4  320.05   40.79
  -2  -5   4  238.77   40.37
   2  -5   5   86.53   21.62
   2   5   5   97.78   26.74
   2  -5   5   84.83   16.03
  -2  -5   5   89.33   28.81
   2  -5   5   87.90   17.49
  -2   5   5   98.17   27.35
  -2  -5   5   98.12   19.94
   2   5   5   79.42   22.53
  -2   5   5  120.40   29.17
   2  -5   6   68.30   21.90
  -2  -5   6   89.17   18.71
  -2   5   6   88.72   27.39
  -2  -5   6   91.53   30.29
   2  -5   6   78.48   13.99
   2   5   6   72.19   22.66
   2  -5   6   76.89   13.43
  -2   5   7   24.23   19.75
  -2  -5   7   14.88    7.09
   2   5   7    0.65    9.61
  -2  -5   8   54.27   11.07
  -2  -5   8   32.67   18.52
  -2  -5   9   28.44   28.06
  -2   5   9   18.36   17.65
  -2   5  10   23.80   17.86
  -2  -5  10   69.04   34.38
  -2   5  11   31.91   22.68
  -2  -5  11  -16.06   22.78
   2   5  12   62.99   43.86
  -2  -5  12  -23.92   26.63
  -2   5  12   12.36   18.28
   2  -5  12   27.35   29.39
  -2  -5  13   -3.20   19.30
  -2   5  13   -3.19   22.16
   2   5  13  -12.41   28.58
   2  -5  13  -41.65   31.28
  -2   5  14    4.94   18.94
   2  -5  14   32.58   36.09
  -2  -5  14  -10.87   27.22
   2   5  14   -1.60   22.93
   2  -5  15  -12.44   32.74
  -2  -5  15  -31.29   48.61
  -2   5  15   13.97   25.28
   2   5  15   54.77   53.83
   2   5  16   -5.98   26.48
  -2  -5  16  -41.62   44.59
  -2   5  16   47.15   43.10
   2  -5  16    6.66   21.46
   2   6 -16   15.12   35.20
  -2  -6 -16   10.01   24.49
  -2   6 -16   61.12   41.48
  -2  -6 -15  -17.95   35.40
  -2   6 -15  -36.17   37.78
   2   6 -15    1.31   17.70
   2  -6 -15  -18.00   17.69
  -2  -6 -14   34.95   29.95
   2  -6 -14   66.40   44.34
  -2   6 -14   57.16   36.67
   2   6 -14   54.16   43.81
   2  -6 -13   14.84   17.03
   2   6 -13   15.45   22.30
  -2   6 -13    6.37   17.88
  -2  -6 -13  -19.25   31.11
   2  -6 -12  -17.34   30.53
  -2   6 -12   24.13   24.91
   2   6 -12  -12.15   15.41
  -2  -6 -12   17.66   28.60
  -2  -6 -11   14.07   11.35
   2  -6 -11   25.25   17.39
   2  -6 -11   14.04   11.40
   2   6 -11   79.50   38.85
  -2  -6 -11  -39.12   25.44
  -2   6 -11   40.07   27.81
  -2   6 -10  129.64   44.48
   2   6 -10  122.50   43.77
  -2  -6 -10  145.27   47.39
  -2  -6 -10   60.74   26.66
   2  -6 -10  137.38   34.49
  -2  -6 -10   91.66   27.05
   2  -6 -10  132.30   47.55
  -2   6 -10   96.66   39.39
   2   6  -9   40.04   22.54
  -2  -6  -9   67.96   23.73
   2  -6  -9   59.99   23.14
   2  -6  -9   55.83   32.90
  -2  -6  -9   82.38   40.33
  -2   6  -9   74.47   29.14
  -2  -6  -9   49.44   20.87
  -2   6  -9   48.79   27.13
  -2  -6  -9  117.92   40.53
  -2  -6  -8    3.02    8.23
   2   6  -8    1.15    4.24
   2  -6  -8   20.92   19.43
   2   6  -8   -2.21    9.31
  -2   6  -8    6.72   16.76
  -2   6  -8  -12.79   10.74
  -2  -6  -8   38.30   26.48
   2  -6  -8   10.74   12.86
  -2  -6  -8   -9.61   14.41
  -2  -6  -7   12.59   13.48
   2  -6  -7    6.44   15.07
  -2  -6  -7   31.84    9.36
  -2   6  -7    6.82   13.17
   2   6  -7   14.02   13.26
   2  -6  -7   26.25   20.60
  -2  -6  -7    5.10    7.43
  -2   6  -7   47.95   30.24
   2   6  -7    3.08    6.30
   2   6  -6  194.19   30.20
  -2   6  -6  235.90   38.76
  -2  -6  -6  269.69   46.37
  -2   6  -6  236.73   49.83
   2   6  -6  235.22   44.16
   2  -6  -6  259.78   46.95
   2  -6  -6  234.66   45.60
  -2  -6  -6  221.36   46.55
   2  -6  -6  240.23   47.43
  -2  -6  -6  237.61   42.46
  -2   6  -5   36.11   17.39
   2  -6  -5   58.96   22.13
   2   6  -5   11.04   14.19
   2  -6  -5   17.83   11.06
  -2  -6  -5   38.09   15.95
   2  -6  -5   53.67   22.26
  -2   6  -5    8.41   19.77
  -2  -6  -5    0.90    8.41
   2   6  -5   43.81   12.39
  -2  -6  -5   45.70   20.91
  -2  -6  -4  187.71   33.17
  -2   6  -4  149.65   26.70
  -2   6  -4  180.13   35.32
  -2  -6  -4  151.71   36.37
   2   6  -4  181.92   34.57
   2  -6  -4  174.81   35.90
   2  -6  -4  147.82   34.80
   2  -6  -4  158.96   33.61
   2   6  -4  145.88   29.05
  -2  -6  -4  181.30   36.61
   2  -6  -3   89.92   26.70
  -2  -6  -3  111.08   28.07
  -2   6  -3   59.83   17.56
  -2  -6  -3   87.88   18.39
   2   6  -3   93.00   26.63
   2  -6  -3  111.26   28.67
  -2  -6  -3   97.40   25.49
   2   6  -3   81.76   21.26
  -2   6  -3   92.71   18.40
   2  -6  -3   99.89   27.73
   2  -6  -2 1323.93   94.86
  -2  -6  -2 1320.55   88.42
   2   6  -2 1189.81   72.41
   2  -6  -2 1447.23   99.71
   2   6  -2 1271.82   83.16
   2  -6  -2 1415.02   58.95
  -2   6  -2 1329.78   74.76
   2   6  -2 1246.31   83.39
  -2  -6  -2 1326.65   58.34
   2  -6  -2 1375.55   81.74
  -2  -6  -2 1331.10   92.71
  -2  -6  -1  126.13   15.52
   2   6  -1  111.21   24.71
  -2  -6  -1  125.73   27.21
  -2   6  -1  132.61   20.74
   2  -6  -1  155.91   34.38
   2  -6  -1  141.96   14.94
   2  -6  -1  129.11   24.20
   2   6  -1  116.02   19.86
  -2  -6  -1  132.91   29.84
   2  -6  -1   87.85   23.33
   2  -6   0  117.76   20.71
  -2  -6   0  130.94   25.61
   2  -6   0  121.41   27.22
  -2  -6   0  128.89   16.40
  -2   6   0  147.41   16.65
   2   6   0  142.54   29.11
   2  -6   0  140.82   30.21
  -2   6   0  140.45   20.48
   2   6   0  167.07   29.77
   2  -6   0  155.25   16.45
   2   6   0  120.54   16.10
  -2  -6   0  161.72   33.08
   2  -6   1  128.61   19.59
   2  -6   1  129.79   28.43
  -2  -6   1  131.52   28.76
  -2   6   1  152.60   25.12
   2   6   1  129.19   16.15
  -2  -6   1  130.37   26.46
   2  -6   1  121.71   19.55
   2   6   1  125.50   26.58
   2   6   1  136.80   30.18
  -2  -6   1  125.45   20.39
  -2  -6   1  124.63   24.96
   2  -6   1  136.73   29.97
  -2   6   1  132.56   15.00
   2   6   2 1288.14   57.01
  -2  -6   2 1314.73   85.34
   2  -6   2 1310.30   87.14
  -2  -6   2 1279.45   74.72
   2   6   2 1321.50   93.61
   2  -6   2 1360.07   85.01
  -2  -6   2 1315.42   83.11
  -2   6   2 1416.54   55.95
   2  -6   2 1300.97   74.49
  -2   6   2 1377.56   81.75
   2  -6   2 1280.66   63.18
   2   6   2 1375.79   91.23
   2  -6   2 1357.18   63.41
   2  -6   3   65.60   16.61
   2   6   3   69.42   24.25
   2  -6   3   76.37   20.80
   2  -6   3   88.65   21.58
  -2   6   3   85.68   17.46
  -2   6   3  100.72   20.57
   2  -6   3   84.75   22.86
  -2  -6   3   84.08   22.97
   2   6   3   78.58   17.16
  -2  -6   3  102.69   24.29
  -2  -6   3   59.20   17.42
  -2   6   3  108.38   25.64
   2   6   3   56.75   16.81
  -2  -6   3   78.82   21.62
   2   6   4  153.81   29.23
   2  -6   4  129.19   23.95
   2   6   4  194.37   37.41
  -2  -6   4  162.89   34.28
  -2  -6   4  173.29   36.84
   2  -6   4  132.81   25.55
  -2  -6   4  147.76   27.71
  -2  -6   4  133.59   30.22
   2  -6   4  144.80   32.11
  -2   6   4  171.97   36.95
  -2   6   4  158.57   29.31
   2  -6   4  159.31   28.75
  -2   6   4  173.63   30.09
  -2  -6   5   49.85   21.62
   2   6   5   58.74   21.94
  -2   6   5   29.04   10.25
  -2   6   5   48.02   17.33
   2   6   5   31.21   12.99
   2  -6   5   45.04   16.54
   2  -6   5   46.65   14.96
   2  -6   5   33.38   12.61
  -2  -6   5   38.46   13.18
   2   6   6  261.94   45.68
  -2  -6   6  260.89   52.44
   2  -6   6  228.11   28.79
  -2   6   6  198.12   40.41
  -2  -6   6  232.57   31.70
   2  -6   6  188.86   35.91
   2  -6   6  250.27   29.12
  -2   6   6  296.56   48.60
   2  -6   7   16.82    6.63
   2   6   7   20.14   17.36
  -2   6   7   21.43   18.29
   2  -6   7   15.97    6.86
  -2  -6   7   -4.69    4.16
  -2  -6   7   11.88   10.30
  -2  -6   8    7.34    3.73
   2   6   8   -4.48    6.66
  -2  -6   9   79.82   32.33
  -2   6   9   85.42   36.88
  -2  -6  10   90.88   40.50
  -2   6  10  136.08   44.78
  -2  -6  11    0.60   12.31
  -2   6  11   70.97   41.41
  -2  -6  12   15.94   21.63
   2  -6  12   26.79   33.10
  -2   6  12   30.81   33.83
   2   6  12  -30.67   26.12
   2  -6  13   -8.14   18.07
   2   6  13   42.23   25.84
  -2   6  13   18.26   23.56
  -2  -6  13   16.28   23.79
  -2   6  14    1.65   20.19
   2   6  14  -20.41   22.44
  -2  -6  14   50.57   48.63
   2  -6  14   27.52   22.40
  -2   6  15    6.48   19.08
  -2  -6  15  -33.00   41.22
   2   6  15    0.80   28.21
   2  -6  15    6.64   19.86
  -2   6  16  -19.81   32.00
   2   6  16   10.90   23.44
  -2   7 -16    4.39   28.65
   2   7 -16  -30.45   41.26
   2   7 -15  -17.04   20.23
  -2   7 -15  -25.66   21.86
   2  -7 -15  -18.53   26.10
   2   7 -14   39.17   39.63
  -2   7 -14  -28.56   27.56
   2  -7 -14   -2.44   19.48
  -2  -7 -14   84.94   50.01
   2   7 -13    3.79   17.45
   2  -7 -13   37.35   36.50
  -2  -7 -13    6.45   15.13
  -2   7 -13   31.98   31.25
  -2   7 -12   48.69   30.12
   2  -7 -12  -43.55   35.28
   2   7 -12   32.08   29.45
  -2  -7 -12   19.98   22.42
   2  -7 -11   70.84   39.41
   2   7 -11   30.12   18.62
  -2  -7 -11   28.09   15.11
  -2   7 -11   64.72   31.82
   2  -7 -11   72.60   28.15
  -2  -7 -11   46.13   28.58
   2  -7 -10    7.58   12.03
  -2   7 -10   17.42   21.48
  -2  -7 -10   -6.60   13.50
  -2   7 -10   46.43   35.77
  -2  -7 -10    6.03   10.44
   2  -7 -10   16.62   26.71
  -2  -7 -10   -5.98   12.54
   2   7 -10   42.67   28.84
   2  -7  -9  140.44   38.25
  -2   7  -9  152.41   50.13
  -2  -7  -9  165.71   47.26
  -2   7  -9  195.27   47.78
   2   7  -9  163.03   45.02
  -2  -7  -9  153.31   49.50
  -2  -7  -9  138.01   35.08
   2  -7  -9  157.17   51.29
   2   7  -8   37.18   15.67
   2  -7  -8  -15.09   19.19
   2   7  -8   55.78   26.25
  -2  -7  -8  -16.91   15.37
  -2  -7  -8   11.72    8.68
   2  -7  -8   11.36   15.01
  -2   7  -8   36.21   26.62
  -2   7  -8   -5.78   16.43
   2  -7  -7  145.70   39.16
   2  -7  -7  107.27   35.73
  -2  -7  -7  126.47   43.31
  -2  -7  -7   84.81   29.64
   2   7  -7   94.29   29.57
  -2   7  -7  126.66   41.57
   2   7  -7   89.85   22.26
  -2   7  -7   78.39   25.08
  -2   7  -6  136.25   31.20
  -2  -7  -6  185.20   39.06
  -2  -7  -6  207.17   45.81
  -2   7  -6  190.06   45.19
   2  -7  -6  138.32   36.12
   2  -7  -6  177.80   45.32
   2   7  -6  130.56   26.54
   2   7  -6  192.28   41.54
   2   7  -5   76.14   21.31
  -2   7  -5   87.96   25.83
   2  -7  -5   94.07   34.17
   2   7  -5   58.30   23.07
   2  -7  -5   59.31   23.96
  -2   7  -5   50.61   22.99
  -2  -7  -5   63.04   21.34
  -2  -7  -5   64.58   26.88
  -2  -7  -4  214.43   41.10
  -2  -7  -4  175.38   38.11
   2   7  -4  207.60   38.14
  -2  -7  -4  225.72   33.66
   2  -7  -4  220.84   41.17
   2  -7  -4  219.62   43.72
   2   7  -4  219.53   36.47
   2  -7  -4  210.35   43.90
  -2   7  -4  207.95   39.22
  -2   7  -4  182.06   29.99
   2   7  -3  278.36   42.62
   2  -7  -3  271.37   40.58
  -2  -7  -3  296.03   47.13
  -2  -7  -3  291.05   32.09
   2   7  -3  258.08   41.98
  -2   7  -3  294.99   43.43
  -2   7  -3  295.87   35.20
  -2  -7  -3  258.39   45.00
   2  -7  -3  279.84   48.22
   2  -7  -3  222.88   44.91
  -2  -7  -2  172.83   20.62
  -2  -7  -2  215.03   41.63
   2   7  -2  147.03   31.57
   2  -7  -2  212.01   44.47
  -2   7  -2  163.49   27.83
   2  -7  -2  152.21   34.37
   2  -7  -2  172.00   19.47
  -2  -7  -2  156.51   32.55
   2  -7  -2  168.59   32.60
   2   7  -1  404.34   36.17
   2  -7  -1  388.94   55.09
  -2   7  -1  434.67   36.35
   2  -7  -1  476.99   26.01
  -2  -7  -1  394.81   54.73
   2   7  -1  395.06   51.86
   2  -7  -1  348.33   49.50
  -2  -7  -1  390.46   49.94
  -2  -7  -1  430.59   28.26
   2  -7  -1  462.77   45.67
  -2  -7   0   85.07   23.58
  -2   7   0  112.75   14.88
   2  -7   0  122.58   30.96
  -2  -7   0  121.10   16.50
   2  -7   0  108.86   14.82
   2   7   0  111.29   16.16
  -2  -7   0   95.34   26.92
   2   7   0   89.30   26.15
   2   7   0   93.71   24.63
   2  -7   0  103.38   21.47
   2  -7   0   92.59   22.55
  -2   7   0  107.98   21.65
   2   7   1  470.66   30.09
  -2  -7   1  426.42   49.06
   2  -7   1  435.88   53.32
  -2   7   1  419.55   24.47
   2  -7   1  418.01   37.93
   2   7   1  450.05   57.84
   2  -7   1  440.47   36.31
  -2  -7   1  449.21   55.05
  -2   7   1  438.58   45.43
   2   7   1  416.83   51.15
  -2  -7   1  411.05   36.61
   2  -7   1  439.37   55.29
  -2  -7   1  410.92   48.83
  -2   7   2  155.71   30.14
   2  -7   2  175.62   27.83
   2   7   2  192.21   40.83
   2  -7   2  150.82   33.39
   2  -7   2  151.29   23.42
  -2  -7   2  138.89   27.87
   2   7   2  152.47   33.26
   2   7   2  177.12   21.06
   2  -7   2  168.53   25.30
  -2  -7   2  160.19   27.20
   2  -7   2  158.56   34.30
  -2  -7   2  163.59   32.62
  -2   7   2  179.14   19.22
  -2  -7   3  258.89   40.73
   2  -7   3  246.29   39.64
  -2  -7   3  249.98   39.36
   2   7   3  257.08   46.30
  -2  -7   3  243.77   39.17
  -2   7   3  274.64   29.86
  -2   7   3  268.68   42.01
  -2   7   3  290.75   30.94
  -2  -7   3  215.24   36.34
   2  -7   3  231.27   35.86
   2  -7   3  272.06   40.20
   2  -7   3  240.64   31.45
   2   7   3  263.79   30.50
   2  -7   4  190.42   29.75
   2   7   4  164.52   36.09
  -2   7   4  217.01   32.41
  -2  -7   4  197.69   34.65
   2  -7   4  204.93   34.30
   2  -7   4  239.10   41.11
   2  -7   4  213.98   34.56
  -2  -7   4  188.82   38.24
  -2   7   4  234.60   33.73
   2   7   4  213.41   32.18
  -2  -7   4  189.04   36.73
  -2   7   5   54.16   19.73
  -2   7   5   73.21   20.75
  -2  -7   5   60.27   17.37
   2  -7   5   65.80   19.01
   2  -7   5   70.48   20.58
   2   7   5   52.20   19.50
  -2  -7   5   62.80   26.54
   2   7   5   51.86   20.59
   2  -7   5   57.23   19.87
  -2   7   6  138.64   34.40
   2   7   6  168.81   37.91
  -2  -7   6  165.26   28.90
   2  -7   6  167.74   27.96
   2   7   6  193.90   42.91
   2  -7   6  120.01   29.97
  -2  -7   6  137.21   39.11
   2  -7   6  164.99   27.67
  -2   7   6  180.63   39.40
  -2  -7   7   76.48   19.48
  -2   7   7  116.80   34.71
  -2  -7   7  130.17   41.44
   2  -7   7   85.58   17.14
   2   7   7   83.62   27.61
   2  -7   7  100.13   19.10
  -2  -7   8   -1.74    4.32
  -2  -7   8   15.29   16.27
   2   7   8   12.12    9.08
   2  -7   8   18.11    6.94
  -2   7   8   21.13   15.06
   2  -7   8   14.84    5.25
  -2  -7   9   67.18   12.91
  -2  -7   9  148.50   52.42
  -2   7   9  185.07   48.44
  -2  -7  10   12.61   23.91
  -2   7  10   30.38   19.78
  -2  -7  11   86.17   45.82
  -2   7  11   72.30   32.45
   2   7  11   86.62   39.74
   2  -7  12    4.32   24.05
  -2   7  12    7.23   16.83
  -2  -7  12   25.22   25.70
   2   7  12   30.47   26.22
   2  -7  13    3.89   21.22
   2   7  13   -5.00   31.16
  -2   7  13  -26.34   24.92
  -2  -7  13   50.31   48.38
  -2  -7  14   92.81   63.19
   2   7  14   13.84   27.65
   2  -7  14  -22.93   47.38
  -2   7  14   17.45   29.79
   2  -7  15   10.36   31.50
  -2  -7  15   16.42   24.46
  -2   7  15   89.97   49.59
   2   7  15   33.37   38.56
   2   7  16  -79.81   48.78
  -2   7  16   35.73   39.66
   2   8 -16  -26.49   25.08
  -2   8 -16   14.76   24.34
   2   8 -15  -17.54   16.42
  -2  -8 -15   61.25   45.43
   2  -8 -15   30.20   37.49
  -2   8 -15   -4.32   16.81
   2   8 -14   89.18   52.22
  -2  -8 -14   50.55   39.66
  -2   8 -14   16.51   22.99
   2  -8 -14   34.71   32.77
  -2   8 -13   -1.85   22.38
  -2  -8 -13   37.52   30.83
   2  -8 -13    1.16   17.63
   2   8 -13   48.50   34.83
  -2   8 -12   36.01   28.82
   2  -8 -12   55.08   43.14
   2   8 -12   41.12   34.55
  -2  -8 -12  -11.85   20.44
   2  -8 -11   -9.04   17.07
  -2  -8 -11   13.99   19.37
   2  -8 -11  -18.45   16.29
  -2   8 -11   -6.35   20.79
  -2  -8 -11  -13.87   14.55
   2   8 -11   13.32   17.92
  -2   8 -10   28.54   21.59
   2  -8 -10   33.25   32.34
  -2  -8 -10    2.92   14.65
   2   8 -10   27.05   24.00
   2  -8 -10   16.22   17.92
  -2  -8 -10   -5.65   21.03
   2  -8  -9   -3.28   16.94
   2  -8  -9   17.11   16.59
  -2  -8  -9  -12.27   12.78
  -2  -8  -9  -14.63   13.61
  -2  -8  -9   39.90   29.33
   2   8  -9    5.82   15.93
  -2   8  -9   15.45   24.67
  -2   8  -9   41.69   23.54
  -2  -8  -8    3.35   10.47
   2   8  -8   -8.28   13.91
  -2   8  -8   -3.38   13.18
   2  -8  -8    2.39    9.23
  -2   8  -8  -42.59   35.21
   2  -8  -8  -32.78   24.16
  -2  -8  -8   -5.82   13.48
   2   8  -8   -6.62    9.74
  -2  -8  -7   17.14   16.00
   2   8  -7   -5.18    8.79
   2  -8  -7  -14.57   16.41
  -2   8  -7    2.42   11.08
   2   8  -7    4.50    8.52
   2  -8  -7   10.10   13.94
  -2  -8  -7   12.30   16.49
  -2   8  -7   -1.86    9.74
  -2   8  -6   20.90   16.37
   2   8  -6  -10.17   10.63
   2  -8  -6  -11.77   20.94
  -2  -8  -6    3.61    8.11
  -2  -8  -6    8.55   20.43
  -2   8  -6   13.27   13.82
   2   8  -6   -8.65    9.97
   2  -8  -6    6.04   14.13
   2  -8  -5   97.02   31.71
   2  -8  -5   90.53   30.23
  -2   8  -5   72.21   20.23
  -2   8  -5   78.36   26.79
  -2  -8  -5   94.63   32.68
  -2  -8  -5   92.51   23.39
   2   8  -5   91.53   25.73
   2   8  -5   76.26   23.93
  -2  -8  -4   22.35   15.02
  -2   8  -4   35.40   14.75
  -2  -8  -4   45.45   16.49
   2   8  -4   17.06   10.90
   2  -8  -4   46.74   23.57
  -2   8  -4   26.60   15.92
   2  -8  -4   61.42   24.72
   2   8  -4   24.11   13.34
   2   8  -3  412.01   53.37
   2  -8  -3  427.34   63.39
  -2  -8  -3  435.58   38.02
   2   8  -3  376.74   51.65
   2  -8  -3  370.87   50.63
  -2   8  -3  399.17   49.51
  -2  -8  -3  414.04   56.62
   2   8  -2   40.50   19.92
  -2  -8  -2   82.69   27.42
  -2  -8  -2   72.93   14.10
   2  -8  -2   58.04   20.74
   2  -8  -2   41.88   23.05
  -2   8  -2   87.30   21.41
   2  -8  -1   79.62   22.28
  -2  -8  -1   66.81   23.55
   2   8  -1   64.60   14.58
   2  -8  -1   86.85   28.88
  -2  -8  -1   92.09   28.34
   2  -8  -1   64.81   25.73
  -2   8  -1   61.16   13.09
   2   8  -1   81.58   25.54
  -2  -8  -1   70.33   11.31
   2   8   0   10.80    5.36
  -2  -8   0   22.86   19.66
   2  -8   0   13.40   11.66
   2  -8   0   -1.42    3.18
   2  -8   0    3.96    8.98
   2   8   0    0.15    9.45
  -2   8   0    4.91    4.03
  -2  -8   0   -0.91    3.89
  -2  -8   0   20.92   17.18
   2   8   0    4.48    9.08
   2  -8   0    4.32   12.68
  -2   8   0  -11.44    8.78
   2   8   1   70.71   11.31
   2  -8   1   86.44   21.06
   2  -8   1   77.37   15.78
   2   8   1   62.27   18.46
   2  -8   1   62.45   23.54
  -2  -8   1   77.82   24.85
   2   8   1   71.82   26.20
  -2  -8   1   87.82   23.98
  -2  -8   1   59.97   13.87
  -2  -8   1   88.40   25.50
  -2   8   1   62.55   16.79
   2  -8   1   56.17   24.89
   2  -8   2   55.98   20.56
  -2  -8   2   70.36   21.69
  -2   8   2   69.64   22.70
  -2  -8   2   62.44   19.78
  -2  -8   2   65.65   25.08
   2   8   2   56.64   11.36
  -2  -8   2   45.22   13.75
   2  -8   2   60.57   17.77
   2  -8   2   61.73   16.52
  -2   8   2   57.25   11.22
   2  -8   2   62.11   22.17
  -2  -8   2   49.70   18.58
   2  -8   2   44.19   14.39
   2   8   2   61.30   27.72
   2  -8   3  391.75   47.95
  -2   8   3  421.56   35.09
  -2  -8   3  353.99   46.34
  -2   8   3  426.85   36.21
   2   8   3  390.63   35.32
   2  -8   3  408.09   52.98
  -2  -8   3  371.93   51.60
  -2   8   3  389.01   52.95
   2   8   3  442.97   64.07
  -2  -8   3  398.00   53.94
   2  -8   3  375.25   41.43
  -2  -8   3  437.10   52.22
   2  -8   3  382.02   52.61
   2  -8   4   24.84   13.69
   2   8   4   39.39   20.46
  -2   8   4   30.22   12.91
   2  -8   4   33.65   13.75
   2  -8   4   26.43   17.87
   2  -8   4   34.53   15.99
  -2  -8   4   43.34   18.81
   2   8   4   25.89    9.25
  -2  -8   4   22.92   16.48
  -2   8   4   48.28   14.11
  -2  -8   4   55.80   21.14
  -2   8   5  108.72   27.25
   2  -8   5   91.29   23.76
   2   8   5  110.40   26.75
  -2  -8   5   88.19   25.74
  -2   8   5   89.12   24.09
   2   8   5   80.19   28.33
  -2  -8   5  133.98   36.67
   2  -8   5   61.80   19.97
   2  -8   5   95.69   25.26
   2   8   6    0.49    9.57
  -2   8   6    2.29    7.37
  -2   8   6   -5.48   10.82
   2   8   6   43.75   18.43
   2  -8   6   21.67   13.90
   2  -8   6    0.62    6.76
  -2  -8   6   13.49   12.96
  -2  -8   6    8.26   11.00
   2  -8   7   10.56    8.47
   2   8   7   -9.23    8.40
   2  -8   7    3.95    8.01
  -2  -8   7   -2.94    9.43
  -2  -8   7   30.24   19.04
  -2   8   7   28.74   18.47
   2  -8   8   10.82    8.55
  -2  -8   8    1.01    5.27
  -2   8   8   23.39   18.18
   2  -8   8   -4.69    4.40
   2   8   8  -20.11   19.85
  -2  -8   8   21.96   13.52
  -2  -8   9   21.63   25.38
  -2   8   9   -6.68   16.86
  -2   8  10  -10.76   11.73
  -2  -8  10   10.98   16.52
   2  -8  11   34.85   35.86
   2   8  11    9.33   17.63
  -2   8  11   14.61   18.32
  -2  -8  11   42.91   31.44
   2   8  12   27.52   29.41
  -2  -8  12   49.19   41.31
   2  -8  12   38.26   40.01
  -2   8  12   57.30   38.77
   2   8  13   -5.33   24.13
  -2  -8  13   32.29   36.07
  -2   8  13    4.17   15.59
   2  -8  13   58.71   45.31
   2   8  14   14.50   20.26
   2  -8  14   35.22   36.62
  -2   8  14  -29.70   29.81
  -2  -8  14   53.40   38.59
  -2  -8  15   45.45   47.22
  -2   8  15    6.31   16.32
   2  -8  15   53.71   52.30
   2   8  15   53.37   36.35
   2   8  16   69.96   53.36
  -2   8  16  -20.97   29.82
   2   9 -16   47.41   37.26
   2   9 -15    5.46   19.07
   2  -9 -15   75.78   52.56
  -2   9 -15   24.52   35.39
  -2  -9 -15   49.62   48.86
   2   9 -14   97.19   52.11
  -2  -9 -14   55.06   42.79
   2  -9 -14   42.15   32.69
  -2   9 -14  -10.48   14.62
   2  -9 -13   29.99   31.54
  -2   9 -13   11.02   25.05
   2   9 -13  -45.20   37.22
  -2  -9 -13  -29.06   17.17
  -2  -9 -12   47.22   42.08
  -2   9 -12   43.49   31.03
   2   9 -12   16.76   22.13
   2  -9 -12   -2.31   17.05
  -2   9 -11   22.67   17.60
   2  -9 -11  -11.04   21.93
   2   9 -11    4.07   13.79
  -2  -9 -11   23.78   17.62
   2  -9 -11   -3.40   10.73
  -2   9 -10    1.35   15.44
  -2  -9 -10   43.53   24.14
   2   9 -10   63.23   38.31
  -2  -9 -10   72.60   38.57
   2  -9 -10   80.30   41.00
   2  -9 -10    7.26   13.43
  -2   9  -9  -27.75   23.52
  -2  -9  -9  -20.58   15.41
   2   9  -9   45.59   27.97
  -2   9  -9    5.62   11.53
   2  -9  -9   16.15   22.02
   2  -9  -9  -18.91   18.91
   2  -9  -8   44.70   25.50
  -2  -9  -8    7.86   11.89
   2  -9  -8   15.75   19.65
  -2  -9  -8   43.00   20.40
   2   9  -8   30.56   19.88
  -2   9  -8   50.67   32.17
  -2   9  -8   61.87   27.05
   2   9  -8   32.25   15.26
  -2   9  -7  249.43   56.59
   2   9  -7  232.18   50.89
  -2  -9  -7  271.41   50.26
   2   9  -7  251.94   41.59
  -2   9  -7  254.89   47.63
   2  -9  -7  274.19   59.49
  -2  -9  -7  345.27   67.74
   2  -9  -7  238.43   55.02
  -2  -9  -6   42.26   18.36
   2  -9  -6   40.14   26.98
   2   9  -6   27.80   11.40
   2  -9  -6   44.82   24.64
  -2   9  -6   40.63   19.74
  -2   9  -6   29.06   17.64
   2   9  -6   43.67   20.98
  -2  -9  -6   35.15   24.74
   2   9  -5    9.34   15.51
  -2   9  -5    8.67   13.04
   2   9  -5   39.17   18.43
   2  -9  -5   28.40   16.95
  -2   9  -5    1.30    7.63
   2  -9  -5   25.35   16.89
  -2  -9  -5   -6.64   11.76
  -2  -9  -5   14.36   18.10
  -2   9  -4   -5.23    8.39
   2  -9  -4   10.38   11.52
   2   9  -4   18.96   17.07
  -2  -9  -4   17.72   10.78
  -2  -9  -4   27.34   21.47
   2   9  -4   20.26   16.91
  -2   9  -4    3.66   13.44
   2  -9  -4   10.00   15.55
  -2  -9  -3  105.49   18.73
   2  -9  -3  105.97   30.26
  -2   9  -3   98.35   25.95
   2  -9  -3  127.56   37.03
  -2  -9  -3   83.29   27.18
   2   9  -3   84.43   23.28
   2   9  -2   47.30   26.98
  -2  -9  -2   53.22   11.04
  -2   9  -2   32.34   12.70
  -2  -9  -2   39.37   19.88
   2  -9  -2   15.82   18.56
   2  -9  -2   60.12   23.65
  -2  -9  -1   29.38   17.21
   2   9  -1   23.03   18.82
   2  -9  -1   19.46   17.25
   2  -9  -1   13.12    6.82
  -2   9  -1   35.25   11.80
  -2  -9  -1   14.14    5.46
  -2  -9   0    4.94   11.41
   2   9   0   -0.33    4.57
  -2   9   0   -2.45    7.95
   2  -9   0    9.99    4.37
  -2   9   0    8.91    6.37
   2   9   0   18.72   14.79
  -2  -9   0    8.91    6.00
   2  -9   0   -7.59   10.73
   2   9   1   18.45    6.46
  -2  -9   1    5.86    3.78
  -2  -9   1   30.55   16.42
  -2  -9   1   16.80   12.36
   2  -9   1    1.83    4.39
   2   9   1   22.72   18.62
   2  -9   1   -0.38    9.23
  -2   9   1   22.87   15.25
  -2  -9   1   11.11    6.49
  -2   9   2   42.83   15.50
  -2  -9   2   30.37   12.42
   2  -9   2   38.09   16.34
   2   9   2   39.86    9.49
  -2   9   2   35.28    7.57
   2  -9   2   34.38   14.34
   2  -9   2   33.40   12.72
  -2   9   2   54.57    9.43
   2  -9   2   75.42   27.00
   2  -9   2   27.88   12.49
   2   9   2   39.30   21.46
  -2  -9   2   38.83   15.19
  -2  -9   2   33.12   14.56
  -2  -9   3   81.95   27.81
   2  -9   3   93.47   28.05
   2  -9   3   84.18   23.10
  -2   9   3   89.06   14.95
   2   9   3  114.77   31.55
   2  -9   3   96.67   22.59
   2   9   3   89.14   16.39
   2  -9   3  124.02   32.34
  -2  -9   3   73.60   20.68
  -2  -9   3  104.33   26.78
   2  -9   3   97.27   23.88
  -2   9   3  108.86   16.64
   2  -9   4   21.63   14.03
   2  -9   4   17.13   12.60
  -2   9   4   24.14   11.38
   2   9   4   25.09   16.98
   2  -9   4  -15.55   13.40
  -2  -9   4   -2.10    9.42
   2   9   4   19.78   12.06
  -2  -9   4   -0.49   10.18
  -2   9   4   15.43   11.98
   2  -9   4   -3.92    5.09
  -2  -9   4    0.30    6.26
   2   9   5    2.88    5.89
   2  -9   5    0.14    5.90
  -2   9   5    0.17    5.12
   2   9   5  -13.47   10.30
   2  -9   5   -1.96    6.83
  -2   9   5   -5.23    9.66
  -2  -9   5  -24.02   21.42
  -2  -9   5   -8.70    7.38
   2  -9   5   10.16    8.25
   2  -9   6   32.48   17.53
  -2   9   6   29.50   14.32
  -2   9   6   25.48   13.28
  -2  -9   6   14.83    9.54
   2   9   6   19.50   12.62
   2  -9   6   43.12   19.94
  -2  -9   6    4.23    7.79
   2   9   6   47.12   23.50
   2   9   7  247.19   52.59
   2  -9   7  223.41   36.90
  -2   9   7  224.68   43.98
   2  -9   7  264.31   39.54
  -2  -9   7  206.33   35.60
  -2  -9   7  230.37   52.97
   2   9   8   38.49   25.20
   2  -9   8   44.01   14.60
  -2  -9   8   25.27   13.50
  -2  -9   8   42.79   22.75
  -2   9   8   48.85   16.81
   2  -9   8   35.58   12.69
   2  -9   9   19.77    9.08
  -2  -9   9   -4.84   12.69
  -2   9   9   23.46   22.45
   2   9  10   11.88   17.72
  -2  -9  10   40.67   27.83
  -2   9  10   29.44   18.35
   2   9  11   31.94   26.92
   2  -9  11   17.08   20.69
  -2   9  11   -0.37   11.28
  -2  -9  11   40.18   34.29
   2   9  12   -9.70   11.39
  -2   9  12   18.97   25.00
   2  -9  12   49.05   39.97
  -2  -9  12    9.25   19.74
   2  -9  13  -46.07   44.07
  -2   9  13   27.68   33.73
   2   9  13   19.35   22.05
  -2  -9  13   11.01   18.60
  -2   9  14  -13.04   22.89
   2   9  14   16.80   29.11
   2  -9  14   47.18   44.94
  -2  -9  14   -0.61   28.26
  -2   9  15   20.50   29.10
   2  -9  15   28.98   47.40
   2   9  15   13.66   26.42
  -2  -9  15   -0.40   23.66
  -2   9  16  -24.17   32.28
   2   9  16  -11.63   32.54
   2  10 -16  -29.63   37.33
  -2  10 -15  -34.58   38.11
   2  10 -15    7.96   24.89
  -2 -10 -15   59.89   45.76
   2 -10 -15   59.63   51.65
   2 -10 -14   26.62   36.51
   2  10 -14  -49.07   34.78
  -2  10 -14   26.63   17.97
  -2 -10 -14  -51.43   46.76
   2  10 -13   25.48   23.27
   2 -10 -13   -1.93   19.50
  -2 -10 -13   47.83   37.37
  -2  10 -13   -6.32   20.92
  -2  10 -12   23.64   22.30
  -2 -10 -12   18.19   25.10
   2  10 -12  -24.77   22.89
   2 -10 -12   14.60   17.54
  -2  10 -11   -5.23   11.87
   2 -10 -11   27.30   33.14
  -2 -10 -11   -9.43   15.80
   2  10 -11   -8.93   15.46
   2 -10 -11  -30.67   20.22
  -2 -10 -11   29.54   21.28
   2 -10 -10   47.48   28.79
  -2 -10 -10   48.97   28.95
  -2  10 -10   29.57   22.40
  -2 -10 -10   11.57   17.16
   2 -10 -10   19.22   21.04
   2  10 -10   16.14   10.62
  -2 -10  -9   39.00   33.32
   2 -10  -9   19.49   20.80
   2 -10  -9  -28.69   28.91
   2  10  -9   18.25   21.02
  -2  10  -9   19.29   14.47
  -2  10  -8  136.26   38.14
   2  10  -8  146.47   42.95
  -2  10  -8  133.66   47.47
   2 -10  -8   97.32   38.78
   2 -10  -8  121.11   41.81
   2  10  -8  121.23   26.92
  -2 -10  -8  112.66   42.43
   2  10  -7   14.72    8.36
   2 -10  -7   -1.05   11.63
   2  10  -7   22.88   16.24
   2 -10  -7   -0.07   20.05
  -2  10  -7  -12.15    8.92
  -2 -10  -7  -17.42   18.13
  -2 -10  -7    1.72    9.66
  -2  10  -7   27.90   23.06
  -2 -10  -6   21.26   21.06
   2 -10  -6   26.07   26.52
   2  10  -6    2.45   11.35
   2 -10  -6    0.43   15.16
  -2  10  -6   12.50   10.39
   2  10  -6   -8.34    8.71
  -2 -10  -6   13.68    5.89
  -2  10  -6    6.88   13.69
  -2 -10  -5  -34.52   23.88
  -2 -10  -5    3.55    7.30
  -2  10  -5   15.79   11.38
   2 -10  -5   22.99   15.39
   2  10  -5    8.02   17.72
   2 -10  -5   -4.44   16.14
  -2  10  -5    9.12   10.31
   2  10  -5   -7.49    9.87
   2  10  -4  363.36   57.55
  -2  10  -4  438.42   60.72
  -2 -10  -4  407.99   40.76
   2 -10  -4  465.91   73.70
  -2 -10  -4  387.01   62.22
   2  10  -4  358.17   57.06
   2 -10  -4  370.23   57.95
   2 -10  -3   70.28   27.76
  -2 -10  -3   68.31   13.94
   2  10  -3   76.47   28.64
  -2  10  -3   37.71   14.97
   2 -10  -3   41.76   22.24
  -2 -10  -3   57.20   26.25
   2 -10  -2  984.63  101.49
  -2  10  -2  993.22   68.60
  -2 -10  -2  967.15   39.41
  -2 -10  -2  969.79   90.96
   2  10  -2 1005.03   97.39
   2 -10  -2  909.98   81.92
   2 -10  -1   93.93   27.38
  -2 -10  -1   86.38   11.04
   2  10  -1   98.02   30.41
  -2  10  -1  110.39   18.42
  -2 -10  -1   85.38   27.93
  -2  10   0  399.49   25.57
  -2 -10   0  381.66   55.71
   2 -10   0  364.98   24.55
  -2 -10   0  347.47   27.46
  -2  10   0  417.30   51.48
   2  10   0  373.69   62.89
   2 -10   0  366.81   46.64
  -2  10   1   81.74   21.89
   2  10   1   96.89   33.90
   2 -10   1  103.71   17.21
   2  10   1  114.73   12.97
   2 -10   1   96.93   23.39
  -2 -10   1   72.77   22.61
  -2 -10   1   97.26   18.59
  -2 -10   1   97.12   19.88
   2  10   2 1004.53  103.89
   2 -10   2  937.82   71.22
   2 -10   2 1000.39   67.84
   2 -10   2 1034.81   97.62
   2  10   2  966.06   39.42
  -2 -10   2  924.05   67.13
   2 -10   2  988.60   73.68
  -2 -10   2 1004.16   70.97
  -2 -10   2  994.06   91.41
  -2 -10   3   39.82   20.47
   2 -10   3   54.73   18.49
   2 -10   3   59.35   23.07
   2 -10   3   45.59   17.35
   2  10   3   50.42   11.99
  -2  10   3   59.67   12.27
  -2 -10   3   52.30   17.64
  -2  10   3   38.26    9.02
  -2 -10   3   34.32   14.90
   2  10   3   38.38   21.02
   2 -10   3   50.40   16.48
   2 -10   4  349.23   51.33
  -2 -10   4  437.50   59.29
  -2  10   4  427.24   38.71
   2 -10   4  358.04   47.53
  -2  10   4  372.72   38.10
   2  10   4  372.55   38.29
   2 -10   4  363.93   47.80
   2  10   4  438.54   69.88
   2 -10   4  403.36   57.88
  -2  10   5    8.48   10.27
   2 -10   5   -8.47   12.16
  -2 -10   5    7.45   12.39
   2  10   5   14.29   16.60
  -2  10   5   15.12    8.50
   2  10   5   13.75   10.62
   2 -10   5    5.97    8.43
   2  10   6    1.17    6.76
   2 -10   6    5.73    6.54
   2 -10   6   -2.88   10.10
  -2 -10   6   13.13   13.34
  -2  10   6    6.87    7.09
   2  10   6  -14.67   15.05
   2 -10   7    6.69    5.86
   2 -10   7   -1.12    6.88
  -2  10   7   18.62   17.36
  -2 -10   7   -3.38    5.72
  -2 -10   7    6.06    8.42
   2  10   7    5.25   10.71
   2  10   8   95.39   38.35
   2 -10   8  111.42   26.18
  -2 -10   8   86.00   23.72
  -2 -10   8  112.60   42.11
  -2  10   8  193.48   45.67
   2 -10   8   94.45   24.05
  -2 -10   9    5.30   14.67
  -2  10   9    6.29   14.19
   2 -10   9    8.09    7.62
   2  10  10   68.84   35.21
  -2  10  10   34.99   24.27
   2 -10  10  -45.22   36.14
  -2 -10  10  -17.92   21.10
   2  10  11  -30.30   25.75
  -2 -10  11   20.64   30.59
  -2  10  11   35.68   24.85
   2 -10  11  -24.49   32.95
  -2  10  12   15.47   26.44
   2  10  12   24.11   27.96
  -2 -10  12  -13.39   23.12
   2 -10  12   -3.38   26.80
  -2  10  13   -6.83   18.92
  -2 -10  13   32.52   37.32
   2  10  13   15.98   17.28
   2 -10  13  -34.27   30.60
   2 -10  14   33.23   39.13
  -2  10  14   38.72   34.59
   2  10  14   11.55   16.94
  -2 -10  14   26.21   32.23
  -2  10  15  -13.97   24.56
   2 -10  15   -5.83   23.80
   2  10  15  -55.83   44.81
  -2 -10  15   24.73   41.11
   2  11 -15   48.90   44.29
   2 -11 -14   -4.58   19.63
  -2 -11 -14   34.81   38.55
  -2  11 -14  -25.66   20.85
   2  11 -14   -4.92   18.58
   2 -11 -13   -1.20   23.89
  -2 -11 -13   54.39   38.25
   2  11 -13  -10.27   23.37
  -2  11 -13   -9.61   22.57
  -2  11 -12    5.40   12.81
   2 -11 -12  -18.19   14.46
   2  11 -12    6.29   24.65
  -2 -11 -12   10.17   22.99
  -2 -11 -11    3.44   13.30
   2 -11 -11   17.52   21.72
  -2  11 -11  -24.96   22.35
   2  11 -11    9.49   22.85
   2 -11 -11   -0.21   13.85
  -2 -11 -11   59.79   45.15
   2 -11 -10   49.24   38.78
  -2 -11 -10    2.90   14.43
  -2  11 -10   16.17   15.92
   2  11 -10  -22.65   19.16
   2 -11 -10   30.81   24.64
  -2 -11 -10   13.75   21.56
   2  11  -9   38.72   27.84
  -2  11  -9   21.14   19.82
  -2 -11  -9   15.01   17.15
   2 -11  -9  -15.08   23.66
   2 -11  -9   39.06   25.71
   2  11  -8   -3.12   16.27
   2 -11  -8   52.21   26.70
   2  11  -8   -0.89   10.96
  -2  11  -8   28.34   21.02
  -2 -11  -8    1.95   18.61
   2 -11  -8   46.30   31.16
  -2  11  -7   29.45   16.43
  -2  11  -7    0.60   17.51
   2  11  -7    0.31    8.70
   2 -11  -7   59.96   29.66
   2 -11  -7   53.99   31.94
  -2 -11  -7   30.40   15.62
   2  11  -7   39.47   24.52
   2  11  -6   32.23   19.02
   2 -11  -6  -12.81   22.65
  -2  11  -6    6.02   14.42
  -2  11  -6    9.57   11.32
  -2 -11  -6   18.41   19.72
  -2 -11  -6   28.13   12.44
   2  11  -6   22.46   20.42
   2 -11  -6   15.36   16.23
   2 -11  -5   10.90   10.68
  -2  11  -5   55.55   26.93
   2  11  -5   -1.91   12.51
   2  11  -5    8.69   12.61
  -2 -11  -5   41.45   15.24
   2 -11  -5    8.06   10.15
  -2 -11  -5  -30.60   29.64
  -2 -11  -4  110.62   37.53
  -2 -11  -4  133.51   22.62
   2  11  -4  164.01   40.34
  -2  11  -4  142.57   35.90
   2 -11  -4  122.76   42.98
   2 -11  -4  137.31   37.94
   2  11  -3  147.05   37.05
   2 -11  -3  139.67   37.35
  -2 -11  -3  160.65   19.28
  -2  11  -3  128.49   29.72
   2 -11  -3  177.33   48.22
  -2 -11  -3  183.19   43.24
  -2 -11  -2   -5.07   12.10
   2 -11  -2   32.03   16.61
   2 -11  -2   -2.81   13.57
   2  11  -2   -4.48   14.15
  -2  11  -2   29.28   13.79
   2  11  -1   -2.71   16.68
  -2  11  -1    7.12    7.19
   2 -11  -1   28.41   18.60
  -2 -11  -1   20.88   15.34
  -2 -11   0  137.17   17.42
   2 -11   0  129.79   29.11
  -2 -11   0  101.58   30.99
  -2 -11   0  119.26   15.75
   2  11   0  154.65   40.73
   2 -11   0  127.16   13.56
  -2  11   0  142.02   32.94
  -2 -11   1   17.21   14.44
  -2 -11   1   -0.75    6.94
   2 -11   1    3.41   10.01
   2 -11   1    5.47    4.95
  -2 -11   1    0.92    7.79
   2 -11   2    4.58    6.02
  -2 -11   2   10.51    9.59
   2  11   2    3.28   17.67
   2 -11   2   14.00    8.84
  -2 -11   2    1.14    5.19
   2 -11   2   15.75    8.59
  -2 -11   2   21.68   16.63
   2 -11   2    8.22   14.03
  -2 -11   3  137.82   31.14
   2  11   3  134.99   17.63
  -2 -11   3  144.22   29.93
   2 -11   3  187.81   43.78
  -2  11   3  134.44   14.31
   2 -11   3  139.56   29.67
  -2  11   3  131.09   13.42
   2 -11   3  141.17   30.02
  -2 -11   3  182.62   41.62
   2 -11   3  162.58   30.73
   2  11   3  182.33   47.65
   2 -11   4  112.24   28.71
   2 -11   4  101.48   28.42
  -2  11   4  107.19   19.30
  -2 -11   4  110.97   31.06
   2 -11   4  136.91   35.28
   2  11   4  151.79   44.40
  -2  11   4  143.50   21.57
   2  11   4  114.24   20.38
   2  11   5    3.75    6.00
  -2  11   5   25.22   12.67
   2  11   5   35.21   27.21
   2 -11   5   17.18   13.29
  -2 -11   5    8.51   11.27
  -2  11   5    4.08    7.27
   2  11   6    9.94    9.78
  -2 -11   6   22.09   18.69
   2  11   6   31.79   23.90
  -2  11   6   47.86   18.00
  -2  11   6   25.11   14.54
   2 -11   6   16.38   10.57
   2  11   7   11.14    9.69
  -2  11   7   32.57   17.32
   2 -11   7   30.84   15.66
  -2 -11   7   15.74   14.07
  -2  11   8   37.52   22.49
   2 -11   8   22.29   15.26
  -2 -11   8   53.75   31.50
   2  11   8    6.86   14.18
   2  11   9   69.93   33.12
  -2  11   9   24.86   16.94
   2 -11   9   36.45   17.16
  -2 -11   9   39.65   26.61
   2  11  10    8.49   10.32
   2 -11  10   42.50   32.61
  -2  11  10   11.83   19.87
  -2 -11  10  -39.61   33.95
  -2 -11  11   23.94   26.90
   2  11  11  -21.80   19.49
  -2  11  11   21.21   25.87
   2 -11  11   34.00   21.74
  -2  11  12   16.07   23.45
   2  11  12  -39.69   31.68
   2 -11  12   50.11   41.60
  -2 -11  12   20.71   32.04
  -2  11  13  -15.26   21.42
  -2 -11  13   52.77   52.63
   2  11  13   -0.43   18.63
   2 -11  13   21.68   27.19
   2 -11  14   42.60   44.95
   2  11  14  -50.41   39.66
  -2  11  14   -0.56   22.15
  -2 -11  14   91.17   87.50
   2 -11  15   -8.11   18.85
  -2 -11  15   80.63   53.00
   2  12 -15    9.19   22.43
   2  12 -14   13.97   24.10
   2 -12 -14   35.40   41.83
  -2 -12 -14   -5.96   36.54
   2  12 -13  -11.01   20.81
  -2 -12 -13    7.47   24.28
  -2  12 -13   10.30   15.65
   2 -12 -13   46.82   48.26
   2 -12 -12   19.72   31.01
   2 -12 -12  -26.70   23.99
  -2  12 -12   33.42   30.58
   2  12 -12   10.90   24.05
  -2 -12 -12   37.49   34.01
  -2  12 -11   -1.29   12.21
   2  12 -11   -2.37   16.39
  -2 -12 -11  -22.24   24.11
   2 -12 -11   24.87   29.92
  -2 -12 -11  -11.12   22.69
   2 -12 -11   -5.79   13.96
   2  12 -10  -11.75   16.35
  -2 -12 -10  -11.64   18.65
  -2 -12 -10   48.47   38.44
   2 -12 -10    2.07   22.57
   2 -12 -10   35.64   27.49
  -2  12 -10   -2.74   13.70
  -2 -12  -9   38.10   32.50
   2 -12  -9   45.30   26.33
  -2  12  -9   48.74   27.26
   2  12  -9   26.79   30.35
   2 -12  -9   -6.66   16.74
  -2  12  -8   37.38   17.75
   2  12  -8   36.34   27.99
   2 -12  -8   13.77   15.53
  -2 -12  -8   26.08   28.60
   2 -12  -8   14.27   12.68
   2  12  -8   14.94    9.97
   2  12  -7  -22.85   20.23
   2  12  -7   34.76   22.46
   2 -12  -7    5.04   16.57
   2 -12  -7   12.17   21.21
  -2 -12  -7   22.36   23.21
  -2  12  -7   18.96   15.27
  -2  12  -6    1.23   10.06
  -2 -12  -6  -50.86   28.40
   2 -12  -6   15.81   13.10
   2 -12  -6    0.43   19.90
  -2  12  -6  -14.76    9.36
   2  12  -6   27.37   18.21
   2  12  -6  -23.35   17.15
   2  12  -5   36.41   19.79
  -2 -12  -5   30.55   25.84
  -2  12  -5   55.88   23.62
   2 -12  -5   31.57   17.20
   2 -12  -5   40.72   23.72
  -2  12  -4  175.99   39.37
   2 -12  -4  157.02   42.47
   2 -12  -4  131.19   44.37
  -2 -12  -4  147.12   42.96
   2  12  -4  161.66   44.25
   2 -12  -3   -5.34   12.33
  -2  12  -3   17.14   12.72
   2  12  -3    6.11   10.14
   2 -12  -3   38.72   24.08
  -2 -12  -3   44.34   28.37
  -2 -12  -2   70.79   29.62
   2 -12  -2   66.38   30.80
   2  12  -2  129.93   43.18
   2 -12  -2   93.69   30.40
  -2 -12  -1   66.96   27.28
   2 -12  -1  109.05   26.81
   2  12  -1   72.59   32.06
  -2 -12   0   -4.99    4.40
  -2 -12   0    7.02    4.91
  -2 -12   0   16.83    9.29
   2 -12   0  -10.35   11.58
   2  12   0   -6.15   20.75
   2 -12   1   85.79   15.94
   2  12   1  124.13   41.63
   2 -12   1   87.66   26.17
  -2 -12   1   70.80   16.49
  -2 -12   1   87.39   17.26
  -2 -12   1   83.11   28.10
  -2 -12   2   79.32   20.93
   2 -12   2   78.72   25.36
   2  12   2   85.15   31.70
   2 -12   2   71.14   18.91
  -2 -12   2   71.80   19.88
  -2 -12   2  106.92   34.18
   2 -12   2   71.00   30.85
   2  12   3   24.82   18.47
  -2 -12   3    1.50    5.13
  -2 -12   3   12.61   15.00
  -2 -12   3    7.70   11.93
   2 -12   3   25.85   14.25
   2 -12   3    8.55    8.76
   2 -12   3    7.14   13.39
   2  12   3   14.23    5.55
   2 -12   4  112.20   29.44
  -2 -12   4  135.99   36.18
   2  12   4  161.39   48.85
   2 -12   4  153.17   41.20
  -2 -12   4  130.45   32.97
   2  12   4  124.04   19.65
  -2  12   4  129.76   17.41
  -2  12   4  109.04   16.66
   2  12   5    3.14   10.19
   2 -12   5   34.60   20.05
   2 -12   5   27.20   17.85
  -2  12   5   25.32    9.36
  -2 -12   5   18.17   14.18
   2  12   5   38.05   13.00
  -2  12   5   16.04   11.20
   2  12   6    1.13    6.42
  -2  12   6   18.45   13.67
   2  12   6  -13.16    9.79
   2 -12   6    7.69   12.02
  -2  12   6  -10.80   11.27
  -2 -12   6    5.60   14.43
   2 -12   7   17.14   10.68
  -2 -12   7   47.18   28.64
  -2  12   7   23.50   12.06
   2  12   7   18.00   16.43
   2  12   7  -21.86   17.38
  -2 -12   8   32.34   21.34
   2  12   8   -3.17   13.83
  -2  12   8   16.62   17.02
   2 -12   8   31.12   17.86
   2  12   8   35.91   28.84
  -2  12   9    6.08    8.40
   2 -12   9   23.66   14.44
   2 -12   9    5.76   16.68
   2  12   9   41.52   24.66
  -2 -12   9   41.17   30.43
  -2 -12  10   45.12   33.89
   2 -12  10  -21.15   29.29
  -2  12  10    7.85   14.43
   2  12  10  -13.49   11.06
   2  12  11    4.84   18.30
  -2 -12  11  -60.60   37.67
   2 -12  11  -35.03   30.16
  -2 -12  12   29.19   26.75
   2  12  12   32.62   21.44
  -2  12  12   11.96   15.97
   2  12  13  -31.77   29.73
  -2 -12  13  -38.08   30.66
  -2  12  13   -9.58   28.24
   2 -12  13   42.51   51.64
  -2 -12  14  -20.81   28.95
   2 -12  14  -22.77   39.48
   2  13 -15    7.39   21.27
   2 -13 -14   26.91   22.88
  -2 -13 -14    9.88   25.25
   2  13 -14    0.49   21.40
  -2 -13 -13   38.51   38.61
   2 -13 -13    7.09   23.74
  -2  13 -13    4.33   17.77
   2  13 -13    9.56   18.78
  -2 -13 -12  -12.04   17.72
  -2  13 -12   -7.79   16.40
   2  13 -12  -27.69   20.51
   2 -13 -12    4.68   11.18
   2 -13 -12    1.04   16.19
  -2 -13 -11   14.98   18.69
   2 -13 -11   10.09   19.87
  -2  13 -11   11.36   15.51
  -2 -13 -11   47.87   31.39
   2  13 -11   19.87   22.51
   2 -13 -11   -1.07   19.97
  -2 -13 -10   25.86   31.10
   2  13 -10   10.22   14.16
  -2  13 -10   21.45   22.72
   2 -13 -10   51.07   31.74
   2 -13 -10   37.37   36.55
  -2 -13 -10   62.34   37.01
  -2 -13  -9  219.62   65.26
  -2 -13  -9  170.47   52.83
   2 -13  -9  117.78   51.97
   2 -13  -9  151.21   53.13
  -2  13  -9  119.06   35.76
   2  13  -9   93.71   35.56
   2  13  -8   17.12   19.57
   2 -13  -8   -9.60   20.23
  -2  13  -8    7.98   11.73
   2 -13  -8    0.96   17.92
  -2 -13  -8    9.52   27.37
   2  13  -8  -14.22   24.97
  -2  13  -7  110.31   32.95
   2  13  -7  115.04   39.24
   2 -13  -7  152.24   52.17
   2 -13  -7  106.73   40.97
   2  13  -7  102.82   35.51
   2 -13  -6   48.33   29.11
  -2 -13  -6   58.15   32.89
   2  13  -6   38.55   18.50
   2 -13  -6   61.29   35.58
   2  13  -6   48.50   27.14
   2 -13  -5  134.48   41.11
  -2 -13  -5  134.47   43.69
   2  13  -5  121.31   37.63
   2 -13  -5  124.77   43.99
   2 -13  -4   87.64   36.47
   2  13  -4   98.30   36.23
   2 -13  -4   41.87   21.28
  -2 -13  -4   95.06   37.06
  -2 -13  -3   32.98   24.44
   2 -13  -3   15.96   21.81
   2  13  -3   -0.73   15.12
   2 -13  -3   12.21   11.88
  -2 -13  -2   12.37   23.47
   2 -13  -2   10.40   14.39
   2  13  -2   32.73   28.03
   2 -13  -2    9.99   11.25
   2 -13  -1   47.23   27.87
  -2 -13  -1   20.23   14.50
   2  13  -1   14.30   14.93
   2 -13  -1   48.54   21.74
  -2 -13   0   -1.71    2.25
  -2 -13   0    8.41    4.02
  -2 -13   1   38.21   12.16
   2 -13   1   44.98   12.68
   2 -13   1   22.60   19.36
  -2 -13   1   25.28    9.33
  -2 -13   1   81.05   33.86
   2 -13   1   23.84    9.36
   2  13   1   25.25   23.25
   2 -13   1   21.89   14.76
   2  13   2  -12.98   14.11
   2 -13   2    0.89   10.06
  -2 -13   2    4.73    6.72
   2 -13   2   35.76   14.87
  -2 -13   2    6.24   17.48
   2 -13   2    6.67    8.67
  -2 -13   2   -2.06    5.05
   2 -13   2   12.82    7.11
   2  13   3    4.86   14.35
  -2 -13   3  -20.27   21.43
   2 -13   3    7.97   13.68
   2 -13   3   13.25   10.06
   2 -13   3   26.15   15.49
  -2 -13   3   18.81   11.82
  -2 -13   3   15.17   10.81
   2 -13   4   52.18   20.57
   2  13   4   70.55   12.99
  -2 -13   4   70.80   33.00
   2 -13   4   59.72   26.31
   2  13   4   53.20   12.28
   2  13   4   47.84   23.91
  -2 -13   4   49.26   23.01
   2 -13   5  181.63   46.01
   2  13   5  155.70   26.12
  -2 -13   5   96.53   30.93
   2  13   5  104.87   20.78
   2  13   5   99.31   38.55
  -2  13   5  136.65   21.90
  -2 -13   5  134.27   40.74
   2 -13   5  120.51   32.67
  -2  13   5  112.76   20.20
   2 -13   6   52.46   23.09
   2  13   6   55.83   18.13
   2  13   6   44.70   29.74
  -2  13   6   58.05   18.89
   2  13   6   53.85   17.79
  -2  13   6   41.17   16.55
   2 -13   6   66.89   25.90
  -2 -13   6   16.56   10.76
  -2  13   7   97.39   26.68
  -2 -13   7   89.75   34.87
   2  13   7  120.92   31.32
   2 -13   7  143.63   40.14
   2  13   7   83.24   37.93
   2 -13   7  144.39   45.49
   2  13   8   34.91   20.34
   2 -13   8   14.82   21.06
  -2  13   8    7.05    9.83
   2 -13   8   31.02   20.41
  -2 -13   8   25.50   26.10
   2  13   8   32.34   29.54
   2 -13   9  161.48   53.64
  -2  13   9  211.07   47.42
  -2 -13   9  126.58   52.30
   2  13   9  142.57   40.72
  -2 -13  10  -16.71   23.47
   2 -13  10   21.87   21.63
  -2  13  10   -7.65   10.93
   2  13  10  -21.57   25.08
  -2 -13  11    5.66   18.72
   2 -13  11  -14.79   26.93
   2  13  11  -11.30   17.15
   2 -13  12   -2.57   17.58
  -2 -13  12   60.41   42.41
  -2 -13  13   45.85   39.06
   2 -13  13  -11.74   24.90
  -2 -13  14   56.95   50.99
   2 -13  14  -20.78   27.76
   2  14 -14   37.08   39.33
   2 -14 -13  -64.64   51.00
  -2 -14 -13  -12.56   38.74
   2  14 -13   10.76   27.63
   2 -14 -12   30.06   27.85
   2 -14 -12   39.80   43.60
  -2  14 -12   35.73   24.87
  -2 -14 -12   23.59   34.66
  -2 -14 -11   47.45   29.96
   2  14 -11   29.48   25.89
   2 -14 -11   26.05   32.56
   2 -14 -11    7.55   24.44
  -2  14 -11   15.71   15.83
  -2 -14 -11  -34.13   31.01
  -2  14 -10    4.49   13.60
   2  14 -10   82.40   45.35
  -2 -14 -10   44.60   34.34
  -2 -14 -10   44.58   35.50
   2 -14 -10   26.83   23.13
   2 -14 -10   50.99   35.60
  -2 -14  -9   51.27   34.36
   2  14  -9   35.49   25.13
   2 -14  -9   60.73   40.15
  -2 -14  -9   21.54   25.91
  -2  14  -9   24.49   20.12
   2 -14  -9    8.00   24.61
  -2 -14  -8    9.67   12.65
   2  14  -8   -7.35   12.19
   2  14  -8   46.21   23.98
  -2  14  -8   35.29   23.51
   2 -14  -8   39.54   30.25
   2 -14  -8   41.89   30.28
   2 -14  -7  -15.65   13.84
   2  14  -7   -2.50   16.20
   2  14  -7    0.44   15.52
   2 -14  -7   -4.78   19.74
  -2 -14  -7  -24.58   29.36
  -2 -14  -6   74.89   36.32
   2 -14  -6   -6.98   20.68
   2  14  -6   26.43   18.40
   2 -14  -6   87.02   43.47
  -2 -14  -5   -6.64   29.06
   2  14  -5   -2.40    9.14
   2 -14  -5    6.44   11.28
   2 -14  -5    1.36   22.56
  -2 -14  -4  248.65   58.18
   2 -14  -4  245.37   52.12
   2 -14  -4  195.58   58.18
   2  14  -4  245.61   60.17
   2 -14  -3    7.78   15.17
   2 -14  -3   13.29   26.78
   2  14  -3   36.19   30.49
  -2 -14  -3   36.45   16.82
   2  14  -2  105.47   34.74
   2 -14  -2   92.47   35.30
   2 -14  -2   84.11   30.07
  -2 -14  -2   92.59   34.30
   2 -14  -1   -6.79   16.91
   2 -14  -1   40.22   23.64
   2  14  -1   -3.57   20.27
  -2 -14  -1   23.62   17.28
   2  14   0   -7.96   21.21
   2 -14   0   -9.98   12.52
  -2 -14   0   -4.94   11.24
   2 -14   0   10.00   13.82
   2 -14   1    8.92    5.55
   2 -14   1    4.86    4.80
  -2 -14   1   -4.17    3.65
   2 -14   1  -13.98   17.09
  -2 -14   1   -1.92   13.16
   2 -14   1   -6.03   12.10
  -2 -14   1   12.49    9.13
  -2 -14   2   67.69   18.02
  -2 -14   2   61.13   25.76
   2  14   2   84.03   39.82
   2 -14   2   73.48   18.69
   2 -14   2   52.65   25.23
   2 -14   2   87.23   30.35
   2 -14   2   88.40   22.00
  -2 -14   2   87.25   21.64
   2  14   3    9.94   10.24
  -2 -14   3    2.07   11.10
   2 -14   3    7.84    9.82
   2 -14   3   31.77   18.27
  -2 -14   3   21.40   12.27
   2 -14   3   25.85   29.28
   2 -14   3   27.55   20.23
  -2 -14   3   22.78   12.86
   2 -14   4  269.24   47.70
   2 -14   4  263.46   58.94
  -2 -14   4  180.70   47.18
   2 -14   4  226.85   43.16
  -2 -14   4  217.81   44.06
   2  14   4  255.01   62.15
   2  14   5   -7.61   18.33
  -2  14   5   -4.38    5.14
  -2  14   5    8.92    6.38
  -2 -14   5    3.43   21.19
   2 -14   5   25.49   21.40
   2  14   5    2.97    4.51
   2 -14   5  -11.84   13.55
   2  14   5   -5.56    3.90
   2 -14   5   18.00   16.86
  -2 -14   6   14.26   15.58
   2  14   6   25.43   11.77
   2  14   6   14.70   19.21
   2 -14   6   20.89   11.41
  -2  14   6   30.65   15.05
   2 -14   6   37.71   20.79
   2 -14   6   54.14   26.57
  -2 -14   6   25.02   27.38
   2  14   7   15.00   11.96
  -2 -14   7   11.94    9.96
   2 -14   7   32.18   22.94
   2 -14   7    6.39   13.70
   2 -14   7   19.43   17.39
  -2  14   7  -18.52   12.21
   2  14   7   22.61   18.39
  -2 -14   8   -6.66   14.97
   2 -14   8   25.21   22.25
   2  14   8    2.02   10.90
  -2  14   8   20.37   14.07
   2  14   8  -35.86   27.65
   2 -14   8    2.28   14.08
   2 -14   9   71.80   40.09
  -2  14   9   43.01   22.71
   2  14   9   19.34   16.28
  -2 -14   9   30.80   24.39
  -2 -14  10   64.04   38.95
   2 -14  10   66.07   39.31
   2 -14  11   18.99   24.23
  -2 -14  11   52.05   41.61
  -2 -14  12  -21.72   32.13
   2 -14  12   45.47   41.81
   2 -14  13  -68.31   45.20
  -2 -14  13   13.75   31.03
  -2 -14  14  -18.01   21.87
   2 -14  14    2.50   22.43
   2  15 -14   80.83   51.17
  -2 -15 -13   32.63   40.45
   2  15 -13   64.39   45.90
   2 -15 -13   58.01   47.65
   2  15 -12   24.71   30.77
   2 -15 -12    8.42   28.33
  -2 -15 -12    3.82   17.60
   2 -15 -12   75.57   42.16
   2 -15 -11  -58.54   39.16
   2  15 -11   -3.08   27.26
  -2  15 -11  -17.99   26.41
  -2 -15 -11   -3.77   24.00
  -2 -15 -11  -21.53   26.11
   2 -15 -11   14.19   26.46
  -2 -15 -10   -6.08   23.69
   2 -15 -10   48.88   33.37
  -2  15 -10   14.03   20.85
   2  15 -10   26.68   27.17
  -2 -15 -10   37.46   28.09
   2 -15 -10   40.52   38.84
   2  15  -9   68.24   33.90
  -2 -15  -9   83.96   44.95
   2 -15  -9   58.45   36.98
  -2 -15  -9   31.99   23.76
   2 -15  -9   65.14   33.75
   2  15  -8    3.53   15.98
   2 -15  -8   -4.22   12.33
   2 -15  -8    1.45   16.41
  -2 -15  -8  -15.27   24.08
   2 -15  -7   19.87   31.73
  -2 -15  -7   22.50   14.83
   2  15  -7   -7.49   14.66
   2 -15  -7   62.48   37.89
  -2 -15  -6   15.19   23.24
   2 -15  -6  -44.66   31.99
   2  15  -6   14.32   12.83
   2 -15  -6    0.98   16.73
  -2 -15  -5   27.61   13.46
   2  15  -5   28.46   16.99
   2 -15  -5   90.48   45.09
   2 -15  -5   72.27   38.07
   2 -15  -4  203.85   61.40
   2  15  -4  143.25   46.91
  -2 -15  -4  180.79   53.24
   2 -15  -4  161.37   43.84
   2 -15  -3   59.56   29.26
   2 -15  -3   48.90   29.76
  -2 -15  -3   22.98   13.66
   2  15  -3   64.62   30.03
   2  15  -2  121.96   44.87
   2 -15  -2  111.19   40.52
   2 -15  -2  130.62   38.82
  -2 -15  -2  186.88   48.61
   2  15  -1  -18.33   25.43
   2 -15  -1    9.65   11.98
   2 -15  -1   26.30   14.58
  -2 -15  -1   23.93   18.30
  -2 -15   0   38.92   25.76
   2 -15   0   -2.24   17.19
   2  15   0   15.17   22.28
   2 -15   0   22.57   15.36
   2  15   1   -5.90   19.28
   2 -15   1   12.22    4.86
  -2 -15   1    8.26    4.40
  -2 -15   1   18.95    7.62
   2 -15   1    7.69    5.94
   2 -15   1   27.87   15.25
  -2 -15   1   14.11   18.49
  -2 -15   2  127.37   24.11
  -2 -15   2  153.20   42.59
   2  15   2  257.24   66.82
   2 -15   2  181.87   53.83
  -2 -15   2  122.45   24.10
   2 -15   2  155.48   38.90
   2 -15   2  142.89   25.85
   2 -15   2  132.16   25.25
  -2 -15   3   17.03   19.80
   2 -15   3   23.17   11.83
  -2 -15   3   52.20   20.57
   2 -15   3   48.51   30.66
   2  15   3   43.12   29.49
   2 -15   3   13.50   14.49
  -2 -15   3   43.96   19.37
   2 -15   3   48.25   19.11
   2 -15   4  181.36   42.84
   2 -15   4  202.57   42.99
   2  15   4  182.49   57.10
   2 -15   4  206.54   55.47
  -2 -15   4  125.32   40.49
  -2 -15   4  154.21   36.16
  -2 -15   5   53.01   28.47
   2 -15   5   62.88   26.96
   2 -15   5   25.26   23.64
   2  15   5   82.22   40.32
   2  15   5   15.95    5.07
  -2 -15   5   -1.39   14.40
   2 -15   5    7.60   20.48
  -2 -15   6   21.78   14.71
   2 -15   6    5.10   14.59
   2  15   6   13.73    4.86
   2  15   6  -32.32   24.55
  -2 -15   6   30.22   25.08
   2 -15   6   27.85   23.15
   2 -15   6    8.07   10.98
   2  15   7   41.42   35.75
   2 -15   7   24.71   22.77
   2 -15   7   18.11   18.63
  -2 -15   7   50.34   29.13
   2 -15   7   36.28   22.78
  -2 -15   7   31.20   28.89
   2 -15   8   21.67   13.31
  -2 -15   8  -15.17   11.64
   2 -15   8   -7.16   14.65
   2 -15   8   24.75   29.58
  -2 -15   9   39.75   33.80
   2 -15   9   65.21   41.11
   2 -15  10   24.04   27.15
  -2 -15  10   50.17   37.31
   2 -15  11  -11.28   22.36
  -2 -15  11  -10.81   19.15
   2 -15  12   27.29   29.59
  -2 -15  12   12.41   17.38
  -2 -15  13   36.75   44.65
   2 -15  13   18.08   24.20
  -2 -15  14   94.80   55.25
   2 -15  14    7.00   17.27
   2  16 -13   21.71   20.20
   2 -16 -12  -17.61   30.73
   2 -16 -12   20.09   20.66
  -2 -16 -12   55.70   51.35
   2  16 -12  -29.11   34.56
  -2 -16 -11  -16.57   30.01
   2  16 -11   -5.59   22.66
   2 -16 -11   33.69   29.75
  -2 -16 -11   -2.25   14.85
   2 -16 -11   -4.11   13.74
   2  16 -10  -24.21   28.64
   2 -16 -10   54.40   43.88
   2 -16 -10   -1.96   17.23
  -2 -16 -10   13.46   21.69
  -2 -16 -10  -10.34   25.25
   2 -16  -9  -21.28   38.71
  -2 -16  -9   59.76   42.71
  -2 -16  -9   57.90   40.09
   2 -16  -9    1.00   13.58
  -2 -16  -8   31.56   28.55
   2 -16  -8   29.48   33.11
   2  16  -8   23.14   22.80
   2 -16  -8  117.44   53.01
  -2 -16  -7  -17.25   17.52
   2 -16  -7   21.36   26.70
   2 -16  -7   52.72   37.48
   2  16  -7   -8.20   14.30
  -2 -16  -6  -12.55   13.69
   2 -16  -6  -14.44   19.19
   2 -16  -6  -29.98   24.45
   2  16  -6   34.64   31.25
   2  16  -5    6.49   14.03
   2 -16  -5  -16.37   11.23
  -2 -16  -5   49.57   32.82
   2 -16  -5   36.25   32.08
   2  16  -4   -3.05   18.09
   2 -16  -4   -6.40   14.80
  -2 -16  -4   19.22   21.39
   2 -16  -4  -34.02   17.17
   2 -16  -3  -11.90   21.93
  -2 -16  -3  -44.07   29.09
   2  16  -3  -38.07   28.09
   2 -16  -3   12.95   20.40
   2 -16  -2   30.09   10.17
   2  16  -2    0.46   16.66
  -2 -16  -2   16.54   16.67
   2 -16  -2   39.89   29.47
   2 -16  -1   29.61   17.43
   2  16  -1   21.65   26.39
  -2 -16  -1  -14.90   21.15
   2 -16  -1   -8.17   10.56
   2  16   0  -12.63   22.69
   2 -16   0  -32.14   21.96
   2 -16   0    9.43   26.68
  -2 -16   0  -27.56   23.86
  -2 -16   1    3.40    3.52
  -2 -16   1   33.68   19.05
  -2 -16   1    8.09    5.66
   2 -16   1   24.71   20.77
   2  16   1   -3.09   11.64
   2 -16   2   38.37   27.35
   2 -16   2   28.84   22.75
  -2 -16   2   13.15    9.92
   2 -16   2   15.21    7.42
  -2 -16   2   13.06   19.44
   2  16   2  -14.27   24.94
  -2 -16   3  -21.56   19.84
   2 -16   3  -27.16   22.01
   2  16   3  -43.51   37.59
   2 -16   3   12.49   10.74
  -2 -16   3   20.03   14.27
   2 -16   3    7.47   10.17
   2 -16   4   12.75   13.63
  -2 -16   4    4.51   10.22
   2 -16   4    0.81   16.57
   2  16   4   39.80   29.46
   2 -16   4   18.84   22.95
  -2 -16   4  -15.67   14.81
   2 -16   5   -1.28    8.97
  -2 -16   5    1.36    7.04
  -2 -16   5   29.90   16.24
   2  16   5   10.84   26.34
   2 -16   5   52.93   25.33
   2  16   6   24.20   32.13
  -2 -16   6   16.27   16.84
  -2 -16   6   24.78   24.23
   2 -16   6   20.33   18.67
   2 -16   6   25.62   22.57
   2 -16   6   15.35   17.22
   2 -16   7   -8.17   17.27
  -2 -16   7  -19.60   23.53
  -2 -16   7  -15.76   17.61
   2  16   7  -20.44   13.83
   2 -16   7   12.29   18.25
   2 -16   7   21.47   18.60
   2 -16   8  -18.67   20.62
  -2 -16   8   11.75   29.88
  -2 -16   8    2.37   13.12
   2 -16   8    4.33   13.30
   2 -16   8   51.42   34.46
   2 -16   9  -17.52   27.96
  -2 -16   9   -6.56   13.10
   2 -16   9    1.94   15.15
   2 -16  10   19.14   27.42
  -2 -16  10   28.59   30.87
  -2 -16  11   19.51   23.97
   2 -16  11   25.77   22.10
   2 -16  12  -10.74   26.83
  -2 -16  12   16.00   31.02
   2 -16  13   39.04   34.89
  -2 -16  13   16.52   30.89
   2  17 -13  -70.35   47.93
   2 -17 -12  -22.31   29.73
  -2 -17 -12   -8.68   30.89
   2  17 -12    8.11   16.86
   2 -17 -12   30.60   40.25
  -2 -17 -11   63.80   44.62
   2 -17 -11   24.64   36.88
  -2 -17 -11   33.88   30.34
   2 -17 -11   -0.99   22.20
   2 -17 -10  -20.83   26.50
  -2 -17 -10   -1.07   13.41
   2 -17 -10   10.83   15.55
  -2 -17 -10    1.75   22.94
   2 -17  -9   48.60   36.80
  -2 -17  -9   66.39   40.73
   2 -17  -9   59.12   36.04
  -2 -17  -9   18.16   35.06
  -2 -17  -8   41.95   39.80
   2 -17  -8   21.68   36.05
   2 -17  -8   63.57   42.07
  -2 -17  -7   -2.81   13.56
   2 -17  -7   27.80   29.84
   2  17  -7   49.26   33.88
   2 -17  -7   65.58   44.05
   2 -17  -6   -8.87   14.34
  -2 -17  -6  -10.99   16.91
   2  17  -6   17.14   18.77
   2 -17  -6   19.77   26.04
   2 -17  -5   31.38   28.72
  -2 -17  -5    3.06   15.68
   2 -17  -5   17.85   21.41
   2  17  -5   18.62   17.58
   2  17  -4  -30.26   21.35
  -2 -17  -4   -0.79   12.29
   2 -17  -4  -12.26   22.28
   2 -17  -4   -5.88   21.80
   2 -17  -3   53.24   31.52
   2  17  -3   62.91   31.47
   2 -17  -3   71.49   28.18
  -2 -17  -3   73.87   36.84
   2  17  -2    8.48   10.87
  -2 -17  -2   32.60   25.48
   2 -17  -2   19.52   27.73
   2 -17  -2   39.73   23.87
   2 -17  -1  435.23   89.67
  -2 -17  -1  452.01   83.24
   2 -17  -1  399.63   68.58
   2  17  -1  439.93   88.80
   2  17   0   32.97   27.41
   2 -17   0   22.07   27.56
  -2 -17   0  -18.52   28.54
   2 -17   0   -7.83   14.59
   2 -17   1  456.80   91.03
   2 -17   1  463.02   72.21
  -2 -17   1  472.31   80.30
   2  17   1  526.88  100.43
  -2 -17   2   12.76    8.31
   2 -17   2   -1.12    4.71
   2 -17   2    3.48   16.52
   2 -17   2   37.07   29.86
  -2 -17   2  -33.22   25.49
   2  17   2   17.77   12.83
  -2 -17   3   39.08   15.26
   2  17   3   93.82   42.98
   2 -17   3   57.16   20.27
  -2 -17   3   67.50   35.79
   2 -17   3   68.79   30.11
   2 -17   3   38.53   29.49
   2  17   4   14.98   18.72
  -2 -17   4    6.83    6.21
   2 -17   4    5.22    7.70
  -2 -17   4  -17.10   18.25
   2 -17   4   28.01   22.21
   2 -17   4    1.77   19.23
   2 -17   5   16.57   17.82
  -2 -17   5   -7.21   15.06
   2 -17   5  -26.00   24.87
   2  17   5  -21.06   31.71
  -2 -17   5   20.42   22.51
   2 -17   5    1.60    8.37
  -2 -17   6   10.48   10.60
   2 -17   6   17.53   25.87
   2 -17   6   31.36   19.16
   2 -17   6   20.68   19.45
   2  17   6   -0.77   19.33
  -2 -17   6   15.20   13.55
  -2 -17   7   25.16   28.33
   2  17   7   18.15   19.29
  -2 -17   7   16.83   18.84
   2 -17   7   53.00   25.84
   2 -17   7   75.77   33.58
   2 -17   7   59.87   29.01
  -2 -17   8   21.95   23.64
   2 -17   8  -20.06   23.13
   2 -17   8   30.06   21.44
  -2 -17   8   24.58   17.20
   2 -17   8    2.01   16.67
   2 -17   9   50.69   33.06
  -2 -17   9   43.83   33.20
   2 -17   9   67.36   40.13
  -2 -17   9    3.78   16.72
  -2 -17  10    6.62   15.68
   2 -17  10   42.61   31.22
   2 -17  11   44.72   32.90
  -2 -17  11   17.76   16.31
  -2 -17  12   53.58   40.60
   2 -17  12   -5.10   19.64
  -2 -17  13   31.79   38.06
   2 -17  13  -67.76   45.61
   2 -18 -12   28.07   22.50
   2 -18 -11   -3.59   25.12
  -2 -18 -11   11.07   23.47
   2 -18 -11   -6.95   19.00
  -2 -18 -11   18.31   36.42
  -2 -18 -10    1.95   22.71
   2 -18 -10  -83.10   46.53
  -2 -18 -10  -28.06   22.84
   2 -18 -10  -14.55   26.39
   2 -18  -9   17.69   30.52
  -2 -18  -9    2.00   19.18
   2 -18  -9  -19.60   23.09
  -2 -18  -9   11.37   22.33
   2 -18  -8  -15.93   26.98
   2 -18  -8   23.17   36.19
  -2 -18  -8   30.22   33.74
  -2 -18  -8   -1.72   20.36
   2 -18  -7   30.68   30.05
   2  18  -7   -9.69   19.07
  -2 -18  -7   -4.17   18.22
   2 -18  -7  -22.71   24.22
  -2 -18  -6   38.79   26.48
   2  18  -6   44.31   25.99
   2 -18  -6   36.13   30.85
   2 -18  -6    3.52   13.03
  -2 -18  -5  -21.41   22.22
   2 -18  -5   56.29   42.69
   2 -18  -5   11.55   16.93
   2  18  -5   46.47   31.62
   2  18  -4  -16.35   26.38
  -2 -18  -4   13.90   17.45
   2 -18  -4   18.79   17.09
   2 -18  -4    0.03   25.57
  -2 -18  -3  -22.35   27.08
   2  18  -3  -17.48   19.39
   2 -18  -3   44.27   30.13
   2 -18  -3   32.13   31.12
   2 -18  -2   12.86   19.75
  -2 -18  -2    1.25   19.20
   2  18  -2    5.29   13.36
   2 -18  -2   -0.59   18.28
   2  18  -1  101.26   52.89
   2 -18  -1   54.82   36.25
  -2 -18  -1   81.73   31.66
   2 -18  -1  116.19   41.06
   2 -18   0   96.95   44.47
   2  18   0  113.19   47.32
   2 -18   0   91.92   31.50
  -2 -18   0   85.02   35.19
   2  18   1   90.89   45.95
   2 -18   1   73.91   35.67
  -2 -18   1  107.67   39.15
   2 -18   1   59.65   30.54
   2 -18   2   54.05   30.84
   2  18   2    6.02   23.69
  -2 -18   2   -1.25   19.24
   2 -18   2  -17.10   25.79
   2 -18   3    5.10   20.89
   2 -18   3   -2.58   17.09
   2  18   3  -16.31   31.06
  -2 -18   3   14.22   21.99
   2 -18   4   34.72   30.07
   2 -18   4   19.05   11.40
  -2 -18   4   13.28   20.14
   2 -18   4   -3.86   16.58
  -2 -18   4   28.18   16.67
  -2 -18   5  -12.02   10.49
   2 -18   5    3.34   13.57
   2 -18   5    2.49    9.56
   2  18   5   -2.55   22.41
   2 -18   5  -14.33   20.19
  -2 -18   5   20.20   18.95
   2  18   6   38.51   36.51
  -2 -18   6   13.79    8.27
  -2 -18   6    8.59   16.87
   2 -18   6    1.64    9.20
   2 -18   6   35.10   25.27
   2 -18   6   24.43   18.04
  -2 -18   7    0.91   13.35
  -2 -18   7   -0.47   15.01
   2 -18   7    1.97   11.19
   2 -18   7   22.26   21.02
   2 -18   7   28.91   25.94
   2  18   7   15.34   26.01
  -2 -18   8   15.52   14.69
   2 -18   8    9.65   16.31
   2 -18   8  -11.34   21.31
  -2 -18   8   15.51   17.75
   2 -18   8    9.16    9.85
  -2 -18   9   13.18   22.48
   2 -18   9   40.54   30.54
  -2 -18   9  -13.49   21.56
  -2 -18  10   -6.42   24.62
   2 -18  10   30.08   30.32
  -2 -18  10   -3.58   21.54
  -2 -18  11   -6.18   34.39
   2 -18  11   35.85   35.31
  -2 -18  11   -6.33   16.24
   2 -18  12   11.58   22.57
  -2 -18  12   -6.70   22.67
  -2 -18  13   31.58   35.52
   2 -18  13    3.82   15.27
   2 -19 -11   46.53   42.82
   2 -19 -11    2.90   18.65
  -2 -19 -11   22.27   32.30
  -2 -19 -11   25.84   37.19
  -2 -19 -10  -33.83   39.34
   2 -19 -10  -76.50   45.80
   2 -19 -10  -58.12   43.97
  -2 -19 -10   13.45   21.20
   2 -19  -9   61.89   41.74
  -2 -19  -9    4.51   28.80
   2 -19  -9  -11.35   20.04
  -2 -19  -9   20.21   28.94
   2 -19  -8  -10.04   26.77
  -2 -19  -8  108.59   56.68
  -2 -19  -8   -5.51   19.29
   2 -19  -8  103.21   55.27
  -2 -19  -7   15.12   17.19
   2 -19  -7   -3.76   15.26
   2 -19  -7   10.32   22.09
   2  19  -6   23.21   31.57
  -2 -19  -6    9.20   15.48
   2 -19  -6    3.35   23.36
   2 -19  -6   -2.40   15.61
   2  19  -5   63.00   39.82
   2 -19  -5   -7.44   26.20
   2 -19  -5    8.24   20.04
  -2 -19  -5   -0.27   18.88
   2 -19  -4  -20.91   26.54
   2 -19  -4  -28.98   34.94
   2  19  -4   33.61   28.77
  -2 -19  -4   42.83   33.89
   2 -19  -3   32.09   24.51
  -2 -19  -3    4.18   12.10
   2 -19  -3  -33.67   37.54
   2  19  -3   64.86   43.77
  -2 -19  -2    8.74   19.43
   2 -19  -2  -33.27   18.17
   2 -19  -2   -6.89   12.09
   2  19  -2   -4.19   19.83
   2 -19  -1   13.99   18.40
   2  19  -1   41.59   29.71
   2 -19  -1   48.45   32.26
  -2 -19  -1   19.74   23.18
  -2 -19   0   40.21   31.84
   2  19   0    0.45   14.16
   2 -19   0   -2.39   13.75
   2 -19   0   -6.01   17.26
  -2 -19   1  -19.38   11.77
   2 -19   1   28.07   28.90
   2  19   1   28.10   27.67
   2 -19   1   38.42   24.69
  -2 -19   2   -5.91   17.41
   2 -19   2  -11.46   14.84
   2  19   3   -4.32   13.54
   2 -19   3   36.80   27.60
   2 -19   3    1.75   17.06
   2 -19   4    7.76   19.27
   2 -19   4    8.83   18.97
  -2 -19   4   -3.49   18.14
   2  19   4   18.14   15.24
   2 -19   5   25.86   18.98
   2 -19   5   26.77   27.89
  -2 -19   5   30.94   28.00
   2  19   5   35.02   32.15
   2 -19   6  -19.83   22.70
   2 -19   6   17.64   18.49
   2  19   6    7.95   20.74
  -2 -19   6   11.90   19.32
   2 -19   7   14.81    9.27
  -2 -19   7   17.18   22.07
   2 -19   7   -4.64   14.54
  -2 -19   8   54.30   33.18
  -2 -19   8   31.11   26.34
  -2 -19   9   20.99   23.23
  -2 -19   9  -13.76   18.20
  -2 -19  10   53.21   40.00
  -2 -19  10  -11.95   22.75
  -2 -19  11   -9.39   26.32
  -2 -20 -11   10.85   24.46
   2 -20 -11   41.19   35.01
   2 -20 -10   15.33   27.95
  -2 -20 -10   44.84   32.63
   2 -20 -10   -6.98   17.25
  -2 -20 -10  -16.10   31.46
   2 -20  -9   66.59   49.38
  -2 -20  -9  -14.14   29.59
   2 -20  -9   21.55   24.69
  -2 -20  -9   43.71   39.79
  -2 -20  -8    5.82   27.46
   2 -20  -8   -8.76   16.01
  -2 -20  -8  -37.01   39.68
   2 -20  -8   -0.49   15.71
  -2 -20  -7   20.12   25.12
   2 -20  -7  -62.71   46.79
   2 -20  -7  -18.25   24.69
  -2 -20  -7   60.92   46.17
   2 -20  -6   39.57   36.23
   2 -20  -6   59.65   39.52
  -2 -20  -6   -5.36   14.79
   2  20  -6   33.62   30.91
   2 -20  -5   -1.18   17.31
   2  20  -5  -12.95   22.63
   2 -20  -5   35.08   31.74
  -2 -20  -5   -1.78   16.78
   2  20  -4   68.94   43.99
   2 -20  -4   -1.45   18.39
  -2 -20  -4   26.33   33.21
   2 -20  -4   26.70   30.20
   2  20  -3   19.09   20.51
  -2 -20  -3    3.15   23.74
   2 -20  -3   39.39   36.97
   2 -20  -3   40.10   26.89
   2 -20  -2   39.92   38.25
   2 -20  -2  -16.77   21.48
   2  20  -2  -11.13   16.36
  -2 -20  -2  -58.31   33.71
   2 -20  -1  -32.50   32.20
   2 -20  -1   -7.81   17.52
   2  20  -1   48.77   44.75
  -2 -20  -1   33.58   32.54
   2 -20   0  113.60   43.37
   2 -20   0  139.25   61.94
   2  20   0  157.68   63.71
  -2 -20   0   99.43   36.43
   2  20   1   30.82   31.24
   2 -20   1   32.27   22.89
   2 -20   1   22.77   33.01
  -2 -20   1   45.23   33.61
  -2 -20   2   24.62   22.49
   2  20   2  -17.86   36.32
   2 -20   2  -46.70   41.69
   2 -20   2   -8.98   11.50
  -2 -20   3    8.74   18.12
   2  20   3  -42.03   40.80
   2 -20   3   -8.55   18.99
   2 -20   3  -48.02   37.07
   2 -20   4   20.58   30.23
  -2 -20   4   24.10   18.07
   2 -20   4   25.93   34.29
   2  20   4   49.21   36.78
   2 -20   5  -15.22   20.66
   2  20   5  -40.59   36.68
  -2 -20   5   22.64   31.36
   2 -20   5  -10.83   14.38
  -2 -20   6   -3.53   19.09
   2 -20   6    1.28   22.80
   2 -20   6   30.21   21.67
  -2 -20   7   -2.09   14.16
   2 -20   7    4.97   10.80
  -2 -20   8   30.76   29.15
  -2 -20   9  -27.72   24.96
  -2 -20  10   20.85   25.37
  -2 -21 -11   -0.15   21.42
   2 -21 -11  -12.85   19.50
  -2 -21 -10   21.49   33.54
   2 -21 -10   37.34   35.80
   2 -21 -10   -9.79   26.29
  -2 -21  -9  -44.78   37.55
  -2 -21  -9   36.04   39.36
   2 -21  -9    6.21   17.70
   2 -21  -9   -3.59   21.37
   2 -21  -8   22.44   28.94
   2 -21  -8  -29.36   27.99
  -2 -21  -8   66.85   48.57
  -2 -21  -8   -7.01   21.99
  -2 -21  -7   73.09   44.64
   2 -21  -7    7.18   18.47
  -2 -21  -7   36.60   31.63
   2 -21  -7   14.31   15.19
   2 -21  -6   15.95   27.55
  -2 -21  -6    0.46   15.02
   2 -21  -6   -5.48   15.39
   2 -21  -5   78.75   37.93
   2  21  -5   16.55   33.25
   2 -21  -5  -14.68   18.41
  -2 -21  -5   76.30   43.20
   2  21  -4   22.24   28.69
   2 -21  -4  -18.82   15.27
  -2 -21  -4   38.81   30.40
   2 -21  -3    0.18   21.07
   2  21  -3   -9.93   13.74
  -2 -21  -3  110.41   53.23
   2 -21  -3   91.42   54.20
  -2 -21  -2   74.43   38.51
   2 -21  -2    1.72   14.17
   2 -21  -2   40.78   42.03
   2  21  -2   34.58   30.24
   2  21  -1   31.74   27.27
   2 -21  -1   38.09   34.77
   2 -21  -1   20.09   24.85
  -2 -21  -1   22.74   29.16
   2  21   0   43.86   33.87
  -2 -21   0   43.06   29.72
   2 -21   0   37.00   23.77
   2 -21   0    5.65   23.36
   2 -21   1  -14.05   20.06
   2 -21   1  -29.68   25.49
   2  21   1  -27.29   35.26
  -2 -21   1  -27.30   29.35
   2  21   2    4.66   21.64
  -2 -21   2   15.41   24.14
   2 -21   2    4.64   21.98
   2 -21   2   -8.81   23.77
   2  21   3   16.54   25.80
   2 -21   3   63.97   42.85
   2 -21   3   38.29   28.51
  -2 -21   3   12.42   29.62
  -2 -21   4  -14.00   15.57
   2 -21   4   -2.58   11.50
   2 -21   4  -25.32   29.22
   2  21   5  -21.33   38.16
   2 -21   5   33.31   39.77
   2 -21   5   -4.75   16.65
  -2 -21   5    9.09   18.20
   2 -21   6   51.59   39.33
  -2 -21   6  -11.77   17.50
  -2 -21   7  -21.10   25.59
  -2 -21   7   15.82   14.23
   2 -21   7   38.58   28.96
  -2 -21   8   69.56   47.11
  -2 -21   9    8.57   18.96
  -2 -22 -10  -34.65   30.50
   2 -22 -10  -49.39   43.61
  -2 -22  -9  -35.32   34.67
   2 -22  -9  -59.48   49.39
   2 -22  -9   32.01   37.98
  -2 -22  -9   33.61   35.52
  -2 -22  -8   21.31   23.96
   2 -22  -8  -12.34   14.91
   2 -22  -8   -4.76   16.78
  -2 -22  -7    3.85   27.54
   2 -22  -7   32.74   37.50
  -2 -22  -7  -28.60   35.65
   2 -22  -7  -18.81   35.13
  -2 -22  -6  107.21   53.74
   2 -22  -6   -8.37   18.65
   2 -22  -6   43.82   45.85
  -2 -22  -6   11.06   33.16
   2 -22  -5   72.06   53.77
   2 -22  -5   31.42   35.20
  -2 -22  -5   22.15   39.40
   2 -22  -4   33.49   26.66
   2  22  -4  -41.93   42.75
   2 -22  -4    9.30   27.56
   2 -22  -3   26.21   33.21
  -2 -22  -3  -46.87   35.34
   2  22  -3   -3.88   16.25
   2 -22  -3   -7.14   24.89
  -2 -22  -2   12.02   24.57
   2 -22  -2   14.41   34.83
   2  22  -2   -5.39   21.40
   2 -22  -2  -17.07   19.69
   2 -22  -1  -37.63   34.40
  -2 -22  -1   19.66   23.54
   2  22  -1  -37.25   29.92
   2 -22   0   26.40   30.79
   2  22   0   60.13   45.44
   2 -22   0    0.70   16.97
  -2 -22   0   38.88   25.19
   2 -22   1   54.21   37.79
   2 -22   1    0.86   11.59
  -2 -22   1   24.70   27.03
   2  22   1   -4.81   22.40
   2  22   2   18.06   31.11
   2 -22   2   22.27   25.74
  -2 -22   2   18.08   15.64
   2 -22   2    5.04   16.92
  -2 -22   3   12.59   21.30
   2 -22   3    4.21   30.68
   2 -22   3    2.37   17.27
   2  22   3   19.88   29.83
   2 -22   4   -3.99   10.33
  -2 -22   4  -13.86   12.50
   2 -22   4   43.83   35.45
   2  22   4   24.78   36.40
   2 -22   5   -4.86   21.25
  -2 -22   5  -50.50   38.13
  -2 -22   6    9.53   23.42
   2 -22   6   31.20   37.90
   2 -22   7    0.86   13.81
  -2 -22   7   -7.86   19.81
  -2 -22   7    1.38   15.64
  -2 -22   8   25.08   17.22
  -2 -23  -8   -3.09   23.01
   2 -23  -8   25.57   40.27
  -2 -23  -8    2.33   25.18
   2 -23  -8    4.73   15.78
  -2 -23  -7  -48.95   35.13
   2 -23  -7    2.32   27.83
   2 -23  -7   11.14   30.32
   2 -23  -6    0.87   16.20
  -2 -23  -6   40.74   40.23
  -2 -23  -6  -37.64   27.01
   2 -23  -6   38.78   35.64
  -2 -23  -5   -7.01   29.33
   2 -23  -5   18.59   32.39
   2 -23  -5   -8.16   13.79
  -2 -23  -5   41.67   52.37
   2 -23  -4   40.54   31.95
   2 -23  -4    6.12   29.55
  -2 -23  -4   46.53   38.19
   2  23  -3   97.93   55.67
   2 -23  -3  -35.84   24.70
   2 -23  -3   16.40   30.16
  -2 -23  -3   41.22   40.56
   2  23  -2  -32.43   39.05
   2 -23  -2   -1.62   28.85
   2 -23  -2   -5.25   15.56
  -2 -23  -2   11.06   18.18
   2 -23  -1   40.33   34.29
   2 -23  -1  -29.52   29.48
   2  23  -1  -19.42   30.79
  -2 -23  -1  -37.35   32.70
   2  23   0   64.56   46.65
   2 -23   0    3.78   19.19
   2 -23   0    3.60   35.28
  -2 -23   0   87.33   46.11
   2 -23   1  -26.02   27.45
  -2 -23   1   -4.23   29.85
   2 -23   1   56.13   32.42
   2  23   1  -26.60   35.98
   2 -23   2    4.17   32.15
  -2 -23   2  -16.95   21.32
   2  23   2   -4.36   17.15
   2 -23   2  -10.35   19.49
   2 -23   3   39.71   29.14
   2  23   3  -35.97   44.48
  -2 -23   3  -42.53   33.84
   2 -23   3   40.04   30.45
  -2 -23   4    3.09   15.61
   2 -23   4  147.82   69.28
   2 -23   5   -5.57   15.05
  -2 -23   5   50.93   29.24
   2 -23   6   -3.76   18.28
  -2 -23   6   -2.80   17.68
  -2 -23   6  -18.15   24.67
  -2 -23   7   56.78   41.46
  -2 -23   7  -20.17   23.69
   2 -24  -8   15.55   30.16
   2 -24  -7   67.43   47.77
   2 -24  -7   19.24   26.62
  -2 -24  -7  -24.71   17.56
  -2 -24  -7  101.37   68.27
   2 -24  -6   42.91   31.62
  -2 -24  -6    6.95   27.43
   2 -24  -6   38.32   38.88
  -2 -24  -5   -7.00   29.59
   2 -24  -5    5.89   27.40
  -2 -24  -5  -36.30   41.56
   2 -24  -5   33.25   30.27
   2 -24  -4   11.39   25.85
  -2 -24  -4   20.66   33.64
   2 -24  -4    6.32   23.06
  -2 -24  -4  -21.85   30.48
   2 -24  -3   11.68   15.92
   2 -24  -3   -8.69   21.80
  -2 -24  -3   -6.51   14.05
  -2 -24  -2   22.58   14.77
   2 -24  -2   28.53   26.46
   2 -24  -2   73.17   45.86
   2 -24  -1   27.31   37.51
   2  24  -1   12.86   20.05
  -2 -24  -1    9.18   19.97
   2 -24  -1   32.37   32.30
  -2 -24   0   35.86   31.72
   2  24   0    2.36   23.20
   2 -24   0   -6.12   24.96
   2 -24   0   14.39   22.78
   2 -24   1  -17.69   22.75
  -2 -24   1  -27.73   29.57
   2  24   1   41.41   38.14
   2 -24   1  -34.83   23.86
  -2 -24   2  -18.84   31.64
   2 -24   2   41.73   26.26
   2 -24   3   41.90   38.69
  -2 -24   3  -36.85   35.35
  -2 -24   4   53.92   35.77
   2 -24   4  -11.93   33.28
  -2 -24   5   26.28   30.89
  -2 -24   5   15.95   14.11
   2 -24   5   37.89   45.17
  -2 -24   6   14.93   18.63
  -2 -24   6  -38.52   39.02
   2 -24   6   23.46   34.30
   2 -25  -7  -25.15   29.93
   2 -25  -6   21.85   27.63
  -2 -25  -6   55.28   38.76
   2 -25  -5  -27.30   28.64
  -2 -25  -5   72.11   49.15
  -2 -25  -4  -41.57   40.49
   2 -25  -4  -43.29   48.86
  -2 -25  -4   46.02   51.29
   2 -25  -4    1.68   28.43
  -2 -25  -3   62.28   50.19
  -2 -25  -3   17.99   31.61
   2 -25  -3    5.07   30.75
   2 -25  -3   12.49   16.14
  -2 -25  -2   72.53   52.41
   2 -25  -2   37.94   35.54
  -2 -25  -2  105.33   59.42
   2 -25  -2   29.24   30.68
   2 -25  -1   -8.87   22.94
   2 -25  -1  -20.25   24.29
   2 -25   0   21.29   28.05
   2 -25   0   27.81   36.08
  -2 -25   0   78.22   48.00
  -2 -25   1   39.00   26.08
   2 -25   1  -43.76   37.05
  -2 -25   2   12.50   24.08
   2 -25   2   79.50   59.10
  -2 -25   3    6.36   21.82
   2 -25   3  -24.80   23.69
  -2 -25   3   11.83   17.67
  -2 -25   4   -6.35   18.12
   2 -25   4  -13.84   36.41
   2 -25   5   14.91   20.05
  -2 -25   5    0.09   15.60
  -2 -25   5   -8.94   26.51
   2 -25   6   31.89   37.13
  -2 -25   6  -23.47   33.47
   2 -26  -6   20.37   32.82
   2 -26  -5   38.11   39.27
  -2 -26  -4   17.58   22.29
   2 -26  -4   -8.58   24.54
   2 -26  -3  -26.46   29.08
  -2 -26  -3   68.15   38.10
  -2 -26  -2  -14.03   33.50
   2 -26  -2    6.76   20.00
  -2 -26  -1   10.90   28.36
  -2 -26  -1   53.25   39.41
   2 -26  -1  -34.69   34.38
   2 -26   0  -12.64   36.97
  -2 -26   0    5.54   21.94
  -2 -26   0  -23.81   17.79
  -2 -26   1  -50.24   46.54
   2 -26   1  -33.36   40.56
  -2 -26   1   30.62   16.88
  -2 -26   2   52.71   48.12
   2 -26   2  -39.86   49.76
  -2 -26   3  -31.53   34.06
   2 -26   3  -17.52   17.00
  -2 -26   3   -6.93   35.73
   2 -26   4  -27.88   40.83
  -2 -26   4   -5.32   23.66
   2 -26   5  -24.04   30.13
  -2 -26   5   -2.49   19.89
  -2 -27  -3    3.05   18.95
  -2 -27  -2    1.16   23.15
  -2 -27  -1  -58.74   39.00
  -2 -27   0   -1.46   23.74
  -2 -27   1   11.21   29.53
  -2 -27   2   -1.68   16.08
  -3   0 -17   13.94   24.97
   3   0 -16   -6.44   34.62
  -3   0 -16  142.96   56.68
   3   0 -15  -40.60   38.21
  -3   0 -15   -9.90   17.41
  -3   0 -14    1.93   14.39
   3   0 -14   22.28   23.22
  -3   0 -13  -16.40   22.18
   3   0 -13    3.32   17.00
   3   0 -12   18.49   28.14
  -3   0 -12    5.39   15.97
  -3   0 -12  -32.89   30.65
   3   0 -11   12.96   11.58
  -3   0 -11   25.96   28.35
  -3   0 -11   17.03   22.81
  -3   0 -10   36.88   30.93
   3   0 -10  -31.95   26.10
  -3   0 -10   52.67   29.30
   3   0 -10   -4.80    7.07
   3   0 -10   -1.44    3.49
  -3   0  -9   -9.36   19.70
   3   0  -9    1.46    3.54
   3   0  -9   -2.46    4.77
   3   0  -9  -29.02   23.68
  -3   0  -9   22.58   20.06
  -3   0  -8   17.53   18.61
  -3   0  -8   19.22   17.97
   3   0  -8   -7.80    7.08
   3   0  -8   -4.29    9.34
  -3   0  -7   14.03   23.00
   3   0  -7  -11.73    9.02
  -3   0  -7  -12.08   17.32
  -3   0  -7   11.56    5.14
   3   0  -7   -3.86    9.08
  -3   0  -6   28.01   16.94
  -3   0  -6   -0.53    2.96
   3   0  -6    7.21    5.76
  -3   0  -6   11.29   15.06
   3   0  -6   -5.04    7.99
  -3   0  -5    4.94    5.68
   3   0  -5   -3.52    6.55
  -3   0  -5   -0.93    8.64
  -3   0  -5   13.06   12.89
   3   0  -5    1.30   11.17
   3   0  -4   -4.95    6.96
  -3   0  -4    1.81    4.78
  -3   0  -4    7.74    7.83
   3   0  -4    6.82    6.58
  -3   0  -4    1.36    6.40
  -3   0  -3   -9.30    8.72
   3   0  -3    3.18    6.86
   3   0  -3   19.47   15.55
   3   0  -3   11.09    8.40
  -3   0  -3    5.65    6.43
  -3   0  -3   -1.09    7.02
  -3   0  -2    9.82    7.43
   3   0  -2   -4.52    6.47
   3   0  -2   11.73    9.30
  -3   0  -2    2.82    3.95
  -3   0  -2    8.48    5.86
   3   0  -2    9.89    8.58
  -3   0  -1  -10.67    6.61
   3   0  -1    6.70    7.77
   3   0  -1   15.16    9.01
   3   0  -1   -0.74    5.40
  -3   0  -1    3.42    4.25
  -3   0  -1    7.19    7.38
  -3   0   0   -9.47    8.62
  -3   0   0   10.58    8.75
   3   0   0   -5.14    5.40
   3   0   0   -8.14    7.58
  -3   0   0   14.35    7.43
   3   0   0   -8.97    8.05
  -3   0   1   10.12    7.08
   3   0   1   -5.93    6.24
   3   0   1    5.71    6.30
  -3   0   1   11.44    9.03
   3   0   1   14.94    6.89
  -3   0   1   13.79    9.64
   3   0   2    4.09    5.77
  -3   0   2    5.85    8.04
  -3   0   2    6.37    9.82
  -3   0   2   13.70   10.51
   3   0   2    4.28    5.25
   3   0   2   -7.01    7.78
   3   0   3  -14.24   10.85
   3   0   3   -3.38    5.68
  -3   0   3    5.95    9.79
  -3   0   3   -1.10    5.53
   3   0   3    8.07    6.97
  -3   0   3    1.50    5.55
  -3   0   4    0.19    6.98
   3   0   4   11.18   11.09
   3   0   4   -8.87    6.59
   3   0   4   -8.76   10.50
  -3   0   4   -6.31    7.32
  -3   0   4   -0.77    8.68
   3   0   5   -1.03    8.02
  -3   0   5   -1.95    8.35
  -3   0   5    2.82    9.90
   3   0   5    1.62    7.02
   3   0   5   15.42    7.51
  -3   0   5   11.70   15.90
  -3   0   5   -7.94    9.41
   3   0   6   23.47   15.69
  -3   0   6   10.91    9.91
   3   0   6    5.82    5.36
  -3   0   6   18.79   18.32
   3   0   7   -7.24    4.95
  -3   0   7   -2.00    6.04
  -3   0   7   -8.55   15.26
  -3   0   8    2.20    8.88
  -3   0   9   19.45   22.84
  -3   0  10   41.62   28.91
  -3   0  11    4.00   14.93
  -3   0  12  -11.45   26.71
  -3   0  13   32.72   34.83
   3   0  14   24.14   33.01
  -3   0  14  -42.48   41.79
   3   0  15   20.87   25.23
  -3   0  15   14.69   27.08
   3   0  16  -21.29   30.37
  -3   0  16    3.89   29.97
  -3   1 -17  -26.55   29.08
   3   1 -16   24.49   28.43
  -3  -1 -16   13.30   22.46
  -3   1 -16   -0.94   16.92
  -3  -1 -15   56.76   41.74
   3  -1 -15   62.87   48.62
  -3   1 -15  -13.63   23.28
   3   1 -15   -4.08   24.48
   3   1 -14  -15.52   25.97
   3  -1 -14    2.09   24.55
  -3  -1 -14   69.34   40.22
  -3   1 -14   26.88   29.95
  -3   1 -13   21.13   19.60
   3   1 -13   36.72   29.77
  -3  -1 -13   55.05   32.06
   3  -1 -13   72.59   51.72
  -3  -1 -12    5.00   14.65
   3   1 -12   64.36   37.43
  -3   1 -12  -10.97   21.02
  -3  -1 -12   36.25   29.85
  -3   1 -12   51.92   35.63
   3  -1 -12    2.36   15.85
   3   1 -11   77.18   34.17
  -3  -1 -11  109.66   43.58
  -3   1 -11  102.26   42.00
   3  -1 -11  140.36   50.47
  -3  -1 -11  117.17   45.72
  -3   1 -11   59.29   28.89
  -3   1 -10   47.85   37.63
   3  -1 -10    8.08   19.88
  -3   1 -10  -21.73   21.21
  -3  -1 -10   -1.74   16.69
   3  -1 -10    5.39    7.38
   3  -1 -10    4.23    4.21
  -3  -1 -10   19.92   27.01
   3   1 -10   31.24   19.54
  -3   1  -9  166.59   43.05
   3   1  -9  136.98   18.84
   3  -1  -9  139.84   25.85
   3  -1  -9  160.30   26.96
   3  -1  -9  139.95   44.98
   3   1  -9  160.41   45.11
  -3  -1  -9  125.83   39.37
  -3   1  -9  145.85   45.16
  -3  -1  -9  167.86   48.79
   3   1  -9  112.39   18.46
  -3   1  -8   40.37   24.12
   3  -1  -8  -29.62   16.17
   3   1  -8    9.91    7.17
  -3  -1  -8    3.85    4.83
  -3  -1  -8    7.35   17.73
   3   1  -8    8.03   14.28
  -3  -1  -8   10.85   20.18
   3  -1  -8   -9.01    8.74
  -3   1  -8   14.78   14.27
   3  -1  -8   16.38   12.15
  -3  -1  -7   94.72   32.76
  -3  -1  -7   72.40   27.08
   3  -1  -7   47.52   14.66
  -3   1  -7   79.43   25.77
   3   1  -7   45.72   22.35
   3  -1  -7   51.23   18.87
  -3   1  -7   83.76   32.22
  -3  -1  -7   45.15   11.08
   3   1  -7   53.46   15.26
  -3  -1  -6  168.37   34.65
  -3  -1  -6  141.52   20.36
  -3   1  -6  140.09   31.47
   3  -1  -6  140.39   36.04
   3   1  -6  117.70   29.74
  -3  -1  -6  164.39   39.50
  -3   1  -6  140.37   14.32
   3   1  -6  132.96   22.27
   3  -1  -6  165.95   27.35
  -3   1  -6  191.55   43.17
  -3  -1  -5   31.61   13.45
  -3  -1  -5   38.73   17.11
   3   1  -5   30.44    8.66
  -3   1  -5   33.98    8.82
  -3   1  -5   35.94   15.78
   3   1  -5    8.38    7.63
  -3   1  -5   36.27   17.59
   3  -1  -5   16.66   12.85
  -3  -1  -5   30.68    9.34
   3  -1  -5   59.52   17.44
  -3  -1  -4  398.37   44.76
   3   1  -4  360.61   35.49
  -3   1  -4  405.71   54.07
  -3   1  -4  385.61   40.63
   3   1  -4  422.25   49.34
   3  -1  -4  378.20   39.09
  -3  -1  -4  391.79   50.56
   3   1  -4  354.31   48.98
  -3  -1  -4  390.38   33.91
  -3   1  -4  367.76   28.82
   3  -1  -4  387.11   50.16
   3  -1  -4  383.88   47.72
   3  -1  -3  290.42   38.22
  -3   1  -3  259.47   26.13
  -3  -1  -3  293.53   33.80
   3   1  -3  238.41   36.63
   3   1  -3  282.10   36.48
   3  -1  -3  254.54   37.56
  -3  -1  -3  262.02   27.84
  -3   1  -3  280.80   38.45
   3   1  -3  272.17   29.96
   3  -1  -3  269.47   31.70
  -3   1  -3  254.83   28.40
  -3  -1  -3  282.27   37.61
   3   1  -2 1460.21   77.84
  -3   1  -2 1576.05   53.97
   3   1  -2 1722.89   78.24
  -3  -1  -2 1834.53   73.00
   3  -1  -2 1757.05   76.39
  -3  -1  -2 1822.85   82.58
  -3   1  -2 1820.39   87.01
   3   1  -2 1720.37   73.79
   3  -1  -2 1795.79   83.92
   3  -1  -2 1693.39   76.90
  -3  -1  -2 1739.95   69.70
  -3   1  -2 1709.55   66.21
   3  -1  -1  432.55   37.46
  -3  -1  -1  509.08   39.20
  -3  -1  -1  446.10   31.79
   3   1  -1  440.57   37.79
   3  -1  -1  458.80   31.65
  -3   1  -1  478.40   36.67
   3  -1  -1  495.45   38.27
  -3  -1  -1  473.65   37.19
   3   1  -1  498.21   36.67
  -3   1  -1  440.51   37.46
   3   1  -1  456.23   38.18
   3   1   0  918.61   52.24
  -3   1   0  930.13   50.77
   3  -1   0  939.14   51.11
   3  -1   0  955.46   32.93
  -3  -1   0  994.28   46.63
  -3   1   0  947.73   52.23
   3   1   0  924.74   51.92
  -3  -1   0  777.83   48.45
  -3  -1   0  880.75   49.15
  -3   1   0  898.35   32.18
   3  -1   0  955.28   52.33
   3  -1   1  438.07   34.60
  -3   1   1  515.60   39.36
  -3   1   1  459.45   31.71
  -3   1   1  454.86   37.61
   3   1   1  470.79   33.01
   3   1   1  473.67   38.50
  -3  -1   1  449.92   37.76
  -3  -1   1  439.23   37.22
  -3  -1   1  466.20   35.76
   3   1   1  456.14   36.54
   3  -1   1  470.28   38.11
  -3   1   2 1838.87   83.34
   3   1   2 1643.64   80.47
   3  -1   2 1612.63   53.86
   3   1   2 1757.46   70.70
  -3  -1   2 1722.15   79.57
   3  -1   2 1681.75   65.98
  -3   1   2 1760.24   76.53
   3   1   2 1795.22   73.10
   3  -1   2 1668.92   83.17
  -3  -1   2 1700.24   73.69
  -3   1   2 1647.24   74.47
  -3  -1   2 1775.51   85.69
   3   1   3  305.17   30.84
   3   1   3  264.60   33.12
   3  -1   3  274.04   26.55
  -3  -1   3  237.25   36.65
  -3   1   3  292.52   33.22
   3  -1   3  254.83   28.05
   3   1   3  264.90   37.73
  -3  -1   3  278.39   36.92
   3  -1   3  257.81   36.36
  -3   1   3  302.68   39.61
  -3  -1   3  244.06   29.37
  -3   1   3  263.82   36.08
   3   1   4  346.23   42.30
  -3   1   4  363.96   46.26
  -3   1   4  343.43   36.48
   3   1   4  383.52   50.88
   3  -1   4  340.10   47.68
  -3  -1   4  360.18   49.90
   3  -1   4  400.34   29.60
  -3   1   4  380.49   50.48
  -3  -1   4  342.39   44.80
   3  -1   4  352.68   39.22
   3   1   4  377.62   34.92
  -3  -1   4  339.29   33.42
   3  -1   5   11.60    5.89
  -3   1   5   62.40   24.80
  -3   1   5   49.94   21.64
  -3  -1   5   58.33   22.23
   3   1   5   34.05   15.99
   3   1   5   29.70    6.28
  -3   1   5   56.44   16.92
   3  -1   5   40.57    9.50
   3   1   5   73.72   23.64
  -3  -1   5   29.24   10.21
   3  -1   6  113.46   27.52
  -3   1   6  145.66   38.50
  -3  -1   6  140.26   37.74
   3   1   6  146.01   21.19
   3  -1   6  121.89   13.00
  -3  -1   6  139.48   22.96
  -3   1   6  137.08   25.87
  -3  -1   7   96.13   34.04
  -3   1   7   41.28   15.44
  -3  -1   7   55.34   15.98
  -3   1   7   52.99   22.83
   3   1   7   48.42   12.33
  -3   1   8    0.12   14.32
  -3  -1   8    2.30   21.20
  -3  -1   8   11.28    7.50
  -3   1   9  126.10   39.28
  -3  -1   9  142.21   48.48
  -3   1  10   48.32   24.51
  -3  -1  10   58.59   33.97
  -3  -1  11  180.94   59.47
  -3   1  11  131.15   49.04
  -3   1  12  -21.67   30.82
  -3  -1  12   -3.95   12.24
  -3  -1  13   39.29   34.03
  -3   1  13   53.77   32.52
   3  -1  14   45.94   28.06
  -3   1  14   11.51   17.16
  -3  -1  14  -10.63   36.89
   3   1  14  -14.16   25.87
   3   1  15   -7.85   17.80
  -3  -1  15   80.85   41.17
   3  -1  15   30.33   34.10
  -3   1  15   63.94   46.63
   3  -1  16   35.97   51.22
  -3   1  16  -28.32   31.66
   3   1  16   27.35   40.64
  -3  -1  16  -34.23   48.58
  -3   2 -17  -13.73   18.09
   3   2 -16    4.39   15.95
  -3   2 -16   31.41   34.31
   3  -2 -16  -17.12   27.44
  -3  -2 -16   11.38   22.28
  -3   2 -15   23.98   27.52
  -3  -2 -15    5.82   16.60
   3   2 -15    1.71   21.20
   3  -2 -15    8.20   15.83
   3  -2 -14  -39.32   37.04
   3   2 -14   26.97   25.84
  -3   2 -14   36.97   33.04
  -3  -2 -14   53.03   36.67
   3  -2 -13  -16.61   19.30
  -3   2 -13  -29.60   27.46
   3   2 -13   22.48   29.33
  -3  -2 -13   -6.49   15.89
  -3   2 -12   24.67   31.18
  -3  -2 -12    2.44   20.77
   3  -2 -12   56.10   34.14
   3   2 -12   45.21   26.84
  -3   2 -12   52.67   30.27
  -3  -2 -12   33.26   28.83
  -3   2 -11  -10.35   25.36
   3   2 -11   58.82   31.96
  -3   2 -11   42.50   23.57
  -3  -2 -11   52.22   27.21
  -3  -2 -11    6.86   16.06
   3  -2 -11   69.58   39.16
   3  -2 -11   61.16   17.90
   3  -2 -10   98.45   22.72
  -3   2 -10  193.83   55.04
  -3  -2 -10   28.68    8.60
  -3  -2 -10  122.50   46.41
  -3  -2 -10   42.96    8.49
   3   2 -10  126.57   46.20
   3  -2 -10   71.38   32.45
   3  -2 -10   68.92   19.35
  -3   2 -10  107.76   36.51
  -3  -2 -10  123.68   43.00
   3  -2  -9   54.71   18.29
  -3   2  -9   80.86   30.60
   3  -2  -9   44.36   23.28
   3  -2  -9   49.81   17.53
  -3  -2  -9   32.12   10.23
   3   2  -9   63.64   26.56
  -3  -2  -9   29.75   22.47
  -3  -2  -9   27.36    9.78
   3   2  -9   14.42    5.37
   3   2  -9   42.62   10.41
  -3   2  -9   57.71   32.35
  -3  -2  -9   33.08   19.64
   3  -2  -8   36.17   13.06
  -3  -2  -8   41.07   24.27
  -3   2  -8   15.13    9.41
   3   2  -8   54.92   12.22
   3  -2  -8   54.80   17.05
  -3   2  -8   57.13   24.24
  -3  -2  -8   42.98   13.03
  -3  -2  -8   56.97   27.94
   3  -2  -8   75.81   32.35
   3   2  -8   72.21   32.62
   3   2  -7   99.64   17.30
  -3   2  -7  150.56   33.94
   3  -2  -7  101.99   24.08
   3   2  -7  111.38   30.91
   3  -2  -7  125.45   35.38
  -3  -2  -7  100.59   19.22
  -3  -2  -7  145.55   38.02
  -3   2  -7  131.79   41.96
   3  -2  -7   90.26   21.40
  -3  -2  -7   95.99   33.12
  -3  -2  -6  151.36   23.01
   3   2  -6  184.55   25.46
  -3   2  -6  170.65   42.61
  -3  -2  -6  142.55   31.55
   3  -2  -6  177.55   39.51
   3  -2  -6  194.89   31.23
  -3   2  -6  157.98   32.18
  -3  -2  -6  201.78   44.74
   3   2  -6  184.06   41.25
   3  -2  -5  158.95   28.04
  -3   2  -5  132.45   27.39
   3   2  -5  143.36   32.26
   3   2  -5  133.97   21.92
  -3  -2  -5  121.70   29.03
  -3  -2  -5  125.08   28.58
  -3  -2  -5  150.62   23.54
  -3   2  -5  121.82   15.04
   3  -2  -5  156.63   36.89
  -3   2  -5  165.77   39.21
  -3   2  -4  651.93   38.17
   3  -2  -4  686.87   64.38
   3   2  -4  714.73   49.16
   3  -2  -4  726.74   67.28
   3   2  -4  686.09   63.79
  -3   2  -4  708.59   68.31
  -3  -2  -4  766.38   52.18
   3  -2  -4  725.19   56.41
  -3  -2  -4  705.02   60.94
  -3   2  -4  767.17   55.32
  -3  -2  -4  761.99   69.32
   3   2  -4  672.27   68.72
  -3   2  -3  159.64   21.68
   3  -2  -3  143.41   27.52
  -3  -2  -3  152.95   26.99
  -3  -2  -3  169.07   24.90
   3   2  -3  138.48   28.15
  -3   2  -3  146.94   19.85
  -3  -2  -3  153.92   27.01
   3  -2  -3  159.29   26.63
   3  -2  -3  124.19   24.92
  -3   2  -3  179.54   31.70
   3   2  -3  137.87   21.97
   3   2  -3  176.58   28.16
  -3  -2  -2 3910.25  115.17
   3  -2  -2 3966.93  116.34
   3   2  -2 4042.84  123.29
   3   2  -2 3810.80  112.36
   3  -2  -2 4096.64  124.34
  -3  -2  -2 4231.04  123.14
  -3   2  -2 3671.61  100.88
   3  -2  -2 3911.94  122.43
   3   2  -2 3739.53  128.42
  -3  -2  -2 4023.89  117.68
  -3   2  -2 3969.47  128.33
  -3   2  -2 3808.74   72.53
  -3  -2  -1  676.03   44.52
   3  -2  -1  649.52   37.73
   3   2  -1  550.80   42.73
  -3   2  -1  605.62   44.36
  -3   2  -1  606.72   43.24
  -3  -2  -1  652.75   47.29
   3  -2  -1  692.10   44.64
   3   2  -1  615.03   45.71
  -3  -2  -1  626.05   42.58
   3   2  -1  607.46   44.37
   3  -2  -1  670.42   49.59
  -3   2   0  209.38   25.57
  -3   2   0  239.10   28.79
  -3  -2   0  214.52   25.79
  -3  -2   0  228.11   28.46
   3  -2   0  218.09   26.48
   3   2   0  206.24   25.78
   3   2   0  190.93   27.34
  -3  -2   0  209.89   24.73
  -3  -2   0  198.93   24.39
   3  -2   0  230.65   25.65
   3   2   1  691.42   49.33
  -3   2   1  669.84   38.69
  -3  -2   1  650.21   46.06
  -3   2   1  648.53   43.24
   3   2   1  618.65   42.41
  -3  -2   1  659.16   47.25
  -3   2   1  668.07   48.46
   3  -2   1  647.63   44.83
  -3  -2   1  645.28   45.08
   3  -2   1  685.88   45.87
   3   2   1  638.80   43.53
   3   2   2 3996.17  117.71
  -3   2   2 3953.89  116.92
  -3   2   2 3909.41  123.62
  -3  -2   2 3957.01  115.96
   3   2   2 4035.96  118.43
  -3   2   2 4074.79  120.13
   3  -2   2 3960.40  127.82
   3  -2   2 3991.10  104.63
   3   2   2 3925.85  120.94
  -3  -2   2 3605.43  117.59
  -3  -2   2 3791.39  126.93
   3  -2   2 3784.60   73.17
   3   2   3  154.69   27.88
  -3  -2   3  161.70   32.40
   3  -2   3  141.98   28.76
   3   2   3  154.37   26.50
   3  -2   3  150.35   20.95
   3  -2   3  132.88   19.21
  -3   2   3  174.81   30.19
  -3  -2   3  139.10   26.62
  -3   2   3  142.63   26.77
   3   2   3  188.58   27.77
  -3  -2   3  153.28   23.29
  -3   2   3  168.04   29.14
  -3   2   4  709.30   65.68
  -3   2   4  789.34   68.60
  -3  -2   4  760.19   72.60
   3  -2   4  719.10   68.95
  -3  -2   4  709.10   65.11
   3  -2   4  776.75   41.65
   3   2   4  740.76   63.72
   3   2   4  667.93   65.70
   3   2   4  764.08   54.29
  -3   2   4  746.78   59.88
   3  -2   4  731.37   54.63
  -3  -2   4  704.00   49.50
  -3  -2   5  132.41   35.24
   3   2   5  138.79   33.36
   3  -2   5  151.31   16.58
  -3   2   5  133.33   32.78
  -3   2   5  151.35   33.58
  -3   2   5  117.15   25.97
   3   2   5  135.12   30.46
   3   2   5  144.93   23.20
  -3  -2   5  139.27   22.07
   3  -2   5  135.96   27.33
  -3   2   6  175.74   42.06
   3  -2   6  176.25   35.45
  -3  -2   6  143.66   21.69
  -3   2   6  168.86   29.22
   3   2   6  204.42   29.25
  -3  -2   6  162.32   39.29
  -3  -2   7   85.15   29.90
   3   2   7   83.31   18.68
  -3   2   7  122.48   35.62
  -3  -2   7   88.67   16.96
  -3   2   8   37.45   21.16
   3   2   8   46.01   12.14
  -3  -2   8   51.61   12.96
  -3  -2   8   76.23   31.23
  -3  -2   9   60.44   34.46
  -3   2   9   19.60   15.86
  -3   2  10  121.83   44.50
  -3  -2  10  108.29   45.05
  -3  -2  11   56.98   40.75
  -3   2  11   66.86   34.81
  -3   2  12   20.04   14.61
  -3  -2  12   43.87   30.50
  -3  -2  13   -5.63   29.04
  -3   2  13    3.87   26.69
   3   2  14    3.37   15.73
   3  -2  14  -10.77   31.94
  -3   2  14  -21.55   22.55
  -3  -2  14   37.50   36.95
  -3  -2  15   31.81   35.09
  -3   2  15  -27.44   30.71
   3  -2  15    7.65   30.62
   3   2  15   52.07   38.50
  -3   2  16   16.67   20.59
  -3  -2  16   28.07   32.85
   3  -2  16  -70.91   49.44
   3   2  16   38.70   42.14
  -3   3 -17  -12.03   15.90
   3   3 -16   38.11   43.66
  -3   3 -16   33.46   35.51
   3  -3 -16  -57.14   46.65
  -3  -3 -16   -1.56   19.45
   3   3 -15  -13.23   22.76
  -3   3 -15    9.23   22.90
  -3  -3 -15   36.10   38.00
   3  -3 -15    4.78   21.43
   3   3 -14   22.78   24.35
  -3  -3 -14   59.78   39.63
  -3   3 -14  109.49   52.76
   3   3 -13    9.30   18.13
  -3  -3 -13  -34.92   35.51
  -3   3 -13   24.14   26.38
   3  -3 -13   47.24   36.09
   3  -3 -12   35.41   28.09
  -3  -3 -12    5.41   11.81
  -3   3 -12  -20.73   20.81
  -3   3 -12   -4.31   24.75
  -3  -3 -12   29.11   22.23
   3   3 -12  -15.06   24.14
  -3  -3 -11  -42.85   29.20
   3  -3 -11   14.86   19.64
   3   3 -11   28.41   23.19
   3  -3 -11   16.80   10.66
  -3   3 -11   -2.55   21.17
  -3   3 -11  -36.47   26.42
  -3  -3 -11   -9.63   32.87
  -3   3 -10  130.92   40.27
   3   3 -10   92.43   38.09
   3  -3 -10   92.80   24.64
  -3  -3 -10  138.06   45.48
  -3  -3 -10   55.35   28.98
  -3   3 -10  105.98   45.32
   3  -3 -10  109.52   28.03
  -3  -3 -10   60.22   15.56
   3  -3 -10   86.70   36.85
   3   3  -9   44.96    8.59
   3  -3  -9   77.36   32.50
  -3  -3  -9   91.86   33.31
  -3  -3  -9   62.68   18.16
   3  -3  -9   57.52   17.50
   3  -3  -9   46.97   17.65
  -3  -3  -9  105.26   37.57
  -3   3  -9   84.21   31.05
   3   3  -9   22.79   19.71
  -3  -3  -9   42.09   13.00
  -3   3  -9   84.66   31.03
  -3   3  -8  136.68   35.20
   3   3  -8   68.10   12.83
  -3  -3  -8   76.70   26.45
   3  -3  -8  139.02   43.06
  -3  -3  -8  125.25   40.51
   3  -3  -8  100.30   26.18
  -3   3  -8  140.43   47.76
  -3  -3  -8   82.74   19.01
   3   3  -8  107.57   36.20
   3  -3  -8  118.10   29.06
   3  -3  -7   22.52   12.40
  -3  -3  -7   36.18   12.62
   3   3  -7   52.92   28.84
   3  -3  -7   37.10   15.38
  -3   3  -7   36.32   17.53
   3  -3  -7   53.80   23.19
  -3   3  -7   32.67   21.56
  -3  -3  -7   57.96   26.67
  -3  -3  -7   63.28   28.38
   3   3  -7   41.27   12.85
  -3  -3  -6  431.19   58.86
   3  -3  -6  389.90   60.44
   3  -3  -6  396.28   46.70
  -3  -3  -6  450.23   63.62
   3  -3  -6  416.17   49.70
   3   3  -6  376.19   35.87
   3   3  -6  357.18   53.57
  -3   3  -6  436.74   66.93
  -3   3  -6  411.08   51.18
  -3  -3  -6  422.85   43.77
   3   3  -5  504.57   61.12
   3   3  -5  469.02   40.60
  -3   3  -5  456.05   32.79
   3  -3  -5  493.82   61.99
  -3  -3  -5  512.78   62.25
  -3   3  -5  499.82   49.80
  -3   3  -5  524.77   67.43
  -3  -3  -5  515.41   48.93
  -3  -3  -5  513.09   59.32
   3  -3  -5  479.08   51.38
   3   3  -4  383.19   52.66
  -3   3  -4  360.92   36.50
  -3   3  -4  388.62   33.22
   3   3  -4  382.91   36.73
   3  -3  -4  424.12   51.32
   3   3  -4  380.72   48.37
  -3   3  -4  414.16   52.49
  -3  -3  -4  379.49   48.46
  -3  -3  -4  413.15   43.92
  -3  -3  -4  376.42   48.56
   3  -3  -4  408.24   45.73
   3  -3  -4  395.07   50.23
  -3  -3  -3  341.40   39.25
  -3   3  -3  318.15   28.19
   3  -3  -3  329.94   40.34
   3   3  -3  349.49   45.49
  -3   3  -3  338.40   44.10
   3   3  -3  342.30   41.51
  -3  -3  -3  344.35   40.13
   3   3  -3  336.73   35.52
   3  -3  -3  335.20   42.06
   3  -3  -3  309.68   39.51
  -3  -3  -3  307.46   39.80
  -3   3  -3  336.99   33.85
   3   3  -2  422.85   43.22
   3   3  -2  394.03   39.03
  -3  -3  -2  408.42   41.61
  -3   3  -2  407.10   22.57
   3  -3  -2  387.00   37.28
   3   3  -2  374.51   41.12
  -3  -3  -2  427.20   39.40
  -3   3  -2  384.17   40.39
   3  -3  -2  427.98   40.06
   3  -3  -2  408.25   44.37
  -3  -3  -2  414.76   42.42
  -3   3  -2  417.00   38.81
   3  -3  -1  275.41   25.92
  -3   3  -1  254.88   30.48
  -3  -3  -1  252.75   30.61
  -3  -3  -1  244.41   28.31
  -3   3  -1  266.63   30.05
  -3  -3  -1  247.99   32.62
   3  -3  -1  254.90   26.62
   3   3  -1  271.92   31.73
   3  -3  -1  249.42   32.99
   3   3  -1  191.78   26.10
   3   3  -1  277.42   34.48
  -3  -3   0  996.22   53.40
   3  -3   0 1055.93   53.77
   3  -3   0  993.75   62.74
  -3   3   0 1029.12   54.01
  -3  -3   0  996.71   63.32
   3   3   0  978.30   62.98
  -3   3   0  994.24   35.48
  -3  -3   0  959.77   59.10
   3  -3   0  981.53   35.31
   3   3   0  946.50   52.77
  -3   3   0 1023.06   64.85
  -3  -3   1  214.69   28.62
   3  -3   1  259.22   30.68
  -3  -3   1  255.25   29.35
   3  -3   1  277.48   30.46
  -3   3   1  267.75   27.66
   3   3   1  220.70   32.22
  -3  -3   1  244.63   30.85
   3   3   1  270.71   32.13
   3   3   1  234.12   26.80
  -3   3   1  253.69   33.83
  -3   3   1  246.12   24.29
  -3  -3   2  421.36   44.29
   3   3   2  370.74   38.14
   3   3   2  385.68   41.86
   3  -3   2  390.98   41.14
  -3  -3   2  385.59   38.36
   3  -3   2  363.99   21.58
  -3  -3   2  361.90   39.69
  -3   3   2  421.01   39.07
  -3   3   2  378.43   37.25
   3  -3   2  374.28   36.47
  -3   3   2  425.10   44.85
   3   3   2  429.25   43.95
   3  -3   3  296.50   27.16
  -3  -3   3  332.32   35.81
   3  -3   3  323.42   31.33
  -3   3   3  330.15   39.16
  -3  -3   3  316.25   42.97
   3   3   3  352.16   42.58
  -3   3   3  326.85   40.17
  -3  -3   3  328.77   41.54
  -3   3   3  353.20   43.31
   3   3   3  308.30   39.03
   3  -3   3  335.75   43.51
   3   3   3  342.42   39.69
  -3  -3   4  369.03   50.62
   3   3   4  396.98   50.87
  -3  -3   4  358.93   47.13
   3   3   4  346.62   46.35
  -3   3   4  369.13   47.54
  -3  -3   4  371.71   38.19
  -3   3   4  386.23   46.72
   3  -3   4  376.18   38.30
   3  -3   4  376.04   32.03
  -3   3   4  371.14   46.29
   3   3   4  429.29   44.90
   3  -3   4  383.55   51.67
  -3   3   5  527.03   62.05
   3   3   5  526.35   50.71
  -3  -3   5  473.68   42.10
   3   3   5  467.99   59.74
   3  -3   5  479.72   32.08
  -3  -3   5  422.38   59.45
  -3   3   5  467.57   51.70
  -3   3   5  437.21   57.36
   3   3   5  476.40   58.11
   3  -3   5  463.70   48.95
   3   3   6  391.43   43.86
  -3  -3   6  411.78   63.57
  -3   3   6  412.69   60.01
  -3  -3   6  348.90   34.80
   3  -3   6  372.86   23.75
   3  -3   6  407.85   23.27
   3  -3   6  418.03   51.66
   3   3   7   43.68   14.32
  -3   3   7   48.58   26.38
  -3  -3   7   23.52    8.90
  -3  -3   7   70.85   30.42
  -3   3   8  128.55   38.11
  -3  -3   8  110.70   40.56
   3   3   8  102.54   22.02
  -3  -3   8   70.70   14.53
  -3  -3   9   71.40   31.78
  -3   3   9   51.83   23.82
  -3   3  10   87.05   39.33
  -3  -3  10  179.74   55.80
  -3   3  11   14.42   21.12
  -3  -3  11   47.45   34.71
  -3  -3  12  -26.38   36.12
  -3   3  12   43.99   36.52
  -3   3  13   52.42   37.45
  -3  -3  13   15.11   33.59
  -3  -3  14   47.27   35.93
   3   3  14  -20.86   16.05
   3  -3  14   74.41   46.97
  -3   3  14   33.38   35.87
   3   3  15  -24.27   38.24
  -3  -3  15   37.28   38.27
   3  -3  15  -63.55   43.59
  -3   3  15  -17.91   19.16
   3  -3  16  -16.46   26.83
  -3  -3  16   27.19   35.19
   3   3  16   41.95   45.45
  -3   3  16   25.64   41.40
  -3   4 -17   24.69   36.95
   3  -4 -16  -22.13   31.11
  -3  -4 -16   30.25   37.26
  -3   4 -16  -17.95   22.91
   3   4 -16   22.23   28.75
   3  -4 -15   -7.90   21.88
   3   4 -15  -18.32   23.33
  -3  -4 -15    6.67   33.30
  -3   4 -15   13.51   26.26
   3  -4 -14    9.34   31.45
  -3   4 -14    5.88   23.81
   3   4 -14   64.64   43.35
  -3  -4 -14  -26.16   26.77
  -3   4 -13   51.86   35.57
   3   4 -13   29.81   26.15
  -3  -4 -13   27.22   27.58
   3  -4 -13   24.60   27.97
  -3  -4 -12   90.44   44.30
  -3   4 -12   40.20   24.11
   3  -4 -12  147.55   53.40
  -3  -4 -12    2.65   23.66
  -3   4 -12   40.76   35.90
   3   4 -12   94.56   44.04
   3  -4 -11   88.42   40.96
  -3   4 -11   41.14   22.20
  -3   4 -11   69.57   43.13
  -3  -4 -11    7.58   12.73
  -3  -4 -11   45.10   31.42
   3  -4 -11   60.86   21.68
   3   4 -11   72.93   35.77
   3  -4 -10  108.00   44.70
  -3   4 -10   92.23   40.36
  -3   4 -10   67.17   29.16
   3   4 -10  116.39   41.88
   3  -4 -10   65.16   21.71
  -3  -4 -10  113.49   43.08
  -3  -4 -10   89.99   35.76
  -3  -4 -10   52.73   18.39
  -3  -4  -9  132.95   43.75
   3  -4  -9  110.84   29.36
  -3   4  -9  100.72   33.14
  -3  -4  -9   89.30   22.31
   3   4  -9   97.82   34.62
   3  -4  -9  102.87   27.77
  -3  -4  -9  124.84   42.43
   3  -4  -9  125.91   44.12
  -3   4  -9  101.93   40.86
   3   4  -9   52.92   10.03
  -3   4  -8   53.34   27.36
  -3  -4  -8   52.91   17.32
  -3   4  -8   43.33   22.78
  -3  -4  -8   47.47   26.88
   3   4  -8   30.64    8.40
   3  -4  -8   36.49   15.96
   3   4  -8   68.67   26.23
   3  -4  -8   30.00   18.70
   3  -4  -8   63.95   23.35
  -3  -4  -8   67.08   27.34
  -3  -4  -7   23.40   16.82
  -3  -4  -7   34.12   15.21
   3  -4  -7   -7.32    8.58
   3   4  -7   24.60   13.29
  -3   4  -7  -13.13   10.71
  -3  -4  -7    7.41    7.74
  -3   4  -7   11.83   11.28
   3  -4  -7   21.10   12.47
   3  -4  -7   19.61   13.68
   3   4  -7    1.06    6.40
  -3  -4  -6  184.53   42.42
  -3   4  -6  190.24   34.44
   3  -4  -6  202.41   37.13
  -3  -4  -6  206.70   34.82
   3   4  -6  211.17   27.91
  -3  -4  -6  209.56   43.03
   3  -4  -6  196.16   35.96
   3   4  -6  176.65   38.78
   3  -4  -6  190.88   42.65
  -3   4  -6  231.34   51.60
  -3  -4  -5  222.77   42.84
   3   4  -5  162.02   34.20
  -3   4  -5  199.40   40.42
  -3  -4  -5  197.06   32.98
   3   4  -5  176.32   27.00
  -3  -4  -5  209.31   39.40
   3  -4  -5  206.69   37.12
   3  -4  -5  219.50   38.24
  -3   4  -5  168.78   30.50
   3  -4  -5  174.08   36.00
  -3   4  -4   50.29   13.51
   3   4  -4   32.95   16.62
  -3  -4  -4   45.49   14.35
   3  -4  -4   70.80   20.98
   3   4  -4   60.12   14.92
  -3  -4  -4   50.20   16.75
   3   4  -4   35.35   13.19
  -3   4  -4   41.57   18.41
  -3  -4  -4   42.52   15.81
   3  -4  -4   79.16   22.10
   3  -4  -4   69.01   18.44
   3  -4  -3  696.44   62.31
  -3  -4  -3  697.02   56.66
  -3   4  -3  694.55   64.04
  -3  -4  -3  709.95   62.85
  -3   4  -3  643.13   40.51
   3   4  -3  613.10   61.60
   3   4  -3  679.15   61.95
  -3  -4  -3  722.91   61.55
  -3   4  -3  642.92   50.14
   3  -4  -3  685.87   63.76
   3   4  -3  700.84   55.50
   3  -4  -3  695.65   57.14
   3   4  -2   18.90    9.64
   3   4  -2   25.23   15.39
  -3   4  -2   30.62    7.23
  -3   4  -2   44.87   17.05
  -3  -4  -2   28.56   10.62
  -3  -4  -2   38.90   15.12
   3  -4  -2   41.37   15.45
  -3   4  -2   46.57   16.60
   3   4  -2   37.08   13.63
  -3  -4  -2   21.97   11.11
   3  -4  -2   17.91    7.02
   3  -4  -2   39.42   15.45
   3   4  -1  842.08   55.46
  -3  -4  -1  880.61   51.86
   3   4  -1  929.23   63.26
   3  -4  -1  805.57   48.89
  -3   4  -1  883.30   53.98
   3   4  -1  842.04   63.94
  -3   4  -1  853.37   63.72
   3  -4  -1  875.33   68.39
  -3  -4  -1  869.99   65.22
  -3  -4  -1  900.20   63.41
   3  -4  -1  883.66   48.99
   3  -4   0  692.58   57.84
   3   4   0  656.10   44.14
  -3   4   0  686.91   58.51
   3   4   0  650.14   52.68
  -3  -4   0  670.64   56.61
   3  -4   0  706.79   42.91
  -3  -4   0  706.79   45.45
   3   4   0  631.04   55.67
   3  -4   0  686.25   34.61
  -3  -4   0  702.88   53.75
  -3   4   0  661.62   33.59
  -3   4   0  681.86   42.99
  -3   4   1  972.83   52.28
  -3   4   1  955.28   71.95
   3  -4   1  877.26   63.66
   3   4   1  831.75   50.27
   3  -4   1  927.22   55.36
  -3  -4   1  870.91   61.13
   3   4   1  866.39   62.41
  -3  -4   1  908.22   56.12
  -3   4   1  864.24   49.82
  -3  -4   1  894.18   64.56
   3   4   1  837.20   65.56
  -3   4   2   31.24   13.15
   3  -4   2   45.49    9.14
  -3   4   2   31.32   11.04
   3   4   2   29.86   11.35
  -3   4   2   44.32   18.69
  -3  -4   2   28.89   12.19
  -3  -4   2   27.55   11.51
  -3  -4   2   57.78   19.46
   3   4   2   43.01   19.14
   3   4   2   30.80   14.80
   3  -4   2   25.62   11.15
   3  -4   2   41.49   14.53
   3  -4   3  644.76   49.65
  -3  -4   3  726.06   56.92
  -3   4   3  691.20   64.64
  -3   4   3  767.52   59.25
   3  -4   3  666.41   61.31
  -3   4   3  735.34   61.93
  -3  -4   3  713.75   62.23
   3   4   3  698.85   57.45
  -3  -4   3  711.21   66.17
   3   4   3  718.20   62.93
   3   4   3  684.21   62.74
   3  -4   3  669.77   41.65
  -3   4   4  100.43   27.27
   3  -4   4   38.20   12.09
   3  -4   4   66.44   22.95
   3   4   4   56.64   20.11
  -3  -4   4   48.13   19.64
  -3  -4   4   43.16   15.13
  -3   4   4   67.29   21.84
  -3   4   4   60.37   18.18
  -3  -4   4   55.72   16.07
   3   4   4   76.22   23.96
   3  -4   4   73.24   16.61
   3   4   4   91.20   24.50
   3  -4   5  178.88   31.09
  -3  -4   5  167.53   37.26
   3   4   5  192.20   38.73
  -3  -4   5  190.57   28.17
   3  -4   5  168.86   22.23
  -3   4   5  197.58   38.84
   3  -4   5  182.20   23.81
  -3   4   5  204.18   39.62
   3   4   5  177.39   32.92
  -3  -4   6  192.11   27.61
   3  -4   6  206.47   20.81
   3   4   6  220.94   36.47
   3  -4   6  195.81   35.41
  -3  -4   6  130.35   37.66
  -3   4   6  178.54   39.10
   3  -4   6  183.62   20.29
  -3  -4   7    3.25    5.07
  -3  -4   7   20.75   14.88
  -3   4   7   22.34   11.11
   3   4   7   13.45    5.79
  -3  -4   8   40.81   10.69
  -3   4   8   35.12   21.89
  -3  -4   8   51.43   22.45
   3   4   8   27.00   13.68
  -3   4   9   66.48   28.66
  -3  -4   9   39.67    8.33
  -3   4  10  134.40   45.84
  -3  -4  10  108.37   43.55
  -3  -4  11  -15.09   28.14
  -3   4  11   23.02   19.35
  -3   4  12   60.41   33.88
  -3  -4  12   29.92   30.88
  -3  -4  13   24.89   34.94
  -3   4  13  -32.66   32.30
  -3  -4  14    7.64   18.15
  -3   4  14    9.93   22.20
   3   4  14   64.02   44.29
   3  -4  14   10.71   30.57
   3   4  15   -0.72   15.26
  -3   4  15   11.36   17.75
  -3  -4  15   33.77   22.45
   3  -4  15   23.01   32.65
   3   4  16  -32.48   39.26
  -3   4  16   -9.45   19.04
  -3  -4  16   -9.62   26.00
  -3  -5 -16   55.58   33.92
   3   5 -16    4.31   22.17
   3  -5 -16   21.84   37.62
  -3   5 -16    1.77   21.70
   3  -5 -15   61.01   47.59
  -3  -5 -15   21.59   20.29
  -3   5 -15   31.08   25.37
  -3   5 -14  -32.23   33.82
  -3  -5 -14   51.17   39.17
   3   5 -14  -23.40   26.25
   3  -5 -14    0.87   20.55
   3   5 -13  -13.99   19.80
  -3   5 -13   15.79   21.69
  -3  -5 -13   -2.94   20.10
   3  -5 -13    2.19   20.21
  -3  -5 -12   -6.66   20.53
  -3   5 -12   -7.20   16.47
  -3   5 -12   40.90   29.48
   3   5 -12   70.76   39.59
  -3  -5 -12   -5.32   18.64
   3  -5 -12   18.77   23.79
  -3  -5 -11   59.67   28.54
   3  -5 -11   23.48   22.88
  -3   5 -11   -1.24   11.39
  -3  -5 -11   53.94   37.27
   3   5 -11  -22.94   31.17
  -3   5 -11  -10.59   22.43
   3  -5 -11   41.78   20.35
  -3  -5 -11   30.21   15.83
   3   5 -10   24.70   18.06
   3  -5 -10   42.43   20.04
  -3   5 -10    9.24   18.08
  -3  -5 -10  -43.52   27.03
   3  -5 -10  -14.71   24.46
  -3   5 -10   47.71   36.99
  -3  -5 -10   39.31   26.46
  -3  -5 -10    4.40    9.60
  -3  -5  -9   23.59   12.14
  -3  -5  -9   43.45   25.13
   3   5  -9   67.13   31.63
  -3   5  -9   44.16   30.46
   3  -5  -9   23.51   16.66
   3  -5  -9   44.68   20.44
  -3   5  -9   40.68   22.52
   3   5  -9   20.29    7.20
  -3  -5  -9   36.46   20.78
   3   5  -8   47.04   11.53
   3  -5  -8   81.51   26.80
   3  -5  -8   76.94   22.85
  -3  -5  -8  126.04   38.37
  -3  -5  -8   35.31   22.30
  -3   5  -8   58.65   25.22
  -3   5  -8  101.49   40.17
   3   5  -8   68.09   28.27
   3  -5  -8   33.72   25.31
  -3  -5  -8   55.52   19.70
  -3  -5  -7   52.56   23.71
  -3   5  -7   31.73   21.28
  -3  -5  -7   49.17   18.94
   3  -5  -7   69.89   25.23
   3   5  -7   73.43   20.00
   3  -5  -7   57.75   28.68
  -3  -5  -7   96.83   32.98
   3   5  -7  104.50   33.52
  -3   5  -7  115.06   40.16
   3  -5  -7   65.29   23.60
  -3  -5  -6   75.25   27.77
  -3   5  -6   70.30   21.05
  -3  -5  -6   63.43   24.39
   3   5  -6   82.60   19.50
  -3  -5  -6   83.93   23.37
   3   5  -6   43.36   19.02
   3  -5  -6   77.12   25.94
   3  -5  -6   64.26   22.56
  -3   5  -6   58.05   24.97
   3  -5  -6  110.35   33.61
  -3   5  -5  132.56   34.34
  -3  -5  -5  151.29   38.26
   3  -5  -5   81.75   27.02
   3  -5  -5  155.44   34.37
  -3   5  -5  113.77   24.02
   3   5  -5  113.50   31.46
  -3  -5  -5  145.60   32.12
   3  -5  -5  142.62   33.25
  -3  -5  -5  148.43   32.60
   3   5  -5  125.53   23.99
   3   5  -4   84.69   21.70
  -3  -5  -4  126.60   26.25
   3   5  -4   85.84   24.63
  -3   5  -4   98.18   20.64
   3  -5  -4   75.03   24.53
  -3   5  -4   79.68   23.63
   3  -5  -4   95.83   28.46
   3  -5  -4  100.52   27.67
  -3  -5  -4  127.11   29.40
  -3  -5  -4  113.12   32.00
  -3  -5  -3  365.43   46.84
   3  -5  -3  362.40   50.31
  -3  -5  -3  334.70   46.76
  -3  -5  -3  316.57   37.39
  -3   5  -3  364.47   31.65
  -3   5  -3  366.55   47.55
   3   5  -3  296.49   42.42
   3   5  -3  301.46   42.07
   3   5  -3  318.93   39.06
   3  -5  -3  342.69   39.59
   3  -5  -3  331.41   44.34
   3  -5  -2   66.11   22.05
  -3   5  -2   66.88   18.84
   3  -5  -2   62.88   15.85
   3   5  -2   56.13   18.91
  -3  -5  -2   40.29   11.76
   3   5  -2   45.83   14.79
  -3  -5  -2   53.41   18.31
  -3   5  -2   60.31   14.03
   3   5  -2   51.96   16.58
   3  -5  -2   54.11   17.84
  -3  -5  -2   69.12   23.54
   3   5  -1  100.49   20.77
  -3  -5  -1   95.66   23.17
   3   5  -1  105.78   25.11
  -3   5  -1  125.48   21.92
   3  -5  -1  119.50   17.86
   3  -5  -1   93.59   19.09
  -3   5  -1   88.29   23.76
  -3  -5  -1   90.42   16.74
   3  -5  -1   91.33   23.93
  -3  -5  -1   87.84   23.96
  -3   5   0  223.44   37.58
   3   5   0  191.81   33.39
   3  -5   0  218.79   22.38
  -3  -5   0  211.47   34.78
   3   5   0  194.56   23.31
  -3  -5   0  221.96   26.24
  -3  -5   0  196.09   31.84
  -3   5   0  226.68   22.95
  -3   5   0  219.00   24.21
   3  -5   0  228.58   36.47
   3   5   0  220.78   33.16
   3  -5   0  222.30   23.82
   3   5   1  116.22   19.49
   3   5   1  106.49   28.67
  -3  -5   1   86.69   18.05
  -3   5   1  112.41   17.34
  -3  -5   1  107.48   24.17
   3  -5   1   91.72   17.51
  -3   5   1  101.01   18.88
   3  -5   1   98.21   23.32
  -3   5   1   87.24   22.19
  -3  -5   1  109.08   24.90
  -3  -5   1  112.84   25.55
   3   5   1  103.50   23.41
   3  -5   1   96.22   12.59
   3  -5   2   54.63   10.42
  -3  -5   2   53.46   17.97
   3   5   2   44.32   12.16
  -3  -5   2   67.18   18.70
  -3  -5   2   42.94   17.02
  -3   5   2   74.72   16.00
  -3   5   2   62.58   20.86
   3  -5   2   68.54   21.65
   3  -5   2   44.45   16.05
   3   5   2   56.63   19.70
   3   5   2   49.94   18.99
  -3   5   2   56.24   17.06
  -3  -5   3  337.94   45.27
   3  -5   3  345.89   45.40
   3   5   3  335.52   39.24
  -3  -5   3  347.30   45.77
   3  -5   3  323.81   30.23
   3  -5   3  351.83   39.82
  -3  -5   3  344.77   42.54
  -3   5   3  393.72   40.42
  -3   5   3  324.67   43.79
   3   5   3  322.43   45.10
   3   5   3  362.81   49.47
   3  -5   3  327.93   39.64
  -3  -5   4  112.75   28.55
  -3  -5   4  102.58   22.20
  -3   5   4  105.57   24.44
   3   5   4   93.05   25.63
   3  -5   4   88.49   20.14
   3  -5   4  121.51   29.38
  -3   5   4  114.96   29.54
   3   5   4   83.86   22.08
   3  -5   4   86.98   19.08
   3   5   4  122.97   32.32
  -3  -5   4   76.39   22.14
   3  -5   4   86.42   19.67
  -3   5   5  126.86   29.29
   3  -5   5  148.04   23.70
   3   5   5  150.59   32.04
  -3   5   5  137.52   31.16
   3  -5   5  105.44   23.79
   3   5   5   98.99   26.12
  -3  -5   5  138.64   26.78
  -3  -5   5  127.85   36.52
   3  -5   5  114.09   21.40
   3   5   6   87.01   25.30
  -3  -5   6   70.25   18.34
   3  -5   6   92.94   17.78
  -3   5   6   84.30   27.93
   3  -5   6   71.05   15.36
  -3  -5   6   55.58   25.78
   3  -5   6   95.42   25.82
   3  -5   7   69.44   11.84
  -3  -5   7   38.99   12.37
  -3   5   7   53.67   26.62
   3  -5   7   63.86   10.96
  -3  -5   7   39.07   20.90
   3   5   7   78.24   23.08
  -3   5   8   63.40   28.08
  -3  -5   8   45.54   13.25
  -3  -5   8   69.65   31.19
   3   5   8   80.31   26.93
  -3   5   9   15.10   17.63
  -3  -5   9   27.88   24.50
  -3  -5   9   28.58    8.40
  -3  -5  10    6.35   17.84
  -3   5  10  112.75   43.55
  -3  -5  11   49.15   33.79
  -3   5  11   39.20   23.36
  -3   5  12   28.28   19.35
  -3  -5  12   70.10   39.01
  -3   5  13    1.98   19.90
   3   5  13  -38.27   33.06
  -3  -5  13   22.16   30.06
  -3   5  14   -6.87   27.48
  -3  -5  14   -4.25   21.47
   3   5  14    0.56   16.90
  -3  -5  15   17.84   28.35
   3  -5  15  -33.78   40.69
   3   5  15   10.19   23.20
  -3   5  15   -5.54   19.84
  -3   5  16   73.17   54.31
   3   5  16   66.29   49.83
  -3  -6 -16   49.10   45.25
  -3   6 -16   46.84   36.50
   3   6 -16   16.89   19.21
  -3  -6 -15   46.68   42.15
   3  -6 -15   13.24   23.74
   3   6 -15    3.74   18.14
  -3   6 -15   75.83   40.52
  -3   6 -14  -19.39   25.30
  -3  -6 -14    9.13   14.09
   3   6 -14   28.25   35.76
   3  -6 -14  -55.29   39.79
   3   6 -13   18.08   15.59
  -3  -6 -13   12.98   20.80
   3  -6 -13  -20.39   35.33
  -3   6 -13   -3.03   16.49
   3  -6 -12   24.20   27.40
  -3  -6 -12  -29.42   18.85
  -3   6 -12   36.86   26.90
  -3   6 -12  -15.75   18.15
   3   6 -12   35.70   32.36
  -3  -6 -11   69.86   34.75
  -3  -6 -11   44.50   19.71
   3   6 -11   60.78   34.50
  -3   6 -11   23.97   22.38
  -3   6 -11   -7.88   15.83
   3  -6 -11   25.32   17.82
  -3  -6 -11   42.05   28.55
   3  -6 -11   20.26   17.22
   3  -6 -10   22.74   17.98
   3  -6 -10    6.66   13.44
  -3   6 -10    2.14   15.17
  -3   6 -10   -3.33   18.86
  -3  -6 -10  -34.25   28.75
  -3  -6 -10    7.03   12.18
   3   6 -10  -27.64   27.75
  -3   6  -9  122.78   33.59
   3   6  -9   44.87   12.29
   3  -6  -9   90.70   39.31
  -3  -6  -9   99.73   35.41
  -3  -6  -9   74.17   35.68
   3  -6  -9  104.72   30.97
   3   6  -9   95.73   35.92
  -3   6  -9   50.97   28.72
   3   6  -8   41.06   22.32
  -3   6  -8   65.95   29.99
   3   6  -8   20.07   12.38
   3  -6  -8    4.29    9.20
  -3  -6  -8   20.44   18.35
   3  -6  -8    8.31   13.49
  -3   6  -8    3.81   17.90
  -3  -6  -8   38.60   22.55
  -3  -6  -7   47.06   27.78
   3  -6  -7   23.43   15.83
   3   6  -7   42.11   26.11
   3   6  -7   17.13    7.89
  -3   6  -7   41.97   27.30
  -3  -6  -7   43.04   25.32
  -3   6  -7   35.14   20.11
  -3  -6  -7   23.79   13.07
   3  -6  -7   47.15   27.16
  -3  -6  -6   14.08   12.18
   3  -6  -6   12.10   16.54
  -3   6  -6   19.70   17.16
   3   6  -6   16.57   15.21
   3  -6  -6   27.61   16.29
  -3  -6  -6   31.34   16.12
  -3   6  -6   47.72   16.84
  -3  -6  -6   22.59   17.50
   3   6  -6   12.37    6.40
   3  -6  -5  136.49   36.03
   3  -6  -5  114.67   31.21
   3   6  -5  109.42   29.39
   3  -6  -5  169.82   38.90
  -3  -6  -5  180.94   37.15
  -3   6  -5  139.09   26.64
   3   6  -5  131.52   27.72
  -3  -6  -5  138.44   36.88
  -3  -6  -5  132.31   31.22
  -3   6  -5  143.38   37.14
  -3  -6  -4  304.78   48.29
   3  -6  -4  326.71   51.44
   3  -6  -4  334.35   49.08
   3  -6  -4  394.24   56.21
   3   6  -4  315.36   47.40
  -3   6  -4  363.65   53.30
  -3   6  -4  359.06   37.70
   3   6  -4  338.69   44.61
  -3  -6  -4  331.32   48.33
  -3  -6  -4  327.79   41.51
   3  -6  -3   35.77   18.35
   3  -6  -3   38.49   15.24
  -3   6  -3   17.40   15.82
  -3  -6  -3   29.85   14.39
   3   6  -3   30.37   15.70
  -3  -6  -3   50.54   14.68
  -3  -6  -3   24.64   16.72
  -3   6  -3   38.41   11.24
   3   6  -3   41.70   17.47
   3   6  -3   52.91   18.69
   3  -6  -3   22.95    8.79
   3  -6  -3   42.11   16.47
  -3  -6  -2  141.62   22.82
  -3   6  -2  141.70   27.58
   3   6  -2  124.11   27.10
   3  -6  -2  159.03   34.05
   3   6  -2  121.33   28.74
  -3  -6  -2  113.81   26.67
   3   6  -2  125.74   25.68
   3  -6  -2  114.36   31.22
   3  -6  -2  140.62   27.23
   3  -6  -2  135.85   21.54
  -3  -6  -2  130.14   30.25
   3   6  -1  648.48   64.46
  -3  -6  -1  640.14   42.43
   3  -6  -1  680.15   40.82
  -3   6  -1  676.37   48.89
   3  -6  -1  690.74   51.38
   3   6  -1  591.29   47.58
   3  -6  -1  483.13   57.94
   3  -6  -1  640.34   66.78
  -3  -6  -1  651.89   61.42
  -3  -6  -1  657.09   65.83
   3  -6   0  869.14   75.75
   3   6   0  816.00   50.15
   3  -6   0  916.83   49.37
   3   6   0  911.62   70.55
  -3  -6   0  883.18   68.23
   3   6   0  851.96   74.01
  -3  -6   0  873.35   50.74
   3  -6   0  878.85   50.81
  -3  -6   0  855.61   74.40
   3  -6   0  966.44   79.42
  -3   6   0  916.77   49.91
  -3   6   0  928.76   51.85
  -3  -6   1  681.77   64.95
   3  -6   1  693.32   48.67
  -3  -6   1  645.61   59.12
   3   6   1  645.24   67.00
   3  -6   1  694.10   66.10
  -3   6   1  699.69   42.49
   3  -6   1  613.43   38.18
  -3  -6   1  606.16   47.21
   3  -6   1  665.27   64.48
  -3  -6   1  642.91   60.36
   3   6   1  644.68   60.68
  -3   6   1  674.14   50.29
   3   6   1  697.20   45.45
   3  -6   2  137.50   19.26
   3   6   2  122.28   19.49
   3  -6   2  143.15   18.39
  -3   6   2  138.96   21.64
   3   6   2  159.88   33.83
   3  -6   2  153.60   30.81
  -3   6   2  124.24   25.23
   3   6   2  120.53   26.66
  -3  -6   2  137.06   28.04
   3  -6   2  133.99   25.13
   3  -6   2  153.41   30.47
  -3  -6   2  140.10   25.89
  -3  -6   2  123.77   26.91
  -3  -6   3   31.91   13.78
  -3  -6   3   38.29   16.57
   3  -6   3   31.08    9.28
   3   6   3   30.43   12.74
   3   6   3   49.52   20.00
  -3  -6   3   22.10   13.05
   3  -6   3   43.77   15.34
  -3   6   3   28.04   10.62
   3  -6   3   31.21    9.83
  -3   6   3   56.79   19.15
   3  -6   3   32.31   14.42
   3   6   3   40.30   14.16
   3  -6   4  324.73   40.76
  -3  -6   4  312.20   41.90
   3   6   4  298.86   47.47
   3  -6   4  357.10   51.95
  -3  -6   4  327.39   49.70
  -3   6   4  357.85   43.67
  -3  -6   4  348.19   52.07
   3  -6   4  293.73   34.40
   3   6   4  331.54   42.92
   3  -6   4  310.74   40.71
   3  -6   5  149.59   27.56
  -3  -6   5  145.89   28.01
  -3   6   5  167.53   34.22
  -3   6   5  132.06   30.57
   3  -6   5  169.79   29.04
   3  -6   5  143.96   24.90
  -3  -6   5  114.34   32.71
   3   6   5  152.51   33.87
   3   6   5  138.37   31.03
   3  -6   6   33.30   12.08
   3   6   6   45.47   21.72
   3  -6   6   21.68   12.41
   3  -6   6   36.01   14.24
  -3   6   6   20.87   13.25
  -3  -6   6   41.96   20.75
  -3  -6   6   28.32   14.34
   3  -6   7   16.27    7.97
  -3   6   7   46.41   24.56
  -3  -6   7   -0.62    6.03
   3   6   7   -0.89   13.20
   3  -6   7   28.91    9.78
  -3  -6   7   22.49   19.32
  -3  -6   8    4.81   14.58
  -3  -6   8    7.94    7.25
   3   6   8   26.93   14.73
  -3   6   8   13.22   11.05
  -3   6   9  127.54   44.12
   3   6   9   65.24   21.06
  -3  -6   9   86.02   34.74
  -3  -6   9   42.42   11.78
  -3   6  10   33.89   26.35
  -3  -6  10    9.95   15.30
  -3  -6  11   61.46   40.74
  -3   6  11    7.01   18.90
  -3  -6  12   14.45   12.78
  -3   6  12   31.18   33.23
  -3   6  13   32.61   39.15
  -3  -6  13   -5.26   32.22
   3  -6  13   33.50   25.59
   3   6  13  -41.38   32.08
   3   6  14    4.57   20.02
  -3   6  14  -32.89   37.77
  -3  -6  14  -12.88   22.91
   3  -6  14   46.72   45.30
  -3   6  15   -2.52   24.18
   3  -6  15   33.43   40.57
   3   6  15    8.70   15.82
  -3  -6  15   93.86   62.49
  -3   6  16  -35.01   30.33
   3   6  16   25.44   36.23
  -3   7 -16   20.12   24.07
   3   7 -16   31.07   39.33
   3  -7 -15   21.89   29.74
  -3  -7 -15  -19.23   33.68
  -3   7 -15   26.57   33.83
   3   7 -15   10.47   28.50
   3   7 -14   33.01   33.43
   3  -7 -14    2.94   18.41
  -3  -7 -14   27.65   33.35
  -3   7 -14  -14.86   28.18
   3  -7 -13   32.68   35.80
  -3   7 -13    5.85   12.61
   3   7 -13    3.65   17.39
  -3  -7 -13    0.55   23.45
   3  -7 -12   94.45   46.99
   3   7 -12   32.32   31.66
  -3   7 -12   20.75   15.22
  -3  -7 -12   36.42   27.05
  -3   7 -11   20.05   17.05
   3  -7 -11    5.85   12.84
  -3   7 -11  -19.22   19.96
  -3  -7 -11  -31.96   23.92
   3  -7 -11    6.29   12.73
  -3  -7 -11  -14.42   14.65
   3   7 -11  -52.29   35.39
  -3  -7 -11    8.04   16.79
   3  -7 -10   63.89   29.49
  -3   7 -10    3.24   15.12
  -3  -7 -10    3.42   16.63
   3   7 -10   44.18   31.44
  -3   7 -10   23.03   30.23
  -3  -7 -10  -16.86   16.89
  -3  -7 -10  -37.28   32.18
   3  -7 -10   36.18   28.57
   3   7  -9   -4.93    5.94
  -3  -7  -9   -0.40    9.02
   3   7  -9   -7.22   13.46
  -3   7  -9    4.89   11.33
   3  -7  -9   -1.45   18.81
  -3   7  -9   28.74   26.72
   3  -7  -9  -19.45   13.58
  -3  -7  -8  191.01   51.86
   3  -7  -8  213.01   54.20
   3   7  -8  142.82   25.97
   3  -7  -8  182.11   43.34
  -3  -7  -8  207.55   48.24
  -3   7  -8  190.18   56.20
   3   7  -8  192.17   48.36
  -3   7  -8  211.10   43.15
   3   7  -7  -24.68   19.12
  -3  -7  -7   18.69   16.20
  -3   7  -7   -4.21   14.63
   3   7  -7   -8.21   10.60
  -3   7  -7  -28.15   18.94
  -3  -7  -7    7.04   14.85
   3  -7  -7   -7.65   14.43
   3  -7  -7   -0.03   10.73
  -3  -7  -6   -2.35   13.90
  -3  -7  -6   -7.46   14.13
  -3   7  -6   35.23   19.48
   3  -7  -6   35.78   20.10
  -3   7  -6   32.84   16.19
   3   7  -6   21.74   16.59
   3  -7  -6   38.36   21.41
   3   7  -6   10.16    6.65
   3  -7  -5   38.49   22.90
   3  -7  -5   83.71   33.30
  -3   7  -5   44.01   20.90
  -3   7  -5   67.32   19.02
  -3  -7  -5   35.57   20.11
   3   7  -5   46.47   20.46
  -3  -7  -5   44.00   17.76
   3   7  -5   46.86   20.28
  -3   7  -4  304.33   35.55
   3  -7  -4  365.18   57.90
  -3  -7  -4  308.27   39.91
   3   7  -4  270.93   44.89
   3  -7  -4  281.47   46.58
  -3   7  -4  324.11   50.33
   3   7  -4  263.15   40.45
  -3  -7  -4  283.46   48.83
  -3  -7  -4  269.45   48.07
   3  -7  -3  105.22   27.22
   3   7  -3   63.22   19.62
   3  -7  -3   99.59   31.28
   3  -7  -3   94.63   20.67
  -3  -7  -3  123.07   30.52
   3   7  -3   94.74   26.87
   3  -7  -3   95.49   27.23
  -3  -7  -3   98.72   20.32
   3   7  -3   70.38   21.61
  -3   7  -3  108.81   26.41
  -3   7  -3  121.87   22.24
  -3  -7  -3  115.15   30.60
   3   7  -2  544.27   63.08
   3   7  -2  552.49   52.92
  -3   7  -2  629.20   55.10
   3  -7  -2  616.63   57.90
   3  -7  -2  710.25   76.32
  -3  -7  -2  629.35   45.29
   3  -7  -2  568.16   68.42
  -3  -7  -2  590.98   62.18
   3  -7  -2  634.24   44.30
  -3  -7  -2  589.88   67.79
   3   7  -1  113.51   22.02
   3   7  -1   95.95   27.92
  -3   7  -1  139.74   22.97
  -3  -7  -1  120.80   19.00
   3  -7  -1  126.98   33.75
   3  -7  -1  110.75   17.28
   3  -7  -1  103.76   29.95
  -3  -7  -1  126.84   31.33
   3  -7  -1  133.58   25.18
  -3  -7  -1  118.37   30.27
   3   7   0  363.87   33.80
  -3  -7   0  347.39   47.48
   3  -7   0  358.92   53.11
   3  -7   0  391.37   54.71
   3  -7   0  384.74   37.18
  -3   7   0  417.19   33.52
   3   7   0  381.86   48.26
   3   7   0  393.41   54.87
  -3   7   0  392.14   37.37
   3  -7   0  421.04   33.68
  -3  -7   0  328.55   49.60
  -3  -7   0  398.82   34.44
  -3  -7   1  108.65   26.93
   3   7   1  105.85   27.11
  -3  -7   1   89.62   25.03
  -3  -7   1  114.93   21.33
  -3   7   1  112.51   17.25
   3  -7   1  120.53   30.62
   3  -7   1  122.15   31.57
   3  -7   1  114.75   20.46
  -3   7   1   93.50   20.70
   3  -7   1   89.98   16.39
   3   7   1   98.80   28.60
  -3  -7   1  108.83   27.40
   3   7   1  113.28   18.44
  -3  -7   2  585.75   54.44
  -3   7   2  638.18   43.13
   3   7   2  578.06   63.58
   3  -7   2  573.04   51.62
   3  -7   2  553.18   62.24
   3  -7   2  582.86   41.53
   3   7   2  593.11   43.59
  -3  -7   2  577.73   63.00
  -3   7   2  569.39   54.54
   3  -7   2  602.19   42.71
   3  -7   2  648.75   66.83
  -3  -7   2  549.12   60.11
   3   7   2  558.01   67.00
   3  -7   3  102.78   26.19
  -3  -7   3   97.88   25.03
   3  -7   3   89.78   23.32
  -3   7   3  121.62   28.98
   3   7   3  108.43   29.94
   3   7   3   98.78   20.94
   3  -7   3  104.34   20.82
   3  -7   3  101.33   25.62
  -3  -7   3  113.95   28.03
  -3   7   3  106.99   21.39
  -3  -7   3   91.43   26.19
  -3  -7   4  273.98   46.43
   3  -7   4  336.46   45.25
   3  -7   4  281.90   35.32
   3   7   4  301.37   40.41
   3  -7   4  308.35   47.60
  -3   7   4  287.54   38.89
  -3  -7   4  294.95   47.71
   3   7   4  341.50   53.82
   3  -7   4  296.74   43.36
  -3  -7   4  272.05   41.67
  -3   7   4  310.31   39.36
   3  -7   5   38.01   13.99
  -3   7   5   54.48   19.57
   3  -7   5   63.03   20.62
  -3  -7   5   17.09   10.16
  -3  -7   5   59.46   23.01
  -3   7   5   48.43   19.75
   3   7   5   38.37   19.82
   3   7   5   27.33   12.76
   3  -7   5   52.61   18.29
   3  -7   6   14.38    9.31
  -3   7   6   29.80   16.93
   3   7   6   28.74   19.72
   3  -7   6   15.99   12.60
  -3  -7   6   16.91   10.91
  -3  -7   6   19.34   19.35
   3  -7   6   23.00   13.04
  -3  -7   7   -4.27    7.02
  -3  -7   7  -14.94   23.80
  -3   7   7   33.74   18.65
   3   7   7  -23.07   19.94
   3  -7   7   -5.77    7.28
   3  -7   7   11.37    8.12
  -3   7   8  230.55   51.26
   3   7   8  219.50   44.60
  -3  -7   8  230.25   57.84
  -3  -7   8  122.19   23.62
   3  -7   8  186.87   21.83
   3  -7   8  208.50   23.56
  -3  -7   9    7.57    7.43
  -3   7   9  -16.40   12.71
   3   7   9   -2.03    7.20
  -3  -7   9   10.98   23.40
  -3   7  10  -18.52   21.18
  -3  -7  10    0.64   14.57
  -3  -7  11   15.64   23.30
  -3   7  11    4.38   13.99
  -3  -7  12   53.05   31.90
  -3   7  12  125.93   50.92
   3   7  13   11.14   24.95
  -3  -7  13   52.81   33.47
  -3   7  13  -11.97   29.35
   3  -7  14   17.78   34.56
   3   7  14   33.57   32.33
  -3  -7  14  -26.94   33.55
  -3   7  14   40.56   35.47
  -3  -7  15  -12.62   27.78
   3  -7  15  -29.38   39.74
   3   7  15   16.02   29.12
  -3   7  15   13.45   32.05
   3   7  16   -2.21   23.23
  -3   7  16   -3.17   16.22
   3   8 -16   -8.47   32.71
   3   8 -15  -40.88   38.45
  -3  -8 -15  -30.58   35.03
   3  -8 -15   19.66   27.34
  -3   8 -15   29.04   31.93
  -3  -8 -14   -7.14   24.37
   3  -8 -14    0.99   18.30
  -3   8 -14  -16.62   33.71
   3   8 -14   13.64   26.28
   3  -8 -13  -35.49   34.25
  -3   8 -13   35.23   29.85
  -3  -8 -13   31.75   17.12
   3   8 -13   65.45   41.32
   3  -8 -12   49.75   36.63
  -3   8 -12   29.81   22.21
   3   8 -12   72.82   40.54
  -3  -8 -12   22.78   21.66
   3  -8 -11   72.10   36.74
   3  -8 -11  -21.01   16.84
  -3  -8 -11   12.99   19.76
  -3   8 -11    3.37   13.34
  -3   8 -11  -67.03   40.75
   3   8 -11   14.42   22.36
  -3  -8 -11  -15.48   18.41
  -3  -8 -11   22.73   14.70
   3  -8 -10   78.03   37.94
  -3  -8 -10   -1.69   11.99
  -3  -8 -10   37.37   21.35
  -3   8 -10   47.40   25.60
   3   8 -10   17.77   17.92
  -3  -8 -10   37.49   28.53
   3  -8 -10   71.06   28.41
  -3   8 -10   46.11   34.33
  -3   8  -9   28.11   12.24
  -3  -8  -9   73.02   31.51
   3   8  -9   67.94   34.71
   3  -8  -9   53.04   26.86
  -3   8  -9   73.53   40.57
  -3  -8  -9   60.89   29.77
   3  -8  -9   52.68   33.59
   3   8  -9   48.98   18.58
  -3  -8  -8  109.01   39.96
  -3  -8  -8   93.56   33.37
  -3   8  -8   74.11   25.71
  -3   8  -8  114.38   44.23
   3   8  -8   59.03   23.03
   3   8  -8   81.81   24.41
   3  -8  -8   99.50   36.12
   3  -8  -8  103.63   34.98
  -3  -8  -7   55.30   27.79
   3   8  -7   31.97   15.99
  -3   8  -7   54.72   30.99
  -3  -8  -7   53.88   29.48
   3  -8  -7   19.19   20.05
   3   8  -7   29.57   14.84
   3  -8  -7   22.98   14.10
  -3   8  -7   29.36   11.80
  -3  -8  -6  169.48   37.85
  -3   8  -6  147.07   31.44
   3   8  -6  142.39   39.50
  -3  -8  -6  183.84   44.27
   3   8  -6  164.47   34.80
  -3   8  -6  195.76   46.15
   3  -8  -6  183.15   44.25
   3  -8  -6  154.97   40.02
  -3  -8  -5   43.78   20.18
   3  -8  -5   32.08   21.71
   3   8  -5   18.58   14.59
  -3   8  -5    7.18    9.85
  -3   8  -5   10.72    5.33
  -3  -8  -5    7.86   12.79
   3  -8  -5   48.09   25.90
   3   8  -5    4.77   14.71
  -3  -8  -4  273.31   38.00
   3   8  -4  253.40   47.58
   3   8  -4  219.53   41.06
   3  -8  -4  224.61   46.20
  -3   8  -4  248.40   34.25
   3  -8  -4  276.59   48.85
  -3   8  -4  267.18   47.65
  -3  -8  -4  241.53   46.26
   3  -8  -3  161.17   38.42
   3   8  -3  149.07   33.35
  -3  -8  -3  173.85   27.49
  -3   8  -3  201.02   35.55
   3  -8  -3  169.90   26.37
   3   8  -3  161.07   35.77
  -3  -8  -3  160.09   38.25
   3  -8  -3  178.99   34.85
   3  -8  -2   12.21    9.52
  -3  -8  -2   25.92   10.27
  -3   8  -2   26.42   12.84
   3   8  -2   35.77   19.90
   3   8  -2   -0.35    8.44
   3  -8  -2   33.09   23.30
  -3  -8  -2   16.90   15.03
   3  -8  -2   22.21    9.21
  -3  -8  -1  544.61   61.55
   3  -8  -1  529.22   51.55
  -3  -8  -1  498.01   36.99
   3  -8  -1  568.95   35.30
  -3   8  -1  526.78   45.00
  -3   8  -1  542.31   46.22
   3  -8  -1  567.97   72.46
   3   8  -1  493.57   44.41
   3   8  -1  539.37   66.58
   3   8   0 1490.32  113.12
  -3  -8   0 1545.51  112.88
   3  -8   0 1513.41  113.23
   3  -8   0 1611.02   65.66
   3  -8   0 1597.77  115.77
  -3   8   0 1538.56   65.45
  -3  -8   0 1542.83  103.50
  -3   8   0 1563.36   82.85
   3   8   0 1482.58   68.86
  -3  -8   0 1540.49   68.62
   3   8   0 1466.96  101.19
   3  -8   0 1519.44   80.77
   3  -8   1  556.46   68.10
  -3  -8   1  552.44   63.70
   3   8   1  514.24   69.56
  -3  -8   1  491.55   61.81
   3  -8   1  546.93   66.16
  -3   8   1  521.00   34.71
  -3   8   1  559.18   53.61
   3  -8   1  512.19   44.05
   3  -8   1  553.47   44.16
  -3  -8   1  524.17   45.43
  -3  -8   1  481.55   57.93
   3   8   1  520.03   38.27
   3   8   2   28.46   10.01
  -3   8   2   17.04    8.52
  -3  -8   2   22.43   13.78
   3  -8   2   22.67   11.89
   3  -8   2   19.46    9.48
  -3   8   2   29.36   12.42
   3  -8   2   29.40   13.09
   3   8   2   47.80   21.47
   3  -8   2    2.35   10.31
   3  -8   2   19.93   14.89
  -3  -8   2    2.03    8.72
  -3  -8   2   33.02   21.26
   3  -8   3  142.05   25.03
  -3   8   3  175.13   24.94
  -3   8   3  166.82   34.51
   3  -8   3  166.37   31.96
   3  -8   3  159.86   26.15
   3  -8   3  154.57   34.47
  -3  -8   3  156.05   32.40
   3   8   3  165.36   26.27
  -3  -8   3  172.70   37.01
   3   8   3  161.26   39.83
   3  -8   3  173.77   36.22
   3   8   4  212.89   33.25
   3  -8   4  268.07   44.07
   3   8   4  284.52   52.78
   3  -8   4  187.94   29.39
  -3  -8   4  254.25   46.24
   3  -8   4  254.21   42.55
  -3   8   4  237.45   33.67
   3  -8   4  261.07   44.27
  -3   8   4  279.86   37.43
  -3  -8   4  198.86   37.46
   3   8   5    4.67   10.14
  -3   8   5   20.89   17.10
  -3  -8   5   22.30   19.03
   3   8   5   23.84   13.67
  -3   8   5    8.17    6.01
  -3  -8   5   21.83   11.53
   3  -8   5   16.36   12.25
   3  -8   5   19.81   12.30
   3  -8   5    1.52    9.51
  -3  -8   6  147.08   41.03
   3   8   6  196.04   45.81
   3  -8   6  139.54   31.71
  -3   8   6  183.05   38.24
  -3   8   6  196.41   40.46
   3  -8   6  167.85   30.20
   3  -8   6  165.25   31.98
  -3  -8   6  147.74   31.47
   3  -8   7   10.25    6.46
   3   8   7   44.42   24.63
  -3  -8   7   23.10   21.41
   3  -8   7   16.30    6.14
  -3  -8   7   24.46   12.00
  -3   8   7   24.68   18.56
   3  -8   8  105.29   21.01
   3   8   8   65.81   27.96
  -3  -8   8  106.28   42.16
   3  -8   8   79.05   18.36
  -3   8   8   84.86   30.78
  -3  -8   8   59.11   18.68
  -3   8   9   74.44   31.78
   3   8   9   74.48   29.44
   3  -8   9   27.91    6.96
  -3  -8   9   92.78   43.00
  -3   8  10   42.83   25.68
  -3  -8  10   56.33   30.81
  -3  -8  11   26.43   24.88
  -3   8  11    3.40   19.31
  -3   8  12   38.30   30.55
  -3  -8  12   45.07   38.91
   3   8  12   12.09   22.68
   3   8  13  -23.01   17.12
   3  -8  13  -11.53   21.34
  -3  -8  13   -2.65   29.22
  -3   8  13  -40.85   36.94
  -3  -8  14    1.14   16.33
   3  -8  14   75.87   49.29
  -3   8  14  -27.34   34.43
   3   8  14   57.70   43.12
   3   8  15   46.11   38.60
   3  -8  15   31.71   39.95
  -3   8  15   40.32   27.88
  -3  -8  15  -11.44   31.47
   3   8  16  -36.99   33.08
  -3   8  16    7.70   19.58
   3   9 -16   73.98   54.08
   3   9 -15    6.73   18.47
   3  -9 -15   38.26   28.79
  -3   9 -15   49.14   30.75
  -3  -9 -15   64.67   43.07
  -3   9 -14   32.43   31.23
   3  -9 -14   63.54   42.43
   3   9 -14   -9.86   17.01
  -3  -9 -14   15.93   24.25
   3  -9 -13   10.61   23.82
   3   9 -13   59.47   34.69
  -3   9 -13   60.91   35.47
  -3  -9 -13   62.84   40.10
  -3  -9 -12  -13.63   19.39
   3   9 -12   12.09   20.95
   3  -9 -12    1.32   28.11
  -3   9 -12   12.14   17.04
   3  -9 -11   67.91   30.81
  -3  -9 -11   96.26   45.40
  -3   9 -11   36.83   22.33
  -3  -9 -11   55.40   28.57
   3   9 -11   10.50   13.29
  -3   9 -11   74.07   43.84
   3  -9 -11   90.79   46.96
  -3   9 -10   34.67   23.97
   3  -9 -10   61.08   33.31
   3   9 -10   29.01   21.62
  -3   9 -10   69.17   35.39
  -3  -9 -10   39.72   21.33
   3  -9 -10   26.42   28.46
  -3  -9 -10   95.41   45.31
  -3  -9 -10   63.90   26.54
  -3  -9  -9  -26.69   22.45
   3   9  -9   11.86   23.33
  -3   9  -9   20.34   17.54
   3   9  -9   20.29    9.98
  -3  -9  -9    1.22   11.81
   3  -9  -9   11.57   12.78
   3  -9  -9  -19.02   25.13
  -3   9  -9  -29.67   23.73
  -3   9  -8   41.06   22.21
   3   9  -8   27.73   19.35
   3   9  -8    3.25    6.11
  -3  -9  -8    9.60   16.63
   3  -9  -8    9.55   10.56
  -3  -9  -8   45.70   26.69
  -3   9  -8  -13.24   23.24
   3  -9  -8    5.19   17.76
  -3  -9  -7   29.83   17.98
  -3   9  -7   63.32   22.93
   3  -9  -7   56.39   25.66
   3   9  -7   71.77   24.82
  -3  -9  -7   83.97   29.27
   3   9  -7   68.42   27.48
   3  -9  -7   87.06   34.91
  -3   9  -7   50.41   25.77
  -3  -9  -6  156.68   45.16
   3   9  -6  150.95   39.28
  -3   9  -6  169.00   33.20
   3   9  -6  145.63   35.54
  -3  -9  -6  194.38   38.98
  -3   9  -6  162.27   41.51
   3  -9  -6  180.49   48.57
   3  -9  -6  170.49   46.49
  -3   9  -5    7.59    9.70
   3  -9  -5   20.40   16.52
   3   9  -5   10.46   12.79
  -3  -9  -5   18.23   10.38
   3   9  -5   29.85   23.09
  -3   9  -5   12.12    8.48
   3  -9  -5   22.43   16.09
  -3  -9  -5  -12.43   13.31
   3  -9  -4  159.35   39.45
  -3  -9  -4  178.76   30.43
   3   9  -4  164.79   36.52
  -3  -9  -4  142.93   40.59
   3  -9  -4  201.82   46.98
   3   9  -4  161.11   41.44
  -3   9  -4  180.17   38.92
  -3  -9  -3   56.80   15.16
   3   9  -3   59.30   22.64
   3  -9  -3   81.05   28.04
  -3   9  -3   87.11   27.31
  -3  -9  -3   58.35   21.95
   3  -9  -3   53.66   29.89
   3  -9  -2   52.30   30.12
   3   9  -2   73.36   27.07
  -3  -9  -2   69.25   15.50
   3  -9  -2   72.28   13.69
   3   9  -2   78.90   21.06
  -3   9  -2   56.29   17.77
   3  -9  -2   87.98   23.95
  -3  -9  -2   48.06   23.66
   3   9  -1   57.62   23.12
  -3  -9  -1   53.02   21.78
   3  -9  -1   89.93   14.57
  -3   9  -1   79.16   16.24
   3  -9  -1   52.81   21.85
  -3  -9  -1   93.24   15.76
   3   9  -1   70.88   17.65
  -3   9  -1   79.92   19.52
   3  -9  -1   63.25   19.12
  -3   9   0  270.44   26.65
   3   9   0  256.73   28.63
  -3   9   0  260.73   36.14
  -3  -9   0  233.33   44.09
   3  -9   0  198.15   46.05
   3  -9   0  266.57   35.97
  -3  -9   0  250.71   27.42
   3  -9   0  257.12   26.33
   3   9   0  242.92   49.67
  -3   9   1  100.46   25.47
  -3  -9   1   77.61   17.92
   3  -9   1   99.61   23.33
   3  -9   1   84.56   32.23
   3   9   1   75.14   27.63
   3   9   1   79.47   15.11
  -3   9   1   77.23   12.39
  -3  -9   1   63.83   20.88
   3  -9   1   86.91   17.85
   3  -9   2   56.86   22.23
  -3   9   2   57.45   19.12
  -3   9   2   85.68   14.97
   3   9   2   71.88   15.72
   3   9   2   83.47   30.63
   3  -9   2   55.43   15.36
  -3  -9   2   60.79   21.31
  -3  -9   2   66.90   19.28
   3  -9   2   48.36   15.94
   3  -9   2   46.97   13.10
   3  -9   3   63.38   22.90
   3   9   3   49.72   14.28
   3  -9   3   75.72   21.42
   3  -9   3   45.35   19.38
  -3  -9   3   45.56   18.06
  -3  -9   3   53.43   17.26
  -3   9   3   44.77   12.67
   3   9   3   22.21   11.25
   3  -9   3   59.78   17.34
   3  -9   3   58.97   23.35
   3  -9   4  164.00   37.56
   3   9   4  153.61   26.33
   3  -9   4  175.15   37.90
  -3  -9   4  131.42   33.11
  -3   9   4  143.44   26.03
  -3   9   4  190.34   29.23
   3   9   4  210.43   46.95
   3  -9   4  134.27   26.67
  -3  -9   5   13.21   11.68
   3  -9   5   24.49   15.28
   3   9   5   13.43   13.01
   3  -9   5   11.97   10.31
  -3   9   5    7.52    6.31
  -3  -9   5   24.69   15.08
   3   9   5    6.72    9.58
   3  -9   5    9.62   10.51
  -3   9   5   15.12    8.52
   3  -9   6  160.91   33.92
  -3   9   6  180.03   38.30
  -3   9   6  182.07   37.97
   3  -9   6  178.83   35.96
   3   9   6  117.60   30.39
  -3  -9   6  157.09   35.01
  -3  -9   6  144.97   41.49
   3   9   6  204.26   50.20
   3  -9   6  140.81   32.24
  -3   9   7   61.52   23.89
   3  -9   7   57.47   19.36
  -3  -9   7   84.81   35.89
   3  -9   7   77.07   21.93
   3   9   7   66.86   29.41
  -3  -9   7   65.31   23.06
  -3   9   8   24.49   15.67
  -3  -9   8   -8.89    8.48
   3  -9   8   19.43   12.93
   3   9   8   -0.40    8.71
   3  -9   8   -4.76    7.17
  -3  -9   8   -5.86   20.02
   3   9   9    6.53   16.45
   3  -9   9    9.44    6.88
  -3  -9   9  -14.39   13.68
  -3  -9  10   63.12   35.10
  -3   9  10   56.23   29.10
  -3   9  11   67.62   33.37
  -3  -9  11   44.69   34.78
  -3   9  12    5.67   15.10
  -3  -9  12    4.80   20.09
   3   9  12   17.30   14.93
  -3  -9  13    6.45   15.45
  -3   9  13  -13.39   25.12
   3  -9  13    3.52   24.72
   3   9  13    3.01   17.15
   3  -9  14    7.18   21.10
  -3  -9  14   43.24   41.54
   3   9  14   18.60   28.15
  -3   9  14   10.39   16.86
   3  -9  15   79.73   58.42
  -3   9  15    6.95   14.84
   3   9  15  -59.43   45.02
  -3  -9  15   23.78   38.07
  -3   9  16  -11.30   31.95
   3   9  16  -11.32   22.79
  -3 -10 -15   63.92   52.10
   3  10 -15   -4.38   24.60
   3  10 -14  -24.92   31.06
  -3  10 -14   -8.06   20.51
   3 -10 -14  -23.65   28.87
   3  10 -13   18.73   23.16
  -3  10 -13   51.34   30.83
  -3 -10 -13   18.68   34.82
   3  10 -12    0.60   13.03
   3 -10 -12  -34.93   20.66
  -3  10 -12   -3.16   14.23
  -3 -10 -12   -6.53   21.42
   3 -10 -11   33.82   26.21
   3 -10 -11   -2.10   25.95
  -3 -10 -11    4.32   17.81
   3  10 -11    7.88   14.23
  -3 -10 -11   -3.49   13.12
  -3  10 -11   -7.86   14.50
  -3 -10 -10  -32.15   32.38
  -3  10 -10    7.32   22.99
   3 -10 -10  -20.31   36.24
  -3  10 -10   28.00   20.00
   3  10 -10  -20.87   17.45
   3 -10 -10  -41.38   23.82
   3  10  -9   55.49   35.08
   3 -10  -9   82.18   38.37
  -3  10  -9   88.22   30.48
   3  10  -9   68.37   23.21
  -3  10  -9   99.17   41.91
   3 -10  -9  102.42   39.17
  -3 -10  -9   66.30   31.46
  -3 -10  -9   67.03   37.89
  -3 -10  -8   34.74   27.41
   3 -10  -8   19.18   15.97
  -3 -10  -8   11.12   17.21
   3  10  -8   45.57   21.58
   3  10  -8   -1.93   12.63
  -3  10  -8   16.44   24.12
  -3  10  -8   46.46   19.73
   3 -10  -8   10.13   11.80
  -3 -10  -7   15.42   18.46
   3  10  -7   11.45   19.42
   3 -10  -7   16.96   13.71
  -3 -10  -7   59.13   25.88
  -3  10  -7   15.51   11.99
   3 -10  -7   55.06   30.89
  -3  10  -7  -13.13   24.70
   3  10  -7   11.49    8.47
  -3 -10  -6   37.70   22.21
  -3 -10  -6   49.68   20.97
   3  10  -6    9.74   10.11
  -3  10  -6   14.27   17.07
   3  10  -6   13.72   10.58
   3 -10  -6   45.30   24.29
   3 -10  -6   48.31   28.60
  -3  10  -6   11.50    8.03
  -3  10  -5  120.99   34.54
  -3 -10  -5  131.87   29.09
  -3  10  -5  147.63   31.50
   3 -10  -5  134.04   41.89
   3  10  -5  130.06   33.25
   3 -10  -5  150.32   44.87
  -3 -10  -5  165.69   47.18
   3  10  -5  126.71   34.71
   3 -10  -4   -6.50   15.08
   3  10  -4   23.41   16.98
   3  10  -4   29.91   18.02
  -3 -10  -4   10.40    5.57
  -3  10  -4   30.07   21.21
  -3 -10  -4   45.79   20.86
   3 -10  -4   30.10   23.25
   3 -10  -3   53.71   24.58
  -3 -10  -3   50.31   19.31
   3  10  -3   51.86   26.82
  -3 -10  -3   37.99   12.16
  -3  10  -3   38.42   18.05
   3 -10  -3   47.37   23.96
   3 -10  -2    9.42   10.73
   3 -10  -2   32.59   22.13
  -3 -10  -2   25.96   15.70
  -3 -10  -2   21.66    7.25
   3 -10  -2   21.89    7.70
  -3  10  -2   20.99   12.87
   3  10  -2   -2.15   10.88
   3 -10  -1  348.97   24.92
   3 -10  -1  355.83   46.09
   3 -10  -1  317.07   58.55
   3  10  -1  319.48   57.64
  -3 -10  -1  331.21   29.37
   3  10  -1  329.00   37.63
  -3 -10  -1  296.69   50.93
  -3  10  -1  383.86   38.59
   3  10   0    0.70    4.59
   3 -10   0    0.79    4.04
  -3 -10   0  -12.93    9.79
  -3  10   0    5.16    5.51
   3  10   0   25.22   14.33
  -3 -10   0    0.52    8.79
   3 -10   0   -7.80   11.27
  -3  10   0   27.04   15.15
   3 -10   0  -15.48    9.69
   3  10   1  330.47   58.43
   3 -10   1  332.43   41.47
   3  10   1  332.93   29.39
  -3 -10   1  321.48   35.84
  -3  10   1  337.24   25.05
  -3 -10   1  356.75   54.92
  -3  10   1  361.63   48.04
   3 -10   1  340.88   34.81
   3 -10   1  379.70   60.81
   3  10   2   13.14    6.66
   3 -10   2   16.39   11.04
   3 -10   2   12.38   16.77
   3 -10   2    0.64    7.92
  -3  10   2   21.58    7.82
   3  10   2   -7.55   15.62
  -3 -10   2   33.70   22.31
   3 -10   2   17.53    7.59
  -3 -10   2   16.35   11.35
  -3  10   3   40.64   12.08
  -3  10   3   21.70    7.65
  -3 -10   3   45.28   18.97
   3  10   3   42.11   13.61
   3  10   3   37.97   25.65
   3 -10   3   34.15   15.99
   3 -10   3   46.65   16.96
  -3 -10   3   25.91   15.13
   3 -10   3   34.65   21.27
   3 -10   3   19.56    6.13
  -3 -10   3   58.79   23.49
  -3  10   4   16.87    9.66
  -3 -10   4   28.38   15.76
   3 -10   4   26.42   13.46
   3 -10   4   13.04   12.80
   3  10   4    6.13    7.30
   3 -10   4   26.71   17.13
   3  10   4   27.21   18.18
  -3  10   4    4.16    5.83
  -3 -10   5  124.69   35.18
   3 -10   5  185.37   40.18
  -3  10   5  140.96   28.89
   3 -10   5  118.23   27.70
  -3  10   5  132.38   28.05
   3  10   5  135.49   41.02
   3  10   5  107.46   25.94
   3  10   6   33.86   20.18
   3  10   6   44.23   16.95
  -3  10   6   27.95   15.66
  -3  10   6   44.93   17.82
  -3 -10   6   47.19   26.85
   3 -10   6   31.37   18.28
   3 -10   6   48.89   21.58
   3 -10   7   21.68   14.70
   3  10   7   21.22   21.29
  -3 -10   7   14.55   16.41
  -3  10   7   39.07   20.81
   3 -10   7   33.87   17.69
  -3  10   8    7.52    8.15
   3 -10   8   25.91   14.90
  -3 -10   8   13.93   15.96
   3  10   8   30.35   15.51
  -3 -10   9   36.89   26.38
  -3  10   9   96.88   34.10
   3  10   9   64.92   30.06
   3 -10   9   99.65   22.57
  -3 -10  10  -12.25   26.14
  -3  10  10  -10.75   12.89
  -3  10  11   10.45   14.91
   3  10  11   -3.67   21.89
  -3 -10  11   -5.04   24.96
   3  10  12    7.01   15.50
  -3 -10  12  -14.05   33.65
  -3  10  12  -10.29   14.75
   3 -10  12   -0.90   15.24
  -3  10  13    7.14   13.98
   3 -10  13    0.03   29.95
  -3 -10  13   43.11   36.00
   3  10  13   69.95   44.29
   3  10  14   24.56   37.49
   3 -10  14   10.83   21.20
  -3 -10  14  -17.95   15.78
  -3  10  14  -53.39   37.26
   3  10  15  -12.86   30.16
  -3  10  15  -25.29   34.51
  -3 -10  15   11.93   22.14
   3 -10  15   40.43   55.35
   3  11 -15   32.86   42.39
   3  11 -14   -1.06   17.35
   3 -11 -14  -24.77   28.87
   3 -11 -13    4.58   31.51
  -3 -11 -13   25.96   33.08
   3  11 -13   47.38   40.09
  -3  11 -13   -5.26   18.20
  -3 -11 -12   16.50   26.83
   3  11 -12   -7.75   21.32
  -3  11 -12   55.62   33.58
   3 -11 -12   17.31   20.07
   3 -11 -12   47.66   41.50
  -3  11 -11   49.61   27.42
   3 -11 -11   29.29   23.61
  -3 -11 -11   29.35   34.47
   3  11 -11  -41.64   33.19
   3 -11 -11   -3.72   19.82
  -3 -11 -11   19.26   18.56
   3  11 -10   31.28   27.67
   3 -11 -10   45.34   32.60
  -3  11 -10   14.14   12.33
  -3 -11 -10   55.72   33.91
   3 -11 -10   24.31   19.14
   3 -11  -9   27.38   22.36
  -3 -11  -9   38.70   22.68
   3  11  -9   21.83   24.98
  -3  11  -9   -5.62   14.15
  -3 -11  -9   21.92   24.25
  -3  11  -9   85.08   44.31
   3  11  -9    9.86   17.10
   3 -11  -9  -14.06   18.73
  -3 -11  -8  -39.03   29.53
   3 -11  -8   29.03   27.33
   3  11  -8   44.23   23.86
  -3  11  -8   61.76   36.74
  -3  11  -8   35.40   17.66
   3  11  -8   57.66   29.73
   3 -11  -8   53.92   28.79
  -3 -11  -8   61.66   25.95
  -3 -11  -7  122.71   45.76
   3 -11  -7   60.92   35.20
  -3  11  -7   88.71   34.00
   3  11  -7   57.29   22.39
  -3 -11  -7   71.59   25.45
   3  11  -7   37.77   13.08
  -3  11  -7   56.79   17.71
   3 -11  -7   78.21   36.63
  -3  11  -6  143.65   42.19
  -3  11  -6  105.43   26.89
   3  11  -6  108.81   37.53
   3  11  -6  121.99   32.66
  -3 -11  -6  118.80   28.07
   3 -11  -6  143.40   48.81
   3 -11  -6  152.53   43.15
  -3 -11  -6  189.82   52.11
   3  11  -5   60.34   22.52
   3 -11  -5   71.75   32.10
  -3 -11  -5   97.67   25.55
   3  11  -5   78.37   25.99
   3 -11  -5   89.10   33.46
  -3  11  -5   90.77   28.31
  -3 -11  -5   38.15   23.52
   3  11  -4  141.96   36.92
  -3  11  -4  180.60   38.25
   3 -11  -4  171.55   51.11
  -3 -11  -4  148.77   26.62
  -3 -11  -4  151.08   42.01
   3 -11  -4  159.05   40.00
  -3  11  -3  490.28   56.76
  -3 -11  -3  476.25   39.37
   3 -11  -3  457.23   75.69
   3  11  -3  433.93   68.27
  -3 -11  -3  443.42   67.49
   3 -11  -3  485.57   66.09
  -3  11  -2   97.89   23.42
  -3 -11  -2   86.58   15.42
   3  11  -2   85.31   34.70
  -3 -11  -2   86.12   30.23
   3 -11  -2   92.44   31.50
   3 -11  -2  103.86   29.45
   3 -11  -1   58.85   25.27
  -3 -11  -1   39.00    9.65
  -3  11  -1   42.10   13.31
   3  11  -1   23.05   17.97
   3 -11  -1   39.17    6.73
   3 -11  -1   37.22   18.61
  -3 -11  -1   47.54   23.21
   3  11   0   61.19   14.48
   3 -11   0   56.14   11.68
  -3 -11   0   42.49   22.17
  -3 -11   0   33.87   10.59
  -3  11   0   45.17   10.36
  -3  11   0   65.00   21.18
   3  11   0   64.52   29.77
   3 -11   0   42.13   16.43
   3 -11   0   57.50   27.62
   3 -11   1   41.44   26.47
   3  11   1   35.57    9.24
   3 -11   1   37.20   16.86
   3  11   1   14.41   13.65
   3 -11   1   47.97   13.38
  -3  11   1   47.52    8.76
  -3  11   1   32.87   16.75
  -3 -11   1   35.18   11.40
  -3 -11   1   24.64   20.02
   3 -11   2   90.52   31.62
  -3 -11   2   74.31   20.78
  -3  11   2   61.64    9.38
   3 -11   2   91.51   22.12
  -3  11   2   87.73   11.36
   3 -11   2   83.73   21.75
   3  11   2   69.29   13.17
  -3 -11   2   88.10   22.25
   3 -11   2   78.62   20.49
  -3 -11   2   48.27   23.09
   3  11   2   87.29   33.85
  -3 -11   3  495.71   58.37
  -3  11   3  460.73   33.64
   3  11   3  406.44   37.02
  -3 -11   3  429.79   64.95
   3 -11   3  457.07   50.89
  -3  11   3  448.64   33.10
   3  11   3  424.57   73.66
  -3 -11   3  369.43   51.53
   3 -11   3  455.09   67.68
   3 -11   3  429.46   49.69
   3 -11   3  462.98   54.29
  -3  11   4  136.73   23.91
  -3 -11   4  148.34   36.63
  -3  11   4  144.51   22.24
   3 -11   4  127.58   27.81
   3 -11   4  146.44   30.68
   3 -11   4  187.04   44.59
   3  11   4  186.37   48.78
   3  11   4  145.34   25.28
   3 -11   5   83.45   28.72
  -3 -11   5  106.96   33.70
  -3  11   5   67.38   18.83
  -3  11   5   71.38   21.34
   3 -11   5   53.38   18.32
   3  11   5   86.54   22.18
   3  11   5   99.74   37.62
  -3  11   6  135.25   29.65
  -3  11   6  119.47   30.38
   3  11   6  101.06   27.02
   3  11   6   91.18   33.24
   3 -11   6  141.80   36.06
  -3 -11   6  100.39   37.71
   3  11   7   89.67   36.93
  -3  11   7   80.82   25.70
  -3 -11   7   59.24   27.39
   3 -11   7   76.33   25.57
   3  11   8   48.60   25.33
  -3 -11   8   33.19   19.92
  -3  11   8   43.63   23.07
   3 -11   8   30.87   14.41
   3  11   9   15.48   15.05
   3 -11   9   39.11   17.25
  -3  11   9  -15.12   15.85
  -3 -11   9   52.46   35.81
  -3 -11  10   37.38   32.07
  -3  11  10   -1.36   12.80
   3 -11  11   32.49   30.62
  -3 -11  11  -51.65   38.36
  -3  11  11    1.83   17.34
   3  11  11   43.95   30.57
   3  11  12  -11.26   14.78
  -3  11  12    5.97   14.85
   3 -11  12  -27.73   29.14
  -3 -11  12   35.53   29.75
   3 -11  13    8.67   29.17
  -3 -11  13   58.99   47.89
   3  11  13    8.27   21.14
  -3  11  13  -16.78   24.47
   3 -11  14  -11.24   18.01
  -3  11  14   31.45   33.70
   3  11  14   11.57   12.97
  -3 -11  14   -8.45   25.46
   3  12 -15   18.21   32.46
   3  12 -14  -28.50   28.71
  -3 -12 -14    0.17   21.93
   3 -12 -14   -4.06   23.86
   3 -12 -13   -7.61   16.24
   3  12 -13   -4.11   24.90
  -3 -12 -13   -1.19   21.37
  -3  12 -13   12.73   14.01
  -3 -12 -12    3.12   19.73
   3 -12 -12   -2.86   16.48
   3  12 -12  -22.72   28.22
  -3  12 -12   25.28   16.64
   3 -12 -12  -39.47   26.97
  -3  12 -11   -8.61   19.87
   3 -12 -11   -0.76   12.79
   3 -12 -11   33.23   27.85
  -3 -12 -11   19.30   21.06
  -3 -12 -11  -23.98   32.13
   3  12 -11   21.77   23.54
  -3 -12 -10   11.55   24.25
   3 -12 -10   -1.42   16.08
  -3  12 -10   72.73   32.24
   3 -12 -10   34.03   23.68
   3  12 -10  -23.62   21.14
  -3 -12 -10   35.05   24.40
   3 -12  -9    8.70   20.00
  -3 -12  -9   -6.60   19.04
   3  12  -9   -8.52    9.56
   3 -12  -9   27.14   27.93
   3  12  -9  -13.62   12.17
  -3 -12  -8   36.90   29.69
   3 -12  -8   65.56   33.50
  -3 -12  -8   13.39   12.97
   3 -12  -8   54.44   30.42
   3  12  -8   32.24   25.73
   3  12  -8   20.25   21.97
  -3  12  -8   59.50   28.08
  -3  12  -8   50.83   28.98
   3 -12  -7   32.76   33.61
  -3 -12  -7   -6.47   20.44
   3 -12  -7  -30.31   26.68
   3  12  -7  -10.58   15.65
  -3 -12  -7   -0.99   11.44
   3  12  -7    2.53   10.09
  -3  12  -7   18.33   22.75
  -3  12  -7   -1.34    7.85
   3 -12  -6  132.56   45.02
  -3 -12  -6  104.68   27.01
   3  12  -6   80.38   31.05
  -3  12  -6  140.27   44.33
  -3 -12  -6  105.19   35.58
   3  12  -6  128.51   41.59
   3 -12  -6  103.61   42.02
  -3 -12  -5   41.03   23.58
  -3  12  -5   36.34   25.77
   3 -12  -5   52.07   29.71
   3 -12  -5   45.60   27.95
  -3 -12  -5   44.90   15.42
   3  12  -5   49.76   27.62
   3 -12  -4  160.70   46.37
   3  12  -4  164.33   42.98
  -3 -12  -4  191.55   28.36
  -3  12  -4  152.38   36.22
  -3 -12  -4  137.54   39.38
   3 -12  -4  149.88   41.29
   3 -12  -3   67.16   26.72
   3  12  -3   25.06   24.95
   3 -12  -3   66.66   35.21
  -3 -12  -3   73.43   14.76
  -3  12  -3   91.23   27.05
  -3 -12  -3   94.52   34.73
  -3 -12  -2   60.69   29.08
   3 -12  -2   30.84   24.31
   3  12  -2   36.66   12.75
  -3 -12  -2   54.98   10.70
  -3  12  -2   72.66   19.80
   3 -12  -2   71.00   24.94
  -3 -12  -1  126.87   39.32
  -3 -12  -1  131.20   16.20
   3  12  -1  163.82   44.73
   3 -12  -1  130.00   44.14
  -3  12  -1  163.82   24.46
   3 -12  -1  148.10   33.35
   3 -12   0   85.84   14.28
  -3  12   0   88.89   14.77
  -3 -12   0   54.11   12.79
   3 -12   0   84.82   25.38
   3 -12   0   80.38   28.45
  -3 -12   0   54.79   22.13
   3  12   0  112.84   39.07
  -3 -12   1  154.66   26.75
   3  12   1  180.03   53.04
  -3 -12   1  121.00   35.03
  -3 -12   1  116.06   21.94
   3 -12   1  129.37   21.63
   3 -12   1  156.28   45.52
   3  12   1  132.90   17.14
   3 -12   1  139.40   29.02
   3  12   2   50.21   23.58
  -3 -12   2   44.82   16.83
   3  12   2   54.35   10.75
   3 -12   2   48.97   15.43
  -3 -12   2   62.58   20.25
   3 -12   2   61.78   22.97
   3 -12   2   66.17   21.12
  -3 -12   2   71.15   28.85
   3 -12   2   50.42   21.07
  -3  12   3   48.87    9.17
   3 -12   3   77.11   23.24
   3  12   3   87.72   15.94
   3 -12   3   35.71   14.28
  -3 -12   3   66.25   29.62
  -3 -12   3   53.78   18.55
   3 -12   3   26.01   17.50
   3 -12   3   79.61   21.81
  -3  12   3   38.58    7.87
  -3 -12   3   85.27   25.13
   3  12   3   83.57   30.97
  -3  12   4  159.73   23.15
   3 -12   4  165.03   44.48
   3 -12   4  167.09   34.99
   3  12   4  135.81   23.99
  -3  12   4  108.48   19.13
  -3 -12   4  178.77   45.50
  -3 -12   4  155.58   37.87
   3 -12   4  115.97   29.48
   3  12   4  140.50   50.43
   3 -12   5   24.06   15.97
  -3 -12   5   27.66   19.24
   3  12   5   39.89   25.45
   3  12   5    5.97    7.27
  -3  12   5   24.65   10.81
   3 -12   5   37.89   24.89
  -3  12   5   38.98   14.10
  -3 -12   6   92.49   36.05
   3  12   6   60.15   20.01
   3 -12   6   61.06   24.23
   3  12   6  101.93   40.20
  -3  12   6   76.49   21.70
  -3  12   6   50.75   19.77
   3 -12   7    1.16    7.35
  -3  12   7  -17.59   14.60
  -3 -12   7  -28.81   25.38
  -3 -12   8   36.99   28.35
   3 -12   8   31.99   20.03
   3  12   8   27.36   19.30
  -3  12   8   28.12   20.49
  -3 -12   9   14.05   21.13
   3  12   9   70.91   33.97
  -3  12   9   53.96   26.70
  -3 -12  10   55.69   33.54
   3  12  10   29.73   25.66
  -3  12  10   28.99   21.39
   3  12  11   29.65   21.57
  -3 -12  11   55.71   39.78
   3 -12  11  -45.06   40.56
  -3  12  11   18.62   20.67
  -3 -12  12   42.59   37.54
   3  12  12   -2.08   13.19
  -3  12  12  -40.61   28.69
   3 -12  12  -22.59   24.51
  -3  12  13   16.17   27.36
   3  12  13   24.22   26.69
  -3 -12  13   38.30   41.38
   3 -12  13  -70.06   51.08
   3 -12  14   22.15   33.57
  -3 -12  14   18.52   31.17
   3  13 -15  -26.24   34.07
   3  13 -14   21.77   27.64
  -3 -13 -14  -32.77   34.02
   3 -13 -14   -1.31   27.05
   3 -13 -13   26.86   29.91
  -3 -13 -13   25.83   36.78
   3  13 -13  -23.17   26.49
  -3  13 -12   20.53   21.83
   3  13 -12  -30.52   27.99
  -3 -13 -12   -5.66   18.49
   3 -13 -12  -48.40   39.79
  -3 -13 -11  -53.19   36.28
   3 -13 -11   24.94   30.79
   3 -13 -11   33.81   28.91
   3  13 -11  -29.39   26.93
  -3 -13 -11   28.32   31.09
  -3  13 -11    3.55   22.77
  -3  13 -10   -9.50   11.88
  -3 -13 -10    0.89   21.72
  -3 -13 -10    7.02   13.24
   3  13 -10  -19.40   24.41
   3 -13 -10   17.44   25.33
   3 -13 -10    5.61   16.55
   3 -13  -9   47.88   35.26
   3  13  -9   53.93   28.30
  -3 -13  -9   70.21   41.36
  -3  13  -9   28.28   22.61
   3  13  -9   50.39   29.94
   3 -13  -9   52.48   36.66
   3  13  -8   -2.55   13.75
   3  13  -8   21.91   26.27
   3 -13  -8   13.41   15.73
  -3 -13  -8   31.30   30.00
   3 -13  -8  -23.22   22.85
  -3  13  -8   39.53   25.13
  -3 -13  -7   31.33   29.86
  -3  13  -7   19.66   24.24
   3 -13  -7   64.86   41.49
   3  13  -7   24.82   19.44
   3  13  -7   39.50   21.93
   3 -13  -7   85.66   40.42
  -3 -13  -6   -0.60   16.16
  -3  13  -6   14.14   20.41
   3  13  -6    3.90   10.04
   3  13  -6    4.80    9.66
  -3 -13  -6    9.10    7.35
   3 -13  -6    7.84   17.33
   3 -13  -6   26.24   22.38
   3 -13  -5   44.98   21.73
   3  13  -5   56.65   26.21
  -3  13  -5    5.71   12.76
  -3 -13  -5   60.86   18.86
  -3 -13  -5   63.95   33.70
   3 -13  -5   44.05   33.97
   3 -13  -4   45.65   20.80
  -3 -13  -4   93.28   18.02
  -3  13  -4  125.40   36.71
  -3 -13  -4   79.46   32.81
   3 -13  -4   92.17   34.78
   3  13  -4   97.66   39.26
   3 -13  -3   90.30   27.55
  -3 -13  -3   83.72   12.84
   3 -13  -3   80.58   35.70
  -3  13  -3   72.61   23.85
   3  13  -3   96.57   40.62
  -3 -13  -3   68.87   29.94
   3 -13  -2  -12.03   13.04
   3  13  -2    3.97   12.51
  -3  13  -2   10.80    7.70
   3 -13  -2   14.02   15.92
  -3 -13  -2  -10.48   22.09
   3  13  -1   23.79   27.67
  -3 -13  -1    4.86   14.89
   3 -13  -1    4.34   11.80
  -3  13  -1   12.27    8.58
  -3 -13  -1    0.05    2.82
   3 -13  -1   18.80   25.49
   3 -13   0   -4.69   12.94
  -3 -13   0   -6.04    5.80
   3 -13   0    3.61    3.60
  -3 -13   0   -6.87    7.75
   3  13   0   15.30   18.34
   3 -13   0   22.06   13.27
  -3 -13   0   -2.92    8.08
   3 -13   1   18.16    9.42
   3 -13   1    0.92   11.35
  -3 -13   1    9.37    9.38
  -3 -13   1    8.91    8.32
   3 -13   1   -2.24   10.07
  -3 -13   1   -7.57    9.93
  -3 -13   2   15.24    9.98
   3 -13   2   -2.85    8.06
   3  13   2   12.57   13.12
  -3 -13   2    8.41    7.12
   3 -13   2   -0.32    6.30
  -3 -13   2  -17.61   16.37
   3 -13   2   25.61   23.53
   3  13   3   91.30   39.27
   3 -13   3  101.27   26.41
  -3 -13   3   97.80   26.09
   3  13   3   84.48   13.01
   3 -13   3   64.59   21.92
  -3 -13   3   96.22   27.44
  -3 -13   3   72.76   30.48
   3 -13   3   65.46   30.14
   3 -13   4   86.23   32.13
   3  13   4  152.24   50.16
  -3 -13   4   99.12   37.46
  -3  13   4   55.33   11.51
   3 -13   4   66.35   20.59
   3  13   4   64.81   15.62
  -3 -13   4  107.83   33.23
  -3  13   4   56.02   11.32
   3  13   5   22.17   10.70
  -3  13   5   19.83    4.98
  -3 -13   5   29.47   15.27
  -3  13   5   11.15    7.38
   3 -13   5   30.93   14.01
   3 -13   5   59.93   25.88
   3  13   5   20.75   14.73
  -3 -13   5   14.08   13.45
   3  13   6   -2.56   11.00
  -3 -13   6   -3.66   12.51
   3 -13   6   31.61   18.22
   3  13   6   13.62   18.35
   3 -13   6   56.33   27.28
  -3  13   6   34.84   13.33
  -3  13   6    6.18    8.47
  -3 -13   7   69.32   37.48
   3  13   7   34.67   25.46
   3 -13   7   45.87   23.24
  -3  13   7   50.07   18.35
   3  13   8   37.20   23.74
  -3  13   8   24.88   13.14
   3 -13   8  -13.46   15.63
  -3 -13   8  -24.74   27.59
  -3 -13   9    7.57   14.16
   3  13   9   23.03   27.07
  -3  13   9   36.60   20.90
   3  13   9   66.70   29.21
   3 -13  10    9.96   16.13
  -3 -13  10   19.45   30.21
   3  13  10   23.28   21.24
  -3  13  10    0.94   16.31
   3  13  11   -0.94   10.20
   3 -13  11  -24.71   31.41
  -3  13  11   -9.87   11.81
  -3 -13  11   -2.94   23.76
  -3 -13  12   38.04   39.34
   3 -13  12  -38.42   31.41
  -3 -13  13   72.00   49.77
   3 -13  13   27.37   31.12
   3 -13  14   28.93   33.50
  -3 -13  14   10.03   22.86
   3  14 -15   17.39   15.92
   3  14 -14   20.80   32.42
  -3 -14 -13   32.66   45.54
   3  14 -13   -3.41   18.70
   3 -14 -13  -64.09   46.53
  -3 -14 -12    3.86   22.77
   3 -14 -12  -19.00   38.19
   3  14 -12  -21.63   26.87
   3 -14 -12   57.30   38.60
  -3  14 -11   23.02   26.20
  -3 -14 -11   18.77   27.10
  -3 -14 -11  -22.30   36.44
   3 -14 -11   95.09   56.81
   3 -14 -11   61.76   38.96
   3  14 -11   11.08   21.72
   3  14 -10   12.68   22.54
   3 -14 -10   27.73   24.33
  -3  14 -10   28.23   18.17
   3 -14 -10   23.16   25.00
  -3 -14 -10   48.89   35.52
  -3 -14 -10   11.47   20.72
   3 -14  -9   53.86   39.34
   3  14  -9  -21.92   21.81
  -3  14  -9   18.39   19.76
  -3 -14  -9  -30.59   36.20
   3 -14  -9   43.08   31.82
   3  14  -9   15.51   22.05
   3 -14  -8   54.98   41.08
  -3 -14  -8  -24.21   28.59
   3 -14  -8   -8.16   24.90
   3  14  -8   17.70   12.15
   3  14  -8   31.36   24.91
   3  14  -7   43.44   28.34
   3 -14  -7  -30.53   30.41
   3  14  -7  -26.87   20.73
  -3 -14  -7    5.01   18.01
   3 -14  -7   15.67   20.66
   3 -14  -6   18.13   16.90
  -3 -14  -6    7.84   17.00
   3  14  -6   -1.32    9.08
   3 -14  -5   12.43   12.91
   3  14  -5  -38.97   27.24
  -3  14  -5  -10.69   15.26
  -3 -14  -5  -25.95   21.59
   3 -14  -4   58.17   26.74
  -3  14  -4   11.96   12.42
   3 -14  -4   31.03   29.21
   3  14  -4   15.55   12.51
  -3 -14  -4   -4.72   18.42
   3  14  -3  357.83   70.96
   3 -14  -3  318.28   57.92
  -3  14  -3  294.44   45.86
   3 -14  -3  281.53   74.08
  -3 -14  -3  262.48   60.43
   3 -14  -2   62.63   28.79
  -3 -14  -2   43.16   24.62
   3 -14  -2   62.74   35.90
   3  14  -2   51.11   30.11
[truncated: 1,391,634 more chars]
