# Supplementary material for: Long Time CO2 Storage Under Ambient Conditions in Isolated Voids of a Porous Coordination Network Facilitated by the “Magic Door” Mechanism
Source: Adv Sci (Weinh). 2023 Nov 20;11(2):2307417. doi: 10.1002/advs.202307417 (PMC10787060; doi:10.1002/advs.202307417)
Supplement: Supplementary file 2 — Supporting Information [file ADVS-11-2307417-s003.zip › network1.cif]

data_network1
_audit_creation_date               2022-06-03
_audit_creation_method
;
Olex2 1.5
(compiled 2022.04.07 svn.rca3783a0 for OlexSys, GUI svn.r6498)
;
_shelxl_version_number             2014-3
_audit_contact_author_address      ?
_audit_contact_author_email        ?
_audit_contact_author_name         ''
_audit_contact_author_phone        ?
_publ_contact_author_id_orcid      ?
_publ_section_references
;
Bourhis, L.J., Dolomanov, O.V., Gildea, R.J., Howard, J.A.K., Puschmann, H.
 (2015). Acta Cryst. A71, 59-75.

Dolomanov, O.V., Bourhis, L.J., Gildea, R.J, Howard, J.A.K. & Puschmann, H.
 (2009), J. Appl. Cryst. 42, 339-341.
;
_chemical_name_common              ?
_chemical_name_systematic
;
 ?
;
_chemical_formula_moiety           '0.5(C68 H60 Cu4 I4 N16), 0.48(C4 N2)'
_chemical_formula_sum              'C35.90 H30 Cu2 I2 N8.95'
_chemical_formula_weight           967.57
_chemical_melting_point            ?
loop_
  _atom_type_symbol
  _atom_type_description
  _atom_type_scat_dispersion_real
  _atom_type_scat_dispersion_imag
  _atom_type_scat_source
 'C' 'C' 0.0033 0.0016 'International Tables Vol C Tables 4.2.6.8 and 6.1.1.4'
 'H' 'H' 0.0000 0.0000 'International Tables Vol C Tables 4.2.6.8 and 6.1.1.4'
 'Cu' 'Cu' 0.3201 1.2651 'International Tables Vol C Tables 4.2.6.8 and 6.1.1.4'
 'I' 'I' -0.4742 1.8119 'International Tables Vol C Tables 4.2.6.8 and 6.1.1.4'
 'N' 'N' 0.0061 0.0033 'International Tables Vol C Tables 4.2.6.8 and 6.1.1.4'

_shelx_space_group_comment
;
The symmetry employed for this shelxl refinement is uniquely defined
by the following loop, which should always be used as a source of
symmetry information in preference to the above space-group names.
They are only intended as comments.
;
_space_group_crystal_system        'orthorhombic'
_space_group_IT_number             72
_space_group_name_H-M_alt          'I b a m'
_space_group_name_Hall             '-I 2 2c'
loop_
  _space_group_symop_operation_xyz
 'x, y, z'
 '-x, -y, z'
 '-x+1/2, y+1/2, -z'
 'x+1/2, -y+1/2, -z'
 'x+1/2, y+1/2, z+1/2'
 '-x+1/2, -y+1/2, z+1/2'
 '-x+1, y+1, -z+1/2'
 'x+1, -y+1, -z+1/2'
 '-x, -y, -z'
 'x, y, -z'
 'x-1/2, -y-1/2, z'
 '-x-1/2, y-1/2, z'
 '-x+1/2, -y+1/2, -z+1/2'
 'x+1/2, y+1/2, -z+1/2'
 'x, -y, z+1/2'
 '-x, y, z+1/2'

_cell_length_a                     11.6901(2)
_cell_length_b                     13.7628(3)
_cell_length_c                     22.4211(5)
_cell_angle_alpha                  90
_cell_angle_beta                   90
_cell_angle_gamma                  90
_cell_volume                       3607.30(13)
_cell_formula_units_Z              4
_cell_measurement_reflns_used      18438
_cell_measurement_temperature      293(2)
_cell_measurement_theta_max        31.3020
_cell_measurement_theta_min        1.7930
_shelx_estimated_absorpt_T_max     ?
_shelx_estimated_absorpt_T_min     ?
_exptl_absorpt_coefficient_mu      2.930
_exptl_absorpt_correction_T_max    1.00000
_exptl_absorpt_correction_T_min    0.70071
_exptl_absorpt_correction_type     multi-scan
_exptl_absorpt_process_details     ?
_exptl_crystal_colour              ?
_exptl_crystal_density_diffrn      1.782
_exptl_crystal_density_meas        ?
_exptl_crystal_density_method      ?
_exptl_crystal_description         plate
_exptl_crystal_F_000               1888
_exptl_crystal_size_max            0.285
_exptl_crystal_size_mid            0.115
_exptl_crystal_size_min            0.049
_exptl_special_details
;
 ?
;
_exptl_transmission_factor_max     ?
_exptl_transmission_factor_min     ?
_diffrn_reflns_av_R_equivalents    0.0285
_diffrn_reflns_av_unetI/netI       0.0118
_diffrn_reflns_Laue_measured_fraction_full  0.998
_diffrn_reflns_Laue_measured_fraction_max  0.998
_diffrn_reflns_limit_h_max         15
_diffrn_reflns_limit_h_min         -15
_diffrn_reflns_limit_k_max         17
_diffrn_reflns_limit_k_min         -17
_diffrn_reflns_limit_l_max         29
_diffrn_reflns_limit_l_min         -29
_diffrn_reflns_number              21321
_diffrn_reflns_point_group_measured_fraction_full  0.998
_diffrn_reflns_point_group_measured_fraction_max  0.998
_diffrn_reflns_theta_full          25.242
_diffrn_reflns_theta_max           27.559
_diffrn_reflns_theta_min           3.474
_diffrn_ambient_temperature        293(2)
_diffrn_detector_area_resol_mean   ?
_diffrn_measured_fraction_theta_full  0.998
_diffrn_measured_fraction_theta_max  0.998
_diffrn_measurement_device_type    'multiwire proportional'
_diffrn_measurement_method         'phi and omega scans'
_diffrn_radiation_monochromator    graphite
_diffrn_radiation_type             MoK\a
_diffrn_radiation_wavelength       0.71073
_diffrn_source                     'fine-focus sealed X-ray tube'
_diffrn_source_type 'Enhance (Mo) X-ray Source'
_reflns_Friedel_coverage           0.000
_reflns_Friedel_fraction_full      .
_reflns_Friedel_fraction_max       .
_reflns_number_gt                  2042
_reflns_number_total               2139
_reflns_special_details
;
 Reflections were merged by SHELXL according to the crystal
 class for the calculation of statistics and refinement.

 _reflns_Friedel_fraction is defined as the number of unique
 Friedel pairs measured divided by the number that would be
 possible theoretically, ignoring centric projections and
 systematic absences.
;
_reflns_threshold_expression       'I > 2\s(I)'
_computing_data_collection     'CrysAlisPro 1.171.39.43c (Rigaku OD, 2018)'
_computing_cell_refinement     'CrysAlisPro 1.171.39.43c (Rigaku OD, 2018)'
_computing_data_reduction      'CrysAlisPro 1.171.39.43c (Rigaku OD, 2018)'
_computing_molecular_graphics      'Olex2 1.5 (Dolomanov et al., 2009)'
_computing_publication_material    'Olex2 1.5 (Dolomanov et al., 2009)'
_computing_structure_refinement    'olex2.refine 1.5 (Bourhis et al., 2015)'
_computing_structure_solution      'olex2.solve 1.5 (Bourhis et al., 2015)'
_refine_diff_density_max           1.269
_refine_diff_density_min           -0.799
_refine_diff_density_rms           0.097
_refine_ls_extinction_coef         .
_refine_ls_extinction_method       none
_refine_ls_goodness_of_fit_ref     1.099
_refine_ls_hydrogen_treatment      constr
_refine_ls_matrix_type             full
_refine_ls_number_parameters       122
_refine_ls_number_reflns           2139
_refine_ls_number_restraints       0
_refine_ls_R_factor_all            0.0304
_refine_ls_R_factor_gt             0.0287
_refine_ls_restrained_S_all        1.099
_refine_ls_shift/su_max            0.000
_refine_ls_shift/su_mean           0.000
_refine_ls_structure_factor_coef   Fsqd
_refine_ls_weighting_details
 'w=1/[\s^2^(Fo^2^)+(0.0370P)^2^+14.8041P] where P=(Fo^2^+2Fc^2^)/3'
_refine_ls_weighting_scheme        calc
_refine_ls_wR_factor_gt            0.0746
_refine_ls_wR_factor_ref           0.0754
_refine_special_details
;
 ?
;
_olex2_refinement_description
;
1. Fixed Uiso
 At 1.2 times of:
  All C(H) groups
 At 1.5 times of:
  All C(H,H,H) groups
2. Shared sites
{C2A, N2A}
3. Uiso/Uaniso restraints and constraints
Uanis(C2A) = Uanis(N2A)
4. Others
 Sof(C1A)=Sof(C2A)=Sof(N2A)=0.5*FVAR(2)
 Fixed Sof: H9a(0.5) H9b(0.5) H9c(0.5)
5.a Me refined with riding coordinates:
 C9(H9a,H9b,H9c), C12(H12a,H12b,H12c)
5.b Aromatic/amide H refined with riding coordinates:
 C1(H1), C3(H3), C6(H6)
;
_atom_sites_solution_hydrogens     geom
_atom_sites_solution_primary       iterative
_atom_sites_solution_secondary     ?
loop_
  _atom_site_label
  _atom_site_type_symbol
  _atom_site_fract_x
  _atom_site_fract_y
  _atom_site_fract_z
  _atom_site_U_iso_or_equiv
  _atom_site_adp_type
  _atom_site_occupancy
  _atom_site_site_symmetry_order
  _atom_site_calc_flag
  _atom_site_refinement_flags_posn
  _atom_site_refinement_flags_adp
  _atom_site_refinement_flags_occupancy
  _atom_site_disorder_assembly
  _atom_site_disorder_group
 I1 I 0.15401(2) 0.10290(2) 0.5000 0.02683(10) Uani 1 2 d S T P . .
 C1 C -0.0795(2) 0.1936(2) 0.38637(13) 0.0241(5) Uani 1 1 d . . . . .
 H1 H -0.0006 0.1981 0.3906 0.029 Uiso 1 1 calc R . . . .
 Cu2 Cu -0.06706(5) 0.07532(4) 0.5000 0.02644(13) Uani 1 2 d S T P . .
 C3 C -0.2497(3) 0.2333(2) 0.33653(12) 0.0266(6) Uani 1 1 d . . . . .
 H3 H -0.2878 0.2649 0.3057 0.032 Uiso 1 1 calc R . . . .
 N4 N -0.3119(2) 0.18487(19) 0.37639(12) 0.0308(5) Uani 1 1 d . . . . .
 N5 N -0.1391(2) 0.14317(18) 0.42687(11) 0.0255(5) Uani 1 1 d . . . . .
 C6 C -0.2525(3) 0.1412(2) 0.41917(13) 0.0304(6) Uani 1 1 d . . . . .
 H6 H -0.2944 0.1054 0.4468 0.036 Uiso 1 1 calc R . . . .
 C7 C -0.0641(2) 0.29284(18) 0.29236(11) 0.0198(5) Uani 1 1 d . . . . .
 C8 C 0.0000 0.2412(3) 0.2500 0.0205(7) Uani 1 2 d S T P . .
 C9 C 0.0000 0.1314(3) 0.2500 0.0295(9) Uani 1 2 d S T P . .
 H9A H -0.0480 0.1081 0.2817 0.044 Uiso 0.5 1 calc R . . . .
 H9B H -0.0287 0.1081 0.2125 0.044 Uiso 0.5 1 calc R . . . .
 H9C H 0.0766 0.1081 0.2558 0.044 Uiso 0.5 1 calc R . . . .
 C10 C -0.0665(2) 0.39502(18) 0.29187(12) 0.0207(5) Uani 1 1 d . . . . .
 C11 C 0.0000 0.4454(2) 0.2500 0.0199(7) Uani 1 2 d S T P . .
 C12 C -0.1381(3) 0.4499(2) 0.33650(14) 0.0309(6) Uani 1 1 d . . . . .
 H12A H -0.1779 0.4046 0.3616 0.046 Uiso 1 1 calc R . . . .
 H12B H -0.0894 0.4902 0.3605 0.046 Uiso 1 1 calc R . . . .
 H12C H -0.1925 0.4898 0.3158 0.046 Uiso 1 1 calc R . . . .
 C2 C -0.1309(2) 0.23936(19) 0.33842(12) 0.0215(5) Uani 1 1 d . . . . .
 C1A C -0.5156(10) 0.1417(9) 0.5000 0.069(5) Uani 0.477(9) 2 d S T P . .
 C2A C -0.5017(6) 0.0414(5) 0.5000 0.067(2) Uani 0.477(9) 2 d S T P A 1
 N2A N -0.5017(6) 0.0414(5) 0.5000 0.067(2) Uani 0.477(9) 2 d S T P A 2

loop_
  _atom_site_aniso_label
  _atom_site_aniso_U_11
  _atom_site_aniso_U_22
  _atom_site_aniso_U_33
  _atom_site_aniso_U_23
  _atom_site_aniso_U_13
  _atom_site_aniso_U_12
 I1 0.02831(16) 0.02096(15) 0.03123(16) 0.000 0.000 -0.00217(10)
 C1 0.0260(13) 0.0233(13) 0.0229(13) 0.0030(10) -0.0002(11) -0.0001(10)
 Cu2 0.0340(3) 0.0247(2) 0.0206(2) 0.000 0.000 -0.0007(2)
 C3 0.0284(13) 0.0255(14) 0.0259(13) -0.0005(11) -0.0043(12) 0.0001(11)
 N4 0.0289(12) 0.0332(13) 0.0303(13) -0.0009(11) -0.0013(10) -0.0039(10)
 N5 0.0316(12) 0.0231(11) 0.0218(11) 0.0033(9) -0.0004(9) -0.0014(9)
 C6 0.0331(15) 0.0323(15) 0.0258(14) 0.0010(12) 0.0020(12) -0.0082(13)
 C7 0.0245(13) 0.0172(11) 0.0178(12) 0.0015(9) -0.0050(10) -0.0003(10)
 C8 0.0257(17) 0.0153(16) 0.0204(16) 0.000 -0.0055(15) 0.000
 C9 0.038(2) 0.0166(17) 0.034(2) 0.000 0.0032(18) 0.000
 C10 0.0284(13) 0.0168(11) 0.0169(12) 0.0003(9) -0.0015(10) 0.0013(10)
 C11 0.0295(18) 0.0152(18) 0.0151(16) 0.000 -0.0029(15) 0.000
 C12 0.0436(17) 0.0200(13) 0.0290(15) -0.0029(11) 0.0105(13) 0.0011(12)
 C2 0.0264(13) 0.0157(12) 0.0223(12) 0.0003(10) -0.0005(10) -0.0006(10)
 C1A 0.024(5) 0.039(6) 0.144(15) 0.000 0.000 -0.008(5)
 C2A 0.058(4) 0.054(3) 0.089(5) 0.000 0.000 0.002(3)
 N2A 0.058(4) 0.054(3) 0.089(5) 0.000 0.000 0.002(3)

_geom_special_details
;
 All esds (except the esd in the dihedral angle between two l.s. planes)
 are estimated using the full covariance matrix.  The cell esds are taken
 into account individually in the estimation of esds in distances, angles
 and torsion angles; correlations between esds in cell parameters are only
 used when they are defined by crystal symmetry.  An approximate (isotropic)
 treatment of cell esds is used for estimating esds involving l.s. planes.
;
loop_
  _geom_bond_atom_site_label_1
  _geom_bond_atom_site_label_2
  _geom_bond_distance
  _geom_bond_site_symmetry_2
  _geom_bond_publ_flag
 I1 Cu2 2.6120(6) . ?
 I1 Cu2 2.6549(6) 9_556 ?
 C1 H1 0.9300 . ?
 C1 N5 1.338(4) . ?
 C1 C2 1.383(4) . ?
 Cu2 I1 2.6549(6) 9_556 ?
 Cu2 Cu2 2.5993(11) 9_556 ?
 Cu2 N5 2.066(2) 10_556 ?
 Cu2 N5 2.066(2) . ?
 C3 H3 0.9300 . ?
 C3 N4 1.331(4) . ?
 C3 C2 1.392(4) . ?
 N4 C6 1.328(4) . ?
 N5 C6 1.338(4) . ?
 C6 H6 0.9300 . ?
 C7 C8 1.403(3) . ?
 C7 C10 1.407(3) . ?
 C7 C2 1.489(4) . ?
 C8 C7 1.403(3) 7_445 ?
 C8 C9 1.511(5) . ?
 C9 H9A 0.9600 . ?
 C9 H9B 0.9600 . ?
 C9 H9C 0.9600 . ?
 C10 C11 1.403(3) . ?
 C10 C12 1.507(4) . ?
 C11 C10 1.403(3) 7_445 ?
 C11 C11 1.503(7) 2_565 ?
 C12 H12A 0.9600 . ?
 C12 H12B 0.9600 . ?
 C12 H12C 0.9600 . ?
 C1A C2A 1.391(14) . ?
 C2A C2A 1.139(13) 9_456 ?

loop_
  _geom_angle_atom_site_label_1
  _geom_angle_atom_site_label_2
  _geom_angle_atom_site_label_3
  _geom_angle
  _geom_angle_site_symmetry_1
  _geom_angle_site_symmetry_3
  _geom_angle_publ_flag
 Cu2 I1 Cu2 59.14(2) . 9_556 ?
 N5 C1 H1 118.7 . . ?
 N5 C1 C2 122.5(3) . . ?
 C2 C1 H1 118.7 . . ?
 I1 Cu2 I1 120.86(2) . 9_556 ?
 Cu2 Cu2 I1 61.25(2) 9_556 . ?
 Cu2 Cu2 I1 59.61(2) 9_556 9_556 ?
 N5 Cu2 I1 109.72(7) 10_556 . ?
 N5 Cu2 I1 109.72(7) . . ?
 N5 Cu2 I1 105.16(7) 10_556 9_556 ?
 N5 Cu2 I1 105.16(7) . 9_556 ?
 N5 Cu2 Cu2 127.32(7) . 9_556 ?
 N5 Cu2 Cu2 127.32(7) 10_556 9_556 ?
 N5 Cu2 N5 105.04(14) 10_556 . ?
 N4 C3 H3 118.2 . . ?
 N4 C3 C2 123.7(3) . . ?
 C2 C3 H3 118.2 . . ?
 C6 N4 C3 115.3(3) . . ?
 C1 N5 Cu2 124.13(19) . . ?
 C6 N5 C1 116.0(3) . . ?
 C6 N5 Cu2 119.8(2) . . ?
 N4 C6 N5 127.0(3) . . ?
 N4 C6 H6 116.5 . . ?
 N5 C6 H6 116.5 . . ?
 C8 C7 C10 120.8(3) . . ?
 C8 C7 C2 119.9(2) . . ?
 C10 C7 C2 119.3(2) . . ?
 C7 C8 C7 119.1(3) 7_445 . ?
 C7 C8 C9 120.43(16) 7_445 . ?
 C7 C8 C9 120.43(16) . . ?
 C8 C9 H9A 109.5 . . ?
 C8 C9 H9B 109.5 . . ?
 C8 C9 H9C 109.5 . . ?
 H9A C9 H9B 109.5 . . ?
 H9A C9 H9C 109.5 . . ?
 H9B C9 H9C 109.5 . . ?
 C7 C10 C12 120.5(2) . . ?
 C11 C10 C7 119.2(3) . . ?
 C11 C10 C12 120.3(2) . . ?
 C10 C11 C10 120.7(3) . 7_445 ?
 C10 C11 C11 119.63(16) . 2_565 ?
 C10 C11 C11 119.63(16) 7_445 2_565 ?
 C10 C12 H12A 109.5 . . ?
 C10 C12 H12B 109.5 . . ?
 C10 C12 H12C 109.5 . . ?
 H12A C12 H12B 109.5 . . ?
 H12A C12 H12C 109.5 . . ?
 H12B C12 H12C 109.5 . . ?
 C1 C2 C3 115.4(3) . . ?
 C1 C2 C7 122.4(2) . . ?
 C3 C2 C7 122.1(2) . . ?
 C2A C2A C1A 175.2(11) 9_456 . ?

loop_
  _geom_torsion_atom_site_label_1
  _geom_torsion_atom_site_label_2
  _geom_torsion_atom_site_label_3
  _geom_torsion_atom_site_label_4
  _geom_torsion
  _geom_torsion_site_symmetry_1
  _geom_torsion_site_symmetry_2
  _geom_torsion_site_symmetry_3
  _geom_torsion_site_symmetry_4
  _geom_torsion_publ_flag
 C1 N5 C6 N4 -1.0(5) . . . . ?
 Cu2 N5 C6 N4 176.6(2) . . . . ?
 C3 N4 C6 N5 1.9(5) . . . . ?
 N4 C3 C2 C1 -2.0(4) . . . . ?
 N4 C3 C2 C7 178.9(3) . . . . ?
 N5 C1 C2 C3 2.9(4) . . . . ?
 N5 C1 C2 C7 -178.0(3) . . . . ?
 C7 C10 C11 C10 1.35(18) . . . 7_445 ?
 C7 C10 C11 C11 -178.65(18) . . . 2_565 ?
 C8 C7 C10 C11 -2.7(4) . . . . ?
 C8 C7 C10 C12 178.4(2) . . . . ?
 C8 C7 C2 C1 73.8(3) . . . . ?
 C8 C7 C2 C3 -107.2(3) . . . . ?
 C10 C7 C8 C7 1.38(18) . . . 7_445 ?
 C10 C7 C8 C9 -178.62(18) . . . . ?
 C10 C7 C2 C1 -106.4(3) . . . . ?
 C10 C7 C2 C3 72.6(4) . . . . ?
 C12 C10 C11 C10 -179.8(3) . . . 7_445 ?
 C12 C10 C11 C11 0.2(3) . . . 2_565 ?
 C2 C1 N5 Cu2 -179.0(2) . . . . ?
 C2 C1 N5 C6 -1.5(4) . . . . ?
 C2 C3 N4 C6 -0.2(4) . . . . ?
 C2 C7 C8 C7 -178.8(3) . . . 7_445 ?
 C2 C7 C8 C9 1.2(3) . . . . ?
 C2 C7 C10 C11 177.5(2) . . . . ?
 C2 C7 C10 C12 -1.4(4) . . . . ?

_shelx_res_file
;
TITL test in Ibam
CELL 0.71073 11.6901 13.7628 22.4211 90 90 90
ZERR 4 0.0002 0.0003 0.0005 0 0 0
LATT 2
SYMM -X,-Y,+Z
SYMM 0.5-X,0.5+Y,-Z
SYMM 0.5+X,0.5-Y,-Z
SFAC C H Cu I N
UNIT 143.58 120 8 8 35.79
EADP C2A N2A
EXYZ C2A N2A

L.S. 10
PLAN  7
CONF
LIST 6
BOND
MORE -1
BOND $H
fmap 2
acta
REM <olex2.extras>
REM <HklSrc "%.\\test.hkl">
REM </olex2.extras>

WGHT    0.037000   14.804100
FVAR       0.05915   0.47719
I1    4    0.154007    0.102897    0.500000    10.50000    0.02831    0.02096 =
         0.03123    0.00000    0.00000   -0.00217
C1    1   -0.079530    0.193624    0.386369    11.00000    0.02598    0.02327 =
         0.02292    0.00300   -0.00024   -0.00013
AFIX  43
H1    2   -0.000573    0.198102    0.390636    11.00000   -1.20000
AFIX   0
CU2   3   -0.067061    0.075316    0.500000    10.50000    0.03399    0.02473 =
         0.02059    0.00000    0.00000   -0.00075
C3    1   -0.249732    0.233332    0.336528    11.00000    0.02836    0.02551 =
         0.02591   -0.00050   -0.00426    0.00013
AFIX  43
H3    2   -0.287795    0.264925    0.305697    11.00000   -1.20000
AFIX   0
N4    5   -0.311896    0.184872    0.376390    11.00000    0.02890    0.03316 =
         0.03030   -0.00086   -0.00131   -0.00392
N5    5   -0.139068    0.143165    0.426871    11.00000    0.03163    0.02305 =
         0.02183    0.00335   -0.00038   -0.00143
C6    1   -0.252540    0.141195    0.419168    11.00000    0.03306    0.03228 =
         0.02583    0.00102    0.00197   -0.00816
AFIX  43
H6    2   -0.294354    0.105359    0.446760    11.00000   -1.20000
AFIX   0
C7    1   -0.064089    0.292837    0.292360    11.00000    0.02453    0.01717 =
         0.01779    0.00153   -0.00499   -0.00030
C8    1    0.000000    0.241210    0.250000    10.50000    0.02566    0.01533 =
         0.02037    0.00000   -0.00546    0.00000
C9    1    0.000000    0.131400    0.250000    10.50000    0.03764    0.01658 =
         0.03434    0.00000    0.00318    0.00000
AFIX  33
H9A   2   -0.047950    0.108149    0.281695    10.50000   -1.50000
H9B   2   -0.028670    0.108149    0.212501    10.50000   -1.50000
H9C   2    0.076620    0.108149    0.255804    10.50000   -1.50000
AFIX   0
C10   1   -0.066532    0.395021    0.291872    11.00000    0.02837    0.01680 =
         0.01687    0.00028   -0.00152    0.00127
C11   1    0.000000    0.445408    0.250000    10.50000    0.02945    0.01524 =
         0.01506    0.00000   -0.00286    0.00000
C12   1   -0.138051    0.449866    0.336496    11.00000    0.04356    0.02003 =
         0.02898   -0.00294    0.01052    0.00105
AFIX  33
H12A  2   -0.177861    0.404600    0.361604    11.00000   -1.50000
H12B  2   -0.089388    0.490182    0.360519    11.00000   -1.50000
H12C  2   -0.192476    0.489761    0.315800    11.00000   -1.50000
AFIX   0
C2    1   -0.130887    0.239361    0.338419    11.00000    0.02636    0.01574 =
         0.02235    0.00030   -0.00050   -0.00060

C1A   1   -0.515594    0.141731    0.500000    20.50000    0.02421    0.03919 =
         0.14365    0.00000    0.00000   -0.00759
PART 1
C2A   1   -0.501655    0.041367    0.500000    20.50000    0.05785    0.05422 =
         0.08937    0.00000    0.00000    0.00211
PART 0
PART 2
N2A   5   -0.501655    0.041367    0.500000    20.50000    0.05785    0.05422 =
         0.08937    0.00000    0.00000    0.00211
HKLF 4

REM  test in Ibam
REM R1 =  0.0287 for    2042 Fo > 4sig(Fo)  and  0.0304 for all    2139 data
REM    122 parameters refined using      0 restraints

END

WGHT      0.0366     14.9275

REM Highest difference peak  1.269,  deepest hole -0.799,  1-sigma level  0.097
Q1    1   0.2158  0.1108  0.5000  10.50000  0.05    1.27
Q2    1   0.1467  0.0691  0.4756  11.00000  0.05    1.09
Q3    1  -0.0419  0.0418  0.4681  11.00000  0.05    1.03
Q4    1  -0.1193  0.5200  0.3390  11.00000  0.05    0.44
Q5    1   0.0000  0.5000  0.2500  10.25000  0.05    0.43
Q6    1   0.0557  0.4281  0.2396  11.00000  0.05    0.41
Q7    1  -0.2089  0.4346  0.3282  11.00000  0.05    0.41
;
_shelx_res_checksum                1814
_shelx_hkl_file
;
   0   0 -28   59.59    2.18
   0   0 -26   75.86    2.35
   0   0 -24  321.12    4.54
   0   0 -22   15.78    0.73
   0   0 -22   16.27    1.03
   0   0 -20  184.12    3.09
   0   0 -20  173.01    2.17
   0   0 -18  309.07    3.80
   0   0 -18  304.92    2.83
   0   0 -16  379.01    2.93
   0   0 -16  377.49    2.87
   0   0 -16  380.41    3.95
   0   0 -14  505.14    3.20
   0   0 -14  500.41    3.11
   0   0 -12  825.76    3.72
   0   0 -12  828.36    3.69
   0   0 -10  661.09    3.04
   0   0 -10  641.49    2.98
   0   0 -10  640.70    3.99
   0   0 -10  658.20    4.06
   0   0 -10  655.90    3.88
   0   0  -8  915.30    4.25
   0   0  -8  911.05    4.23
   0   0  -6 1000.00    2.89
   0   0  -6  972.64    3.79
   0   0  -6  987.91    2.84
   0   0  -6  984.56    3.63
   0   0  -4  834.28    2.16
   0   0  -4  826.35    2.14
   0   0   4  782.73    2.65
   0   0   6  908.83    3.52
   0   0   8  898.82    4.08
   0   0  10  631.08    3.85
   0   0  12  829.48    4.83
   0   0  14  514.43    4.12
   0   0  16  375.59    3.79
   0   0  18  322.33    3.71
   0   0  20  180.37    3.02
   0   0  22   16.66    1.01
   0   0  24  306.03    4.34
   0   0  26   76.80    2.33
   0   0  28   63.32    2.22
   0   1 -29   -0.62    0.60
   0  -1 -29    0.84    0.58
   0  -1 -27    0.14    0.49
   0   1 -27   -0.35    0.51
   0   1 -25   -0.10    0.42
   0  -1 -25   -0.28    0.45
   0   1 -23   -0.03    0.26
   0  -1 -23    0.07    0.37
   0   1 -23   -0.23    0.42
   0   1 -21   -0.10    0.24
   0   1 -21   -0.38    0.46
   0  -1 -21    0.19    0.23
   0  -1 -21    0.25    0.36
   0  -1 -19   -0.14    0.23
   0  -1 -19    0.24    0.34
   0   1 -19    0.18    0.37
   0   1 -19    0.73    0.28
   0   1 -17   -0.02    0.32
   0   1 -17   -0.19    0.23
   0  -1 -17    0.19    0.21
   0  -1 -17    0.04    0.21
   0  -1 -17   -0.12    0.29
   0   1 -17    0.17    0.23
   0  -1 -15   -0.04    0.18
   0  -1 -15    0.33    0.25
   0   1 -15    0.00    0.28
   0  -1 -15   -0.10    0.18
   0   1 -15   -0.18    0.19
   0   1 -15    0.16    0.20
   0   1 -13    0.00    0.17
   0  -1 -13    0.17    0.17
   0   1 -13    0.11    0.16
   0  -1 -13    0.10    0.22
   0   1 -13    0.06    0.25
   0  -1 -13    0.19    0.16
   0  -1 -11    0.06    0.14
   0  -1 -11    0.00    0.22
   0  -1 -11   -0.03    0.21
   0  -1 -11    0.18    0.14
   0   1 -11    0.00    0.15
   0  -1 -11    0.15    0.21
   0   1 -11    0.22    0.23
   0   1  -9   -0.02    0.21
   0   1  -9   -0.01    0.18
   0  -1  -9    0.03    0.17
   0  -1  -9   -0.07    0.13
   0  -1  -9    0.10    0.18
   0   1  -9   -0.12    0.20
   0  -1  -9   -0.04    0.14
   0  -1  -9   -0.09    0.17
   0   1  -9   -0.09    0.14
   0  -1  -7    0.09    0.13
   0  -1  -7    0.10    0.10
   0   1  -7   -0.12    0.12
   0  -1  -7   -0.08    0.15
   0  -1  -7   -0.07    0.15
   0   1  -7    0.18    0.16
   0   1  -7    0.13    0.17
   0   1  -7    0.20    0.19
   0   1  -5   -0.03    0.19
   0  -1  -5    0.00    0.13
   0   1  -5    0.17    0.17
   0  -1  -5   -0.04    0.10
   0  -1  -5    0.05    0.13
   0   1  -5    0.06    0.11
   0  -1  -5   -0.04    0.13
   0   1  -5    0.25    0.15
   0  -1  -3   -0.02    0.07
   0  -1  -3    0.02    0.06
   0  -1  -3   -0.03    0.07
   0   1  -3   -0.16    0.11
   0  -1  -3    0.19    0.07
   0   1  -3    0.08    0.08
   0   1  -3    0.12    0.08
   0  -1   3   -0.05    0.07
   0  -1   3   -0.01    0.09
   0   1   3    0.01    0.07
   0  -1   5    0.08    0.15
   0  -1   5    0.07    0.12
   0   1   5    0.04    0.11
   0   1   5    0.05    0.15
   0   1   7    0.05    0.14
   0  -1   7    0.04    0.12
   0  -1   7    0.05    0.16
   0   1   7    0.04    0.11
   0   1   9    0.18    0.16
   0  -1   9    0.04    0.18
   0  -1   9   -0.09    0.15
   0  -1  11    0.15    0.15
   0  -1  11    0.01    0.22
   0   1  11    0.28    0.22
   0  -1  13   -0.25    0.29
   0   1  13    0.23    0.26
   0   1  15   -0.24    0.29
   0  -1  15   -0.16    0.31
   0   1  17    0.51    0.32
   0  -1  17   -0.25    0.31
   0   1  19    0.18    0.32
   0  -1  19    0.07    0.34
   0  -1  21   -0.06    0.38
   0   1  21    0.20    0.37
   0  -1  23    0.57    0.41
   0   1  23    0.03    0.38
   0   1  25   -0.04    0.44
   0  -1  25    0.15    0.47
   0  -1  27    0.80    0.51
   0   1  27   -0.22    0.53
   0  -1  29    0.14    0.57
   0  -2 -28   11.37    0.95
   0  -2 -28   10.12    0.94
   0   2 -26    7.58    0.91
   0  -2 -26    7.95    0.79
   0  -2 -26    6.82    0.77
   0  -2 -24    3.51    0.59
   0   2 -24    2.92    0.63
   0   2 -22   56.28    1.35
   0  -2 -22   58.49    1.33
   0   2 -22   58.06    1.99
   0  -2 -22   57.01    1.72
   0  -2 -20   36.69    1.31
   0   2 -20   36.00    1.05
   0   2 -20   38.04    1.54
   0   2 -18   21.84    1.12
   0  -2 -18   19.49    0.74
   0  -2 -18   20.74    0.94
   0  -2 -18   20.75    0.74
   0  -2 -16   53.08    1.11
   0   2 -16   50.01    1.56
   0  -2 -16   50.15    1.34
   0  -2 -16   53.23    1.12
   0   2 -16   52.82    1.14
   0   2 -14   76.50    1.29
   0   2 -14   73.93    1.76
   0  -2 -14   79.06    1.26
   0  -2 -14   73.39    1.22
   0  -2 -14   71.69    1.47
   0   2 -12  114.16    2.03
   0  -2 -12  112.35    1.67
   0   2 -12  116.24    1.51
   0  -2 -12  115.57    1.68
   0  -2 -10   96.63    1.38
   0   2 -10   95.19    1.55
   0   2 -10   93.59    1.27
   0  -2 -10   97.06    1.38
   0  -2 -10   97.09    1.19
   0   2 -10   92.43    1.70
   0  -2 -10   97.20    1.53
   0  -2  -8  113.61    1.17
   0   2  -8  117.12    1.54
   0  -2  -8  120.72    1.32
   0   2  -8  117.99    1.72
   0   2  -8  115.60    1.29
   0  -2  -8  116.26    1.48
   0  -2  -8  118.76    1.32
   0   2  -8  112.32    1.68
   0   2  -6  209.60    1.58
   0   2  -6  214.22    2.06
   0  -2  -6  199.34    1.42
   0  -2  -6  196.36    1.54
   0  -2  -6  213.94    1.43
   0  -2  -6  194.83    1.65
   0  -2  -6  197.59    1.38
   0   2  -6  212.22    2.02
   0   2  -6  210.65    1.83
   0  -2  -4  535.00    2.12
   0  -2  -4  532.19    1.62
   0   2  -4  534.19    2.78
   0   2  -4  530.43    2.76
   0  -2  -4  526.48    1.58
   0   2  -4  532.76    2.52
   0  -2  -2  367.66    1.71
   0  -2  -2  360.23    1.50
   0   2  -2  357.16    1.76
   0   2  -2  367.72    1.86
   0   2  -2  365.73    1.85
   0  -2   2  365.70    1.78
   0  -2   2  366.19    1.78
   0   2   2  376.59    1.57
   0   2   2  375.83    1.74
   0   2   4  541.04    2.26
   0   2   4  519.19    2.15
   0  -2   4  546.19    2.64
   0  -2   4  527.33    2.32
   0  -2   6  206.28    1.86
   0  -2   6  201.83    1.61
   0  -2   8  120.90    1.36
   0   2   8  122.33    1.26
   0   2  10   96.33    1.47
   0   2  10   93.66    1.21
   0  -2  10   98.27    1.34
   0  -2  10   92.43    1.58
   0   2  12  114.49    1.44
   0   2  12  116.67    1.80
   0  -2  12  113.86    1.92
   0   2  14   77.05    1.57
   0  -2  14   74.23    1.35
   0  -2  14   73.26    1.66
   0   2  16   51.27    1.40
   0  -2  16   51.39    1.51
   0   2  18   20.01    0.95
   0  -2  18   20.87    1.03
   0  -2  20   35.17    1.41
   0   2  20   35.08    1.31
   0  -2  22   57.25    1.86
   0   2  22   61.31    1.82
   0  -2  24    3.49    0.66
   0  -2  26    8.02    0.90
   0  -2  28   13.59    1.17
   0  -3 -27   -0.09    0.41
   0   3 -27    0.46    0.51
   0  -3 -27    0.11    0.42
   0  -3 -25   -0.40    0.40
   0   3 -25   -0.17    0.52
   0  -3 -25    0.34    0.40
   0   3 -23    0.16    0.46
   0  -3 -23    0.67    0.40
   0   3 -23    0.45    0.32
   0  -3 -23   -0.06    0.36
   0   3 -21    0.41    0.44
   0  -3 -21    0.19    0.31
   0   3 -21    0.31    0.30
   0  -3 -21    0.15    0.33
   0  -3 -21    0.20    0.28
   0  -3 -19    0.53    0.33
   0  -3 -19   -0.12    0.29
   0  -3 -19   -0.04    0.23
   0   3 -19    0.18    0.25
   0   3 -19   -0.58    0.40
   0  -3 -17   -0.05    0.21
   0  -3 -17    0.43    0.23
   0  -3 -17    0.03    0.25
   0  -3 -17   -0.03    0.23
   0   3 -17    0.24    0.23
   0  -3 -15   -0.02    0.21
   0   3 -15   -0.27    0.37
   0   3 -15    0.12    0.21
   0  -3 -15   -0.14    0.24
   0  -3 -15   -0.17    0.20
   0  -3 -13   -0.22    0.22
   0  -3 -13   -0.01    0.19
   0  -3 -13    0.35    0.21
   0   3 -13    0.05    0.28
   0  -3 -13    0.14    0.16
   0   3 -13   -0.13    0.18
   0  -3 -11    0.17    0.17
   0  -3 -11   -0.04    0.20
   0  -3 -11    0.12    0.17
   0   3 -11    0.13    0.28
   0   3 -11    0.12    0.18
   0  -3 -11    0.04    0.14
   0  -3 -11    0.23    0.19
   0  -3  -9    0.03    0.14
   0   3  -9    0.06    0.20
   0   3  -9    0.25    0.25
   0  -3  -9    0.02    0.18
   0  -3  -9    0.08    0.14
   0  -3  -9   -0.07    0.13
   0  -3  -9   -0.04    0.17
   0   3  -9    0.00    0.16
   0   3  -7    0.11    0.16
   0  -3  -7    0.03    0.13
   0   3  -7    0.02    0.16
   0  -3  -7    0.01    0.10
   0  -3  -7    0.02    0.12
   0   3  -7   -0.07    0.22
   0  -3  -7   -0.09    0.11
   0  -3  -7   -0.04    0.15
   0   3  -7   -0.02    0.21
   0   3  -5    0.02    0.14
   0  -3  -5    0.10    0.12
   0  -3  -5    0.04    0.07
   0  -3  -5   -0.09    0.08
   0   3  -5   -0.09    0.18
   0  -3  -5    0.06    0.12
   0   3  -5    0.06    0.14
   0   3  -5    0.06    0.19
   0   3  -3    0.49    0.17
   0   3  -3    0.29    0.19
   0  -3  -3    0.01    0.14
   0   3  -3    0.15    0.15
   0  -3  -3    0.23    0.13
   0   3  -3    0.28    0.18
   0   3  -1    0.16    0.14
   0  -3  -1    0.06    0.16
   0   3  -1    0.01    0.13
   0   3  -1    0.17    0.16
   0   3  -1    0.27    0.18
   0  -3  -1   -0.05    0.13
   0   3   1    0.33    0.17
   0  -3   1   -0.01    0.15
   0   3   1    0.12    0.14
   0  -3   1    0.25    0.17
   0   3   3    0.10    0.15
   0   3   3    0.09    0.12
   0  -3   3    0.43    0.19
   0  -3   5   -0.08    0.16
   0  -3   5   -0.11    0.14
   0   3   5    0.21    0.12
   0   3   5    0.10    0.14
   0   3   7    0.01    0.13
   0  -3   7    0.03    0.14
   0  -3   7    0.16    0.19
   0   3   9    0.06    0.15
   0  -3   9    0.21    0.22
   0  -3   9    0.09    0.18
   0  -3  11    0.05    0.22
   0  -3  11   -0.08    0.20
   0   3  11    0.18    0.18
   0  -3  13    0.19    0.27
   0   3  13    0.09    0.18
   0  -3  13    0.21    0.21
   0  -3  15   -0.14    0.28
   0  -3  17    0.08    0.31
   0  -3  19    0.39    0.40
   0  -3  21   -0.40    0.43
   0  -3  23   -0.24    0.43
   0  -3  25    0.13    0.47
   0  -3  27    0.53    0.57
   0  -4 -28   39.74    1.68
   0   4 -28   34.96    1.89
   0  -4 -26   35.38    1.48
   0   4 -26   36.79    1.84
   0  -4 -26   36.83    1.45
   0   4 -24   31.34    1.62
   0  -4 -24   36.09    1.42
   0  -4 -24   33.28    1.30
   0  -4 -22   74.30    1.90
   0   4 -22   71.13    2.30
   0  -4 -22   65.85    1.50
   0  -4 -22   74.76    1.81
   0   4 -22   69.37    1.59
   0  -4 -20   43.19    1.18
   0   4 -20   43.87    1.73
   0   4 -20   45.88    1.26
   0  -4 -20   47.32    1.44
   0  -4 -20   45.95    1.33
   0  -4 -18   40.74    1.17
   0   4 -18   38.79    1.12
   0  -4 -18   37.33    1.20
   0  -4 -18   36.56    1.05
   0   4 -18   38.41    1.55
   0   4 -16  184.91    2.32
   0   4 -16  190.18    3.19
   0  -4 -14  315.35    2.72
   0  -4 -14  311.05    2.72
   0  -4 -14  314.00    3.02
   0   4 -14  313.52    3.81
   0  -4 -12  150.36    1.79
   0   4 -12  145.48    1.88
   0  -4 -12  154.85    1.98
   0   4 -12  142.09    2.45
   0  -4 -12  146.77    1.64
   0  -4 -12  147.44    1.64
   0   4 -10  422.68    3.87
   0  -4 -10  418.12    2.82
   0  -4 -10  415.20    2.34
   0  -4 -10  413.15    3.25
   0  -4 -10  410.28    2.36
   0  -4  -8  215.44    1.93
   0   4  -8  223.63    2.11
   0  -4  -8  220.48    1.37
   0  -4  -8  210.22    2.10
   0  -4  -8  212.86    1.37
   0   4  -8  220.42    2.57
   0  -4  -8  226.82    1.98
   0  -4  -6   35.52    0.78
   0   4  -6   34.82    0.81
   0   4  -6   33.88    0.93
   0   4  -6   32.38    0.91
   0  -4  -6   35.57    0.73
   0   4  -6   32.45    0.85
   0   4  -4  551.76    3.26
   0   4  -4  548.41    3.24
   0   4  -4  545.60    3.09
   0  -4  -4  547.31    2.94
   0  -4  -4  552.98    2.62
   0   4  -2  766.68    3.26
   0  -4  -2  768.38    3.53
   0  -4  -2  767.21    3.16
   0   4  -2  762.28    3.43
   0   4  -2  767.22    3.60
   0  -4   0  477.38    2.63
   0   4   0  472.52    2.06
   0  -4   0  484.04    2.85
   0   4   0  482.79    2.66
   0   4   0  487.76    2.83
   0   4   0  483.12    2.08
   0   4   2  789.26    3.64
   0  -4   2  763.32    3.46
   0   4   2  778.64    3.20
   0  -4   2  773.95    3.71
   0  -4   4  557.03    3.19
   0   4   4  544.75    3.01
   0   4   6   35.38    0.79
   0  -4   6   33.22    0.81
   0   4   6   33.35    0.75
   0  -4   6   32.80    0.86
   0  -4   8  214.40    2.17
   0   4   8  217.62    2.01
   0  -4   8  215.80    2.40
   0  -4  10  422.26    3.17
   0  -4  10  427.75    3.66
   0  -4  12  147.74    2.31
   0   4  12  144.76    1.82
   0  -4  12  140.39    1.96
   0   4  14  326.52    2.85
   0  -4  14  315.28    3.62
   0  -4  16  176.16    2.87
   0   4  16  180.41    2.22
   0  -4  18   37.74    1.44
   0  -4  20   44.23    1.63
   0  -4  22   69.75    2.15
   0  -4  24   30.71    1.55
   0  -4  26   33.76    1.68
   0  -4  28   39.83    1.92
   0  -5 -27    0.65    0.44
   0   5 -27    1.11    0.66
   0  -5 -25   -0.11    0.35
   0   5 -25    0.43    0.59
   0   5 -23   -0.14    0.47
   0   5 -23   -0.15    0.31
   0  -5 -23   -0.06    0.37
   0  -5 -23   -0.37    0.33
   0  -5 -21   -0.13    0.30
   0   5 -21   -0.48    0.48
   0  -5 -21   -0.38    0.32
   0  -5 -21   -0.07    0.28
   0   5 -21   -0.08    0.29
   0   5 -19    0.05    0.28
   0   5 -19   -0.38    0.48
   0  -5 -19    0.44    0.28
   0  -5 -19   -0.14    0.29
   0   5 -17    0.02    0.41
   0   5 -17   -0.06    0.25
   0  -5 -17    0.02    0.24
   0  -5 -17   -0.05    0.25
   0  -5 -15    0.01    0.21
   0   5 -15   -0.16    0.35
   0  -5 -15   -0.04    0.24
   0  -5 -15    0.20    0.21
   0   5 -15    0.15    0.26
   0  -5 -13    0.20    0.18
   0  -5 -13   -0.06    0.21
   0   5 -13    0.00    0.22
   0  -5 -13    0.04    0.16
   0   5 -13    0.26    0.31
   0   5 -11   -0.03    0.30
   0  -5 -11   -0.04    0.19
   0  -5 -11    0.00    0.13
   0  -5 -11   -0.09    0.20
   0   5 -11    0.14    0.23
   0  -5 -11   -0.12    0.14
   0  -5  -9    0.06    0.10
   0  -5  -9    0.06    0.09
   0  -5  -9    0.02    0.18
   0  -5  -9   -0.10    0.17
   0   5  -9    0.33    0.23
   0   5  -9    0.07    0.27
   0  -5  -7    0.07    0.19
   0   5  -7   -0.06    0.22
   0  -5  -7    0.22    0.16
   0   5  -7   -0.28    0.27
   0   5  -5   -0.11    0.20
   0   5  -5   -0.05    0.20
   0   5  -5   -0.10    0.20
   0  -5  -5    0.41    0.19
   0   5  -5   -0.24    0.20
   0  -5  -5    0.34    0.19
   0  -5  -3    0.04    0.15
   0   5  -3    0.15    0.17
   0   5  -3    0.35    0.19
   0  -5  -3    0.02    0.19
   0   5  -3    0.00    0.20
   0   5  -3    0.25    0.18
   0   5  -1    0.41    0.18
   0  -5  -1    0.07    0.17
   0   5  -1    0.22    0.14
   0   5  -1    0.06    0.14
   0   5  -1    0.00    0.18
   0  -5  -1    0.00    0.17
   0  -5   1    0.16    0.18
   0   5   1    0.13    0.15
   0   5   1    0.15    0.10
   0   5   1    0.15    0.20
   0  -5   1   -0.06    0.17
   0   5   1    0.05    0.10
   0  -5   3    0.16    0.20
   0   5   3    0.10    0.19
   0  -5   3    0.16    0.18
   0   5   3    0.35    0.17
   0   5   5    0.12    0.18
   0  -5   5    0.19    0.21
   0   5   5    0.41    0.19
   0  -5   5   -0.14    0.22
   0   5   7   -0.16    0.19
   0  -5   7   -0.04    0.20
   0  -5   7    0.06    0.23
   0   5   7    0.02    0.19
   0   5   9   -0.03    0.19
   0  -5   9   -0.33    0.27
   0   5  11   -0.05    0.19
   0  -5  11   -0.07    0.26
   0  -5  13    0.03    0.30
   0   5  13   -0.04    0.22
   0  -5  15    0.32    0.37
   0   5  15   -0.21    0.27
   0  -5  17   -0.37    0.37
   0   5  17    0.03    0.25
   0  -5  19   -0.52    0.45
   0   5  19   -0.02    0.28
   0  -5  21   -0.20    0.40
   0  -5  23    0.29    0.47
   0  -5  25    0.24    0.51
   0  -5  27    0.54    0.63
   0   6 -26   17.77    1.43
   0  -6 -26   15.82    1.01
   0   6 -24   76.25    2.61
   0  -6 -24   81.45    2.09
   0   6 -22   43.39    1.41
   0   6 -22   45.58    1.95
   0  -6 -22   46.27    1.52
   0  -6 -22   40.64    1.26
   0  -6 -20  164.04    2.64
   0  -6 -20  161.29    2.17
   0   6 -20  161.77    3.42
   0   6 -20  159.59    2.59
   0  -6 -18  157.98    2.44
   0   6 -18  164.92    3.30
   0  -6 -18  160.58    1.99
   0   6 -18  161.31    2.50
   0   6 -16   88.85    2.31
   0   6 -16   83.77    1.75
   0  -6 -16   85.62    1.31
   0  -6 -16   82.95    1.34
   0  -6 -16   84.14    1.68
   0  -6 -14  172.62    1.62
   0  -6 -14  175.61    2.29
   0  -6 -14  170.75    1.65
   0   6 -14  168.89    3.00
   0   6 -14  165.94    2.36
   0   6 -12  369.42    3.41
   0  -6 -12  373.19    3.12
   0   6 -12  367.92    4.15
   0  -6 -12  376.57    1.99
   0   6 -10  188.76    2.75
   0   6 -10  185.50    2.36
   0  -6 -10  191.16    0.99
   0  -6 -10  190.63    1.01
   0  -6 -10  186.42    2.08
   0   6  -8  314.07    3.29
   0  -6  -8  315.86    2.57
   0  -6  -6  686.71    4.13
   0  -6  -6  677.56    3.71
   0  -6  -4  644.23    4.00
   0   6  -4  694.59    4.26
   0  -6  -4  633.97    3.53
   0   6  -4  674.96    3.95
   0   6  -4  691.40    4.01
   0  -6  -2  173.69    1.92
   0  -6  -2  165.24    2.02
   0   6  -2  166.23    1.98
   0   6  -2  170.59    2.12
   0   6  -2  169.54    1.77
   0   6  -2  169.17    1.77
   0  -6   0  610.38    3.64
   0   6   0  608.55    3.96
   0   6   0  623.43    2.90
   0   6   0  610.72    2.83
   0  -6   0  596.52    3.91
   0  -6   2  165.69    2.10
   0  -6   2  173.18    2.02
   0   6   2  171.46    1.92
   0   6   2  172.78    1.15
   0   6   2  171.91    2.12
   0   6   2  166.77    1.11
   0  -6   4  671.99    4.17
   0   6   4  656.35    3.73
   0   6   6  711.34    4.28
   0  -6   6  723.85    4.52
   0   6   8  311.84    2.89
   0  -6   8  312.92    3.18
   0  -6  10  179.88    2.59
   0   6  10  168.91    2.18
   0   6  12  366.32    3.30
   0  -6  12  360.93    3.86
   0   6  14  171.56    2.32
   0  -6  14  163.15    2.74
   0   6  16   85.76    1.72
   0  -6  16   82.18    2.09
   0  -6  18  153.36    2.98
   0   6  18  161.30    2.41
   0   6  20  163.51    2.48
   0  -6  20  157.73    3.17
   0  -6  22   46.48    1.83
   0  -6  24   77.41    2.48
   0  -6  26   16.91    1.27
   0   7 -25    0.05    0.59
   0  -7 -25    0.13    0.39
   0   7 -23    0.37    0.53
   0  -7 -23    0.17    0.37
   0   7 -23   -0.31    0.40
   0  -7 -21   -0.05    0.31
   0   7 -21    0.40    0.37
   0   7 -21    0.56    0.50
   0  -7 -19    0.50    0.33
   0   7 -19    0.70    0.49
   0   7 -19    0.48    0.37
   0  -7 -17    0.03    0.17
   0  -7 -17   -0.02    0.28
   0   7 -17   -0.05    0.44
   0   7 -17    0.36    0.32
   0  -7 -15   -0.44    0.28
   0  -7 -15    0.04    0.15
   0  -7 -15    0.05    0.15
   0   7 -15    0.51    0.44
   0   7 -15    0.51    0.32
   0  -7 -13    0.11    0.10
   0   7 -13    0.22    0.28
   0   7 -13    0.33    0.37
   0  -7 -13    0.05    0.10
   0  -7 -13   -0.07    0.23
   0  -7 -11    0.07    0.20
   0   7 -11    0.13    0.25
   0   7 -11   -0.11    0.35
   0   7  -9   -0.34    0.31
   0  -7  -9   -0.04    0.18
   0  -7  -7    0.41    0.21
   0   7  -7   -0.15    0.25
   0   7  -7   -0.04    0.23
   0  -7  -5    0.31    0.22
   0   7  -5   -0.16    0.25
   0   7  -5    0.18    0.23
   0   7  -3    0.28    0.21
   0   7  -3    0.40    0.22
   0  -7  -3    0.29    0.23
   0   7  -3    0.48    0.26
   0   7  -1   -0.03    0.17
   0   7  -1    0.33    0.17
   0  -7  -1    0.22    0.21
   0   7  -1    0.02    0.24
   0   7   1    0.23    0.15
   0   7   1    0.43    0.16
   0  -7   1    0.00    0.22
   0   7   1    0.03    0.24
   0   7   3    0.15    0.09
   0  -7   3    0.07    0.21
   0   7   3   -0.04    0.23
   0   7   3    0.13    0.08
   0  -7   5    0.16    0.24
   0   7   5    0.24    0.27
   0  -7   7    0.18    0.24
   0   7   7    0.19    0.22
   0   7   9    0.02    0.23
   0  -7   9   -0.11    0.26
   0   7  11    0.46    0.27
   0  -7  11   -0.08    0.33
   0   7  13    0.42    0.30
   0  -7  13   -0.01    0.31
   0   7  15    0.14    0.26
   0  -7  15   -0.47    0.40
   0  -7  17   -0.29    0.39
   0   7  17    0.22    0.31
   0   7  19   -0.27    0.30
   0  -7  19   -0.40    0.45
   0   7  21   -0.06    0.30
   0  -7  21    0.37    0.47
   0  -7  23    0.33    0.49
   0  -7  25    0.52    0.55
   0  -8 -26   -0.13    0.43
   0   8 -26   -0.57    0.63
   0   8 -24    0.32    0.59
   0  -8 -24    0.97    0.42
   0   8 -22    0.13    0.41
   0  -8 -22    0.02    0.33
   0   8 -22   -0.37    0.58
   0   8 -20    0.80    0.39
   0  -8 -20    0.18    0.32
   0   8 -20    0.82    0.55
   0   8 -18    3.15    0.52
   0  -8 -18    2.77    0.45
   0   8 -18    3.56    0.66
   0  -8 -16    3.70    0.44
   0   8 -16    2.62    0.48
   0   8 -16    3.46    0.60
   0  -8 -14    5.19    0.46
   0   8 -14    6.28    0.58
   0   8 -14    5.48    0.66
   0  -8 -12   32.45    1.00
   0   8 -12   32.42    1.16
   0   8 -12   32.80    1.32
   0  -8 -10    6.46    0.47
   0   8 -10    6.70    0.57
   0   8 -10    5.89    0.60
   0   8  -8   25.52    1.03
   0   8  -8   23.14    0.96
   0  -8  -8   23.70    0.82
   0   8  -6    1.73    0.34
   0   8  -6    1.74    0.35
   0  -8  -6    1.27    0.26
   0   8  -4   11.77    0.68
   0  -8  -4   13.32    0.64
   0   8  -4   12.82    0.62
   0  -8  -2    1.12    0.28
   0   8  -2    0.94    0.23
   0   8  -2    0.86    0.23
   0   8  -2    0.54    0.27
   0  -8   0    3.01    0.37
   0   8   0    2.63    0.39
   0   8   0    2.55    0.25
   0   8   2    1.08    0.16
   0   8   2    1.01    0.30
   0  -8   2    0.75    0.25
   0   8   2    0.93    0.14
   0   8   4   12.88    0.70
   0  -8   4   12.36    0.69
   0  -8   6    0.88    0.31
   0   8   6    1.58    0.34
   0   8   8   24.10    0.97
   0  -8   8   24.12    1.02
   0   8  10    6.23    0.56
   0  -8  10    6.41    0.63
   0   8  12   32.64    1.16
   0  -8  12   33.92    1.33
   0   8  14    5.12    0.53
   0  -8  14    6.33    0.66
   0   8  16    3.50    0.48
   0  -8  16    4.36    0.62
   0  -8  18    3.87    0.64
   0   8  18    3.01    0.47
   0   8  20    0.45    0.36
   0  -8  20    0.10    0.47
   0  -8  22   -0.52    0.50
   0  -8  24    0.89    0.56
   0  -8  26    0.42    0.63
   0   9 -25   -0.33    0.73
   0  -9 -25    0.30    0.40
   0   9 -23    0.03    0.60
   0   9 -23    0.42    0.45
   0  -9 -23   -0.11    0.38
   0   9 -21    0.07    0.40
   0   9 -21    1.16    0.62
   0  -9 -21    0.33    0.38
   0  -9 -19    1.01    0.38
   0   9 -19   -0.05    0.49
   0   9 -19   -0.21    0.37
   0  -9 -17   -0.34    0.29
   0   9 -17    0.04    0.36
   0   9 -17    0.49    0.42
   0   9 -15    0.58    0.37
   0   9 -15   -0.54    0.47
   0  -9 -15   -0.15    0.28
   0   9 -13    0.40    0.36
   0  -9 -13    0.07    0.25
   0   9 -13    0.46    0.33
   0   9 -11   -0.22    0.36
   0   9 -11   -0.46    0.37
   0  -9 -11   -0.06    0.27
   0   9  -9   -0.22    0.32
   0  -9  -9   -0.03    0.24
   0   9  -9    0.19    0.29
   0   9  -7    0.05    0.26
   0   9  -7    0.25    0.31
   0  -9  -7   -0.04    0.22
   0   9  -5    0.13    0.24
   0  -9  -5   -0.08    0.24
   0   9  -5   -0.04    0.27
   0   9  -3    0.06    0.21
   0  -9  -3    0.24    0.25
   0   9  -3    0.01    0.27
   0   9  -1   -0.21    0.27
   0  -9  -1    0.06    0.22
   0   9  -1   -0.10    0.18
   0   9  -1    0.13    0.18
   0   9   1    0.06    0.15
   0   9   1    0.34    0.18
   0  -9   1   -0.02    0.24
   0   9   1    0.14    0.27
   0   9   3    0.16    0.10
   0   9   3    0.07    0.10
   0  -9   3    0.05    0.25
   0   9   3    0.01    0.27
   0  -9   5    0.11    0.27
   0   9   5   -0.01    0.28
   0   9   7   -0.18    0.28
   0  -9   7   -0.10    0.27
   0   9   9    0.00    0.31
   0  -9   9   -0.29    0.35
   0   9  11    0.37    0.32
   0  -9  11   -0.18    0.39
   0  -9  13    0.01    0.38
   0   9  13    0.31    0.29
   0   9  15    0.17    0.33
   0  -9  15    0.28    0.40
   0   9  17    0.35    0.35
   0  -9  17    0.06    0.41
   0  -9  19    0.59    0.50
   0   9  19    0.17    0.34
   0   9  21   -0.02    0.36
   0  -9  21   -0.41    0.46
   0  -9  23    0.25    0.53
   0  -9  25    0.24    0.60
   0 -10 -24   11.09    0.86
   0  10 -24   13.37    1.29
   0  10 -22   31.11    1.44
   0  10 -22   36.18    1.89
   0 -10 -22   35.53    1.38
   0 -10 -20   43.80    1.46
   0  10 -20   44.34    1.99
   0  10 -20   39.13    1.57
   0 -10 -18   58.01    1.61
   0  10 -18   56.12    1.80
   0  10 -18   59.14    2.14
   0  10 -16   61.10    2.07
   0 -10 -16   58.93    1.57
   0  10 -16   55.10    1.75
   0  10 -14   84.66    2.10
   0 -10 -14   84.80    1.82
   0  10 -14   87.37    2.34
   0  10 -12    1.38    0.47
   0 -10 -12    0.90    0.33
   0  10 -12    0.10    0.35
   0  10 -10  262.82    3.57
   0 -10 -10  273.53    3.11
   0  10 -10  267.72    3.58
   0 -10  -8  162.43    2.39
   0  10  -8  158.65    2.61
   0  10  -6  121.38    2.35
   0 -10  -6  125.34    2.11
   0  10  -6  129.46    2.20
   0  10  -4  144.75    2.54
   0 -10  -4  141.56    2.26
   0  10  -2  116.75    2.27
   0  10  -2  118.84    1.76
   0 -10  -2  123.44    2.09
   0  10   0   84.15    1.35
   0  10   0   82.55    1.91
   0 -10   0   85.14    1.78
   0  10   0   85.98    1.31
   0  10   2  119.82    1.25
   0 -10   2  122.63    2.21
   0  10   2  120.60    2.29
   0  10   2  117.31    1.30
   0  10   4  141.66    2.53
   0 -10   4  141.56    2.46
   0 -10   6  123.25    2.37
   0  10   6  125.17    2.39
   0  10   8  153.99    2.69
   0 -10   8  153.58    2.76
   0  10  10  270.97    3.60
   0 -10  10  267.78    3.81
   0  10  12    0.86    0.40
   0 -10  12    0.98    0.44
   0 -10  14   90.32    2.41
   0  10  14   81.63    2.04
   0 -10  16   59.30    2.06
   0  10  16   60.31    1.78
   0 -10  18   55.98    2.06
   0  10  18   58.73    1.76
   0 -10  20   44.10    1.96
   0  10  20   43.28    1.55
   0 -10  22   34.88    1.85
   0 -10  24   13.08    1.26
   0 -11 -23   -0.03    0.40
   0  11 -23    0.51    0.49
   0  11 -23   -0.80    0.68
   0 -11 -21    0.33    0.38
   0  11 -21    0.14    0.61
   0  11 -21    0.09    0.46
   0 -11 -19    0.06    0.33
   0  11 -19   -0.35    0.53
   0  11 -19   -0.08    0.42
   0  11 -17   -0.36    0.49
   0 -11 -17   -0.02    0.35
   0  11 -17    0.26    0.42
   0  11 -15    0.05    0.42
   0 -11 -15    0.30    0.32
   0  11 -15    0.04    0.44
   0  11 -13    0.04    0.38
   0 -11 -13    0.29    0.33
   0  11 -13   -0.61    0.42
   0 -11 -11    0.06    0.30
   0  11 -11    0.11    0.38
   0  11 -11    0.20    0.38
   0 -11  -9    0.45    0.33
   0  11  -9    0.18    0.34
   0  11  -9   -0.35    0.38
   0  11  -7    0.22    0.31
   0 -11  -7   -0.03    0.31
   0  11  -7   -0.05    0.36
   0  11  -5    0.27    0.38
   0  11  -5   -0.20    0.28
   0 -11  -5   -0.06    0.29
   0  11  -3   -0.16    0.25
   0 -11  -3   -0.12    0.30
   0  11  -3    0.42    0.31
   0  11  -1    0.31    0.34
   0 -11  -1    0.09    0.28
   0  11  -1    0.15    0.24
   0  11  -1    0.19    0.21
   0  11   1    0.02    0.19
   0  11   1   -0.39    0.35
   0  11   1   -0.27    0.19
   0 -11   1   -0.09    0.33
   0 -11   3    0.08    0.32
   0  11   3   -0.15    0.32
   0  11   3    0.01    0.13
   0  11   3    0.08    0.15
   0  11   5    0.21    0.34
   0 -11   5   -0.12    0.33
   0 -11   7    0.14    0.37
   0  11   7    0.44    0.37
   0  11   9   -0.23    0.37
   0 -11   9    0.36    0.40
   0 -11  11    0.14    0.41
   0  11  11    0.72    0.39
   0  11  13    0.08    0.36
   0 -11  13    1.05    0.53
   0  11  15    0.14    0.40
   0 -11  15   -0.06    0.47
   0  11  17    0.35    0.40
   0 -11  17   -0.53    0.52
   0  11  19   -0.15    0.41
   0 -11  19   -0.90    0.58
   0 -11  21    0.24    0.59
   0 -11  23    0.34    0.61
   0 -12 -20    4.89    0.63
   0  12 -20    4.37    0.85
   0  12 -20    4.32    0.72
   0  12 -18   10.94    0.97
   0 -12 -18   12.16    0.86
   0  12 -18   10.46    1.05
   0  12 -16   10.27    0.97
   0 -12 -16   10.42    0.79
   0  12 -16    9.12    0.87
   0 -12 -14    7.51    0.68
   0  12 -14    9.40    0.88
   0  12 -14    8.24    0.82
   0 -12 -12   19.37    0.99
   0  12 -12   19.64    1.13
   0  12 -12   17.11    1.08
   0  12 -10    6.84    0.72
   0 -12 -10    6.88    0.62
   0  12 -10    5.82    0.65
   0 -12  -8   22.64    1.06
   0  12  -8   23.89    1.12
   0  12  -8   23.36    1.21
   0 -12  -6   32.19    1.23
   0  12  -6   35.05    1.23
   0  12  -6   34.14    1.42
   0  12  -4   14.46    0.96
   0 -12  -4   14.96    0.85
   0  12  -4   14.51    0.77
   0  12  -2   32.19    0.99
   0  12  -2   31.52    1.35
   0 -12  -2   32.66    1.23
   0  12   0    6.06    0.42
   0  12   0    5.16    0.64
   0 -12   0    6.14    0.63
   0  12   2   32.99    1.36
   0 -12   2   33.57    1.30
   0  12   2   33.25    0.71
   0  12   4   13.82    0.94
   0 -12   4   13.69    0.90
   0 -12   6   34.97    1.43
   0  12   6   36.45    1.46
   0 -12   8   24.15    1.24
   0  12   8   25.04    1.26
   0  12  10    5.24    0.67
   0 -12  10    5.41    0.71
   0  12  12   20.17    1.18
   0 -12  12   17.03    1.18
   0  12  14    7.28    0.77
   0 -12  14   10.06    0.99
   0  12  16    9.52    0.87
   0 -12  16    7.60    0.95
   0 -12  18   12.55    1.17
   0  12  18   10.40    0.96
   0 -12  20    3.90    0.81
   0  12  20    4.28    0.70
   0  13 -19    0.69    0.52
   0 -13 -19    0.35    0.42
   0  13 -19   -0.14    0.57
   0 -13 -17   -0.46    0.42
   0  13 -17   -0.13    0.51
   0  13 -17   -0.35    0.47
   0  13 -15    0.54    0.52
   0  13 -15    0.03    0.44
   0 -13 -15   -0.31    0.38
   0  13 -13    0.47    0.42
   0  13 -13    0.57    0.46
   0 -13 -13    0.46    0.39
   0  13 -11    0.48    0.44
   0 -13 -11    0.22    0.35
   0  13 -11   -0.02    0.39
   0  13  -9    0.74    0.44
   0  13  -9    0.54    0.39
   0 -13  -9    0.50    0.35
   0 -13  -7    0.30    0.34
   0  13  -7    0.01    0.38
   0  13  -7    0.02    0.33
   0 -13  -5   -0.32    0.34
   0  13  -5   -0.30    0.30
   0  13  -5    0.32    0.41
   0 -13  -3   -0.41    0.34
   0  13  -3    0.25    0.28
   0  13  -3   -0.35    0.43
   0  13  -1    0.07    0.23
   0  13  -1    0.39    0.39
   0 -13  -1   -0.64    0.39
   0  13   1    0.02    0.18
   0 -13   1    0.07    0.33
   0  13   3    0.01    0.38
   0 -13   3   -0.25    0.38
   0 -13   5    0.48    0.42
   0  13   5   -0.30    0.39
   0 -13   7    0.22    0.40
   0  13   7    0.03    0.37
   0  13   9    0.05    0.41
   0 -13   9   -0.04    0.39
   0 -13  11    0.55    0.48
   0  13  11    0.31    0.45
   0  13  13    0.26    0.43
   0 -13  13    0.18    0.48
   0 -13  15   -0.83    0.63
   0  13  15    0.17    0.43
   0 -13  17    0.53    0.60
   0  13  17    0.04    0.52
   0  13  19    0.48    0.55
   0 -13  19   -0.28    0.67
   0  14 -18   15.78    1.25
   0  14 -18   14.76    1.18
   0 -14 -18   15.50    1.07
   0  14 -16    5.50    0.82
   0 -14 -16    4.86    0.67
   0  14 -16    5.82    0.85
   0  14 -14    2.76    0.66
   0  14 -14    1.47    0.56
   0 -14 -14    2.73    0.55
   0  14 -12    4.13    0.68
   0 -14 -12    3.34    0.56
   0  14 -12    2.45    0.59
   0 -14 -10    9.29    0.78
   0  14 -10    7.63    0.84
   0  14 -10    8.13    0.79
   0 -14  -8   33.15    1.37
   0  14  -8   32.91    1.53
   0  14  -8   31.43    1.32
   0  14  -6   42.73    1.40
   0  14  -6   40.39    1.68
   0 -14  -6   42.05    1.52
   0  14  -4   11.24    0.95
   0  14  -4   11.58    0.71
   0 -14  -4   11.52    0.84
   0 -14  -2    5.37    0.61
   0  14  -2    4.81    0.65
   0  14  -2    6.53    0.50
   0  14   0   23.18    1.29
   0 -14   0   22.70    1.17
   0  14   2    6.02    0.72
   0 -14   2    5.95    0.68
   0  14   4   10.41    0.88
   0 -14   4    9.49    0.84
   0  14   6   40.36    1.67
   0 -14   6   42.12    1.69
   0  14   8   32.92    1.58
   0 -14   8   28.26    1.46
   0 -14  10    9.38    0.95
   0  14  10    7.79    0.85
   0 -14  12    2.61    0.66
   0  14  12    3.94    0.69
   0  14  14    2.07    0.66
   0 -14  14    0.83    0.57
   0  14  16    4.89    0.79
   0 -14  16    6.19    0.97
   0 -14  18   16.51    1.42
   0  14  18   18.35    1.36
   0 -15 -15   -0.26    0.45
   0  15 -15   -0.09    0.52
   0  15 -15    1.05    0.62
   0  15 -13    0.21    0.48
   0 -15 -13    0.69    0.46
   0  15 -13   -0.23    0.45
   0  15 -11    0.30    0.45
   0 -15 -11   -0.52    0.43
   0  15 -11    0.15    0.48
   0  15  -9   -0.17    0.42
   0  15  -9    0.22    0.48
   0 -15  -9   -0.17    0.39
   0 -15  -7   -0.16    0.37
   0  15  -7   -0.01    0.36
   0  15  -7   -0.16    0.51
   0  15  -5   -0.16    0.36
   0 -15  -5    0.58    0.40
   0  15  -5    0.24    0.43
   0 -15  -3    0.40    0.39
   0  15  -3    0.41    0.48
   0 -15  -1    0.42    0.38
   0  15  -1    0.36    0.43
   0 -15   1    0.36    0.41
   0  15   1    0.48    0.47
   0 -15   3    0.08    0.40
   0  15   3   -0.04    0.44
   0  15   5    0.62    0.52
   0 -15   5    0.30    0.47
   0 -15   7    0.33    0.42
   0  15   7    0.45    0.47
   0  15   9   -0.20    0.46
   0 -15   9    0.46    0.45
   0 -15  11   -0.56    0.58
   0  15  11   -0.03    0.49
   0 -15  13    1.52    0.70
   0  15  13    0.06    0.53
   0 -15  15    1.24    0.69
   0  15  15    0.44    0.63
   0 -16 -12    1.79    0.52
   0  16 -12    2.07    0.70
   0  16 -12    2.73    0.64
   0  16 -10   17.26    1.29
   0 -16 -10   17.89    1.15
   0  16 -10   16.87    1.11
   0  16  -8    0.79    0.44
   0 -16  -8   -0.76    0.48
   0  16  -8    0.26    0.56
   0 -16  -6   12.17    0.96
   0  16  -6   12.81    1.13
   0 -16  -4   17.34    1.12
   0  16  -4   18.42    1.27
   0 -16  -2   17.26    1.14
   0  16  -2   16.38    1.20
   0  16   0    1.55    0.56
   0 -16   0    2.64    0.59
   0  16   2   18.82    1.28
   0 -16   2   18.71    1.21
   0 -16   4   14.80    1.13
   0  16   4   18.72    1.31
   0  16   6   13.65    1.14
   0 -16   6   15.06    1.15
   0 -16   8    1.26    0.61
   0  16   8    0.16    0.50
   0 -16  10   17.10    1.32
   0  16  10   19.63    1.39
   0  16  12    2.95    0.76
   0 -16  12    3.20    0.76
   0  17  -9   -0.23    0.57
   0 -17  -9    0.41    0.46
   0 -17  -7    0.00    0.49
   0  17  -7    0.11    0.56
   0 -17  -5   -0.24    0.45
   0  17  -5   -0.09    0.52
   0  17  -3    1.62    0.62
   0 -17  -3    0.92    0.54
   0  17  -1    0.09    0.52
   0 -17  -1    0.78    0.52
   0 -17   1   -0.82    0.54
   0  17   1    0.42    0.58
   0  17   3    0.72    0.59
   0 -17   3   -0.53    0.54
   0  17   5    0.51    0.54
   0 -17   5    0.38    0.51
   0  17   7    0.07    0.53
   0 -17   7   -0.12    0.53
   0 -17   9    0.15    0.60
   0  17   9    0.55    0.69
  -1   0 -29    0.39    0.59
   1   0 -29    0.72    0.49
   1   0 -27   -0.23    0.50
  -1   0 -27    0.39    0.51
  -1   0 -25   -0.06    0.42
   1   0 -25    0.27    0.45
  -1   0 -23    0.37    0.45
  -1   0 -23    0.27    0.31
   1   0 -23    0.04    0.40
   1   0 -21   -0.47    0.41
  -1   0 -21   -0.34    0.45
   1   0 -21    0.32    0.22
  -1   0 -21   -0.07    0.27
   1   0 -19    0.15    0.18
  -1   0 -19   -0.23    0.35
  -1   0 -19   -0.05    0.23
   1   0 -19   -0.13    0.34
   1   0 -17    0.02    0.17
   1   0 -17    0.10    0.32
  -1   0 -17   -0.05    0.21
  -1   0 -17    0.00    0.34
   1   0 -17   -0.10    0.18
   1   0 -15    0.14    0.15
  -1   0 -15   -0.10    0.31
  -1   0 -15   -0.10    0.21
  -1   0 -15   -0.08    0.19
   1   0 -15    0.02    0.25
   1   0 -15    0.20    0.15
   1   0 -13    0.04    0.13
  -1   0 -13   -0.03    0.18
  -1   0 -13    0.31    0.19
   1   0 -13    0.01    0.24
   1   0 -13   -0.01    0.13
   1   0 -11    0.22    0.12
  -1   0 -11    0.07    0.21
  -1   0 -11    0.23    0.17
   1   0 -11    0.27    0.24
  -1   0 -11    0.23    0.24
  -1   0 -11    0.06    0.17
   1   0 -11    0.03    0.13
   1   0 -11   -0.15    0.23
   1   0  -9   -0.19    0.20
  -1   0  -9    0.13    0.14
  -1   0  -9    0.50    0.22
   1   0  -9    0.19    0.10
   1   0  -9    0.04    0.20
  -1   0  -9    0.08    0.15
  -1   0  -9    0.10    0.15
   1   0  -9    0.24    0.10
   1   0  -7    0.09    0.17
   1   0  -7    0.17    0.08
  -1   0  -7    0.30    0.17
  -1   0  -7    0.05    0.12
   1   0  -7    0.02    0.16
  -1   0  -7    0.06    0.11
   1   0  -7    0.07    0.07
  -1   0  -7    0.02    0.12
  -1   0  -5    0.30    0.15
  -1   0  -5   -0.02    0.11
  -1   0  -5   -0.12    0.15
  -1   0  -5    0.04    0.15
   1   0  -5    0.24    0.16
   1   0  -5    0.16    0.18
  -1   0  -3    0.16    0.11
   1   0  -3   -0.05    0.09
   1   0  -3    0.03    0.09
  -1   0  -3   -0.08    0.09
  -1   0  -3    0.01    0.09
  -1   0  -3    0.00    0.06
  -1   0   3   -0.08    0.09
   1   0   3   -0.12    0.11
   1   0   3   -0.04    0.07
  -1   0   3   -0.16    0.11
  -1   0   5   -0.05    0.15
   1   0   5   -0.05    0.12
   1   0   5    0.21    0.18
  -1   0   5    0.06    0.16
  -1   0   7   -0.03    0.17
  -1   0   7    0.17    0.18
   1   0   7    0.20    0.14
   1   0   7    0.16    0.18
   1   0   9    0.23    0.22
  -1   0   9   -0.07    0.20
   1   0   9    0.09    0.17
   1   0  11    0.15    0.21
  -1   0  11   -0.18    0.22
   1   0  11    0.22    0.26
  -1   0  13   -0.04    0.23
   1   0  13    0.02    0.21
   1   0  15    0.12    0.24
  -1   0  15    0.05    0.27
  -1   0  17   -0.34    0.30
   1   0  17    0.04    0.28
   1   0  19    0.01    0.31
  -1   0  19   -0.28    0.34
   1   0  21    0.53    0.39
  -1   0  21   -0.16    0.40
  -1   0  23    0.01    0.40
   1   0  23    0.02    0.40
  -1   0  25    0.39    0.45
   1   0  25    0.45    0.44
   1   0  27    1.22    0.59
  -1   0  27   -0.05    0.51
   1   0  29    0.45    0.56
  -1   0  29    0.43    0.57
   1  -1 -28   21.09    1.32
  -1  -1 -28   18.10    1.25
   1   1 -28   19.84    1.34
  -1   1 -28   19.78    1.39
   1  -1 -26   38.33    1.63
  -1  -1 -26   38.84    1.68
  -1   1 -26   40.78    1.81
   1   1 -26   41.17    1.79
  -1  -1 -24   14.89    0.81
   1  -1 -24   16.93    1.06
  -1   1 -24   16.78    1.16
  -1  -1 -24   13.87    1.00
   1   1 -24   15.23    1.08
  -1   1 -24   15.05    0.81
  -1   1 -22   62.53    2.03
   1   1 -22   61.83    1.96
   1  -1 -22   59.23    1.78
  -1   1 -22   57.68    1.47
  -1  -1 -22   56.74    1.44
  -1  -1 -22   57.21    1.82
  -1  -1 -20   40.71    1.46
   1   1 -20   42.03    0.97
  -1   1 -20   39.82    1.53
   1   1 -20   43.19    1.56
  -1  -1 -20   40.39    1.17
   1  -1 -20   42.32    1.43
   1  -1 -20   41.85    0.94
  -1   1 -20   40.66    1.20
   1   1 -18   80.86    2.00
   1   1 -18   72.96    1.27
   1  -1 -18   76.11    1.20
  -1   1 -18   73.81    1.95
   1  -1 -18   69.39    1.17
  -1  -1 -18   69.84    1.45
   1  -1 -18   74.15    1.77
  -1   1 -18   72.76    1.52
   1   1 -18   76.78    1.22
  -1  -1 -18   73.42    1.83
   1   1 -16  124.58    1.55
   1  -1 -16  126.51    1.45
  -1  -1 -16  123.69    1.82
   1   1 -16  131.95    1.52
   1  -1 -16  132.58    1.48
  -1  -1 -16  127.93    2.25
  -1   1 -16  125.47    2.40
   1  -1 -16  135.78    2.23
   1   1 -16  128.90    2.35
  -1   1 -14  109.51    2.10
   1   1 -14  121.80    1.35
  -1  -1 -14  115.42    1.69
  -1  -1 -14  116.28    1.69
   1   1 -14  116.21    1.38
   1   1 -14  118.77    2.11
   1  -1 -14  117.30    1.27
  -1   1 -14  115.08    1.70
  -1   1 -14  110.52    1.72
  -1  -1 -14  112.48    1.96
   1  -1 -14  118.17    1.93
   1  -1 -14  121.31    1.31
  -1   1 -12  204.99    2.22
   1  -1 -12  205.43    1.55
   1   1 -12  207.39    1.63
  -1   1 -12  203.47    2.11
  -1  -1 -12  202.34    2.34
   1   1 -12  210.05    2.60
   1  -1 -12  207.33    2.35
  -1  -1 -12  207.23    2.10
  -1  -1 -12  198.43    2.07
  -1  -1 -12  203.59    2.26
   1  -1 -12  210.91    1.54
   1  -1 -12  199.11    2.43
  -1  -1 -10  184.27    1.94
  -1   1 -10  196.08    1.95
  -1  -1 -10  199.45    1.90
   1   1 -10  199.65    1.44
   1   1 -10  190.79    2.23
   1   1 -10  190.09    2.35
   1  -1 -10  184.63    1.33
   1  -1 -10  197.43    2.27
   1  -1 -10  197.05    1.32
  -1  -1 -10  195.19    1.88
   1  -1 -10  198.09    2.08
  -1   1 -10  189.67    2.04
   1   1 -10  198.15    2.32
   1  -1 -10  187.34    2.13
  -1  -1 -10  190.54    2.05
  -1   1 -10  189.45    2.27
   1  -1  -8  248.66    2.05
  -1   1  -8  259.93    2.41
   1  -1  -8  260.81    2.36
   1   1  -8  243.55    2.33
  -1   1  -8  273.58    2.11
  -1  -1  -8  256.22    1.98
  -1  -1  -8  272.18    2.14
   1  -1  -8  258.87    1.30
   1   1  -8  271.64    2.40
   1   1  -8  260.38    1.46
  -1  -1  -8  268.58    2.02
  -1   1  -8  260.77    2.12
   1  -1  -6  138.00    0.78
   1   1  -6  141.32    1.55
  -1  -1  -6  139.29    1.31
  -1   1  -6  143.22    1.39
   1  -1  -6  142.99    1.30
   1   1  -6  148.12    0.95
  -1   1  -6  139.23    1.56
  -1  -1  -6  141.11    1.31
   1  -1  -6  136.10    1.49
   1   1  -6  138.87    1.51
  -1   1  -6  141.70    1.32
  -1  -1  -6  145.15    1.24
   1   1  -4  252.72    1.79
   1  -1  -4  264.81    1.77
  -1  -1  -4  252.77    1.26
  -1  -1  -4  260.42    1.59
  -1  -1  -4  257.69    1.44
  -1   1  -4  250.39    1.46
  -1   1  -4  252.13    1.78
   1  -1  -4  254.13    1.38
   1   1  -4  253.20    1.73
   1   1  -4  258.29    1.14
   1  -1   4  248.41    1.50
  -1   1   4  258.34    1.47
   1  -1   4  257.85    1.68
  -1  -1   4  255.39    1.76
  -1  -1   4  258.76    1.81
   1   1   4  246.93    1.60
  -1  -1   4  252.28    1.11
  -1   1   4  247.57    1.70
   1  -1   4  251.25    1.82
   1   1   4  251.80    1.24
   1   1   4  256.16    1.51
   1   1   6  142.68    1.35
   1   1   6  138.52    1.38
  -1   1   6  140.97    1.35
  -1   1   6  145.17    1.52
   1  -1   6  136.13    1.34
   1  -1   6  134.88    1.58
  -1  -1   6  138.02    1.56
  -1  -1   6  145.72    1.57
   1  -1   6  140.97    1.43
  -1  -1   6  134.59    0.95
  -1   1   8  265.91    2.20
  -1  -1   8  265.79    2.39
   1  -1   8  268.57    2.21
   1   1   8  246.83    1.97
  -1  -1   8  251.80    1.50
   1  -1   8  269.24    2.14
  -1  -1   8  263.20    2.45
   1   1   8  266.02    2.00
   1  -1   8  269.13    2.53
   1   1   8  269.25    2.25
  -1   1  10  189.45    2.21
   1  -1  10  185.61    2.33
  -1  -1  10  193.04    2.26
   1   1  10  189.82    1.94
  -1  -1  10  197.66    1.51
   1   1  10  196.75    2.18
   1  -1  10  190.64    2.09
   1  -1  10  193.87    1.96
   1   1  12  203.95    2.27
   1  -1  12  205.68    2.38
   1  -1  12  199.72    2.66
   1   1  12  200.09    2.45
  -1   1  12  204.72    2.50
   1   1  14  114.16    1.84
  -1  -1  14  114.18    2.08
  -1   1  14  112.47    2.01
   1  -1  14  114.15    1.94
   1   1  16  130.45    2.13
   1  -1  16  125.30    2.19
  -1  -1  16  125.68    2.31
  -1   1  16  126.91    2.26
   1   1  18   73.32    1.74
  -1   1  18   72.90    1.84
   1  -1  18   75.52    1.83
  -1  -1  18   72.55    1.89
   1  -1  20   43.17    1.48
  -1  -1  20   40.02    1.50
  -1   1  20   41.35    1.47
   1   1  20   42.97    1.42
   1   1  22   58.14    1.76
  -1  -1  22   57.00    1.87
  -1   1  22   57.68    1.82
   1  -1  22   59.95    1.84
  -1  -1  24   17.19    1.15
   1   1  24   15.20    0.99
   1  -1  24   15.65    1.06
  -1   1  24   16.59    1.09
   1  -1  26   41.40    1.73
  -1  -1  26   41.75    1.77
  -1   1  26   40.92    1.74
   1   1  26   42.47    1.69
  -1  -1  28   22.21    1.45
   1  -1  28   20.16    1.34
   1   1  28   19.36    1.26
   1  -2 -27    1.78    0.52
   1  -2 -27    1.63    0.52
   1   2 -27    2.72    0.68
  -1  -2 -27    1.46    0.55
  -1   2 -27    1.01    0.61
  -1  -2 -27    2.77    0.56
   1  -2 -25    2.48    0.52
  -1   2 -25    1.68    0.55
   1  -2 -25    3.21    0.55
   1   2 -25    4.01    0.70
  -1  -2 -25    3.77    0.64
  -1   2 -23   13.58    0.78
   1  -2 -23   13.94    0.91
   1   2 -23   12.55    1.00
  -1   2 -23   12.16    1.02
  -1  -2 -23   14.81    0.97
  -1  -2 -23   13.41    0.76
   1   2 -21   36.53    0.96
  -1  -2 -21   37.15    1.16
  -1   2 -21   34.65    1.53
   1   2 -21   38.20    1.58
  -1   2 -21   37.43    1.19
   1  -2 -21   34.79    0.89
  -1  -2 -21   34.64    1.35
   1  -2 -21   38.37    1.36
  -1  -2 -19   69.13    1.75
   1   2 -19   74.68    2.05
  -1   2 -19   74.15    1.59
   1   2 -19   73.08    1.30
   1  -2 -19   69.67    1.70
   1  -2 -19   70.00    1.20
  -1  -2 -19   70.13    1.50
  -1   2 -19   69.52    2.02
   1  -2 -17   25.65    0.70
   1  -2 -17   25.34    0.98
  -1   2 -17   26.67    0.93
   1   2 -17   23.68    1.11
  -1   2 -17   24.98    1.17
   1  -2 -17   24.21    0.69
   1   2 -17   26.60    0.75
  -1  -2 -17   26.16    0.89
  -1  -2 -17   25.44    1.02
   1   2 -17   24.10    0.77
  -1   2 -15   31.69    1.23
   1   2 -15   31.99    1.19
   1  -2 -15   30.73    0.73
  -1  -2 -15   31.14    0.91
   1   2 -15   35.18    0.81
   1  -2 -15   32.15    1.00
  -1  -2 -15   32.75    1.09
  -1   2 -15   29.28    0.92
   1  -2 -15   33.20    0.74
   1  -2 -13   40.48    1.04
   1   2 -13   40.56    0.81
  -1  -2 -13   43.15    1.12
  -1  -2 -13   40.83    0.98
  -1   2 -13   40.77    1.30
  -1  -2 -13   38.24    0.96
   1  -2 -13   40.71    0.77
   1   2 -13   39.26    1.24
   1  -2 -13   38.59    1.09
   1  -2 -13   41.42    0.75
  -1   2 -13   39.24    1.01
   1  -2 -11   68.29    1.28
   1   2 -11   69.43    0.99
  -1  -2 -11   70.93    1.24
  -1  -2 -11   72.49    1.22
   1  -2 -11   68.60    0.89
  -1  -2 -11   71.19    1.29
   1   2 -11   70.17    1.52
  -1   2 -11   68.52    1.25
   1  -2 -11   71.76    1.24
  -1   2  -9  121.20    1.81
   1  -2  -9  129.88    1.56
   1   2  -9  124.92    1.22
   1   2  -9  117.28    1.71
  -1  -2  -9  124.85    1.45
   1  -2  -9  122.95    1.41
  -1   2  -9  123.49    1.62
   1  -2  -9  124.90    1.73
  -1  -2  -9  129.19    1.51
  -1  -2  -9  125.75    1.51
  -1   2  -9  129.20    1.60
   1   2  -9  124.19    1.84
   1  -2  -9  125.75    1.09
  -1  -2  -7  220.77    1.63
   1  -2  -7  219.44    1.60
   1   2  -7  232.80    1.54
  -1  -2  -7  236.30    1.86
  -1   2  -7  229.09    2.23
  -1  -2  -7  217.40    1.58
   1   2  -7  225.61    2.24
  -1  -2  -7  227.41    1.74
  -1   2  -7  226.73    1.92
   1  -2  -7  226.66    2.08
   1  -2  -7  216.04    1.31
   1  -2  -7  216.81    1.92
  -1   2  -7  231.33    1.99
   1   2  -7  225.24    2.12
  -1   2  -5  607.28    2.96
  -1  -2  -5  610.64    2.19
   1  -2  -5  590.96    2.06
   1  -2  -5  605.36    2.99
  -1  -2  -5  617.36    2.20
   1   2  -5  608.88    2.39
  -1  -2  -5  611.05    2.76
  -1   2  -5  594.50    3.17
   1  -2  -5  603.64    2.79
  -1   2  -5  611.77    2.79
   1   2  -5  584.95    3.15
   1   2  -5  595.65    3.03
  -1   2  -3  169.24    1.42
   1  -2  -3  161.34    1.11
  -1  -2  -3  182.88    1.38
  -1  -2  -3  170.64    0.88
  -1   2  -3  170.11    1.31
  -1   2  -3  175.60    1.47
   1   2  -3  164.77    1.38
   1   2  -3  176.43    1.24
   1  -2  -3  182.03    1.33
   1   2  -3  173.34    1.46
  -1   2  -1   13.86    0.38
   1   2  -1   13.58    0.34
  -1  -2  -1   13.72    0.37
  -1   2  -1   13.18    0.34
   1   2  -1   13.75    0.34
   1  -2  -1   13.85    0.35
   1  -2  -1   13.20    0.33
   1  -2  -1   13.36    0.25
  -1  -2  -1   13.92    0.28
  -1   2  -1   13.13    0.35
   1   2  -1   14.06    0.36
  -1  -2  -1   14.33    0.26
   1   2   1   14.48    0.25
  -1   2   1   13.66    0.24
  -1   2   1   13.72    0.34
   1  -2   1   12.80    0.36
   1  -2   1   13.72    0.38
   1  -2   1   13.06    0.34
   1   2   1   15.04    0.30
  -1  -2   1   14.28    0.36
   1   2   1   12.83    0.36
  -1  -2   1   13.46    0.33
  -1   2   1   13.44    0.34
  -1  -2   1   13.13    0.33
  -1   2   3  164.77    0.86
  -1  -2   3  165.72    1.39
   1   2   3  161.23    0.93
   1  -2   3  175.07    1.48
   1   2   3  177.92    1.39
   1  -2   3  173.42    1.33
  -1  -2   3  165.58    1.24
  -1   2   3  162.44    1.11
  -1  -2   3  179.22    1.48
  -1   2   3  167.99    1.33
   1  -2   3  165.70    1.42
   1   2   3  166.46    0.95
  -1  -2   5  586.70    3.21
  -1   2   5  593.61    2.27
   1  -2   5  617.12    3.28
   1   2   5  611.92    2.38
   1   2   5  606.50    2.83
   1  -2   5  622.05    2.89
   1  -2   5  592.75    2.97
  -1  -2   5  588.35    2.34
  -1  -2   5  595.32    3.12
  -1   2   7  212.15    1.35
   1  -2   7  233.23    2.33
   1  -2   7  227.72    2.01
  -1  -2   7  225.78    2.21
   1  -2   7  232.61    2.04
   1   2   7  207.53    1.72
  -1   2   7  218.64    1.72
  -1  -2   7  217.80    1.55
  -1  -2   7  229.28    2.26
   1   2   7  214.01    1.83
  -1  -2   9  131.20    1.33
   1  -2   9  124.31    1.67
  -1   2   9  126.15    1.72
   1   2   9  127.84    1.48
   1   2   9  124.93    1.53
  -1  -2   9  125.80    1.80
   1  -2   9  126.02    1.92
   1   2   9  125.50    1.56
   1  -2   9  125.19    1.62
  -1   2   9  123.90    1.14
  -1   2  11   67.80    1.37
  -1   2  11   70.05    0.93
   1  -2  11   70.26    1.59
   1   2  11   67.99    1.21
  -1  -2  11   69.38    1.05
   1  -2  11   68.18    1.37
   1   2  11   70.18    1.25
  -1  -2  11   65.34    1.44
   1   2  11   70.21    1.32
   1  -2  11   71.09    1.31
   1  -2  13   43.78    1.21
   1  -2  13   37.95    1.01
  -1  -2  13   39.36    1.20
  -1  -2  13   41.71    0.89
  -1   2  13   40.94    1.16
   1   2  13   39.64    1.05
  -1  -2  15   31.72    0.83
  -1   2  15   32.98    1.13
   1  -2  15   31.02    1.11
  -1  -2  15   31.55    1.17
   1   2  15   33.09    1.04
   1  -2  17   24.61    1.08
  -1   2  17   26.16    1.08
  -1  -2  17   27.10    1.17
   1   2  17   25.75    1.00
  -1  -2  19   69.87    1.95
   1   2  19   71.86    1.75
   1  -2  19   69.09    1.85
  -1   2  19   70.70    1.86
  -1   2  21   36.11    1.44
  -1  -2  21   34.85    1.47
   1   2  21   36.57    1.34
   1  -2  21   34.85    1.42
   1   2  23   13.19    0.90
  -1  -2  23   11.79    0.96
   1  -2  23   10.50    0.87
   1  -2  25    3.72    0.69
  -1  -2  25    4.07    0.70
  -1  -2  27    1.86    0.67
   1  -2  27    2.14    0.62
  -1  -3 -28    2.19    0.59
   1  -3 -28    2.83    0.60
  -1  -3 -28    2.60    0.59
  -1   3 -28    2.44    0.75
   1   3 -28    1.92    0.69
   1  -3 -28    1.67    0.60
  -1   3 -26    3.94    0.74
   1  -3 -26    4.17    0.58
  -1  -3 -26    2.90    0.57
  -1  -3 -26    3.45    0.56
   1  -3 -26    2.50    0.54
   1   3 -26    3.87    0.73
   1  -3 -24   -0.08    0.35
  -1  -3 -24    0.31    0.40
   1  -3 -24    0.16    0.34
   1   3 -24   -0.33    0.45
  -1   3 -24    0.14    0.47
  -1  -3 -24   -0.12    0.35
  -1   3 -24    0.51    0.35
   1  -3 -22    0.36    0.32
  -1  -3 -22    0.18    0.30
  -1   3 -22   -0.14    0.48
   1   3 -22    0.28    0.25
   1   3 -22   -0.13    0.44
  -1   3 -22    0.01    0.29
  -1  -3 -22    0.09    0.32
  -1  -3 -22    0.41    0.32
   1  -3 -22    0.11    0.35
   1  -3 -20    0.78    0.26
  -1  -3 -20    1.07    0.32
   1   3 -20    1.50    0.48
   1  -3 -20    1.34    0.39
   1   3 -20    0.92    0.27
  -1  -3 -20    1.09    0.33
  -1   3 -20    0.99    0.32
   1  -3 -20    0.97    0.35
  -1   3 -20    0.52    0.43
  -1  -3 -20    0.66    0.32
  -1  -3 -18    2.91    0.38
  -1   3 -18    2.33    0.50
  -1  -3 -18    2.98    0.44
  -1  -3 -18    3.26    0.43
  -1   3 -18    3.29    0.41
   1  -3 -18    3.81    0.47
   1   3 -18    3.52    0.58
   1  -3 -18    2.73    0.31
   1   3 -18    3.08    0.33
   1  -3 -18    3.87    0.44
   1  -3 -18    3.04    0.31
   1  -3 -16   10.78    0.48
  -1  -3 -16   10.62    0.59
  -1  -3 -16   10.85    0.61
   1   3 -16   12.60    0.83
  -1   3 -16   11.43    0.64
  -1   3 -16   11.99    0.84
   1   3 -16   10.57    0.51
   1  -3 -16   10.96    0.68
   1  -3 -16   10.74    0.47
   1  -3 -16   11.54    0.62
  -1  -3 -16   11.02    0.64
   1   3 -14    1.78    0.36
   1  -3 -14    1.35    0.25
  -1   3 -14    1.70    0.40
   1  -3 -14    1.70    0.31
   1  -3 -14    1.41    0.28
   1   3 -14    1.09    0.21
  -1  -3 -14    1.68    0.31
  -1   3 -14    1.79    0.30
  -1  -3 -14    1.79    0.27
   1  -3 -14    1.81    0.23
   1   3 -12   67.87    1.10
   1  -3 -12   66.32    1.16
  -1  -3 -12   66.41    1.32
   1   3 -12   64.35    1.58
   1  -3 -12   65.77    1.26
  -1   3 -12   63.84    1.62
   1  -3 -12   67.13    0.99
  -1   3 -12   65.68    1.31
   1  -3 -12   68.96    1.39
  -1  -3 -12   64.30    1.18
  -1  -3 -12   67.36    1.21
  -1  -3 -12   66.91    1.24
  -1   3 -10    3.12    0.32
  -1  -3 -10    3.67    0.31
   1  -3 -10    3.71    0.28
  -1  -3 -10    3.35    0.28
   1   3 -10    3.47    0.28
   1  -3 -10    3.36    0.24
   1   3 -10    2.70    0.38
  -1  -3 -10    3.45    0.31
   1  -3 -10    3.63    0.29
   1  -3 -10    2.99    0.31
  -1  -3 -10    4.00    0.31
  -1   3  -8   27.66    0.78
   1   3  -8   26.73    0.64
   1  -3  -8   27.67    0.75
  -1   3  -8   24.58    0.74
  -1  -3  -8   26.32    0.61
   1  -3  -8   26.94    0.55
  -1  -3  -8   27.52    0.69
  -1  -3  -8   27.30    0.58
   1  -3  -8   28.29    0.82
   1   3  -8   27.76    0.82
   1   3  -8   20.82    0.78
  -1   3  -8   21.74    0.78
   1  -3  -8   26.90    0.58
  -1  -3  -8   26.90    0.70
   1  -3  -6    1.74    0.13
  -1   3  -6    1.71    0.22
   1   3  -6    1.67    0.20
   1  -3  -6    1.86    0.21
  -1   3  -6    1.75    0.24
   1   3  -6    1.77    0.26
  -1  -3  -6    1.89    0.17
  -1  -3  -6    1.69    0.14
  -1   3  -6    2.14    0.28
   1   3  -6    2.07    0.29
   1  -3  -6    1.95    0.19
  -1  -3  -6    1.97    0.23
   1   3  -4    0.00    0.14
  -1  -3  -4    0.15    0.15
   1  -3  -4    0.13    0.13
   1   3  -4    0.02    0.15
   1  -3  -4    0.10    0.13
  -1  -3  -4    0.14    0.07
  -1   3  -4    0.21    0.16
  -1   3  -4    0.12    0.17
  -1  -3  -4    0.17    0.10
  -1   3  -4    0.15    0.14
   1   3  -4    0.09    0.17
   1  -3  -4    0.11    0.06
  -1   3  -2   15.30    0.45
   1  -3  -2   13.77    0.40
  -1  -3  -2   15.91    0.27
   1  -3  -2   14.77    0.26
  -1   3  -2   15.38    0.49
   1   3  -2   15.15    0.46
   1  -3  -2   15.18    0.45
   1   3  -2   14.85    0.45
  -1  -3  -2   15.70    0.47
   1   3  -2   14.80    0.44
  -1  -3  -2   16.44    0.39
  -1   3  -2   14.03    0.45
  -1  -3   0  112.76    1.19
   1  -3   0  112.99    1.16
   1   3   0  111.53    1.20
   1  -3   0  109.08    1.18
  -1   3   0  109.91    0.90
  -1  -3   0  114.90    1.06
   1  -3   0  109.38    0.92
   1   3   0  111.09    1.03
  -1   3   0  110.78    1.18
  -1   3   0  108.80    1.14
   1   3   0  110.39    0.91
  -1  -3   0  107.79    0.92
  -1  -3   2   16.50    0.46
   1   3   2   15.77    0.48
  -1   3   2   14.33    0.43
   1  -3   2   13.17    0.45
  -1   3   2   15.12    0.24
  -1   3   2   14.29    0.43
   1   3   2   16.17    0.27
  -1  -3   2   15.55    0.46
  -1  -3   2   14.69    0.46
   1  -3   2   14.67    0.46
   1  -3   2   15.42    0.46
   1   3   2   15.81    0.37
   1   3   4    0.04    0.10
   1   3   4   -0.01    0.08
   1  -3   4    0.38    0.20
  -1   3   4    0.42    0.09
   1  -3   4    0.24    0.17
  -1   3   4    0.20    0.13
   1   3   4   -0.02    0.14
  -1  -3   4   -0.10    0.16
  -1   3   4    0.11    0.14
  -1  -3   4   -0.01    0.17
   1  -3   4    0.10    0.16
  -1  -3   6    1.82    0.20
   1  -3   6    1.51    0.22
   1  -3   6    2.15    0.25
   1   3   6    1.62    0.22
  -1   3   6    1.58    0.21
   1  -3   6    2.42    0.29
  -1   3   6    1.68    0.15
  -1  -3   6    1.65    0.24
   1   3   6    1.80    0.19
  -1  -3   6    1.90    0.26
  -1   3   6    1.41    0.16
   1   3   6    2.32    0.19
  -1   3   8   27.39    0.59
   1  -3   8   26.86    0.81
   1  -3   8   28.27    0.80
  -1  -3   8   26.66    0.65
   1   3   8   27.95    0.75
   1   3   8   27.52    0.63
   1  -3   8   26.37    0.90
  -1  -3   8   26.31    0.84
  -1   3  10    3.34    0.26
   1  -3  10    3.37    0.43
   1  -3  10    2.72    0.34
  -1  -3  10    3.38    0.38
   1   3  10    3.41    0.31
   1  -3  10    3.75    0.36
   1   3  10    3.67    0.33
  -1  -3  10    3.00    0.29
   1  -3  12   64.79    1.47
  -1   3  12   68.17    1.05
   1  -3  12   68.18    1.39
  -1  -3  12   67.51    1.17
   1   3  12   63.64    1.27
  -1  -3  12   64.74    1.53
  -1   3  14    1.34    0.22
   1   3  14    1.60    0.27
  -1  -3  14    1.29    0.33
  -1  -3  14    1.55    0.27
   1  -3  14    1.57    0.37
  -1  -3  16   10.40    0.55
  -1  -3  16   11.93    0.80
   1  -3  16   10.09    0.72
   1  -3  18    3.82    0.53
  -1  -3  18    5.07    0.62
  -1  -3  20    0.56    0.38
   1  -3  20    0.22    0.37
  -1  -3  22    0.62    0.52
   1  -3  22    0.36    0.42
   1  -3  24   -0.26    0.44
  -1  -3  24    0.66    0.47
   1  -3  26    3.72    0.71
  -1  -3  26    2.50    0.63
   1  -3  28    2.46    0.69
  -1  -3  28    2.62    0.72
   1   4 -27    0.45    0.58
  -1   4 -27    0.55    0.54
  -1  -4 -27    0.51    0.43
   1  -4 -27   -0.03    0.47
   1   4 -25    8.57    0.93
  -1  -4 -25    8.71    0.77
  -1   4 -25    7.05    0.89
  -1  -4 -25    7.10    0.71
   1  -4 -25    7.96    0.70
   1  -4 -25    8.94    0.82
   1   4 -23    1.42    0.54
  -1  -4 -23    1.74    0.39
  -1   4 -23    2.48    0.63
  -1   4 -23    2.57    0.46
  -1  -4 -23    1.86    0.46
   1  -4 -23    1.87    0.42
  -1  -4 -23    1.94    0.44
   1  -4 -23    2.70    0.52
  -1   4 -21    2.76    0.62
   1   4 -21    1.46    0.32
   1  -4 -21    1.82    0.33
   1  -4 -21    2.50    0.45
   1  -4 -21    2.57    0.44
   1   4 -21    1.41    0.50
  -1   4 -21    2.99    0.48
  -1  -4 -21    1.60    0.39
  -1  -4 -21    1.73    0.42
  -1  -4 -21    2.00    0.40
  -1   4 -19    3.26    0.44
   1  -4 -19    2.47    0.44
   1  -4 -19    1.40    0.31
  -1  -4 -19    1.59    0.33
  -1  -4 -19    2.47    0.39
   1  -4 -19    2.45    0.31
   1   4 -19    2.67    0.37
   1   4 -19    2.80    0.56
  -1   4 -19    1.48    0.49
  -1  -4 -19    2.36    0.40
   1   4 -17   14.77    0.65
  -1  -4 -17   14.47    0.73
  -1   4 -17   17.95    1.07
   1   4 -17   15.10    0.98
  -1   4 -17   15.63    0.77
  -1  -4 -17   16.72    0.77
   1  -4 -17   14.23    0.67
   1  -4 -17   15.19    0.61
   1  -4 -17   15.69    0.82
  -1   4 -15    3.30    0.52
   1  -4 -15    2.75    0.38
  -1  -4 -15    3.35    0.36
   1  -4 -15    2.73    0.29
  -1  -4 -15    3.36    0.38
  -1   4 -15    3.06    0.38
   1   4 -15    3.84    0.53
   1  -4 -15    3.44    0.41
   1   4 -15    3.05    0.33
   1  -4 -15    2.92    0.32
  -1  -4 -13   12.34    0.56
   1  -4 -13   11.20    0.48
   1  -4 -13   11.48    0.55
   1   4 -13   13.37    0.57
  -1   4 -13   11.23    0.77
  -1   4 -13   13.34    0.66
  -1  -4 -13   12.45    0.57
  -1  -4 -13   11.79    0.53
   1  -4 -13   11.49    0.61
   1  -4 -13   11.28    0.48
   1   4 -13   12.54    0.80
   1  -4 -11   11.83    0.47
  -1  -4 -11   11.62    0.56
   1   4 -11   10.66    0.50
  -1   4 -11   12.12    0.60
  -1  -4 -11   11.66    0.55
   1  -4 -11   12.17    0.44
   1  -4 -11   11.26    0.47
   1  -4 -11   13.01    0.60
  -1  -4 -11   12.34    0.51
  -1  -4 -11   12.33    0.47
  -1   4 -11   11.75    0.73
   1  -4  -9    6.97    0.42
  -1  -4  -9    7.16    0.43
   1  -4  -9    7.61    0.38
   1  -4  -9    7.78    0.30
   1   4  -9    6.35    0.51
   1  -4  -9    6.30    0.31
  -1  -4  -9    7.77    0.42
  -1  -4  -9    7.47    0.38
  -1  -4  -9    6.87    0.30
   1   4  -9    7.60    0.42
  -1   4  -9    7.01    0.46
  -1   4  -7   57.85    1.25
  -1   4  -7   61.66    1.18
  -1  -4  -7   58.42    1.07
   1  -4  -7   61.45    1.07
  -1  -4  -7   63.73    0.67
  -1   4  -7   58.29    1.14
   1  -4  -7   60.06    0.98
   1   4  -7   58.85    1.04
   1   4  -7   57.93    1.27
   1  -4  -7   59.02    0.60
  -1  -4  -7   60.96    0.90
   1   4  -5    0.48    0.19
  -1  -4  -5    0.45    0.19
   1  -4  -5    0.55    0.06
  -1  -4  -5    0.48    0.07
  -1  -4  -5    0.39    0.12
  -1   4  -5    0.36    0.19
   1  -4  -5    0.35    0.15
  -1   4  -5    0.54    0.21
   1  -4  -5    0.68    0.19
  -1   4  -5    0.53    0.19
   1   4  -5    0.44    0.18
   1   4  -5    0.69    0.21
   1   4  -3   18.50    0.59
   1  -4  -3   17.41    0.51
  -1   4  -3   17.04    0.56
   1  -4  -3   17.61    0.27
   1  -4  -3   18.07    0.56
   1   4  -3   17.72    0.56
  -1  -4  -3   18.42    0.58
  -1  -4  -3   19.06    0.47
  -1  -4  -3   17.91    0.29
  -1   4  -3   19.08    0.60
   1   4  -3   18.57    0.58
  -1   4  -3   17.68    0.56
   1   4  -1  226.82    1.63
  -1  -4  -1  213.68    1.63
  -1   4  -1  219.87    1.94
   1  -4  -1  224.27    1.95
  -1   4  -1  230.89    1.65
  -1   4  -1  226.76    1.89
   1   4  -1  228.88    1.99
  -1  -4  -1  234.92    1.95
   1  -4  -1  228.16    1.30
   1  -4  -1  240.56    1.86
  -1  -4  -1  222.65    1.32
   1   4  -1  222.21    1.77
   1   4   1  222.14    1.27
  -1  -4   1  212.11    1.64
  -1   4   1  231.19    1.94
   1   4   1  217.54    1.69
  -1  -4   1  223.96    1.98
   1   4   1  216.47    1.92
  -1   4   1  226.30    1.85
   1  -4   1  227.00    2.00
  -1  -4   1  218.03    1.77
   1  -4   1  236.26    1.96
  -1   4   1  221.02    1.25
   1  -4   1  223.02    1.64
  -1   4   3   17.64    0.24
  -1  -4   3   18.66    0.57
   1   4   3   18.70    0.47
   1  -4   3   16.98    0.55
   1  -4   3   17.21    0.58
  -1  -4   3   16.99    0.57
   1   4   3   18.32    0.59
  -1   4   3   19.06    0.57
   1   4   3   18.15    0.29
  -1  -4   3   18.56    0.58
   1  -4   3   18.54    0.59
  -1   4   3   17.71    0.54
   1   4   5    0.77    0.15
   1  -4   5    0.68    0.20
  -1  -4   5    0.53    0.20
  -1   4   5    0.48    0.17
  -1  -4   5    0.48    0.18
  -1   4   5    0.61    0.17
  -1  -4   5    0.87    0.23
   1   4   5    0.26    0.16
   1  -4   5    0.29    0.18
   1   4   5    0.60    0.10
  -1   4   5    0.65    0.08
   1  -4   5    0.34    0.21
   1   4   7   59.14    1.11
  -1   4   7   58.43    0.97
   1   4   7   60.17    0.77
   1   4   7   61.59    0.98
  -1  -4   7   56.78    1.22
   1  -4   7   60.49    1.20
   1  -4   7   59.31    1.18
  -1  -4   7   56.48    1.05
  -1   4   7   56.05    1.09
   1  -4   7   59.77    1.30
   1   4   9    6.98    0.43
  -1   4   9    7.07    0.37
   1  -4   9    6.16    0.53
   1  -4   9    5.96    0.45
  -1  -4   9    7.11    0.51
  -1  -4   9    6.66    0.40
   1  -4   9    6.68    0.46
   1   4   9    7.26    0.35
   1  -4  11   12.70    0.66
   1   4  11   11.34    0.57
  -1  -4  11   11.02    0.53
  -1  -4  11   10.96    0.65
  -1   4  11   11.24    0.48
  -1  -4  13   11.89    0.57
   1   4  13   11.71    0.63
   1  -4  13   12.74    0.72
  -1   4  13   12.16    0.53
  -1  -4  13   13.19    0.78
   1   4  15    2.95    0.38
   1  -4  15    3.40    0.49
  -1   4  15    2.53    0.29
  -1  -4  15    2.53    0.47
  -1  -4  17   15.80    0.96
   1  -4  17   15.10    0.89
   1   4  17   16.17    0.78
  -1  -4  19    1.64    0.45
   1  -4  19    2.45    0.52
   1  -4  21    2.65    0.55
  -1  -4  21    2.08    0.54
  -1  -4  23    2.04    0.59
   1  -4  23    1.79    0.55
   1  -4  25    8.17    0.88
  -1  -4  25    7.45    0.93
  -1  -4  27    0.24    0.54
   1  -4  27    0.26    0.55
   1   5 -26   19.10    1.40
   1  -5 -26   18.78    1.14
  -1   5 -26   19.59    1.43
  -1  -5 -26   18.07    1.05
  -1  -5 -24   35.92    1.32
  -1   5 -24   32.79    1.29
   1   5 -24   35.99    1.78
   1  -5 -24   33.31    1.41
  -1   5 -24   33.12    1.72
  -1  -5 -24   36.61    1.38
  -1   5 -22   51.92    1.55
   1   5 -22   49.23    1.96
  -1  -5 -22   52.02    1.54
   1  -5 -22   55.99    1.45
   1   5 -22   53.99    1.42
   1  -5 -22   58.38    1.74
  -1  -5 -22   52.73    1.50
  -1   5 -22   54.77    2.10
  -1  -5 -22   50.74    1.46
  -1   5 -20   50.32    1.48
  -1  -5 -20   51.30    1.44
   1  -5 -20   44.51    1.13
   1  -5 -20   52.08    1.31
   1   5 -20   53.16    1.93
   1   5 -20   48.41    1.31
  -1  -5 -20   47.41    1.38
  -1  -5 -20   48.44    1.35
   1  -5 -20   50.07    1.54
  -1   5 -20   47.58    1.87
  -1   5 -18   50.24    1.80
   1  -5 -18   52.55    1.49
   1   5 -18   51.26    1.80
   1  -5 -18   54.29    1.23
  -1  -5 -18   54.50    1.32
  -1   5 -18   52.14    1.44
   1   5 -18   52.63    1.31
  -1  -5 -18   54.64    1.38
   1   5 -16  102.96    2.39
   1  -5 -16  107.40    1.56
   1   5 -16  107.69    1.78
   1  -5 -16  100.55    1.58
  -1   5 -16  102.53    1.92
  -1   5 -16   96.48    2.36
   1  -5 -16  105.79    1.96
   1  -5 -16   99.65    1.66
  -1  -5 -16  102.77    1.77
  -1  -5 -16  103.32    1.69
   1  -5 -14  161.23    1.86
   1  -5 -14  157.21    1.90
   1   5 -14  164.03    2.11
  -1  -5 -14  160.61    1.79
  -1  -5 -14  162.69    1.89
   1  -5 -14  161.58    2.28
  -1   5 -14  155.88    2.27
  -1  -5 -14  162.01    2.05
   1  -5 -14  163.61    1.72
  -1   5 -12  161.80    2.69
   1  -5 -12  166.65    1.90
  -1   5 -12  165.81    2.26
   1  -5 -12  174.46    2.21
   1  -5 -12  171.59    1.53
  -1  -5 -12  166.44    1.70
   1   5 -12  170.86    2.72
   1   5 -12  171.18    2.10
  -1  -5 -12  172.36    1.61
   1  -5 -12  166.85    1.65
  -1  -5 -10  167.60    1.79
  -1   5 -10  163.49    2.54
   1  -5 -10  168.85    1.41
   1   5 -10  162.88    2.49
   1  -5 -10  169.06    1.23
  -1   5 -10  165.25    2.18
  -1  -5 -10  160.38    1.92
   1  -5 -10  169.21    1.87
  -1  -5 -10  162.42    1.45
   1   5 -10  168.12    2.02
  -1  -5 -10  172.69    1.34
   1  -5 -10  164.30    2.02
   1  -5  -8  198.36    1.99
  -1  -5  -8  211.13    1.16
   1  -5  -8  203.47    1.18
  -1  -5  -8  203.40    1.82
   1   5  -8  198.86    2.55
  -1   5  -8  203.92    2.33
  -1  -5  -8  201.91    2.18
   1  -5  -8  205.12    2.12
   1  -5  -8  202.62    1.02
   1   5  -8  208.29    2.19
   1  -5  -6  266.86    2.31
  -1  -5  -6  251.20    1.01
   1  -5  -6  267.61    2.28
  -1   5  -6  260.98    2.51
   1   5  -6  259.40    2.63
  -1  -5  -6  259.13    1.95
  -1   5  -6  258.18    2.61
  -1  -5  -6  274.21    2.45
   1   5  -6  262.91    2.43
  -1  -5  -4  378.06    1.29
  -1  -5  -4  381.74    2.36
   1  -5  -4  373.41    2.77
  -1   5  -4  394.39    2.90
  -1  -5  -4  383.72    2.84
  -1   5  -4  396.85    2.90
   1  -5  -4  373.90    2.59
   1   5  -4  405.93    2.90
   1   5  -4  379.33    2.86
  -1   5  -4  382.98    2.95
   1   5  -4  393.87    2.92
   1   5  -2  277.18    2.13
  -1  -5  -2  295.01    2.44
  -1   5  -2  282.41    2.15
  -1   5  -2  282.83    2.46
   1   5  -2  270.88    2.23
   1  -5  -2  273.25    2.21
  -1  -5  -2  287.39    1.50
   1   5  -2  293.42    2.50
   1  -5  -2  288.83    2.47
  -1  -5  -2  277.58    2.10
  -1   5  -2  277.98    2.40
   1  -5  -2  281.08    1.40
   1   5   0  301.84    2.30
   1   5   0  298.57    2.54
  -1   5   0  273.35    2.39
  -1  -5   0  281.74    2.19
   1  -5   0  285.80    1.84
  -1  -5   0  295.11    1.88
  -1   5   0  302.17    1.85
  -1  -5   0  299.33    2.49
   1  -5   0  278.15    2.36
  -1   5   0  288.92    2.37
   1   5   0  280.94    1.79
   1  -5   0  291.86    2.50
  -1   5   2  292.56    2.45
  -1   5   2  281.71    1.34
  -1   5   2  294.47    2.33
  -1  -5   2  284.60    2.20
  -1  -5   2  299.55    2.53
   1   5   2  296.43    2.51
   1  -5   2  296.75    2.22
   1  -5   2  289.76    2.55
  -1  -5   2  275.07    2.28
   1   5   2  273.76    2.11
   1  -5   2  287.62    2.43
   1   5   4  368.53    2.89
   1   5   4  368.10    1.26
  -1  -5   4  379.09    2.94
  -1   5   4  366.43    2.66
   1   5   4  361.99    2.36
  -1  -5   4  403.52    2.95
  -1  -5   4  376.01    2.87
  -1   5   4  385.43    2.81
   1  -5   4  393.88    3.03
   1  -5   4  377.70    2.91
   1  -5   4  375.22    2.85
  -1   5   6  265.82    2.40
   1   5   6  254.78    1.17
  -1  -5   6  265.70    2.62
   1  -5   6  273.44    2.60
   1  -5   6  261.20    2.64
  -1   5   6  266.01    2.33
   1  -5   6  258.68    2.56
   1   5   6  254.87    2.43
   1   5   6  266.16    2.08
  -1  -5   6  257.38    2.44
  -1  -5   8  204.84    2.49
   1  -5   8  198.01    2.37
   1   5   8  200.67    1.34
  -1   5   8  203.77    2.04
   1  -5   8  202.12    2.55
  -1  -5   8  200.11    2.21
   1   5   8  200.37    2.23
   1   5   8  208.78    2.02
  -1   5  10  167.96    1.87
  -1  -5  10  162.15    2.06
   1  -5  10  163.64    2.31
   1   5  10  167.47    2.15
  -1  -5  10  161.94    2.38
  -1   5  12  173.17    1.98
  -1  -5  12  163.01    2.57
   1   5  12  169.58    2.24
   1  -5  12  159.82    2.43
   1  -5  14  163.42    2.61
   1   5  14  162.68    2.33
  -1   5  14  157.06    1.95
  -1  -5  14  162.04    2.73
   1   5  16  106.28    1.97
  -1  -5  16  102.33    2.30
   1  -5  16   99.80    2.20
  -1   5  16  107.05    1.68
  -1  -5  18   50.87    1.74
   1   5  18   52.17    1.42
  -1   5  18   55.84    1.25
   1  -5  20   48.42    1.73
  -1  -5  20   49.06    1.79
   1  -5  22   52.14    1.89
  -1  -5  22   53.04    1.96
  -1  -5  24   32.44    1.63
   1  -5  24   35.53    1.66
  -1  -5  26   18.13    1.35
   1  -5  26   16.03    1.23
   1   6 -27    6.16    0.96
   1  -6 -27    3.31    0.62
  -1  -6 -27    6.07    0.70
  -1   6 -27    4.79    0.95
   1  -6 -25   10.02    0.87
  -1  -6 -25    8.67    0.74
   1   6 -25   10.10    1.07
  -1   6 -25    9.81    1.07
  -1   6 -23   11.73    0.83
   1   6 -23   11.73    1.08
   1  -6 -23   13.81    0.92
  -1   6 -23   11.88    1.10
  -1  -6 -23   11.44    0.79
  -1  -6 -23   11.03    0.75
   1  -6 -21   18.49    0.99
  -1   6 -21   18.81    0.98
  -1  -6 -21   19.66    0.86
   1   6 -21   20.47    1.32
   1   6 -21   19.01    0.90
   1  -6 -21   20.83    0.82
  -1   6 -21   18.50    1.29
  -1  -6 -21   19.39    0.94
   1   6 -19   41.16    1.26
   1   6 -19   41.70    1.73
  -1  -6 -19   43.36    1.28
   1  -6 -19   40.43    1.02
  -1   6 -19   40.06    1.72
  -1   6 -19   39.94    1.34
   1  -6 -19   42.24    1.38
  -1  -6 -19   44.39    1.17
   1   6 -17   58.21    1.91
   1  -6 -17   55.55    1.48
  -1  -6 -17   58.06    1.38
   1   6 -17   56.88    1.42
   1  -6 -17   55.19    1.07
  -1   6 -17   54.87    1.50
  -1  -6 -17   60.48    1.24
   1  -6 -15   32.83    0.74
   1   6 -15   28.18    1.28
  -1  -6 -15   31.97    0.82
  -1   6 -15   28.29    1.06
  -1  -6 -15   33.14    0.99
   1  -6 -15   30.12    0.79
   1   6 -15   32.59    1.06
  -1   6 -15   30.52    1.34
  -1  -6 -15   30.98    0.78
   1  -6 -15   28.69    1.01
  -1   6 -13   18.44    1.00
   1   6 -13   17.28    0.96
  -1  -6 -13   17.32    0.54
   1   6 -13   18.09    0.77
  -1  -6 -13   16.84    0.67
   1  -6 -13   17.40    0.77
  -1   6 -13   16.26    0.79
  -1  -6 -13   16.91    0.50
   1  -6 -13   15.83    0.45
   1  -6 -13   16.84    0.51
   1  -6 -11   34.78    1.00
  -1  -6 -11   34.96    0.56
   1   6 -11   33.44    1.00
  -1   6 -11   32.26    1.22
  -1   6 -11   32.35    1.05
   1   6 -11   31.98    1.20
  -1  -6 -11   32.55    0.87
  -1  -6 -11   33.53    0.63
   1  -6 -11   34.11    0.51
   1  -6 -11   34.73    0.59
   1  -6  -9  132.35    0.77
   1  -6  -9  132.37    1.83
   1  -6  -9  135.77    1.84
   1  -6  -9  133.95    0.67
  -1  -6  -9  138.82    0.83
   1   6  -9  131.65    1.92
  -1  -6  -9  139.51    0.99
  -1   6  -9  132.26    2.02
  -1   6  -9  133.63    2.28
  -1  -6  -9  139.22    1.65
   1   6  -9  135.19    2.24
  -1  -6  -7  234.58    2.08
   1   6  -7  236.64    2.74
   1  -6  -7  235.18    2.29
  -1   6  -7  232.74    2.61
   1   6  -7  231.79    2.52
   1  -6  -7  233.77    2.39
  -1  -6  -5  113.50    1.43
   1   6  -5  114.38    1.74
   1   6  -5  113.12    1.76
   1   6  -5  115.73    1.75
  -1   6  -5  108.66    1.69
   1  -6  -5  109.70    1.65
  -1   6  -5  111.92    1.78
   1  -6  -5  118.62    1.60
   1   6  -3   70.56    1.23
   1  -6  -3   72.76    1.37
  -1   6  -3   70.69    1.40
  -1   6  -3   70.25    1.23
   1   6  -3   71.87    1.30
   1  -6  -3   74.44    1.27
  -1  -6  -3   71.46    0.73
   1   6  -3   69.61    1.37
  -1  -6  -3   74.69    1.22
  -1  -6  -1   84.45    1.02
  -1   6  -1   84.02    1.16
  -1  -6  -1   79.44    1.42
  -1   6  -1   83.24    1.47
   1  -6  -1   86.39    0.99
  -1  -6  -1   84.79    1.31
   1  -6  -1   85.84    1.50
   1   6  -1   83.72    1.16
   1   6  -1   85.99    1.53
   1  -6  -1   87.39    1.42
   1   6  -1   87.67    1.38
  -1   6  -1   82.54    1.40
   1   6   1   85.58    1.32
  -1  -6   1   84.39    1.36
  -1  -6   1   86.02    1.49
  -1  -6   1   84.49    1.19
   1   6   1   86.75    0.97
  -1   6   1   84.29    1.41
   1  -6   1   82.28    1.16
  -1   6   1   85.18    0.96
   1   6   1   85.52    1.52
   1  -6   1   83.16    1.41
  -1   6   1   86.45    1.48
   1  -6   3   69.67    1.22
  -1   6   3   69.86    1.33
   1   6   3   72.06    1.18
  -1   6   3   73.79    0.62
  -1   6   3   72.75    1.30
   1   6   3   70.70    1.39
  -1  -6   3   75.13    1.36
   1   6   3   72.75    0.67
   1  -6   3   73.83    1.39
   1   6   5  115.49    1.50
   1  -6   5  110.84    1.72
  -1   6   5  115.05    1.70
  -1  -6   5  112.58    1.74
   1   6   5  114.79    1.78
   1  -6   5  112.53    1.78
   1   6   7  228.48    2.55
   1   6   7  231.56    2.19
   1  -6   7  235.04    2.66
  -1   6   7  233.45    2.41
  -1  -6   9  138.87    2.23
  -1   6   9  139.08    1.88
   1  -6   9  129.77    2.10
   1   6   9  137.06    2.03
   1   6   9  129.32    1.75
   1   6  11   35.67    1.08
  -1   6  11   33.93    0.95
   1  -6  11   32.70    1.14
  -1  -6  11   32.64    1.17
  -1  -6  13   17.51    0.94
  -1   6  13   16.72    0.70
   1   6  13   17.55    0.79
   1  -6  13   14.62    0.84
  -1  -6  15   32.54    1.31
   1  -6  15   29.36    1.21
  -1   6  15   29.68    0.94
   1   6  15   30.40    1.07
   1   6  17   55.86    1.48
  -1  -6  17   50.06    1.71
   1  -6  17   51.71    1.66
  -1   6  17   56.59    1.33
   1  -6  19   37.71    1.52
  -1   6  19   38.53    1.12
  -1  -6  19   40.37    1.63
   1   6  19   41.61    1.33
  -1  -6  21   19.89    1.23
   1  -6  21   18.97    1.16
  -1  -6  23   14.91    1.13
   1  -6  23    9.97    0.96
   1  -6  25    8.73    0.96
  -1  -6  25    8.80    0.99
  -1  -6  27    6.41    0.92
   1  -6  27    5.73    0.87
   1   7 -26   14.58    1.28
  -1   7 -26   13.49    1.28
  -1  -7 -26   13.63    0.93
   1  -7 -26   14.52    1.02
   1   7 -24    2.55    0.71
  -1  -7 -24    3.99    0.56
  -1   7 -24    2.17    0.53
  -1   7 -24    2.85    0.75
   1  -7 -24    3.85    0.61
   1   7 -22   26.52    1.53
  -1   7 -22   24.28    1.18
   1  -7 -22   26.97    1.22
  -1   7 -22   24.51    1.51
   1   7 -22   26.07    1.13
  -1  -7 -22   24.51    1.08
   1   7 -20   15.92    1.19
   1   7 -20   16.47    0.90
  -1   7 -20   14.76    0.92
   1  -7 -20   16.25    0.93
  -1  -7 -20   16.25    0.85
  -1   7 -20   14.92    1.14
  -1   7 -18   40.45    1.38
   1  -7 -18   41.39    1.34
   1  -7 -18   42.10    0.88
   1   7 -18   42.34    1.71
  -1  -7 -18   41.70    1.24
   1   7 -18   42.06    1.31
  -1   7 -18   42.72    1.76
  -1  -7 -18   41.72    0.99
   1   7 -16   22.74    0.96
   1  -7 -16   24.56    0.59
  -1   7 -16   23.77    1.26
   1  -7 -16   27.61    1.05
  -1  -7 -16   27.30    0.72
  -1  -7 -16   25.59    0.93
   1   7 -16   26.08    1.31
  -1   7 -16   25.04    1.05
  -1  -7 -14   18.34    0.47
  -1   7 -14   18.37    1.07
   1  -7 -14   19.80    0.50
  -1   7 -14   17.87    0.88
  -1  -7 -14   19.96    0.53
   1   7 -14   16.71    1.02
   1   7 -14   17.65    0.83
  -1  -7 -14   18.38    0.75
   1  -7 -14   17.96    0.81
   1  -7 -14   19.24    0.43
  -1   7 -12   43.88    1.51
   1   7 -12   39.98    1.19
  -1   7 -12   36.22    1.20
  -1  -7 -12   42.65    0.60
  -1  -7 -12   40.61    0.53
   1   7 -12   40.02    1.41
   1  -7 -12   39.48    0.43
   1  -7 -12   41.22    1.14
  -1  -7 -12   40.25    1.03
   1  -7 -12   41.37    0.50
   1   7 -10   68.16    1.51
  -1   7 -10   67.67    1.74
   1   7 -10   64.83    1.66
  -1  -7 -10   67.42    1.27
  -1   7 -10   66.23    1.56
   1  -7 -10   65.77    1.37
   1  -7  -8  108.02    1.66
   1   7  -8  108.74    2.01
   1   7  -8  105.95    1.86
  -1   7  -8  105.05    1.99
  -1   7  -8  110.28    1.96
   1   7  -6  137.16    2.08
   1   7  -6  134.03    2.04
  -1   7  -6  134.96    2.09
   1  -7  -6  135.24    1.84
  -1   7  -6  135.95    2.12
  -1  -7  -6  136.46    1.73
  -1   7  -4   43.69    1.10
   1   7  -4   41.42    1.04
   1  -7  -4   44.29    1.06
  -1   7  -4   40.07    1.15
  -1   7  -4   41.59    1.05
   1   7  -4   42.13    1.08
   1   7  -4   43.01    1.17
  -1  -7  -4   43.84    1.02
   1  -7  -2  169.91    2.10
  -1  -7  -2  173.87    2.01
  -1   7  -2  167.53    1.89
   1   7  -2  166.83    2.27
  -1   7  -2  167.09    1.85
   1   7  -2  167.79    1.87
   1   7  -2  170.86    1.93
  -1   7   0   27.29    0.67
   1  -7   0   27.71    0.89
   1   7   0   26.31    0.64
   1   7   0   26.85    0.68
  -1   7   0   26.21    0.91
  -1  -7   0   27.69    0.84
   1   7   0   28.13    0.95
  -1   7   0   26.41    0.66
  -1   7   2  172.00    1.35
  -1   7   2  166.92    2.23
  -1  -7   2  172.94    2.15
   1  -7   2  169.27    2.20
   1   7   2  169.69    1.31
  -1   7   2  172.48    1.29
   1   7   2  170.55    2.32
   1   7   4   44.92    1.21
  -1  -7   4   41.15    1.11
   1   7   4   41.87    0.52
   1  -7   4   44.41    1.18
  -1   7   4   43.29    1.17
   1   7   4   42.03    1.01
   1   7   4   43.55    0.48
   1   7   6  138.21    2.15
  -1   7   6  136.05    2.02
   1  -7   6  136.10    2.14
  -1  -7   6  131.85    2.08
   1  -7   8  105.63    1.96
  -1  -7   8  104.09    1.97
  -1   7   8  103.37    1.77
  -1   7  10   69.42    1.46
  -1  -7  10   68.23    1.68
   1  -7  10   68.68    1.68
   1   7  10   67.46    1.53
  -1  -7  12   42.83    1.43
  -1   7  12   40.17    1.15
   1  -7  12   39.84    1.35
   1   7  12   42.58    1.26
  -1  -7  14   17.97    1.01
   1  -7  14   17.77    0.99
   1   7  14   19.14    0.89
  -1   7  14   18.50    0.81
  -1  -7  16   26.15    1.27
  -1   7  16   25.96    0.96
   1  -7  16   22.33    1.15
   1   7  16   23.98    1.02
  -1  -7  18   41.37    1.64
  -1   7  18   42.29    1.24
   1  -7  18   39.44    1.56
   1   7  18   40.55    1.35
   1   7  20   15.35    0.90
  -1  -7  20   16.92    1.15
  -1   7  20   15.73    0.81
   1  -7  20   15.28    1.08
   1   7  22   26.81    1.20
   1  -7  22   27.89    1.48
  -1  -7  22   24.57    1.44
  -1  -7  24    3.61    0.77
   1  -7  24    2.71    0.62
   1  -7  26   13.16    1.18
  -1  -7  26   13.98    1.26
   1  -8 -25    6.42    0.75
   1   8 -25    7.61    1.02
  -1   8 -25    6.21    0.97
  -1  -8 -25    7.01    0.70
  -1  -8 -23   11.67    0.81
   1  -8 -23    9.40    0.81
   1   8 -23   11.30    1.12
  -1   8 -23    9.18    0.80
  -1   8 -23   11.33    1.14
   1  -8 -21   12.51    0.85
  -1   8 -21   11.65    1.10
   1   8 -21   10.73    1.02
  -1  -8 -21   12.72    0.80
  -1   8 -21   11.76    0.90
   1   8 -21   11.35    0.81
  -1   8 -19    5.96    0.82
   1  -8 -19    5.66    0.58
  -1   8 -19    5.05    0.61
   1   8 -19    5.09    0.75
  -1  -8 -19    6.91    0.58
   1   8 -19    6.28    0.62
   1   8 -17    9.52    0.72
   1   8 -17   11.27    0.94
  -1  -8 -17   10.61    0.65
   1  -8 -17   11.86    0.75
  -1   8 -17   10.93    0.81
  -1   8 -17   10.56    0.93
   1   8 -15   75.76    1.79
  -1  -8 -15   76.71    0.81
   1   8 -15   82.18    2.23
  -1   8 -15   75.36    2.18
   1  -8 -15   82.34    1.76
  -1  -8 -15   80.43    1.59
  -1   8 -15   80.06    1.94
   1   8 -13   38.37    1.48
  -1  -8 -13   38.34    1.06
   1   8 -13   35.47    1.21
   1  -8 -13   37.83    1.16
  -1   8 -13   39.44    1.34
  -1   8 -13   38.43    1.49
   1   8 -11   55.09    1.64
   1   8 -11   52.91    1.44
  -1   8 -11   55.65    1.67
  -1  -8 -11   53.75    1.22
  -1   8 -11   51.03    1.48
   1  -8 -11   51.28    1.27
   1  -8  -9  100.69    1.74
   1   8  -9   96.26    1.91
  -1  -8  -9  102.74    1.64
  -1   8  -9   97.56    1.97
   1   8  -9   96.98    2.02
  -1   8  -9  100.38    2.10
   1  -8  -7    8.87    0.55
   1   8  -7    8.82    0.61
   1   8  -7    9.37    0.63
  -1   8  -7    9.85    0.67
  -1  -8  -7    8.99    0.51
  -1   8  -7    8.29    0.61
   1   8  -5   47.38    1.22
   1  -8  -5   47.86    1.18
  -1  -8  -5   46.24    1.12
  -1   8  -5   47.62    1.25
   1   8  -5   46.09    1.30
  -1   8  -5   45.87    1.30
  -1   8  -3  121.91    2.09
  -1   8  -3  125.76    1.82
   1  -8  -3  124.37    1.91
  -1   8  -3  120.36    1.76
   1   8  -3  120.60    1.80
   1   8  -3  123.49    2.07
   1   8  -3  122.57    1.76
  -1  -8  -3  121.01    1.80
   1  -8  -1  115.56    1.87
   1   8  -1  111.22    1.48
   1   8  -1  111.08    1.98
   1   8  -1  114.26    1.57
  -1   8  -1  111.46    1.50
  -1   8  -1  112.65    1.53
  -1   8  -1  111.45    1.97
  -1   8   1  117.54    2.01
  -1   8   1  112.53    1.28
   1   8   1  112.58    1.98
   1   8   1  110.64    1.25
  -1  -8   1  113.76    1.83
  -1   8   1  112.84    1.30
   1  -8   1  116.01    1.91
   1   8   1  112.48    1.36
   1   8   3  124.14    1.05
   1  -8   3  125.52    2.05
   1   8   3  125.90    1.14
  -1   8   3  122.99    0.99
  -1   8   3  128.48    1.05
  -1   8   3  122.92    2.06
  -1  -8   3  123.90    2.00
   1   8   3  123.33    2.10
  -1  -8   5   44.54    1.26
   1  -8   5   46.79    1.32
   1   8   5   46.60    1.33
  -1   8   5   47.70    1.31
  -1  -8   7    8.78    0.62
  -1   8   7    7.32    0.55
   1   8   7    9.28    0.64
   1  -8   7    9.28    0.64
  -1  -8   9  100.90    2.08
   1  -8   9   99.97    2.07
   1   8   9  101.86    2.01
  -1   8   9   98.36    1.88
   1   8  11   50.12    1.43
   1  -8  11   50.46    1.55
  -1  -8  11   53.22    1.62
  -1   8  11   46.96    1.32
   1   8  13   38.32    1.30
   1  -8  13   35.74    1.38
  -1   8  13   38.56    1.21
  -1  -8  13   39.43    1.48
  -1   8  15   77.88    1.73
  -1  -8  15   78.90    2.16
   1   8  15   76.74    1.82
   1  -8  15   80.90    2.15
   1   8  17   11.40    0.79
  -1  -8  17    9.37    0.86
   1  -8  17   11.03    0.89
  -1   8  17   10.41    0.69
  -1   8  19    5.87    0.56
   1  -8  19    6.72    0.77
  -1  -8  19    5.90    0.76
   1   8  19    4.79    0.57
   1   8  21   12.98    0.87
  -1  -8  21   10.57    1.00
   1  -8  21   12.13    1.02
   1  -8  23   10.56    1.05
  -1  -8  23   10.35    1.04
   1  -8  25    6.23    0.89
  -1  -8  25    4.56    0.86
  -1   9 -24    2.91    0.62
  -1  -9 -24    2.43    0.51
   1  -9 -24    3.19    0.59
  -1   9 -24    3.16    0.79
   1   9 -24    2.73    0.73
   1   9 -22    2.31    0.71
  -1  -9 -22    3.00    0.47
  -1   9 -22    2.49    0.71
  -1   9 -22    2.15    0.56
   1  -9 -22    3.00    0.53
   1   9 -22    3.33    0.57
  -1   9 -20    3.89    0.74
  -1  -9 -20    4.08    0.50
  -1   9 -20    3.98    0.60
   1  -9 -20    5.22    0.59
   1   9 -20    4.51    0.61
   1   9 -20    4.33    0.72
   1   9 -18    5.11    0.79
   1  -9 -18    5.58    0.58
  -1  -9 -18    5.04    0.50
  -1   9 -18    4.55    0.61
   1   9 -18    4.70    0.58
   1   9 -16   13.20    1.00
  -1  -9 -16   13.71    0.73
   1   9 -16   11.77    0.80
  -1   9 -16   12.67    0.88
   1  -9 -16   13.56    0.78
  -1   9 -16   13.59    1.04
  -1   9 -14   -0.49    0.39
   1   9 -14    0.00    0.32
   1   9 -14    0.38    0.42
  -1   9 -14   -0.49    0.39
  -1  -9 -14    0.12    0.24
   1  -9 -14    0.25    0.28
   1   9 -12   56.73    1.59
  -1  -9 -12   58.61    1.37
  -1   9 -12   59.73    1.82
  -1   9 -12   53.93    1.62
   1  -9 -12   57.19    1.44
   1   9 -12   54.61    1.72
   1  -9 -10    0.53    0.26
  -1  -9 -10    0.48    0.25
  -1   9 -10    0.26    0.34
   1   9 -10    0.16    0.33
   1   9 -10    0.62    0.34
  -1   9 -10    0.85    0.34
  -1   9  -8   44.94    1.42
   1   9  -8   43.79    1.35
   1   9  -8   44.66    1.38
  -1  -9  -8   46.43    1.18
   1  -9  -8   43.30    1.20
  -1   9  -8   45.34    1.40
   1  -9  -6   16.44    0.76
   1   9  -6   17.67    0.88
  -1  -9  -6   17.72    0.76
   1   9  -6   17.16    0.82
  -1   9  -6   17.96    0.91
  -1   9  -6   15.91    0.79
  -1  -9  -4   13.42    0.66
  -1   9  -4   13.60    0.68
   1   9  -4   13.53    0.67
   1  -9  -4   12.93    0.69
  -1   9  -4   11.69    0.74
   1   9  -4   13.86    0.78
  -1   9  -2   13.22    0.61
  -1  -9  -2   13.31    0.67
   1  -9  -2   13.33    0.70
   1   9  -2   13.83    0.60
   1   9  -2   12.42    0.61
  -1   9  -2   12.97    0.75
  -1   9  -2   12.44    0.59
   1   9  -2   12.86    0.78
   1  -9   0   32.21    1.07
  -1   9   0   31.28    0.79
  -1   9   0   32.43    0.81
  -1  -9   0   34.96    1.09
   1   9   0   32.64    0.79
  -1   9   0   32.11    1.15
   1   9   0   28.82    0.80
  -1  -9   2   13.77    0.72
  -1   9   2   13.49    0.43
  -1   9   2   14.20    0.45
   1   9   2   14.67    0.81
   1   9   2   13.08    0.47
   1  -9   2   12.07    0.70
  -1   9   2   12.35    0.73
   1   9   2   13.63    0.43
  -1  -9   4   12.19    0.72
   1   9   4   13.62    0.78
   1   9   4   12.24    0.30
   1   9   4   13.39    0.34
  -1   9   4   13.52    0.77
   1  -9   4   13.72    0.78
  -1   9   4   12.16    0.25
   1   9   6   17.68    0.91
  -1  -9   6   18.37    0.89
   1  -9   6   17.22    0.89
  -1   9   6   15.43    0.81
  -1   9   8   45.54    1.36
   1   9   8   44.36    1.42
   1  -9   8   44.59    1.44
  -1  -9   8   47.42    1.48
  -1   9  10    0.25    0.30
   1  -9  10    0.31    0.33
  -1  -9  10   -0.03    0.32
   1   9  10    0.28    0.33
  -1  -9  12   53.67    1.73
  -1   9  12   56.56    1.55
   1   9  12   53.51    1.59
   1  -9  12   56.15    1.77
   1  -9  14    0.19    0.39
   1   9  14    0.01    0.31
  -1   9  14    0.29    0.33
  -1  -9  14    0.09    0.38
  -1   9  16   14.17    0.83
  -1  -9  16   13.46    1.00
   1   9  16   11.73    0.82
   1  -9  16   14.76    1.03
   1  -9  18    3.78    0.69
   1   9  18    6.34    0.66
  -1  -9  18    5.90    0.81
  -1   9  18    5.22    0.57
  -1   9  20    4.66    0.55
   1   9  20    5.06    0.63
   1  -9  20    3.90    0.68
  -1  -9  20    5.96    0.81
   1   9  22    2.33    0.53
  -1  -9  22    3.57    0.72
  -1  -9  24    2.27    0.71
   1  -9  24    2.69    0.74
  -1 -10 -23    4.22    0.57
   1  10 -23    4.31    0.85
   1 -10 -23    4.30    0.62
  -1  10 -23    4.82    0.92
  -1  10 -23    2.99    0.61
   1  10 -21    6.76    0.92
   1 -10 -21    9.40    0.79
   1  10 -21    7.99    0.78
  -1  10 -21    8.90    1.03
  -1 -10 -21    8.93    0.72
  -1  10 -21    7.67    0.79
   1  10 -19    6.34    0.69
  -1  10 -19    4.50    0.66
   1 -10 -19    5.31    0.59
  -1 -10 -19    5.25    0.56
   1  10 -19    6.76    0.87
  -1  10 -19    4.43    0.75
  -1 -10 -17   13.81    0.79
   1  10 -17   12.84    1.04
  -1  10 -17   12.28    1.04
   1  10 -17   10.53    0.82
  -1  10 -17   11.30    0.91
   1 -10 -17   12.90    0.81
   1 -10 -15   20.84    0.97
   1  10 -15   23.12    1.12
   1  10 -15   20.98    1.22
  -1 -10 -15   22.69    0.96
  -1  10 -15   20.99    1.24
  -1  10 -15   20.98    1.14
   1  10 -13   -0.10    0.37
  -1 -10 -13    0.25    0.27
   1  10 -13    0.09    0.35
  -1  10 -13    0.15    0.40
  -1  10 -13   -0.06    0.36
   1 -10 -13    0.53    0.31
   1  10 -11    4.17    0.53
   1  10 -11    3.93    0.55
  -1 -10 -11    4.82    0.47
  -1  10 -11    5.80    0.66
   1 -10 -11    4.85    0.50
  -1  10 -11    3.68    0.54
  -1  10  -9   51.93    1.63
   1  10  -9   51.96    1.57
   1  10  -9   54.88    1.61
   1 -10  -9   52.65    1.41
  -1  10  -9   52.19    1.59
  -1 -10  -9   53.33    1.36
   1  10  -7   17.54    0.86
   1 -10  -7   18.18    0.85
  -1 -10  -7   17.76    0.81
  -1  10  -7   17.39    0.88
   1  10  -7   17.13    0.92
  -1  10  -7   17.34    0.96
  -1  10  -5   14.35    0.75
   1 -10  -5   14.93    0.78
  -1  10  -5   15.74    0.90
  -1 -10  -5   15.28    0.74
   1  10  -5   15.73    0.78
   1  10  -5   15.55    0.87
  -1  10  -3   23.86    0.87
   1  10  -3   25.87    1.10
   1 -10  -3   25.02    1.00
  -1  10  -3   24.64    1.08
   1  10  -3   25.72    0.88
  -1 -10  -3   25.86    0.97
  -1  10  -1   11.30    0.56
  -1  10  -1   10.90    0.54
   1  10  -1   12.29    0.80
   1 -10  -1   10.98    0.67
   1  10  -1   10.40    0.56
  -1  10  -1    9.14    0.69
  -1 -10  -1   11.16    0.67
   1  10  -1   11.05    0.53
   1  10   1   10.40    0.49
  -1  10   1   12.22    0.78
  -1 -10   1   10.92    0.68
   1  10   1   10.92    0.45
   1 -10   1   10.02    0.67
  -1  10   1   10.32    0.45
  -1  10   1   10.91    0.46
   1  10   1   11.98    0.77
  -1  10   3   24.65    0.51
  -1  10   3   23.76    0.50
  -1  10   3   23.37    1.05
   1  10   3   26.84    0.60
   1  10   3   25.99    1.11
  -1 -10   3   23.25    1.00
   1 -10   3   23.27    1.00
   1  10   3   23.87    0.52
  -1  10   5   14.69    0.84
   1 -10   5   14.54    0.86
  -1 -10   5   14.47    0.83
   1  10   5   15.72    0.88
  -1  10   7   17.10    0.90
   1 -10   7   16.35    0.95
  -1 -10   7   16.44    0.92
   1  10   7   18.09    0.96
   1  10   9   54.08    1.63
  -1  10   9   50.89    1.55
   1 -10   9   50.83    1.64
  -1 -10   9   54.35    1.70
  -1  10  11    4.76    0.56
  -1 -10  11    3.73    0.58
   1 -10  11    4.55    0.60
   1  10  11    4.38    0.59
   1 -10  13   -0.11    0.43
  -1 -10  13   -0.32    0.38
  -1  10  13    0.01    0.32
   1  10  13    0.26    0.38
   1 -10  15   21.75    1.25
  -1 -10  15   21.05    1.24
   1  10  15   20.31    1.09
  -1  10  15   21.57    1.05
   1  10  17   11.22    0.85
  -1 -10  17   13.57    1.07
  -1  10  17   13.02    0.85
   1 -10  17   13.89    1.09
   1  10  19    4.71    0.63
  -1 -10  19    6.10    0.81
   1 -10  19    4.41    0.74
  -1  10  19    6.14    0.65
   1 -10  21    7.93    0.96
   1  10  21    6.36    0.74
  -1 -10  21    9.08    1.03
  -1 -10  23    4.57    0.87
   1 -10  23    5.06    0.87
   1  11 -22   10.28    1.12
  -1 -11 -22   11.77    0.85
   1  11 -22   11.25    0.95
  -1  11 -22   12.29    1.04
  -1  11 -22   14.04    1.31
   1 -11 -22   12.56    0.92
   1  11 -20   12.74    0.99
  -1 -11 -20   12.52    0.85
  -1  11 -20   11.82    0.99
  -1  11 -20   14.28    1.24
   1  11 -20   13.22    1.18
   1 -11 -20   11.99    0.89
  -1  11 -18   23.65    1.30
   1  11 -18   27.85    1.53
   1  11 -18   24.24    1.27
  -1  11 -18   27.67    1.56
   1 -11 -18   26.12    1.21
  -1 -11 -18   27.33    1.16
  -1  11 -16   17.38    1.19
   1 -11 -16   16.83    0.94
  -1 -11 -16   16.72    0.88
  -1  11 -16   18.32    1.14
   1  11 -16   14.48    0.98
   1  11 -16   16.44    1.15
   1 -11 -14   15.03    0.87
   1  11 -14   13.97    1.03
   1  11 -14   14.73    0.96
  -1 -11 -14   14.29    0.81
  -1  11 -14   14.17    1.05
  -1  11 -14   16.07    1.04
   1  11 -12   26.51    1.23
  -1  11 -12   26.92    1.28
  -1  11 -12   27.56    1.33
   1 -11 -12   26.19    1.09
   1  11 -12   24.81    1.23
  -1 -11 -12   26.18    1.04
   1  11 -10   42.29    1.49
  -1  11 -10   40.92    1.49
  -1  11 -10   41.12    1.56
   1 -11 -10   41.12    1.34
   1  11 -10   45.47    1.57
  -1 -11 -10   40.62    1.27
  -1  11  -8   50.52    1.56
  -1 -11  -8   50.84    1.41
  -1  11  -8   49.65    1.66
   1  11  -8   47.29    1.57
   1 -11  -8   50.75    1.47
   1  11  -8   50.73    1.53
   1  11  -6   64.62    1.60
   1 -11  -6   62.83    1.64
  -1 -11  -6   60.30    1.52
  -1  11  -6   62.75    1.62
   1  11  -6   61.45    1.77
  -1 -11  -4   43.02    1.30
  -1  11  -4   41.31    1.21
  -1  11  -4   38.90    1.43
   1 -11  -4   42.04    1.35
   1  11  -4   40.41    1.17
   1  11  -4   40.77    1.46
   1  11  -2   60.33    1.74
   1 -11  -2   55.38    1.51
  -1 -11  -2   59.89    1.54
   1  11  -2   60.36    1.29
  -1  11  -2   59.43    1.73
   1  11   0   33.84    0.86
  -1  11   0   33.27    1.30
  -1  11   0   33.73    0.89
  -1 -11   0   32.57    1.18
   1  11   0   33.20    1.31
  -1  11   0   31.69    0.88
   1  11   0   33.59    0.95
   1 -11   0   33.71    1.23
   1  11   2   58.08    1.73
   1  11   2   56.24    1.02
  -1  11   2   53.99    1.63
  -1  11   2   54.35    0.93
   1  11   2   58.02    0.95
  -1  11   2   58.83    0.96
  -1 -11   2   61.67    1.65
   1 -11   2   57.64    1.63
   1  11   4   37.87    0.58
   1  11   4   40.93    1.47
  -1  11   4   41.34    1.45
   1 -11   4   42.32    1.45
  -1 -11   4   39.63    1.39
   1  11   4   38.42    0.54
   1 -11   6   61.32    1.79
  -1 -11   6   58.26    1.72
  -1  11   6   64.03    1.80
   1  11   6   61.27    1.83
   1 -11   8   48.92    1.67
   1  11   8   49.16    1.66
  -1 -11   8   53.62    1.74
  -1  11   8   48.88    1.61
   1 -11  10   42.39    1.62
  -1 -11  10   43.64    1.65
   1  11  10   45.16    1.61
  -1  11  10   42.30    1.53
   1 -11  12   26.36    1.36
   1  11  12   27.46    1.29
  -1  11  12   27.88    1.24
  -1 -11  12   26.01    1.35
  -1 -11  14   14.15    1.07
   1 -11  14   15.71    1.16
  -1  11  14   16.32    1.00
   1  11  14   15.69    1.03
  -1  11  16   15.84    1.01
   1 -11  16   15.53    1.17
  -1 -11  16   17.10    1.22
   1  11  16   15.61    1.05
  -1  11  18   25.51    1.24
   1 -11  18   26.03    1.50
   1  11  18   25.09    1.31
  -1 -11  18   24.78    1.51
   1  11  20   12.71    0.98
   1 -11  20   14.81    1.25
  -1 -11  20   15.47    1.28
   1 -11  22   10.74    1.15
  -1 -11  22   10.79    1.18
  -1  12 -21   12.88    1.24
  -1  12 -21    9.13    0.96
   1  12 -21   10.68    0.97
   1 -12 -21   12.86    0.96
   1  12 -21   11.66    1.18
   1  12 -19   27.11    1.41
  -1  12 -19   28.85    1.66
  -1 -12 -19   26.00    1.20
   1 -12 -19   30.68    1.35
  -1  12 -19   27.15    1.45
   1  12 -19   25.70    1.57
  -1  12 -17   19.03    1.32
  -1  12 -17   14.73    1.09
   1  12 -17   18.49    1.27
  -1 -12 -17   16.99    0.95
   1  12 -17   16.39    1.10
   1 -12 -17   17.98    1.03
   1  12 -15   43.33    1.77
   1  12 -15   42.24    1.65
  -1  12 -15   40.06    1.67
  -1 -12 -15   42.81    1.43
   1 -12 -15   40.75    1.45
  -1  12 -15   43.63    1.82
  -1  12 -13  104.05    2.59
   1  12 -13  108.28    2.60
   1 -12 -13  109.12    2.30
  -1 -12 -13  107.43    2.19
  -1  12 -13  101.80    2.56
   1  12 -13  103.91    2.50
   1  12 -11   81.34    2.18
  -1  12 -11   82.08    2.27
  -1  12 -11   82.52    2.19
  -1 -12 -11   89.01    1.98
   1 -12 -11   87.30    2.03
   1  12 -11   85.58    2.20
   1  12  -9   30.93    1.36
  -1  12  -9   34.95    1.49
   1  12  -9   34.79    1.34
   1 -12  -9   34.54    1.30
  -1  12  -9   35.54    1.39
  -1 -12  -9   36.07    1.27
   1 -12  -7   40.44    1.40
  -1 -12  -7   38.87    1.29
  -1  12  -7   38.12    1.53
  -1  12  -7   41.25    1.40
   1  12  -7   41.49    1.37
   1  12  -7   40.28    1.52
   1  12  -5   99.47    1.94
  -1  12  -5   93.11    2.30
  -1 -12  -5  100.94    2.06
   1 -12  -5   98.15    2.12
  -1  12  -5  100.87    2.00
   1  12  -5   98.41    2.34
   1  12  -3   85.80    1.66
   1 -12  -3   88.01    1.99
  -1 -12  -3   88.06    1.95
  -1  12  -3   87.96    1.72
   1  12  -3   84.97    2.16
   1 -12  -1  116.48    2.32
  -1  12  -1  122.68    1.83
  -1 -12  -1  121.30    2.31
  -1  12  -1  114.65    2.47
   1  12  -1  122.92    2.58
   1  12  -1  112.40    1.68
  -1  12   1  121.05    1.55
  -1 -12   1  122.22    2.38
  -1  12   1  119.03    2.53
   1 -12   1  121.57    2.42
   1  12   1  125.76    2.64
   1  12   1  123.42    1.54
   1  12   3   86.70    2.20
   1 -12   3   86.51    2.10
  -1  12   3   84.93    2.12
   1  12   3   90.55    1.06
  -1 -12   3   87.49    2.10
  -1  12   3   86.38    0.96
   1 -12   5  101.57    2.36
  -1 -12   5   95.29    2.27
  -1  12   5  101.75    2.36
   1  12   5   95.92    2.33
   1  12   7   42.36    1.61
   1 -12   7   39.98    1.54
  -1 -12   7   38.63    1.52
  -1  12   7   38.90    1.51
  -1  12   9   32.22    1.41
   1 -12   9   33.15    1.46
  -1 -12   9   36.06    1.54
   1  12   9   32.96    1.44
  -1 -12  11   85.08    2.41
   1 -12  11   88.81    2.47
  -1  12  11   81.90    2.22
   1  12  11   85.80    2.34
   1  12  13  108.15    2.66
  -1 -12  13  106.10    2.77
   1 -12  13  100.71    2.73
  -1  12  13  102.92    2.51
  -1  12  15   43.50    1.69
  -1 -12  15   39.60    1.80
   1 -12  15   42.01    1.87
   1  12  15   42.87    1.73
   1  12  17   17.27    1.16
  -1  12  17   19.68    1.19
  -1 -12  17   16.73    1.28
   1 -12  17   16.50    1.28
  -1 -12  19   27.61    1.68
   1 -12  19   28.41    1.68
  -1  12  19   27.10    1.38
   1  12  19   25.27    1.40
  -1 -12  21   11.41    1.18
   1  12  21   12.77    1.06
  -1 -13 -18    0.50    0.42
  -1  13 -18    0.59    0.52
   1  13 -18    0.19    0.49
   1 -13 -18    0.64    0.43
  -1  13 -18    1.22    0.63
   1  13 -18    0.14    0.52
   1  13 -16    0.44    0.45
  -1  13 -16   -0.09    0.47
   1  13 -16    1.27    0.55
   1 -13 -16    0.83    0.42
  -1 -13 -16    0.30    0.35
  -1  13 -16    0.63    0.53
  -1  13 -14    4.37    0.73
   1  13 -14    6.08    0.79
   1  13 -14    5.97    0.76
  -1 -13 -14    5.86    0.64
  -1  13 -14    6.11    0.79
   1 -13 -14    6.10    0.67
  -1 -13 -12    3.59    0.55
   1  13 -12    3.62    0.61
   1  13 -12    3.62    0.60
   1 -13 -12    3.73    0.57
  -1  13 -12    2.84    0.60
  -1  13 -12    2.81    0.63
  -1 -13 -10    0.25    0.34
   1 -13 -10   -0.03    0.38
   1  13 -10    0.43    0.39
   1  13 -10    1.00    0.50
  -1  13 -10   -0.28    0.43
  -1  13 -10   -0.27    0.42
   1  13  -8    0.54    0.39
   1  13  -8   -0.08    0.42
  -1  13  -8    0.17    0.36
  -1 -13  -8   -0.15    0.35
  -1  13  -8    0.41    0.40
   1 -13  -8    0.18    0.36
  -1  13  -6    3.62    0.50
  -1 -13  -6    4.38    0.55
   1 -13  -6    4.42    0.58
   1  13  -6    4.42    0.51
  -1  13  -6    4.00    0.63
   1  13  -6    3.77    0.61
  -1  13  -4    3.41    0.59
  -1 -13  -4    4.28    0.53
  -1  13  -4    3.89    0.49
   1  13  -4    3.79    0.46
   1  13  -4    3.80    0.59
   1 -13  -4    4.71    0.57
   1  13  -2    0.06    0.25
  -1 -13  -2   -0.36    0.35
  -1  13  -2    0.31    0.28
   1  13  -2    0.71    0.45
   1 -13  -2    0.04    0.35
  -1  13   0   11.59    0.57
   1  13   0   11.50    0.91
   1 -13   0   10.26    0.80
   1  13   0   13.09    0.58
  -1  13   0   10.85    0.89
  -1 -13   0   11.90    0.83
  -1  13   2    0.00    0.17
  -1 -13   2    0.70    0.37
  -1  13   2    0.23    0.38
   1  13   2    0.19    0.17
   1 -13   2    0.23    0.38
   1  13   2    0.06    0.38
   1 -13   4    3.61    0.58
  -1 -13   4    4.26    0.61
  -1  13   4    4.40    0.64
   1  13   4    4.84    0.68
  -1 -13   6    4.74    0.66
   1 -13   6    3.63    0.58
   1  13   6    4.53    0.65
  -1  13   6    3.57    0.57
  -1  13   8   -0.05    0.41
   1 -13   8    0.31    0.44
   1  13   8   -0.23    0.41
  -1 -13   8    0.18    0.41
   1  13  10    0.32    0.42
  -1  13  10    0.84    0.49
   1 -13  10    0.46    0.47
  -1 -13  10    0.24    0.43
   1 -13  12    4.69    0.74
  -1  13  12    3.28    0.62
   1  13  12    4.15    0.69
  -1 -13  12    3.08    0.67
   1 -13  14    4.47    0.77
  -1  13  14    4.22    0.69
  -1 -13  14    5.51    0.81
   1  13  14    5.00    0.74
   1  13  16    0.84    0.57
  -1 -13  16   -0.05    0.53
  -1  13  16   -0.02    0.47
   1 -13  16   -0.20    0.53
  -1  13  18    0.55    0.54
  -1 -13  18   -0.80    0.64
   1 -13  18    0.48    0.68
   1  13  18    1.08    0.60
   1  14 -17    1.87    0.59
  -1 -14 -17    0.86    0.43
  -1  14 -17    1.92    0.66
   1  14 -17    3.00    0.73
   1 -14 -17    1.43    0.51
  -1  14 -17    2.29    0.66
   1 -14 -15    6.76    0.74
  -1  14 -15    6.69    0.86
   1  14 -15    9.61    0.94
  -1 -14 -15    6.72    0.71
   1  14 -15    8.67    0.93
  -1  14 -15    7.23    0.91
   1  14 -13    0.20    0.47
   1  14 -13   -0.02    0.41
  -1  14 -13   -0.06    0.45
   1 -14 -13    0.61    0.42
  -1 -14 -13   -0.36    0.41
  -1  14 -13    0.91    0.52
   1  14 -11    0.04    0.40
  -1  14 -11    1.98    0.60
  -1  14 -11    1.51    0.51
  -1 -14 -11    1.55    0.45
   1  14 -11    1.10    0.52
   1 -14 -11    1.21    0.45
   1  14  -9   20.07    1.25
   1  14  -9   18.53    1.06
  -1 -14  -9   18.24    1.02
  -1  14  -9   21.85    1.16
   1 -14  -9   17.36    1.06
  -1  14  -9   20.53    1.28
   1  14  -7    0.56    0.35
  -1  14  -7    1.22    0.44
   1 -14  -7    0.66    0.38
   1  14  -7    0.80    0.47
  -1 -14  -7    0.83    0.36
  -1  14  -7    1.23    0.51
   1 -14  -5    0.13    0.35
   1  14  -5   -0.19    0.30
  -1  14  -5    0.29    0.33
  -1 -14  -5    0.92    0.38
   1  14  -5   -0.01    0.39
  -1  14  -5    0.00    0.43
  -1  14  -3   14.37    0.77
  -1 -14  -3   15.10    0.94
   1  14  -3   15.02    1.07
   1 -14  -3   16.29    1.00
  -1  14  -3   15.84    1.08
   1  14  -3   13.71    0.73
  -1  14  -1    3.22    0.62
   1  14  -1    2.65    0.36
   1  14  -1    3.45    0.62
  -1  14  -1    2.69    0.37
   1 -14  -1    1.64    0.45
  -1 -14  -1    0.94    0.37
   1 -14   1    2.29    0.50
  -1 -14   1    3.08    0.55
  -1  14   1    2.22    0.56
   1  14   1    2.36    0.54
   1 -14   3   15.25    1.02
  -1 -14   3   13.16    0.95
   1  14   3   12.70    1.00
  -1  14   3   15.97    1.09
  -1 -14   5   -0.05    0.40
   1 -14   5   -0.16    0.39
  -1  14   5   -0.06    0.42
   1  14   5    0.32    0.46
   1  14   7    0.99    0.49
   1 -14   7    0.24    0.40
  -1  14   7    1.83    0.55
  -1 -14   7    0.88    0.50
  -1  14   9   19.12    1.22
  -1 -14   9   19.37    1.27
   1  14   9   21.00    1.30
   1 -14   9   18.77    1.26
  -1 -14  11    0.59    0.46
   1 -14  11   -0.30    0.49
   1  14  11    1.26    0.56
  -1  14  11    1.19    0.53
  -1 -14  13    1.12    0.64
  -1  14  13    0.24    0.50
   1 -14  13    0.30    0.55
   1  14  13    0.66    0.53
   1 -14  15    7.41    1.00
  -1  14  15    8.00    0.93
   1  14  15    7.29    0.93
  -1 -14  15    7.93    1.02
  -1  14  17    1.33    0.55
  -1 -14  17    1.83    0.76
   1  14  17    2.15    0.66
   1 -14  17    2.13    0.75
   1  15 -14    0.97    0.59
  -1  15 -14    1.23    0.57
   1 -15 -14    1.88    0.58
  -1  15 -14    1.70    0.62
   1  15 -14    0.85    0.55
  -1 -15 -14    0.63    0.44
  -1  15 -12    4.70    0.73
  -1  15 -12    4.50    0.77
   1  15 -12    3.45    0.64
   1  15 -12    4.35    0.74
   1 -15 -12    3.83    0.64
  -1 -15 -12    3.24    0.59
  -1  15 -10    0.34    0.43
  -1  15 -10    1.00    0.57
   1  15 -10    0.33    0.41
   1 -15 -10    0.71    0.45
   1  15 -10    0.86    0.52
  -1 -15 -10    0.50    0.40
   1 -15  -8    2.14    0.51
  -1  15  -8    1.79    0.50
   1  15  -8    3.09    0.54
  -1  15  -8    2.60    0.64
  -1 -15  -8    2.69    0.54
   1  15  -8    2.25    0.57
  -1  15  -6    6.18    0.79
  -1  15  -6    6.90    0.67
  -1 -15  -6    5.73    0.67
   1  15  -6    7.42    0.86
   1 -15  -6    6.92    0.75
   1  15  -6    7.72    0.69
  -1 -15  -4    4.87    0.63
  -1  15  -4    4.54    0.71
  -1  15  -4    5.05    0.55
   1 -15  -4    4.23    0.61
   1  15  -4    3.46    0.65
   1  15  -4    4.11    0.49
   1 -15  -2    0.98    0.44
  -1  15  -2    0.84    0.53
  -1 -15  -2    1.45    0.46
   1  15  -2    1.28    0.51
  -1 -15   0    1.27    0.48
   1  15   0    1.54    0.55
   1 -15   0    1.84    0.51
  -1  15   0    1.91    0.54
   1  15   2    0.38    0.46
  -1  15   2    1.72    0.59
  -1 -15   2    0.96    0.45
   1 -15   2    1.95    0.55
  -1  15   4    4.96    0.72
   1 -15   4    4.35    0.66
  -1 -15   4    3.84    0.64
   1  15   4    4.35    0.69
  -1  15   6    8.35    0.87
  -1 -15   6    8.74    0.89
   1  15   6    7.32    0.88
   1 -15   6    7.95    0.88
   1 -15   8    2.37    0.62
  -1  15   8    3.23    0.69
  -1 -15   8    2.13    0.57
   1  15   8    3.40    0.68
  -1 -15  10   -0.16    0.49
  -1  15  10    1.53    0.59
   1  15  10   -0.14    0.53
   1 -15  10   -0.01    0.50
  -1 -15  12    4.15    0.79
   1 -15  12    4.36    0.80
   1  15  12    4.43    0.79
  -1  15  12    2.64    0.68
   1 -15  14    0.37    0.61
   1  15  14    1.49    0.63
  -1 -15  14    1.30    0.65
  -1  15  14    1.23    0.62
   1  16 -13   23.72    1.39
  -1  16 -13   25.23    1.46
  -1 -16 -13   22.74    1.25
  -1  16 -13   24.81    1.55
   1  16 -13   24.23    1.52
   1 -16 -13   22.80    1.34
   1 -16 -11   25.68    1.37
  -1 -16 -11   29.50    1.40
  -1  16 -11   30.17    1.49
   1  16 -11   27.00    1.38
   1  16 -11   26.07    1.53
  -1  16 -11   25.10    1.55
  -1 -16  -9   26.63    1.33
   1 -16  -9   31.63    1.49
  -1  16  -9   27.16    1.57
   1  16  -9   26.93    1.55
  -1  16  -9   28.04    1.38
   1  16  -9   28.10    1.32
   1  16  -7   10.43    0.99
   1 -16  -7   13.95    1.03
  -1 -16  -7   12.13    0.93
  -1  16  -7   12.21    1.12
   1  16  -5   19.26    1.31
  -1 -16  -5   17.23    1.08
  -1  16  -5   15.45    1.21
   1 -16  -5   15.06    1.06
  -1  16  -3   42.91    1.90
   1 -16  -3   40.27    1.66
  -1 -16  -3   39.27    1.61
   1  16  -3   40.80    1.83
  -1  16  -1   40.91    1.81
  -1 -16  -1   40.04    1.65
   1  16  -1   37.89    1.77
   1 -16  -1   39.77    1.67
  -1  16   1   41.08    1.81
  -1 -16   1   40.79    1.70
   1  16   1   40.85    1.86
   1 -16   1   41.96    1.72
   1  16   3   44.09    1.90
   1 -16   3   43.47    1.81
  -1 -16   3   41.19    1.76
  -1  16   3   40.44    1.81
  -1 -16   5   18.04    1.22
   1 -16   5   16.80    1.20
  -1  16   5   18.70    1.27
   1  16   5   17.75    1.28
  -1  16   7   12.90    1.12
   1 -16   7   13.00    1.11
  -1 -16   7   12.93    1.12
   1  16   7   14.89    1.22
  -1  16   9   28.79    1.62
   1 -16   9   27.75    1.59
  -1 -16   9   24.91    1.53
   1  16   9   27.32    1.61
  -1  16  11   29.12    1.64
  -1 -16  11   25.20    1.62
   1 -16  11   27.22    1.67
   1  16  11   30.13    1.73
  -1  16  13   25.19    1.62
  -1 -16  13   24.97    1.66
   1 -16  13   24.55    1.69
   1  16  13   22.87    1.54
  -1 -17  -8    0.15    0.47
   1  17  -8    1.11    0.60
  -1  17  -8    0.54    0.56
   1 -17  -8    0.33    0.49
   1 -17  -6   -0.20    0.46
  -1 -17  -6    1.55    0.54
   1  17  -6    0.66    0.56
  -1  17  -6   -0.26    0.62
   1 -17  -4   -0.18    0.48
  -1 -17  -4    0.66    0.48
  -1  17  -4    0.13    0.53
   1  17  -4    1.11    0.63
   1 -17  -2    1.94    0.60
  -1  17  -2    1.36    0.63
   1  17  -2    0.25    0.54
  -1 -17  -2    1.55    0.53
   1 -17   0    0.14    0.52
   1  17   0    1.17    0.65
  -1  17   0    0.95    0.64
  -1 -17   0    0.57    0.54
  -1 -17   2    1.59    0.59
  -1  17   2    1.24    0.65
   1  17   2    1.60    0.62
   1 -17   2    0.83    0.55
   1  17   4    0.96    0.62
  -1 -17   4    0.45    0.49
  -1  17   4    1.65    0.68
   1 -17   4    0.51    0.54
  -1 -17   6    0.42    0.54
  -1  17   6   -0.13    0.54
   1  17   6    0.53    0.61
   1 -17   6    1.58    0.63
   1  17   8    1.30    0.64
   1 -17   8    0.00    0.59
  -1 -17   8    0.46    0.58
  -1  17   8    1.47    0.62
   2   0 -28   11.34    1.01
  -2   0 -28    9.25    0.99
  -2   0 -26    4.48    0.69
   2   0 -26    4.82    0.71
   2   0 -24    0.56    0.40
  -2   0 -24    1.45    0.43
  -2   0 -24    0.64    0.52
   2   0 -22    4.39    0.60
  -2   0 -22    4.08    0.63
  -2   0 -22    4.14    0.49
   2   0 -20   27.54    1.21
  -2   0 -20   26.65    1.05
   2   0 -20   28.02    0.60
  -2   0 -20   25.49    1.24
  -2   0 -18    0.94    0.38
   2   0 -18    0.76    0.34
   2   0 -18    0.92    0.18
  -2   0 -18    0.87    0.34
   2   0 -18    0.73    0.17
  -2   0 -16    5.61    0.46
   2   0 -16    6.35    0.28
   2   0 -16    6.15    0.27
   2   0 -16    6.13    0.55
   2   0 -14    0.97    0.12
  -2   0 -14    0.86    0.25
   2   0 -14    1.12    0.14
  -2   0 -12    6.72    0.42
   2   0 -12    7.02    0.22
  -2   0 -12    6.72    0.46
  -2   0 -12    6.03    0.45
   2   0 -12    6.81    0.50
   2   0 -12    6.80    0.21
  -2   0 -10   12.48    0.49
  -2   0 -10   12.15    0.57
   2   0 -10   13.03    0.59
  -2   0 -10   12.04    0.57
  -2   0 -10   11.64    0.58
   2   0  -8   82.16    1.39
  -2   0  -8   79.64    1.04
  -2   0  -8   76.61    1.28
  -2   0  -8   80.92    1.28
   2   0  -8   79.04    1.24
  -2   0  -8   80.97    1.27
  -2   0  -6   26.95    0.68
  -2   0  -6   26.84    0.68
   2   0  -6   26.59    0.72
  -2   0  -6   27.05    0.50
  -2   0  -6   25.97    0.67
   2   0  -6   26.59    0.64
   2   0  -4  387.30    2.34
   2   0  -4  385.54    2.05
  -2   0  -4  386.69    2.18
  -2   0  -4  375.09    2.28
   2   0  -2   81.86    0.83
  -2   0  -2   80.78    0.95
  -2   0  -2   84.09    0.97
  -2   0  -2   84.21    0.86
   2   0  -2   81.99    0.89
  -2   0   0   31.19    0.51
   2   0   0   30.79    0.48
   2   0   0   30.63    0.42
   2   0   0   31.25    0.40
  -2   0   2   83.26    0.84
  -2   0   2   80.81    0.66
  -2   0   2   81.59    0.88
   2   0   2   82.96    0.89
   2   0   4  380.63    2.22
  -2   0   4  385.19    2.17
  -2   0   6   27.02    0.73
   2   0   6   26.81    0.71
  -2   0   6   26.93    0.68
   2   0   6   27.56    0.52
  -2   0   8   77.27    1.30
   2   0   8   78.59    1.05
  -2   0   8   77.38    1.34
   2   0   8   79.68    1.36
   2   0  10   12.17    0.51
  -2   0  10   12.19    0.61
  -2   0  10   12.64    0.63
   2   0  10   12.38    0.64
   2   0  12    6.39    0.43
   2   0  12    6.07    0.52
  -2   0  12    5.65    0.49
  -2   0  14    0.98    0.31
   2   0  14    0.68    0.30
   2   0  14    1.13    0.28
   2   0  16    7.13    0.63
  -2   0  16    5.49    0.55
   2   0  16    5.74    0.50
   2   0  18    1.11    0.36
  -2   0  18    0.60    0.34
   2   0  20   27.67    1.14
  -2   0  20   27.46    1.26
  -2   0  22    4.27    0.63
   2   0  22    3.78    0.58
   2   0  24    0.97    0.45
  -2   0  24    0.72    0.45
   2   0  26    4.96    0.71
  -2   0  26    4.39    0.76
  -2   0  28   11.05    1.06
   2   0  28    8.26    0.90
   2   1 -27    2.72    0.67
  -2  -1 -27    1.99    0.62
   2  -1 -27    2.19    0.53
  -2   1 -27    1.99    0.57
  -2   1 -25    0.37    0.47
  -2  -1 -25   -0.30    0.34
  -2  -1 -25    0.73    0.48
   2  -1 -25    0.47    0.43
   2   1 -25    0.59    0.50
  -2   1 -25   -0.21    0.36
   2   1 -23   11.21    0.90
   2  -1 -23   12.19    0.89
  -2  -1 -23   12.85    0.96
  -2   1 -23   10.78    0.76
  -2   1 -23    9.56    0.91
  -2  -1 -23   10.85    0.74
  -2  -1 -21   32.08    1.36
  -2   1 -21   30.04    1.41
  -2   1 -21   29.16    1.12
   2  -1 -21   32.33    1.28
  -2  -1 -21   30.40    1.13
   2   1 -21   33.80    1.42
   2   1 -19    0.38    0.35
  -2   1 -19    0.29    0.37
   2  -1 -19    0.74    0.37
  -2   1 -19    0.08    0.30
   2   1 -19    0.12    0.17
   2  -1 -19    0.26    0.15
  -2  -1 -19    0.30    0.34
  -2  -1 -19   -0.07    0.29
  -2  -1 -17   24.17    0.92
  -2   1 -17   25.73    0.96
   2   1 -17   27.34    1.13
   2  -1 -17   25.13    1.00
   2   1 -17   25.12    0.57
   2  -1 -17   23.07    0.50
   2  -1 -17   25.84    0.52
   2   1 -17   23.65    0.58
  -2  -1 -15   23.42    0.87
   2  -1 -15   23.28    0.90
   2   1 -15   22.32    0.53
   2   1 -15   23.15    0.99
   2  -1 -15   22.29    0.45
  -2   1 -15   21.90    0.85
   2  -1 -15   23.31    0.46
   2   1 -15   22.89    0.51
   2   1 -13    4.21    0.23
   2  -1 -13    3.81    0.18
   2   1 -13    3.97    0.43
   2  -1 -13    4.27    0.40
  -2  -1 -13    3.75    0.35
   2   1 -13    4.06    0.22
  -2   1 -13    3.92    0.39
   2  -1 -13    3.75    0.18
  -2  -1 -13    3.29    0.36
  -2   1 -11   14.42    0.64
  -2  -1 -11   14.80    0.63
   2  -1 -11   14.38    0.27
   2  -1 -11   14.00    0.26
   2  -1 -11   14.43    0.61
   2   1 -11   14.45    0.35
  -2  -1 -11   14.64    0.61
  -2   1 -11   14.06    0.65
  -2  -1 -11   13.83    0.54
  -2   1 -11   13.37    0.57
   2   1 -11   13.73    0.67
  -2  -1 -11   12.70    0.60
  -2  -1  -9   68.85    1.23
   2   1  -9   72.94    1.39
  -2   1  -9   70.44    1.35
   2  -1  -9   70.42    1.37
  -2  -1  -9   71.68    1.04
   2  -1  -9   71.58    1.16
  -2   1  -9   69.29    1.26
  -2  -1  -9   71.79    1.22
   2   1  -9   73.77    0.68
  -2   1  -9   69.26    1.10
  -2  -1  -9   72.49    1.25
   2   1  -9   72.90    1.34
   2  -1  -7  145.77    1.78
  -2  -1  -7  151.53    1.57
  -2  -1  -7  150.97    1.23
  -2   1  -7  147.65    1.39
   2  -1  -7  150.10    1.47
   2   1  -7  148.77    0.86
  -2  -1  -7  145.81    1.63
  -2   1  -7  141.79    1.65
   2   1  -7  147.88    1.71
  -2   1  -7  143.44    1.73
   2   1  -7  138.31    1.71
  -2   1  -5   18.83    0.57
  -2  -1  -5   20.49    0.34
   2   1  -5   19.89    0.57
  -2   1  -5   20.40    0.60
  -2   1  -5   20.01    0.44
   2  -1  -5   20.26    0.48
   2  -1  -5   20.70    0.61
  -2  -1  -5   20.10    0.57
   2   1  -5   19.48    0.31
   2   1  -5   19.65    0.58
  -2  -1  -5   20.92    0.52
   2  -1  -3  274.74    1.50
   2  -1  -3  289.04    1.80
   2   1  -3  286.94    1.84
  -2   1  -3  270.58    1.86
   2   1  -3  286.83    1.78
  -2   1  -3  281.88    1.93
  -2  -1  -3  284.87    1.57
   2  -1  -3  281.46    1.21
   2   1  -3  280.72    1.29
  -2  -1  -3  303.34    1.94
   2  -1  -3  287.01    1.89
   2  -1  -1    0.76    0.13
   2   1  -1    0.91    0.13
   2   1  -1    1.04    0.15
  -2   1  -1    0.90    0.12
  -2  -1  -1    1.04    0.13
   2  -1  -1    0.87    0.13
   2  -1  -1    0.76    0.13
  -2   1  -1    0.87    0.14
  -2   1  -1    0.92    0.17
   2   1  -1    0.83    0.13
  -2  -1  -1    0.99    0.16
  -2   1   1    1.15    0.13
  -2   1   1    0.96    0.14
   2  -1   1    0.89    0.12
  -2  -1   1    1.07    0.14
   2   1   1    1.10    0.14
   2  -1   1    1.14    0.16
   2   1   1    0.83    0.15
  -2   1   1    0.92    0.13
  -2  -1   1    0.93    0.14
   2  -1   1    0.72    0.15
  -2  -1   1    1.30    0.14
   2   1   3  287.46    1.68
   2   1   3  280.10    1.90
  -2   1   3  281.07    1.20
   2  -1   3  280.57    1.90
   2  -1   3  275.45    1.42
  -2  -1   3  280.30    1.27
  -2   1   3  283.87    1.59
  -2  -1   3  280.97    1.83
   2  -1   5   20.24    0.46
  -2  -1   5   20.49    0.60
   2   1   5   20.85    0.35
  -2   1   5   19.54    0.51
  -2   1   5   21.72    0.61
   2  -1   5   21.10    0.62
  -2  -1   5   20.53    0.60
   2  -1   5   19.93    0.59
  -2  -1   5   19.91    0.34
   2   1   5   20.71    0.54
   2   1   5   21.02    0.59
  -2   1   7  149.54    1.62
   2   1   7  142.22    1.63
   2   1   7  148.50    1.64
   2  -1   7  150.53    1.46
  -2  -1   7  151.78    0.88
  -2   1   7  156.64    1.80
   2   1   7  145.57    1.22
   2  -1   7  147.74    1.69
   2  -1   7  144.69    1.80
  -2  -1   7  144.35    1.75
  -2  -1   7  147.89    1.77
   2  -1   9   71.97    1.28
   2  -1   9   69.80    1.15
   2   1   9   72.96    1.05
   2   1   9   73.20    1.32
  -2   1   9   74.46    1.31
   2  -1   9   73.18    1.46
  -2   1   9   71.14    1.36
  -2  -1   9   75.80    1.42
  -2  -1   9   74.03    0.71
  -2  -1   9   70.68    1.38
  -2   1  11   13.20    0.64
   2  -1  11   13.34    0.72
  -2   1  11   14.38    0.70
   2   1  11   13.68    0.67
  -2  -1  11   14.18    0.36
  -2  -1  11   13.31    0.70
   2  -1  11   14.04    0.60
   2   1  11   13.57    0.55
   2  -1  13    3.86    0.39
   2  -1  13    4.43    0.50
   2   1  13    4.42    0.37
  -2  -1  13    3.33    0.42
   2   1  13    4.57    0.47
  -2   1  13    3.70    0.43
   2   1  15   21.42    0.83
  -2   1  15   23.47    1.00
   2  -1  15   23.59    0.92
   2  -1  15   22.28    1.03
   2   1  15   24.64    1.03
  -2  -1  15   21.46    0.97
  -2   1  17   23.59    1.08
  -2  -1  17   22.35    1.06
   2  -1  17   22.62    0.98
   2   1  17   24.10    0.95
  -2  -1  19    0.13    0.34
  -2   1  19    0.20    0.36
   2   1  19    0.05    0.31
   2  -1  19   -0.18    0.32
  -2  -1  21   33.69    1.44
   2   1  21   35.32    1.29
  -2   1  21   32.88    1.40
   2  -1  21   33.28    1.32
   2  -1  23   11.31    0.87
  -2   1  23   12.76    0.97
  -2  -1  23   10.70    0.93
   2   1  23   11.68    0.85
  -2  -1  25    0.44    0.46
  -2   1  25   -0.47    0.55
   2  -1  25    0.52    0.46
   2   1  25    0.43    0.43
  -2   1  27    2.13    0.64
  -2  -1  27    3.08    0.69
   2  -1  27    2.49    0.65
   2   1  27    3.44    0.63
  -2   2 -28    0.39    0.52
   2  -2 -28   -0.72    0.57
  -2  -2 -28   -0.41    0.52
   2  -2 -28    0.60    0.49
   2   2 -28    0.16    0.56
  -2  -2 -28    0.29    0.39
   2   2 -26    0.99    0.53
   2  -2 -26    1.36    0.47
  -2  -2 -26    2.43    0.47
   2  -2 -26    2.76    0.60
  -2   2 -26    2.04    0.65
  -2  -2 -26    1.38    0.50
  -2  -2 -24    2.52    0.55
   2  -2 -24    2.92    0.53
   2   2 -24    2.58    0.56
   2  -2 -24    4.27    0.58
  -2   2 -24    2.85    0.63
  -2   2 -24    4.00    0.54
  -2  -2 -24    3.00    0.46
  -2  -2 -22    1.78    0.47
   2  -2 -22    1.41    0.39
   2   2 -22    1.79    0.52
  -2   2 -22    1.32    0.38
  -2  -2 -22    1.11    0.35
  -2   2 -22    1.72    0.53
  -2   2 -20    0.04    0.31
  -2   2 -20    0.75    0.45
   2  -2 -20    0.24    0.16
   2   2 -20   -0.06    0.37
  -2  -2 -20   -0.42    0.34
   2  -2 -20   -0.42    0.31
  -2  -2 -20   -0.14    0.34
   2   2 -20    0.40    0.22
   2   2 -18    4.12    0.57
  -2   2 -18    3.30    0.56
  -2  -2 -18    2.58    0.38
  -2  -2 -18    3.65    0.49
  -2   2 -18    2.88    0.42
   2  -2 -18    2.97    0.42
   2   2 -18    3.71    0.30
   2  -2 -18    3.44    0.24
   2  -2 -18    3.50    0.25
   2   2 -18    2.82    0.30
   2  -2 -16    1.68    0.32
   2  -2 -16    2.08    0.20
   2   2 -16    1.98    0.22
   2  -2 -16    1.91    0.18
  -2   2 -16    1.92    0.35
  -2  -2 -16    1.40    0.30
   2   2 -16    1.34    0.38
  -2   2 -14    5.50    0.46
   2  -2 -14    5.76    0.44
   2   2 -14    6.13    0.55
  -2  -2 -14    5.58    0.45
   2  -2 -14    5.40    0.24
   2  -2 -14    5.03    0.24
   2   2 -14    5.47    0.31
  -2  -2 -12   19.40    0.68
   2   2 -12   19.00    0.84
   2  -2 -12   20.54    0.70
   2   2 -12   20.28    0.51
  -2   2 -12   20.50    0.77
  -2  -2 -12   19.26    0.72
   2  -2 -12   19.01    0.40
   2  -2 -12   20.19    0.40
   2   2 -10   -0.15    0.23
  -2   2 -10   -0.03    0.19
  -2  -2 -10    0.36    0.19
   2   2 -10    0.13    0.14
   2  -2 -10    0.05    0.16
  -2   2 -10    0.04    0.18
  -2  -2 -10    0.42    0.18
   2  -2 -10    0.14    0.09
  -2  -2 -10    0.29    0.22
   2   2  -8    6.59    0.28
   2  -2  -8    6.69    0.45
   2  -2  -8    7.79    0.35
  -2   2  -8    7.22    0.44
   2  -2  -8    6.70    0.42
  -2   2  -8    6.30    0.45
  -2   2  -8    6.50    0.37
  -2  -2  -8    7.28    0.36
   2  -2  -8    8.03    0.24
  -2  -2  -8    7.21    0.33
   2   2  -8    6.23    0.43
  -2  -2  -8    7.15    0.41
   2   2  -8    7.27    0.47
   2  -2  -6   52.11    0.97
  -2  -2  -6   53.68    0.99
   2  -2  -6   53.60    1.04
   2   2  -6   53.83    1.04
   2   2  -6   53.39    1.03
  -2   2  -6   51.72    1.04
  -2  -2  -6   53.81    0.61
   2  -2  -6   52.53    0.58
  -2  -2  -6   52.61    0.80
  -2   2  -6   52.51    1.02
   2   2  -6   54.15    0.70
   2  -2  -6   50.95    0.74
  -2  -2  -6   54.56    0.68
  -2   2  -6   52.46    0.86
  -2  -2  -4    0.30    0.15
   2  -2  -4    0.24    0.14
  -2   2  -4    0.58    0.22
   2  -2  -4    0.17    0.10
   2  -2  -4    0.23    0.11
  -2  -2  -4    0.22    0.06
   2   2  -4    0.21    0.16
  -2   2  -4    0.39    0.17
  -2  -2  -4    0.09    0.11
  -2   2  -4    0.44    0.14
   2   2  -4    0.22    0.10
   2   2  -4    0.15    0.16
  -2  -2  -2   21.01    0.28
  -2  -2  -2   20.85    0.40
  -2  -2  -2   18.45    0.51
   2  -2  -2   21.32    0.50
   2   2  -2   20.64    0.50
  -2   2  -2   19.71    0.45
   2   2  -2   19.93    0.46
  -2   2  -2   20.23    0.51
   2   2  -2   20.36    0.48
   2  -2  -2   20.28    0.45
   2  -2  -2   21.42    0.40
  -2   2  -2   20.78    0.56
  -2  -2   0   61.54    0.83
  -2   2   0   60.66    0.76
   2  -2   0   61.16    0.85
   2   2   0   62.41    0.73
   2  -2   0   60.80    0.74
  -2   2   0   57.63    0.70
   2  -2   0   59.85    0.75
  -2  -2   0   60.24    0.65
   2   2   0   61.43    0.84
  -2  -2   0   60.59    0.73
  -2   2   0   59.06    0.83
   2   2   0   61.10    0.63
   2   2   2   21.55    0.30
   2  -2   2   20.13    0.51
  -2  -2   2   20.17    0.50
  -2   2   2   19.76    0.38
  -2   2   2   21.28    0.51
   2  -2   2   18.51    0.54
   2   2   2   20.51    0.41
   2  -2   2   19.96    0.48
  -2  -2   2   20.23    0.45
   2   2   2   21.70    0.56
  -2   2   2   20.60    0.44
  -2  -2   2   20.92    0.49
  -2  -2   4    0.06    0.16
   2  -2   4    0.19    0.18
  -2   2   4    0.57    0.18
   2  -2   4    0.36    0.14
  -2   2   4    0.20    0.10
  -2  -2   4    0.10    0.11
  -2  -2   4    0.18    0.17
   2  -2   4    0.62    0.21
   2   2   4    0.37    0.14
  -2   2   4    0.29    0.11
   2   2   4    0.40    0.16
  -2   2   6   52.69    0.58
   2  -2   6   49.98    0.87
   2   2   6   54.49    0.88
   2   2   6   53.56    1.00
  -2  -2   6   54.87    0.73
  -2  -2   6   53.13    1.06
   2  -2   6   48.83    1.05
  -2   2   6   54.51    0.86
   2  -2   6   53.49    1.04
  -2   2   8    7.25    0.23
  -2  -2   8    7.36    0.48
  -2   2   8    7.77    0.40
   2  -2   8    7.14    0.44
   2   2   8    7.18    0.42
  -2  -2   8    6.81    0.28
   2  -2   8    6.77    0.48
   2  -2   8    7.35    0.41
  -2  -2   8    7.81    0.49
   2   2   8    7.58    0.41
  -2   2  10    0.06    0.09
   2   2  10    0.43    0.22
  -2  -2  10    0.10    0.24
  -2   2  10   -0.07    0.21
   2   2  10    0.23    0.15
  -2  -2  10    0.15    0.14
   2  -2  10    0.24    0.25
   2  -2  10    0.46    0.21
   2  -2  10    0.29    0.23
   2   2  10    0.39    0.22
  -2   2  10    0.16    0.21
   2   2  12   21.01    0.70
   2   2  12   19.23    0.75
  -2   2  12   19.37    0.77
   2  -2  12   19.51    0.91
  -2  -2  12   20.54    0.53
  -2  -2  12   20.14    0.87
   2  -2  12   18.66    0.75
  -2   2  12   19.09    0.83
   2   2  12   18.59    0.76
  -2   2  14    5.56    0.53
   2  -2  14    6.03    0.59
   2  -2  14    5.27    0.48
   2   2  14    5.44    0.51
  -2  -2  14    5.32    0.32
  -2  -2  14    5.42    0.53
   2   2  14    5.16    0.40
   2   2  16    1.69    0.37
   2  -2  16    1.78    0.44
  -2   2  16    0.93    0.31
  -2  -2  16    1.62    0.42
   2  -2  16    2.15    0.40
   2   2  16    1.30    0.29
  -2  -2  18    3.62    0.53
   2   2  18    3.18    0.44
  -2   2  18    4.17    0.56
   2  -2  18    3.04    0.47
   2  -2  20   -0.14    0.38
  -2  -2  20   -0.20    0.38
  -2   2  20    0.01    0.36
   2   2  20    0.05    0.31
  -2  -2  22    1.67    0.50
   2  -2  22    0.85    0.43
   2   2  22    1.74    0.44
   2  -2  24    2.20    0.53
  -2  -2  24    4.20    0.71
  -2  -2  26    1.83    0.61
   2  -2  26    1.62    0.57
   2  -2  28    0.35    0.56
  -2  -2  28    0.64    0.65
  -2  -3 -27    2.61    0.52
  -2   3 -27    3.79    0.78
  -2  -3 -27    1.51    0.51
   2   3 -27    3.21    0.76
   2  -3 -27    3.09    0.54
   2  -3 -27    2.59    0.60
   2  -3 -25    3.90    0.61
  -2  -3 -25    4.06    0.54
  -2   3 -25    2.55    0.65
   2  -3 -25    4.75    0.62
  -2  -3 -25    4.64    0.66
   2   3 -25    4.85    0.76
  -2   3 -25    4.13    0.57
  -2  -3 -23    3.43    0.48
   2   3 -23    5.49    0.75
  -2   3 -23    3.53    0.64
   2  -3 -23    6.01    0.70
  -2   3 -23    3.89    0.53
  -2  -3 -23    3.66    0.55
  -2  -3 -23    4.46    0.53
   2  -3 -23    3.53    0.50
  -2  -3 -21   12.15    0.74
   2   3 -21   12.52    0.96
   2  -3 -21   12.49    0.77
  -2  -3 -21   12.30    0.76
  -2  -3 -21   10.33    0.79
   2  -3 -21   13.11    0.87
  -2   3 -21   13.57    0.82
  -2   3 -21   10.49    0.95
  -2  -3 -19   25.20    0.96
  -2  -3 -19   23.49    1.05
   2   3 -19   25.69    0.76
   2  -3 -19   23.73    1.07
   2  -3 -19   23.00    0.60
  -2   3 -19   21.97    1.21
  -2   3 -19   24.46    1.02
  -2  -3 -19   24.18    1.00
   2  -3 -19   23.96    0.96
   2   3 -19   22.35    1.19
  -2   3 -17   21.48    0.92
  -2  -3 -17   19.71    0.91
   2  -3 -17   20.05    0.56
   2   3 -17   21.25    1.09
   2  -3 -17   23.12    0.88
   2  -3 -17   21.80    0.99
  -2  -3 -17   19.76    0.80
  -2  -3 -17   18.51    0.85
   2  -3 -17   20.69    0.55
  -2   3 -17   18.66    1.07
   2   3 -17   22.36    0.68
   2  -3 -15   10.55    0.55
   2   3 -15   10.43    0.74
  -2   3 -15   10.87    0.63
   2   3 -15   11.23    0.48
   2  -3 -15    9.75    0.38
   2  -3 -15   10.36    0.65
   2  -3 -15   10.47    0.39
  -2  -3 -15   10.80    0.55
   2  -3 -13   25.85    0.90
  -2   3 -13   28.39    0.96
   2  -3 -13   27.31    0.95
  -2  -3 -13   27.78    0.86
   2   3 -13   26.69    0.69
   2  -3 -13   27.68    0.80
   2   3 -13   26.57    1.06
  -2  -3 -13   27.05    0.76
  -2  -3 -13   26.24    0.83
   2  -3 -13   27.47    0.58
   2  -3 -11   42.14    1.09
   2  -3 -11   42.80    0.88
   2   3 -11   41.54    0.82
  -2  -3 -11   44.17    0.94
   2  -3 -11   45.25    0.71
   2   3 -11   44.61    1.27
  -2  -3 -11   45.76    0.88
  -2  -3 -11   44.28    0.96
   2  -3  -9   48.52    0.83
  -2   3  -9   51.75    1.06
   2  -3  -9   50.62    1.11
  -2  -3  -9   50.80    0.81
   2   3  -9   50.83    1.25
   2  -3  -9   50.98    0.75
  -2  -3  -9   53.24    0.93
   2   3  -9   50.30    0.87
  -2  -3  -9   51.43    1.10
  -2   3  -9   53.17    1.17
  -2  -3  -9   52.36    0.91
  -2   3  -7  113.80    1.62
  -2   3  -7  112.90    1.46
   2  -3  -7  115.29    1.64
   2   3  -7  111.29    1.63
   2   3  -7  113.84    1.69
  -2  -3  -7  113.95    1.16
  -2  -3  -7  116.18    1.04
  -2  -3  -7  114.58    1.54
  -2   3  -7  111.05    1.68
   2  -3  -7  114.02    1.11
  -2  -3  -7  118.50    1.18
   2   3  -7  110.72    1.25
   2  -3  -7  113.24    1.08
   2  -3  -7  115.10    1.53
   2  -3  -5   83.73    1.20
  -2  -3  -5   84.09    1.24
   2   3  -5   83.02    1.29
  -2  -3  -5   86.21    0.88
  -2   3  -5   81.22    1.30
   2   3  -5   86.78    1.07
  -2  -3  -5   84.94    0.75
   2  -3  -5   83.99    0.96
   2  -3  -5   84.74    0.81
  -2   3  -5   82.34    1.16
   2   3  -5   83.60    1.26
  -2   3  -5   82.24    1.31
   2   3  -3  101.55    1.27
  -2  -3  -3  103.27    0.85
  -2   3  -3  103.45    1.35
   2  -3  -3  100.17    1.09
   2   3  -3  101.75    1.16
  -2   3  -3   97.62    1.20
   2  -3  -3  101.74    0.85
  -2  -3  -3  101.65    1.30
   2   3  -3  102.11    1.23
  -2   3  -3   96.45    1.25
  -2  -3  -3  106.11    0.89
   2  -3  -3   98.07    1.17
  -2   3  -1   79.73    1.11
   2  -3  -1   79.97    0.84
   2   3  -1   82.07    0.95
  -2   3  -1   79.57    1.03
  -2  -3  -1   81.93    0.85
  -2  -3  -1   81.47    0.81
  -2  -3  -1   82.71    1.09
   2   3  -1   80.03    0.96
   2   3  -1   80.72    1.06
   2  -3  -1   79.82    1.01
   2  -3  -1   79.73    1.05
  -2   3  -1   78.63    0.97
   2   3   1   84.45    0.82
  -2  -3   1   78.59    0.97
  -2  -3   1   80.06    1.04
  -2   3   1   84.07    0.86
   2  -3   1   79.83    0.97
   2  -3   1   82.03    1.14
   2  -3   1   80.64    1.05
  -2  -3   1   79.86    0.96
  -2   3   1   79.49    1.03
   2   3   1   82.26    0.84
   2   3   1   80.83    1.11
  -2   3   1   82.11    1.04
   2   3   3  104.35    0.94
  -2   3   3  101.68    0.86
   2   3   3  101.86    1.30
  -2  -3   3  101.76    1.17
  -2  -3   3  101.79    1.28
   2  -3   3   99.11    1.34
   2  -3   3   98.72    1.28
  -2   3   3  100.79    1.23
  -2   3   3  102.36    1.11
   2  -3   3   99.43    1.23
   2   3   3  106.07    0.81
  -2  -3   3  102.42    1.26
  -2  -3   5   84.79    1.33
  -2   3   5   82.51    0.98
   2   3   5   86.33    0.96
   2  -3   5   82.73    1.34
   2  -3   5   83.70    1.34
  -2   3   5   84.97    0.90
  -2   3   5   84.33    1.25
   2   3   5   88.17    1.32
  -2  -3   5   83.85    1.09
  -2  -3   5   84.55    1.31
   2  -3   5   83.26    1.19
   2   3   5   87.87    0.82
   2   3   7  114.38    1.57
  -2  -3   7  110.83    1.72
   2  -3   7  109.77    1.46
  -2   3   7  114.89    1.26
   2  -3   7  114.64    1.66
  -2  -3   7  112.07    1.26
  -2  -3   7  112.52    1.69
   2   3   7  115.70    1.30
  -2   3   7  114.31    1.08
   2  -3   7  114.11    1.76
  -2  -3   9   52.23    1.27
  -2   3   9   51.49    0.98
   2  -3   9   50.21    1.10
   2  -3   9   49.15    1.17
  -2  -3   9   51.94    0.88
  -2   3   9   51.50    0.74
   2   3   9   50.00    0.99
   2   3   9   52.29    1.15
  -2  -3  11   43.53    1.25
  -2   3  11   41.82    1.00
   2   3  11   44.67    1.12
   2   3  11   42.84    1.04
  -2  -3  11   44.50    0.85
   2  -3  11   41.49    1.09
   2  -3  11   42.74    1.30
  -2   3  11   43.82    0.71
  -2   3  13   27.05    0.59
  -2  -3  13   27.23    1.06
   2   3  13   27.22    0.93
   2   3  13   26.83    0.91
   2  -3  13   25.07    1.08
  -2  -3  13   27.86    0.72
   2  -3  13   26.79    0.97
   2  -3  15    9.34    0.76
   2  -3  15   10.48    0.68
  -2  -3  15   10.79    0.49
  -2  -3  15   10.23    0.74
   2   3  15    9.55    0.62
   2  -3  17   19.85    0.99
  -2  -3  17   20.27    0.68
  -2  -3  17   20.37    1.07
  -2  -3  19   25.96    1.27
   2  -3  19   21.93    1.10
  -2  -3  21   12.89    0.97
   2  -3  21   11.05    0.84
  -2  -3  23    3.66    0.65
   2  -3  23    3.84    0.63
  -2  -3  25    4.10    0.76
   2  -3  25    4.79    0.75
  -2  -3  27    3.10    0.70
   2  -3  27    1.82    0.60
   2   4 -28    2.80    0.73
   2  -4 -28    2.19    0.59
  -2   4 -28    3.03    0.76
  -2   4 -26    1.86    0.66
   2  -4 -26    2.97    0.60
  -2  -4 -26    2.59    0.56
   2   4 -26    2.72    0.67
  -2  -4 -26    2.58    0.50
   2  -4 -24    0.86    0.44
  -2   4 -24    1.50    0.53
  -2  -4 -24    0.68    0.38
   2   4 -24    0.88    0.52
   2  -4 -24    0.95    0.38
  -2  -4 -24    0.46    0.34
  -2  -4 -24    0.47    0.33
  -2   4 -24    1.43    0.42
  -2   4 -22    4.13    0.69
  -2   4 -22    3.84    0.53
  -2  -4 -22    3.71    0.47
   2  -4 -22    3.35    0.53
  -2  -4 -22    3.69    0.49
   2   4 -22    4.16    0.71
  -2  -4 -22    4.38    0.57
   2  -4 -22    3.87    0.47
   2   4 -20    0.99    0.27
  -2   4 -20    0.22    0.31
  -2  -4 -20    0.24    0.25
   2   4 -20    0.53    0.42
   2  -4 -20    0.59    0.36
  -2  -4 -20    0.57    0.29
   2  -4 -20    0.85    0.30
  -2   4 -20    0.72    0.48
  -2  -4 -20    0.64    0.36
   2  -4 -18    0.75    0.34
  -2  -4 -18    0.74    0.26
   2  -4 -18    0.26    0.18
   2   4 -18    0.41    0.42
  -2   4 -18    0.50    0.31
  -2  -4 -18    0.41    0.30
   2   4 -18    0.72    0.28
   2  -4 -18    0.53    0.27
  -2  -4 -18    0.80    0.37
  -2   4 -18    0.41    0.38
   2  -4 -16   10.60    0.68
  -2  -4 -16   11.15    0.58
  -2   4 -16   10.77    0.70
  -2  -4 -16   10.80    0.63
   2   4 -16   10.87    0.53
   2   4 -16   10.26    0.80
   2  -4 -16   10.19    0.44
  -2   4 -16    9.44    0.78
   2  -4 -16   11.00    0.55
   2  -4 -14    8.39    0.54
   2  -4 -14    8.83    0.60
  -2  -4 -14    9.63    0.49
   2  -4 -14   10.67    0.50
   2   4 -14    8.63    0.47
  -2  -4 -14    9.17    0.52
   2  -4 -14    8.88    0.40
  -2   4 -14    8.98    0.60
   2   4 -14    8.43    0.67
  -2  -4 -12   12.30    0.57
   2  -4 -12   10.32    0.44
  -2   4 -12   12.34    0.65
  -2  -4 -12   12.24    0.49
   2  -4 -12   11.69    0.45
  -2  -4 -12   11.78    0.51
   2  -4 -12   10.31    0.60
   2   4 -12   10.67    0.70
   2   4 -12   11.54    0.51
   2   4 -10   14.01    0.75
  -2   4 -10   13.45    0.66
   2  -4 -10   15.36    0.66
  -2  -4 -10   14.06    0.47
  -2  -4 -10   14.66    0.49
  -2  -4 -10   15.90    0.57
   2   4 -10   14.03    0.55
   2  -4 -10   14.15    0.48
   2  -4 -10   13.37    0.44
   2  -4  -8   13.21    0.58
  -2  -4  -8   14.05    0.41
  -2  -4  -8   13.16    0.58
   2   4  -8   12.94    0.66
   2   4  -8   13.18    0.51
  -2  -4  -8   13.64    0.47
  -2   4  -8   13.35    0.58
  -2   4  -8   13.71    0.63
  -2  -4  -8   13.92    0.42
   2  -4  -8   13.06    0.47
   2  -4  -8   13.43    0.37
   2  -4  -6   13.01    0.53
  -2  -4  -6   13.23    0.35
   2   4  -6   14.06    0.59
   2   4  -6   13.23    0.61
  -2  -4  -6   13.91    0.39
  -2   4  -6   13.14    0.59
  -2  -4  -6   13.68    0.57
   2  -4  -6   13.44    0.48
  -2   4  -6   12.62    0.54
  -2   4  -6   12.94    0.60
   2   4  -6   13.98    0.52
   2  -4  -6   12.78    0.32
  -2  -4  -4    8.77    0.45
   2   4  -4    9.29    0.46
  -2  -4  -4    9.14    0.28
   2  -4  -4    7.62    0.37
   2  -4  -4    9.18    0.27
   2  -4  -4    8.80    0.41
  -2  -4  -4    8.39    0.31
  -2   4  -4    8.38    0.44
   2   4  -4    8.03    0.42
  -2   4  -4    8.74    0.44
  -2   4  -4    9.34    0.48
   2   4  -4    8.19    0.41
   2  -4  -2   93.79    0.90
  -2  -4  -2   91.63    1.32
   2   4  -2   93.30    1.20
  -2  -4  -2   94.29    0.93
  -2   4  -2   93.57    1.35
  -2  -4  -2   88.73    0.99
   2   4  -2   88.10    1.16
  -2   4  -2   89.88    1.20
  -2   4  -2   87.26    1.24
   2  -4  -2   90.16    1.19
   2  -4  -2   88.70    1.22
   2   4  -2   91.75    1.27
  -2  -4   0   12.48    0.40
  -2  -4   0   12.88    0.42
  -2  -4   0   13.21    0.50
   2  -4   0   13.01    0.48
  -2   4   0   13.23    0.48
  -2   4   0   13.33    0.41
   2   4   0   14.04    0.52
  -2   4   0   13.10    0.50
   2   4   0   13.55    0.41
   2  -4   0   12.79    0.41
   2  -4   0   12.40    0.50
   2   4   0   12.67    0.41
  -2  -4   2   90.95    1.21
  -2  -4   2   92.18    1.22
   2   4   2   95.70    0.91
  -2   4   2   88.97    1.21
   2  -4   2   91.11    1.22
   2  -4   2   89.95    1.34
  -2  -4   2   91.27    1.27
   2   4   2   94.57    1.03
   2  -4   2   91.01    1.30
  -2   4   2   90.80    0.87
  -2   4   2   92.56    1.26
  -2  -4   4    8.42    0.44
  -2  -4   4    8.16    0.41
  -2  -4   4    9.42    0.47
   2   4   4    9.01    0.29
  -2   4   4    8.72    0.40
   2   4   4    9.24    0.47
   2  -4   4    8.47    0.47
   2  -4   4    8.40    0.46
  -2   4   4    9.14    0.27
   2   4   4    8.82    0.31
   2  -4   4    8.43    0.44
  -2   4   4    8.46    0.43
  -2   4   6   11.46    0.53
   2   4   6   13.64    0.41
  -2   4   6   12.94    0.38
  -2  -4   6   14.17    0.64
  -2   4   6   13.06    0.47
   2   4   6   13.98    0.41
   2  -4   6   12.62    0.61
  -2  -4   6   12.90    0.59
  -2  -4   6   13.16    0.53
   2  -4   6   12.61    0.60
   2  -4   6   12.74    0.55
   2   4   6   12.74    0.57
  -2   4   8   13.27    0.45
   2   4   8   13.34    0.47
   2  -4   8   14.33    0.62
   2  -4   8   13.66    0.70
  -2   4   8   13.45    0.46
  -2  -4   8   12.58    0.53
  -2  -4   8   13.78    0.67
   2   4   8   14.79    0.64
  -2   4  10   14.66    0.48
   2  -4  10   16.01    0.70
   2   4  10   13.72    0.64
  -2   4  10   14.47    0.53
  -2  -4  10   13.62    0.54
  -2  -4  10   14.17    0.75
   2   4  10   14.20    0.56
   2  -4  10   14.33    0.78
   2  -4  12   10.49    0.73
  -2  -4  12   11.81    0.52
  -2  -4  12   11.71    0.72
   2   4  12   12.00    0.58
   2  -4  12   12.08    0.66
  -2   4  12   11.70    0.45
   2   4  12   13.79    0.70
   2  -4  14    9.54    0.73
  -2  -4  14    8.20    0.66
   2   4  14    9.37    0.56
  -2  -4  14    9.72    0.50
   2   4  14    9.53    0.60
   2  -4  14    9.82    0.65
  -2   4  14    9.39    0.43
  -2  -4  16   10.81    0.80
   2   4  16   11.40    0.69
  -2   4  16   10.67    0.47
  -2  -4  16   10.64    0.56
   2  -4  16   11.55    0.77
  -2  -4  18    0.29    0.41
   2  -4  18    1.00    0.36
  -2  -4  20    0.38    0.41
   2  -4  20    1.19    0.44
  -2  -4  22    3.97    0.66
   2  -4  22    4.21    0.65
  -2  -4  24    1.22    0.56
   2  -4  24    0.96    0.51
   2  -4  26    2.96    0.63
  -2  -4  26    2.51    0.69
   2  -4  28    1.99    0.69
  -2  -4  28    1.48    0.66
  -2   5 -27    0.40    0.62
   2   5 -27    0.23    0.56
   2  -5 -27    0.32    0.45
  -2   5 -25    9.68    0.81
  -2   5 -25    8.95    1.06
   2  -5 -25   12.62    0.96
   2   5 -25   10.89    1.06
  -2  -5 -25   11.29    0.80
  -2   5 -23    8.62    0.95
  -2  -5 -23   10.12    0.72
   2   5 -23    8.56    0.93
  -2   5 -23   10.73    0.82
  -2  -5 -23    9.56    0.75
   2  -5 -23    8.02    0.75
  -2  -5 -23    9.67    0.74
   2  -5 -23    9.63    0.66
  -2  -5 -21    6.64    0.63
  -2  -5 -21    5.98    0.53
   2  -5 -21    4.98    0.47
   2  -5 -21    5.40    0.62
  -2   5 -21    4.88    0.57
  -2   5 -21    4.92    0.73
   2   5 -21    5.10    0.47
  -2  -5 -21    6.05    0.59
   2   5 -21    6.42    0.79
  -2  -5 -19   32.49    1.12
   2  -5 -19   33.00    1.27
  -2   5 -19   31.13    1.20
  -2  -5 -19   30.22    1.02
   2   5 -19   32.40    1.01
  -2   5 -19   30.74    1.49
   2  -5 -19   30.73    0.96
   2   5 -19   31.12    1.46
  -2  -5 -17   16.70    0.77
   2  -5 -17   16.20    0.65
  -2   5 -17   16.34    0.87
   2  -5 -17   17.52    0.88
  -2  -5 -17   16.38    0.71
   2   5 -17   15.98    1.03
  -2   5 -17   16.37    1.04
   2   5 -17   16.35    0.71
   2  -5 -15    0.33    0.25
   2  -5 -15    0.39    0.19
   2   5 -15    0.59    0.36
  -2   5 -15    0.39    0.37
  -2  -5 -15    0.73    0.22
   2  -5 -15    0.56    0.23
  -2  -5 -15    0.32    0.23
  -2   5 -15    0.81    0.32
   2  -5 -15    0.60    0.29
   2   5 -15    0.50    0.23
   2  -5 -13   22.80    0.74
  -2  -5 -13   23.98    0.72
  -2   5 -13   24.54    0.96
   2  -5 -13   23.28    0.90
   2  -5 -13   24.86    0.64
   2  -5 -13   24.01    0.72
  -2  -5 -13   23.09    0.69
   2   5 -13   25.00    1.11
   2   5 -13   25.60    0.82
   2  -5 -11   20.10    0.78
  -2  -5 -11   21.71    0.63
   2   5 -11   22.09    0.75
   2  -5 -11   21.51    0.68
   2  -5 -11   21.42    0.53
  -2  -5 -11   21.32    0.72
  -2  -5 -11   21.84    0.57
   2   5 -11   20.84    0.94
  -2   5 -11   22.30    0.88
  -2  -5  -9   11.92    0.39
   2  -5  -9   11.09    0.33
  -2  -5  -9   11.90    0.49
  -2   5  -9   11.18    0.62
   2  -5  -9   10.91    0.56
   2   5  -9   10.41    0.52
   2  -5  -9   10.18    0.48
   2   5  -9   10.26    0.63
  -2  -5  -9   10.25    0.41
   2   5  -7  163.12    2.21
  -2   5  -7  163.24    2.14
   2   5  -7  165.70    1.92
   2  -5  -7  167.57    1.07
  -2  -5  -7  167.60    1.50
   2  -5  -7  162.36    1.80
   2  -5  -7  167.01    1.96
  -2   5  -5   99.06    1.62
   2   5  -5   96.99    1.52
  -2  -5  -5  100.76    1.54
   2  -5  -5  102.62    1.47
  -2  -5  -5  101.02    1.17
  -2   5  -5   95.83    1.54
  -2  -5  -5  106.42    0.91
   2  -5  -5   97.90    1.41
   2   5  -5  100.25    1.57
  -2   5  -5   92.49    1.49
   2   5  -5   99.53    1.49
   2  -5  -5  100.45    0.82
  -2  -5  -3    1.10    0.17
   2   5  -3    1.03    0.22
   2   5  -3    1.13    0.23
   2   5  -3    1.06    0.22
   2  -5  -3    1.13    0.23
  -2   5  -3    0.88    0.23
  -2   5  -3    1.02    0.25
   2  -5  -3    1.06    0.23
  -2  -5  -3    1.03    0.14
  -2  -5  -3    1.35    0.24
  -2   5  -3    1.12    0.23
   2  -5  -3    0.99    0.13
  -2  -5  -1   53.23    0.81
  -2   5  -1   51.85    0.90
   2   5  -1   52.94    1.10
  -2  -5  -1   55.84    1.12
   2   5  -1   54.32    0.92
  -2   5  -1   54.70    1.12
   2  -5  -1   53.15    1.03
   2  -5  -1   52.92    1.08
  -2  -5  -1   53.57    0.91
   2   5  -1   52.83    0.95
   2  -5  -1   53.39    0.80
  -2   5  -1   52.83    1.07
   2  -5   1   53.98    0.94
  -2  -5   1   52.22    0.94
   2   5   1   56.84    0.96
  -2   5   1   53.93    0.78
   2   5   1   56.40    0.81
  -2   5   1   54.61    1.09
   2   5   1   54.47    1.13
  -2   5   1   54.00    1.04
  -2  -5   1   51.06    1.06
  -2  -5   1   54.76    0.99
   2  -5   1   51.47    1.10
   2  -5   1   55.00    1.10
   2  -5   3    1.18    0.25
  -2   5   3    1.36    0.14
   2  -5   3    1.28    0.26
   2   5   3    0.91    0.13
   2   5   3    1.31    0.18
  -2   5   3    1.12    0.23
  -2  -5   3    1.31    0.23
   2  -5   3    0.97    0.22
  -2   5   3    1.26    0.25
  -2  -5   3    1.09    0.24
   2   5   3    0.87    0.22
  -2  -5   3    1.22    0.23
   2  -5   5   95.05    1.54
   2   5   5  101.59    1.18
  -2  -5   5   99.69    1.60
  -2   5   5  102.31    0.88
   2   5   5   99.53    1.59
  -2  -5   5  102.89    1.61
   2   5   5  100.35    0.97
  -2   5   5   94.95    1.39
  -2  -5   5   99.90    1.53
   2  -5   5   97.06    1.59
   2   5   7  163.69    1.58
  -2   5   7  161.81    1.27
  -2  -5   7  164.51    1.96
   2  -5   7  143.33    1.97
  -2  -5   7  166.63    2.21
   2   5   7  160.13    2.11
   2   5   7  167.64    1.38
   2  -5   7  148.81    2.15
  -2   5   7  166.29    1.82
   2  -5   9   11.05    0.70
  -2   5   9   10.40    0.39
   2  -5   9   10.14    0.60
   2   5   9   10.26    0.59
  -2  -5   9   10.35    0.55
  -2  -5   9   11.29    0.65
   2   5   9   10.86    0.42
  -2   5   9   10.69    0.47
   2   5  11   23.18    0.89
   2  -5  11   20.23    0.85
  -2  -5  11   21.45    0.76
  -2  -5  11   19.84    0.92
  -2   5  11   20.98    0.65
   2  -5  11   22.37    1.01
   2   5  11   22.02    0.67
   2   5  13   24.44    0.78
  -2   5  13   23.70    0.71
   2  -5  13   25.26    1.01
  -2  -5  13   23.41    0.82
  -2  -5  13   25.84    1.11
   2   5  13   25.36    0.96
   2  -5  13   23.05    1.09
  -2   5  15    0.42    0.20
   2  -5  15    0.32    0.30
   2   5  15    0.73    0.32
  -2  -5  15    0.53    0.39
  -2  -5  17   16.45    1.00
  -2   5  17   16.98    0.64
   2  -5  17   16.30    0.93
   2   5  17   16.87    0.86
   2   5  19   32.15    1.21
   2  -5  19   29.44    1.31
   2  -5  21    5.58    0.67
  -2  -5  21    5.86    0.73
   2  -5  23   10.85    0.94
  -2  -5  23   10.06    0.99
   2  -5  25   11.99    1.03
  -2  -5  25   10.84    1.06
  -2  -5  27   -0.05    0.58
   2  -5  27    0.32    0.53
   2  -6 -26    0.63    0.45
   2   6 -26    0.29    0.54
  -2   6 -26    0.46    0.60
   2   6 -24    3.06    0.68
  -2   6 -24    2.40    0.70
  -2  -6 -24    2.73    0.47
   2  -6 -24    2.49    0.53
  -2   6 -24    1.95    0.47
  -2  -6 -24    2.81    0.46
  -2   6 -22    0.43    0.39
   2   6 -22    0.73    0.55
  -2  -6 -22    0.59    0.31
  -2  -6 -22    0.55    0.36
   2  -6 -22   -0.18    0.39
  -2   6 -22    0.86    0.56
   2  -6 -20    0.96    0.38
  -2  -6 -20    0.59    0.32
   2   6 -20    0.45    0.42
  -2   6 -20    0.14    0.37
   2  -6 -20    0.41    0.25
  -2  -6 -20    0.52    0.28
  -2   6 -20    1.08    0.49
   2   6 -20    0.17    0.29
  -2  -6 -18    3.10    0.38
   2   6 -18    2.92    0.61
  -2   6 -18    3.86    0.51
   2   6 -18    2.87    0.40
  -2   6 -18    3.04    0.60
   2  -6 -18    2.68    0.31
   2  -6 -18    2.77    0.43
  -2  -6 -18    2.66    0.38
   2   6 -16    6.54    0.53
   2   6 -16    7.25    0.74
   2  -6 -16    7.07    0.40
  -2   6 -16    6.49    0.75
  -2  -6 -16    6.82    0.47
  -2   6 -16    7.91    0.67
  -2  -6 -16    7.00    0.49
   2  -6 -16    6.91    0.59
  -2  -6 -14    3.25    0.30
   2  -6 -14    3.11    0.32
   2  -6 -14    3.30    0.41
  -2  -6 -14    2.84    0.32
   2   6 -14    3.82    0.56
  -2   6 -14    2.96    0.44
  -2   6 -14    2.49    0.50
   2   6 -14    3.35    0.39
  -2  -6 -14    3.04    0.32
   2  -6 -14    3.16    0.37
   2  -6 -14    3.56    0.27
  -2  -6 -12    0.33    0.18
   2   6 -12    0.55    0.34
   2  -6 -12    0.13    0.12
  -2  -6 -12    0.12    0.14
   2   6 -12    0.45    0.25
   2  -6 -12    0.19    0.23
   2  -6 -12    0.10    0.17
  -2   6 -12    0.15    0.26
   2  -6 -12    0.27    0.26
   2   6 -10    3.00    0.43
   2  -6 -10    3.10    0.35
  -2  -6 -10    3.65    0.30
   2  -6 -10    3.49    0.19
  -2  -6 -10    3.44    0.21
   2  -6 -10    3.07    0.34
  -2   6 -10    3.14    0.42
   2   6 -10    3.67    0.38
  -2  -6 -10    2.78    0.30
   2  -6  -8    5.74    0.43
   2   6  -8    5.66    0.50
   2  -6  -8    6.21    0.43
   2   6  -8    5.78    0.45
  -2  -6  -8    6.24    0.24
   2  -6  -8    6.45    0.21
  -2   6  -8    6.97    0.55
  -2  -6  -8    6.09    0.35
   2  -6  -6   18.25    0.68
   2   6  -6   19.80    0.79
   2  -6  -6   19.59    0.72
  -2   6  -6   18.74    0.78
   2  -6  -6   20.26    0.35
  -2  -6  -6   20.23    0.60
   2   6  -6   19.71    0.75
  -2  -6  -6   20.67    0.41
  -2   6  -4    9.66    0.51
   2   6  -4   11.19    0.55
  -2  -6  -4   10.78    0.46
   2  -6  -4   11.45    0.54
   2  -6  -4   10.82    0.31
   2  -6  -4    9.81    0.54
   2   6  -4   10.25    0.56
  -2  -6  -4   11.77    0.34
  -2   6  -4   10.44    0.59
   2   6  -2    0.53    0.21
  -2   6  -2    0.88    0.27
   2  -6  -2   -0.01    0.13
  -2  -6  -2    0.13    0.16
   2   6  -2    0.12    0.23
   2  -6  -2    0.56    0.25
  -2  -6  -2    0.26    0.14
   2   6  -2    0.24    0.19
   2  -6  -2    0.65    0.23
  -2   6  -2    0.15    0.17
  -2  -6   0   16.92    0.60
   2  -6   0   14.88    0.64
  -2  -6   0   15.90    0.54
   2   6   0   16.58    0.52
   2   6   0   17.17    0.71
  -2   6   0   16.69    0.52
   2  -6   0   15.65    0.52
  -2   6   0   16.81    0.69
   2   6   0   17.19    0.61
   2   6   2    0.20    0.16
   2  -6   2    0.27    0.19
  -2   6   2    0.19    0.12
  -2  -6   2    0.14    0.20
   2   6   2   -0.06    0.21
  -2  -6   2    0.02    0.19
  -2   6   2    0.27    0.23
   2   6   2    0.18    0.11
   2  -6   2   -0.05    0.21
   2  -6   4   10.26    0.58
   2   6   4   10.07    0.45
  -2   6   4   10.75    0.55
   2  -6   4    9.85    0.53
   2   6   4   10.42    0.58
  -2   6   4   10.22    0.28
   2   6   4   11.29    0.34
  -2  -6   4   11.12    0.56
   2  -6   6   18.47    0.78
   2  -6   6   19.92    0.81
   2   6   6   20.54    0.81
  -2  -6   6   20.06    0.79
  -2   6   6   20.28    0.39
   2   6   6   19.53    0.59
  -2   6   6   19.80    0.73
   2   6   6   19.63    0.44
   2  -6   8    5.48    0.48
  -2   6   8    6.10    0.44
   2   6   8    6.12    0.37
   2  -6   8    5.72    0.51
  -2   6   8    5.95    0.25
  -2  -6   8    7.02    0.54
   2   6   8    6.25    0.29
   2   6   8    6.64    0.51
   2  -6  10    3.50    0.47
   2  -6  10    2.82    0.39
   2   6  10    3.98    0.28
  -2  -6  10    3.92    0.48
   2   6  10    3.95    0.41
  -2   6  10    3.23    0.33
   2   6  12    0.10    0.27
   2  -6  12    0.74    0.38
   2  -6  12    0.16    0.28
  -2   6  12    0.15    0.19
   2   6  12    0.31    0.18
  -2  -6  12   -0.21    0.32
   2  -6  14    3.49    0.51
   2   6  14    3.48    0.43
  -2   6  14    2.75    0.33
  -2  -6  16    6.58    0.70
   2  -6  16    6.97    0.67
  -2   6  16    7.00    0.46
   2   6  16    8.29    0.64
   2   6  18    3.29    0.49
  -2   6  18    2.60    0.35
  -2  -6  18    3.15    0.57
   2  -6  18    2.97    0.54
   2   6  20    0.60    0.37
  -2  -6  20    0.26    0.47
   2  -6  20    0.66    0.44
  -2  -6  22    0.58    0.50
   2  -6  22    0.20    0.43
  -2  -6  24    2.44    0.69
   2  -6  24    1.85    0.61
  -2  -6  26   -0.47    0.57
   2  -6  26   -0.28    0.54
  -2   7 -25    9.55    0.86
   2  -7 -25   12.12    0.95
   2   7 -25   13.21    1.20
  -2   7 -25   13.15    1.26
  -2   7 -23   15.19    1.28
   2   7 -23   16.21    1.25
   2  -7 -23   17.20    1.04
  -2  -7 -23   16.53    0.88
  -2   7 -23   14.91    1.01
  -2  -7 -23   14.54    0.95
   2   7 -21   31.73    1.17
  -2  -7 -21   34.50    1.17
  -2   7 -21   31.56    1.64
   2   7 -21   34.39    1.67
   2  -7 -21   34.03    1.37
  -2   7 -21   30.24    1.31
  -2  -7 -19   37.50    1.05
   2   7 -19   38.73    1.69
   2  -7 -19   38.40    1.38
  -2   7 -19   39.57    1.44
  -2   7 -19   39.23    1.74
   2   7 -19   38.24    1.24
  -2  -7 -19   38.81    1.17
  -2   7 -17   66.54    2.14
   2   7 -17   63.84    2.03
  -2  -7 -17   64.98    1.41
   2   7 -17   63.76    1.55
   2  -7 -17   60.48    1.01
   2  -7 -17   62.94    1.66
  -2   7 -17   65.87    1.79
  -2  -7 -17   65.76    1.28
  -2   7 -15   53.28    1.81
   2  -7 -15   50.13    0.81
  -2  -7 -15   51.37    1.19
  -2   7 -15   50.51    1.52
  -2  -7 -15   51.35    1.02
   2  -7 -15   53.20    1.44
   2   7 -15   50.19    1.35
   2   7 -15   54.46    1.78
   2   7 -13   75.06    1.60
   2  -7 -13   77.59    1.66
  -2  -7 -13   74.61    0.95
   2   7 -13   73.46    1.94
   2  -7 -13   72.97    0.82
  -2  -7 -13   77.73    1.37
  -2   7 -13   72.55    2.00
   2  -7 -13   74.45    0.99
  -2  -7 -13   74.96    1.09
  -2   7 -13   75.40    1.79
   2  -7 -11  124.59    1.05
   2   7 -11  125.62    2.39
   2  -7 -11  120.10    1.97
  -2  -7 -11  124.60    1.04
  -2  -7 -11  128.02    1.68
   2  -7 -11  125.66    0.89
   2   7 -11  123.03    2.01
  -2   7 -11  121.99    2.18
   2   7  -9  116.14    2.15
   2   7  -9  108.29    1.87
   2  -7  -9  111.82    1.83
  -2   7  -9  109.60    2.02
  -2  -7  -9  114.57    0.91
   2  -7  -9  111.27    0.68
  -2  -7  -9  115.85    1.53
   2   7  -7  140.74    2.09
   2  -7  -7  145.35    1.98
  -2  -7  -7  146.81    1.02
  -2   7  -7  145.06    2.26
  -2  -7  -7  141.03    1.70
   2   7  -7  143.69    2.22
   2   7  -5  137.09    2.07
  -2  -7  -5  142.81    1.14
   2   7  -5  140.64    2.00
  -2  -7  -5  142.38    1.72
  -2   7  -5  138.89    2.18
   2  -7  -5  141.20    0.99
   2  -7  -5  145.83    1.98
   2   7  -3  234.72    2.68
  -2  -7  -3  233.07    1.71
   2  -7  -3  232.27    1.58
   2   7  -3  237.49    2.36
   2  -7  -3  224.13    2.43
  -2   7  -3  228.45    2.35
  -2   7  -3  239.75    2.78
  -2  -7  -3  239.17    2.24
   2   7  -1  169.83    2.31
  -2   7  -1  166.10    2.28
   2   7  -1  166.68    1.77
  -2   7  -1  162.06    1.77
   2  -7  -1  166.65    1.61
   2  -7  -1  172.97    2.18
  -2  -7  -1  172.60    1.97
  -2  -7  -1  162.52    1.64
  -2   7   1  165.00    2.22
   2  -7   1  174.08    2.23
   2   7   1  168.29    1.58
  -2  -7   1  163.15    1.85
   2  -7   1  165.99    1.81
  -2  -7   1  170.64    2.07
   2   7   1  166.88    1.98
  -2   7   1  166.28    1.55
   2   7   1  169.80    2.36
   2  -7   3  233.41    2.42
   2   7   3  238.98    1.61
  -2  -7   3  231.32    2.43
   2   7   3  239.06    2.81
  -2   7   3  236.45    2.65
  -2  -7   3  244.72    2.59
   2   7   3  237.39    2.32
  -2   7   3  234.46    1.50
   2  -7   3  237.25    2.69
  -2   7   5  138.04    2.03
   2   7   5  143.54    1.14
  -2  -7   5  144.27    2.13
   2   7   5  141.00    2.19
   2   7   5  144.10    1.79
  -2   7   5  143.95    0.97
  -2  -7   7  143.25    2.26
   2   7   7  148.27    2.27
   2  -7   7  142.15    2.24
   2  -7   7  132.90    2.19
   2   7   7  141.78    1.12
  -2   7   7  134.47    2.00
   2   7   7  144.46    1.79
   2   7   9  106.78    1.98
  -2   7   9  110.07    1.81
   2  -7   9  107.69    2.03
  -2  -7   9  112.10    2.12
   2  -7   9  111.24    2.14
  -2  -7  11  121.39    2.33
   2  -7  11  119.61    2.24
   2   7  11  124.65    2.24
   2   7  11  126.82    1.26
   2  -7  11  120.73    2.37
  -2   7  11  122.89    1.91
   2  -7  13   76.30    1.88
  -2  -7  13   80.59    2.01
  -2   7  13   78.01    1.51
   2   7  15   52.62    1.53
  -2   7  15   50.20    1.24
  -2  -7  15   51.72    1.72
   2  -7  15   50.57    1.62
  -2  -7  17   64.76    2.03
   2  -7  17   63.87    1.90
   2   7  17   65.38    1.78
  -2   7  17   63.61    1.39
  -2  -7  19   36.99    1.63
   2  -7  19   37.06    1.54
  -2   7  19   39.43    1.12
   2   7  19   41.62    1.46
   2   7  21   33.38    1.35
   2  -7  21   34.33    1.54
  -2  -7  21   35.40    1.69
   2  -7  23   14.21    1.12
  -2  -7  23   16.30    1.27
  -2  -7  25   10.10    1.09
   2  -7  25    8.57    0.96
   2   8 -24    6.09    0.94
   2  -8 -24    6.75    0.74
  -2   8 -24    6.76    1.02
  -2   8 -24    5.90    0.74
   2   8 -22    3.63    0.69
  -2  -8 -22    4.26    0.50
  -2   8 -22    5.21    0.69
   2  -8 -22    5.98    0.68
  -2   8 -22    4.08    0.78
  -2   8 -20    6.95    0.89
   2   8 -20    8.09    0.68
  -2  -8 -20    6.53    0.54
   2  -8 -20    8.72    0.73
   2   8 -20    8.75    0.95
  -2   8 -20    7.80    0.74
  -2   8 -18   14.11    1.09
   2   8 -18   18.03    1.17
   2  -8 -18   15.88    0.90
  -2  -8 -18   15.16    0.74
  -2   8 -18   15.49    0.96
   2   8 -18   14.72    0.83
   2   8 -16    4.91    0.68
   2   8 -16    5.10    0.55
  -2   8 -16    4.48    0.59
  -2   8 -16    5.20    0.72
  -2  -8 -16    5.64    0.35
   2  -8 -16    5.05    0.55
  -2  -8 -16    5.65    0.46
   2  -8 -14   23.38    0.37
  -2  -8 -14   23.47    0.55
   2   8 -14   26.25    1.25
  -2   8 -14   25.21    1.13
  -2  -8 -14   25.35    0.87
   2  -8 -14   26.12    1.03
   2   8 -14   26.20    1.05
  -2   8 -14   23.94    1.26
   2   8 -12   40.01    1.43
   2  -8 -12   43.59    1.27
   2   8 -12   39.75    1.26
  -2  -8 -12   41.23    1.05
  -2   8 -12   40.78    1.50
  -2   8 -12   39.65    1.35
  -2  -8 -12   37.03    0.51
  -2  -8 -12   38.56    0.58
   2   8 -10   40.23    1.35
  -2  -8 -10   34.73    0.41
  -2  -8 -10   36.76    0.96
   2  -8 -10   38.52    1.14
   2   8 -10   36.85    1.19
  -2   8 -10   36.66    1.28
  -2   8 -10   38.72    1.38
  -2  -8  -8    9.62    0.24
   2   8  -8    9.95    0.69
  -2  -8  -8   10.28    0.53
   2  -8  -8   10.36    0.60
   2   8  -8    9.81    0.64
  -2   8  -8   10.08    0.69
  -2  -8  -6   37.51    0.97
   2  -8  -6   35.05    1.05
  -2  -8  -6   38.04    0.56
  -2   8  -6   35.97    1.21
   2   8  -6   35.51    1.11
   2   8  -6   36.22    1.17
   2   8  -4   20.68    0.89
  -2  -8  -4   20.87    0.51
  -2  -8  -4   20.97    0.74
  -2   8  -4   21.55    0.93
   2   8  -4   20.37    0.78
   2  -8  -4   20.87    0.45
   2  -8  -4   20.79    0.81
   2  -8  -2   64.23    1.43
  -2  -8  -2   65.26    1.31
  -2   8  -2   62.36    1.23
  -2   8  -2   62.74    1.52
   2   8  -2   65.70    1.23
   2  -8  -2   65.19    0.98
  -2  -8  -2   63.12    1.01
   2   8  -2   61.23    1.49
   2  -8   0   59.02    1.07
  -2  -8   0   62.67    1.33
   2   8   0   58.49    1.04
  -2   8   0   57.60    1.04
  -2  -8   0   60.40    1.13
  -2   8   0   57.36    1.43
   2  -8   0   59.57    1.39
   2   8   0   61.53    1.49
   2  -8   2   67.92    1.53
  -2  -8   2   64.82    1.41
  -2  -8   2   62.11    1.28
  -2   8   2   60.62    0.90
  -2   8   2   63.77    1.49
   2  -8   2   65.87    1.27
   2   8   2   63.33    1.53
   2   8   2   62.84    0.95
  -2  -8   4   18.72    0.81
  -2   8   4   19.67    0.84
  -2   8   4   19.80    0.41
   2   8   4   20.65    0.47
   2   8   4   22.15    0.96
   2  -8   4   20.78    0.89
   2  -8   4   18.64    0.77
   2   8   6   35.73    1.20
   2  -8   6   38.21    1.22
  -2   8   6   36.77    1.15
   2  -8   6   37.50    1.16
   2   8   6   39.66    0.56
  -2  -8   6   36.94    1.20
   2  -8   8   10.82    0.70
   2   8   8   11.13    0.71
  -2   8   8    9.91    0.64
  -2  -8   8    9.60    0.69
   2  -8   8    9.61    0.68
  -2   8  10   37.18    1.16
   2  -8  10   36.48    1.29
  -2  -8  10   36.43    1.32
   2   8  10   39.29    1.30
  -2   8  12   42.02    1.22
   2   8  12   41.38    1.38
   2  -8  12   41.61    1.44
  -2  -8  12   39.32    1.44
  -2  -8  14   24.54    1.21
  -2   8  14   24.27    0.94
   2  -8  14   24.91    1.20
   2   8  14   23.68    1.10
   2  -8  16    5.54    0.66
  -2  -8  16    5.76    0.73
   2   8  16    5.28    0.59
  -2   8  16    4.81    0.50
   2   8  18   15.53    0.94
  -2  -8  18   16.91    1.16
  -2   8  18   16.13    0.78
   2  -8  18   15.46    1.06
  -2  -8  20    7.98    0.88
   2  -8  20    6.72    0.78
   2   8  20    7.60    0.74
   2   8  22    5.50    0.68
  -2  -8  22    5.54    0.85
   2  -8  22    4.11    0.71
   2  -8  24    5.48    0.83
  -2  -8  24    6.60    0.92
   2   9 -23    0.82    0.63
   2  -9 -23   -0.07    0.40
  -2   9 -23    0.06    0.47
  -2   9 -23   -0.58    0.60
  -2   9 -21    1.47    0.61
  -2  -9 -21    1.50    0.35
   2   9 -21    1.28    0.45
   2  -9 -21    2.07    0.49
   2   9 -21    2.62    0.72
  -2   9 -21    1.79    0.52
  -2   9 -19    2.60    0.63
   2   9 -19    2.06    0.62
   2  -9 -19    1.82    0.45
  -2   9 -19    2.72    0.55
  -2  -9 -19    1.68    0.37
   2   9 -19    1.34    0.45
  -2   9 -17    0.41    0.46
   2  -9 -17    0.40    0.31
   2   9 -17    1.05    0.47
   2   9 -17    0.96    0.38
  -2  -9 -17    0.87    0.31
  -2   9 -17    1.01    0.44
   2   9 -15   -0.04    0.47
   2  -9 -15   -0.09    0.29
   2   9 -15    0.00    0.32
  -2  -9 -15    0.00    0.25
  -2   9 -15    0.05    0.35
  -2   9 -15   -0.14    0.42
  -2   9 -13   11.42    0.90
   2   9 -13   11.62    0.87
  -2   9 -13   11.46    0.84
  -2  -9 -13   12.85    0.65
   2  -9 -13   11.18    0.71
   2   9 -13   11.48    0.76
  -2   9 -11    0.79    0.38
   2   9 -11    2.47    0.46
   2   9 -11    1.14    0.34
  -2   9 -11    2.30    0.45
   2  -9 -11    1.35    0.35
  -2  -9 -11    1.23    0.27
  -2   9  -9    9.45    0.73
  -2   9  -9   10.03    0.74
   2  -9  -9    9.75    0.63
  -2  -9  -9    9.43    0.55
   2   9  -9    7.99    0.64
   2   9  -9   10.22    0.74
   2   9  -7    3.35    0.43
   2   9  -7    2.95    0.44
  -2   9  -7    3.65    0.50
  -2  -9  -7    3.33    0.37
   2  -9  -7    2.73    0.38
  -2   9  -7    4.12    0.49
  -2  -9  -5    0.30    0.24
  -2  -9  -5    0.42    0.13
   2  -9  -5    0.21    0.24
   2   9  -5    0.93    0.28
  -2   9  -5    0.15    0.28
   2   9  -5    0.25    0.28
  -2  -9  -3    0.36    0.15
   2   9  -3    0.17    0.21
  -2  -9  -3    0.37    0.22
  -2   9  -3    0.83    0.32
   2  -9  -3    0.00    0.25
   2   9  -3    0.80    0.32
  -2  -9  -1   11.57    0.63
  -2   9  -1   10.34    0.53
  -2  -9  -1   10.48    0.50
   2  -9  -1   10.28    0.65
   2   9  -1   10.63    0.52
  -2   9  -1    8.87    0.65
   2   9  -1    9.63    0.69
   2  -9   1   11.63    0.55
  -2   9   1   10.65    0.69
  -2  -9   1    9.61    0.54
  -2  -9   1    9.39    0.60
   2   9   1    9.68    0.45
   2   9   1    9.72    0.68
  -2   9   1   10.27    0.46
   2  -9   1    9.56    0.63
  -2   9   3    0.69    0.15
   2  -9   3    0.48    0.27
  -2   9   3    1.17    0.33
  -2  -9   3    0.91    0.29
   2   9   3    0.40    0.14
  -2   9   3    0.80    0.16
   2   9   3    0.44    0.28
   2  -9   5   -0.10    0.31
   2   9   5    0.34    0.30
  -2   9   5    0.54    0.09
   2   9   5    0.19    0.11
  -2   9   5    0.41    0.30
  -2  -9   5    0.33    0.28
   2  -9   7    3.23    0.48
  -2  -9   7    2.85    0.46
   2   9   7    2.67    0.45
  -2   9   7    3.32    0.46
  -2   9   9    8.91    0.66
   2  -9   9    9.86    0.76
  -2  -9   9    8.86    0.72
   2   9   9   10.23    0.74
  -2   9  11    0.95    0.35
   2  -9  11    1.52    0.44
  -2  -9  11    1.59    0.43
   2   9  11    1.32    0.42
   2  -9  13   10.63    0.85
  -2  -9  13   12.60    0.93
   2   9  13   12.93    0.86
  -2   9  13   12.16    0.75
   2   9  15   -0.12    0.34
  -2  -9  15   -0.04    0.39
   2  -9  15   -0.36    0.42
  -2   9  15    0.20    0.33
  -2   9  17    0.22    0.30
   2  -9  17    0.52    0.44
  -2  -9  17    0.43    0.44
   2   9  17    0.67    0.42
   2   9  19    0.95    0.41
  -2   9  19    1.75    0.41
   2  -9  19    2.00    0.61
  -2  -9  19    1.20    0.56
   2   9  21    0.91    0.42
  -2  -9  21    0.20    0.54
   2   9  23    0.26    0.45
  -2  -9  23    0.07    0.56
   2  -9  23   -0.38    0.55
   2  10 -22    7.22    0.97
  -2  10 -22    7.74    0.85
  -2  10 -22    8.62    1.09
   2 -10 -22    8.29    0.78
   2  10 -20    9.22    1.01
   2 -10 -20    8.74    0.78
  -2 -10 -20    8.76    0.67
   2  10 -20    8.02    0.75
  -2  10 -20    8.56    0.86
   2  10 -18    1.02    0.40
   2  10 -18    1.14    0.56
   2 -10 -18    1.50    0.43
  -2 -10 -18    1.66    0.38
  -2  10 -18    0.87    0.49
  -2  10 -18    0.16    0.49
   2  10 -16   28.40    1.44
  -2  10 -16   27.85    1.33
  -2 -10 -16   28.94    1.05
  -2  10 -16   26.19    1.42
   2  10 -16   25.25    1.16
   2 -10 -16   29.51    1.19
   2  10 -14    0.72    0.46
  -2 -10 -14    0.12    0.27
  -2  10 -14    0.82    0.45
   2  10 -14    0.41    0.37
   2 -10 -14    0.91    0.38
   2  10 -12   20.87    1.13
  -2  10 -12   21.35    1.17
  -2 -10 -12   19.79    0.85
   2  10 -12   21.31    1.05
   2 -10 -12   23.69    1.03
  -2  10 -12   23.81    1.19
  -2  10 -10    1.41    0.47
   2 -10 -10    0.74    0.34
   2  10 -10    0.80    0.38
  -2 -10 -10    0.94    0.30
  -2  10 -10    1.57    0.43
   2  10 -10    0.52    0.33
   2  10  -8   62.91    1.71
  -2  10  -8   64.84    1.74
   2 -10  -8   63.77    1.58
  -2  10  -8   64.31    1.82
   2  10  -8   60.85    1.62
  -2 -10  -8   62.29    1.43
  -2 -10  -6   13.51    0.68
   2  10  -6   14.14    0.76
   2 -10  -6   12.52    0.73
  -2  10  -6   12.57    0.75
   2  10  -6   12.60    0.81
  -2  10  -6   12.37    0.83
   2  10  -4   48.04    1.25
   2 -10  -4   50.07    1.41
  -2  10  -4   47.98    1.29
  -2 -10  -4   46.36    1.25
   2  10  -4   47.93    1.49
  -2 -10  -2   23.44    0.91
  -2  10  -2   25.76    0.88
  -2  10  -2   24.30    1.09
   2  10  -2   22.19    0.78
   2 -10  -2   23.08    0.98
   2  10  -2   23.25    1.05
   2 -10   0    4.59    0.50
   2  10   0    3.53    0.48
   2  10   0    3.37    0.32
  -2  10   0    3.71    0.35
   2  10   0    3.99    0.38
  -2 -10   0    3.48    0.42
  -2  10   0    2.75    0.45
  -2  10   0    4.20    0.36
  -2 -10   2   23.13    0.97
   2  10   2   22.10    0.63
  -2  10   2   22.73    0.62
  -2  10   2   25.14    1.07
  -2  10   2   25.63    0.68
   2  10   2   22.57    0.70
   2 -10   2   24.42    1.03
   2  10   2   23.42    1.07
   2  10   4   46.27    0.81
  -2  10   4   47.91    0.70
  -2 -10   4   43.89    1.37
  -2  10   4   48.34    1.45
  -2  10   4   43.12    0.62
   2  10   4   42.87    0.71
   2 -10   4   50.24    1.49
   2  10   4   44.63    1.49
   2 -10   6   12.60    0.83
   2  10   6   11.34    0.27
  -2  10   6   13.47    0.82
  -2 -10   6   10.86    0.76
   2  10   6   12.94    0.86
   2 -10   8   60.64    1.78
  -2  10   8   62.41    1.69
  -2 -10   8   60.97    1.78
   2  10   8   62.83    1.80
  -2  10  10    0.55    0.33
   2 -10  10    0.19    0.40
  -2 -10  10    1.02    0.43
   2  10  10    0.99    0.40
   2 -10  12   18.97    1.11
   2  10  12   21.81    1.13
  -2 -10  12   20.00    1.16
  -2  10  12   19.75    1.02
   2 -10  14   -0.37    0.45
  -2 -10  14    0.23    0.39
  -2  10  14    0.38    0.33
   2  10  14    0.42    0.36
  -2  10  16   28.11    1.17
   2 -10  16   31.42    1.51
   2  10  16   28.70    1.32
  -2 -10  16   26.89    1.43
   2  10  18    1.17    0.49
   2 -10  18    1.09    0.53
  -2  10  18    1.69    0.44
  -2 -10  18    1.59    0.58
   2  10  20   10.38    0.91
  -2 -10  20    9.85    1.04
   2 -10  20    8.75    0.95
   2  10  22    6.24    0.74
   2 -10  22    5.41    0.86
  -2  11 -21   31.99    1.82
   2  11 -21   31.83    1.74
   2 -11 -21   29.79    1.37
   2  11 -21   27.88    1.37
  -2  11 -21   28.80    1.52
  -2  11 -19   24.80    1.39
  -2  11 -19   29.77    1.69
   2  11 -19   26.51    1.54
   2 -11 -19   27.94    1.27
  -2 -11 -19   27.97    1.13
   2  11 -19   27.79    1.34
  -2  11 -17   64.68    2.11
   2  11 -17   61.99    2.16
  -2  11 -17   68.90    2.38
  -2 -11 -17   65.15    1.65
   2  11 -17   58.97    1.85
   2 -11 -17   65.14    1.85
   2  11 -15   39.68    1.51
   2  11 -15   42.40    1.69
   2 -11 -15   44.65    1.50
  -2 -11 -15   43.19    1.31
  -2  11 -15   41.53    1.67
  -2  11 -15   43.16    1.79
  -2  11 -13  112.11    2.68
   2  11 -13  113.05    2.59
  -2  11 -13  113.23    2.64
  -2 -11 -13  115.35    2.09
   2 -11 -13  119.60    2.36
   2  11 -13  107.64    2.40
   2 -11 -11   91.58    2.02
   2  11 -11   91.53    2.22
  -2 -11 -11   89.87    1.84
  -2  11 -11   90.57    2.31
  -2  11 -11   92.16    2.31
   2  11 -11   90.41    2.18
   2 -11  -9   41.43    1.36
  -2  11  -9   39.91    1.46
  -2 -11  -9   42.69    1.26
   2  11  -9   42.83    1.45
  -2  11  -9   38.91    1.51
   2  11  -9   43.00    1.52
  -2  11  -7  154.78    2.64
   2 -11  -7  161.39    2.65
   2  11  -7  150.05    2.76
  -2  11  -7  152.56    2.89
  -2 -11  -7  157.86    2.35
   2  11  -7  156.04    2.54
  -2  11  -5   91.61    2.22
   2 -11  -5   93.04    2.02
   2  11  -5   93.78    2.17
  -2 -11  -5   94.38    1.85
  -2  11  -5   96.10    1.94
   2  11  -5   98.10    1.89
  -2  11  -3  127.24    2.06
   2  11  -3  130.75    1.98
   2  11  -3  127.93    2.54
  -2  11  -3  125.66    2.53
  -2 -11  -3  135.43    2.25
   2 -11  -3  127.94    2.35
  -2  11  -1  146.21    2.01
   2 -11  -1  146.00    2.50
   2  11  -1  144.01    2.70
  -2 -11  -1  141.01    2.34
  -2  11  -1  138.91    2.61
  -2 -11   1  140.21    2.41
  -2  11   1  147.46    1.79
   2  11   1  149.84    1.74
   2 -11   1  142.45    2.51
  -2  11   1  147.44    2.67
  -2  11   1  134.17    1.68
   2  11   1  135.81    1.87
  -2 -11   3  122.57    2.34
   2  11   3  126.28    1.52
  -2  11   3  127.12    2.46
  -2  11   3  121.88    1.28
   2  11   3  129.31    1.39
   2 -11   3  136.03    2.53
   2  11   3  132.01    2.63
  -2  11   3  130.05    1.36
   2 -11   5   97.39    2.21
  -2  11   5   94.63    2.13
   2  11   5   92.56    0.89
  -2 -11   5   92.74    2.12
   2  11   5   95.01    2.27
   2  11   5   93.52    0.94
   2 -11   7  157.83    2.92
   2  11   7  148.69    2.87
  -2  11   7  156.90    2.77
  -2 -11   7  150.79    2.83
   2  11   9   41.89    1.56
   2 -11   9   40.99    1.57
  -2 -11   9   40.10    1.55
  -2  11   9   43.25    1.50
   2 -11  11   91.75    2.39
   2  11  11   94.89    2.39
  -2 -11  11   89.94    2.38
  -2  11  11   88.95    2.17
   2 -11  13  116.70    2.80
  -2  11  13  110.91    2.42
  -2 -11  13  112.26    2.75
   2  11  13  115.33    2.66
   2 -11  15   40.48    1.76
  -2 -11  15   38.95    1.74
   2  11  15   41.79    1.66
   2 -11  17   65.20    2.29
   2  11  17   66.19    2.09
  -2 -11  17   65.04    2.33
  -2  11  17   62.75    1.84
   2  11  19   28.89    1.47
   2 -11  19   28.67    1.61
  -2 -11  19   28.22    1.63
   2 -11  21   27.59    1.69
  -2 -11  21   29.54    1.74
   2  11  21   31.04    1.51
   2  12 -20    0.51    0.50
   2 -12 -20   -0.06    0.41
  -2  12 -20   -0.75    0.57
   2  12 -20    0.45    0.53
  -2  12 -20   -0.08    0.62
  -2  12 -18    1.66    0.63
   2  12 -18    0.72    0.50
  -2  12 -18    0.63    0.55
   2 -12 -18    1.34    0.47
  -2 -12 -18    0.27    0.36
   2  12 -18    1.14    0.48
  -2 -12 -16    2.06    0.44
  -2  12 -16    0.53    0.50
   2  12 -16    3.11    0.68
  -2  12 -16    2.63    0.64
   2  12 -16    2.69    0.59
   2 -12 -16    2.13    0.48
  -2  12 -14    3.02    0.64
   2  12 -14    2.99    0.58
   2  12 -14    3.08    0.57
  -2 -12 -14    4.01    0.53
  -2  12 -14    2.16    0.58
   2 -12 -14    3.79    0.58
  -2  12 -12    4.48    0.67
   2 -12 -12    5.97    0.63
  -2 -12 -12    7.10    0.62
  -2  12 -12    4.62    0.68
   2  12 -12    6.96    0.75
   2  12 -12    5.16    0.66
   2 -12 -10    2.29    0.47
  -2  12 -10    1.13    0.48
  -2 -12 -10    2.39    0.45
   2  12 -10    2.58    0.49
   2  12 -10    2.86    0.54
  -2  12 -10    2.15    0.50
  -2  12  -8    1.54    0.49
  -2 -12  -8    1.76    0.38
  -2  12  -8    2.61    0.48
   2 -12  -8    1.30    0.42
   2  12  -8    1.12    0.40
   2  12  -8    1.28    0.46
   2 -12  -6    2.04    0.45
  -2 -12  -6    2.72    0.42
  -2  12  -6    2.57    0.46
  -2  12  -6    2.53    0.53
   2  12  -6    1.69    0.44
   2  12  -6    1.97    0.41
  -2  12  -4    1.98    0.50
   2  12  -4    1.56    0.34
  -2 -12  -4    1.94    0.43
   2 -12  -4    2.38    0.47
   2  12  -4    1.82    0.47
  -2  12  -4    1.67    0.37
  -2 -12  -2   10.23    0.72
   2 -12  -2   10.97    0.78
   2  12  -2   11.44    0.88
  -2  12  -2    9.77    0.62
  -2  12  -2   10.62    0.84
   2  12  -2   10.64    0.60
   2 -12   0    0.00    0.33
  -2  12   0    0.58    0.27
  -2 -12   0    0.21    0.39
  -2  12   0    0.92    0.42
   2  12   0    0.59    0.43
   2  12   0    0.00    0.22
  -2  12   2   10.91    0.49
  -2 -12   2    8.96    0.72
  -2  12   2    8.83    0.77
   2  12   2   10.30    0.47
   2  12   2    9.61    0.82
   2 -12   2   10.65    0.82
  -2  12   4    2.04    0.17
   2  12   4    1.88    0.21
   2  12   4    1.74    0.44
   2 -12   4    2.54    0.51
  -2  12   4    3.19    0.54
  -2 -12   4    2.52    0.49
  -2 -12   6    1.90    0.48
  -2  12   6    1.74    0.46
   2 -12   6    1.83    0.48
   2  12   6    2.82    0.57
   2  12   8    1.22    0.42
   2 -12   8    1.65    0.51
  -2 -12   8    1.35    0.49
  -2  12   8    1.75    0.48
  -2  12  10    1.32    0.45
   2 -12  10    1.82    0.52
  -2 -12  10    1.64    0.49
   2  12  10    1.64    0.48
   2 -12  12    6.74    0.81
  -2  12  12    5.10    0.67
   2  12  12    5.62    0.75
  -2 -12  12    4.83    0.71
  -2  12  14    2.86    0.56
  -2 -12  14    3.03    0.65
   2 -12  14    2.58    0.62
   2  12  14    2.94    0.61
   2  12  16    2.54    0.62
   2 -12  16    1.27    0.56
  -2  12  16    1.02    0.43
  -2  12  18    0.35    0.42
   2  12  18    2.12    0.58
   2 -12  18    0.81    0.62
  -2 -12  18    0.93    0.63
   2  12  20   -0.28    0.52
   2 -12  20    0.00    0.61
  -2 -12  20    0.69    0.64
  -2  13 -19   12.69    1.21
  -2  13 -19    9.85    1.05
   2  13 -19   11.87    1.15
   2 -13 -19   12.16    0.95
   2  13 -19   12.12    1.05
   2 -13 -17   23.70    1.23
  -2  13 -17   21.21    1.42
  -2 -13 -17   19.71    1.05
  -2  13 -17   21.34    1.36
   2  13 -17   21.38    1.27
   2  13 -17   23.35    1.42
   2 -13 -15   33.01    1.41
  -2 -13 -15   31.78    1.29
   2  13 -15   34.48    1.57
  -2  13 -15   32.63    1.64
  -2  13 -15   31.19    1.59
   2  13 -15   32.16    1.55
  -2  13 -13   35.23    1.62
   2  13 -13   34.84    1.53
   2 -13 -13   37.06    1.47
  -2  13 -13   31.65    1.56
  -2 -13 -13   37.14    1.36
   2  13 -13   35.27    1.54
  -2  13 -11   41.29    1.65
  -2 -13 -11   40.07    1.38
  -2  13 -11   39.97    1.71
   2  13 -11   42.19    1.67
   2 -13 -11   40.94    1.53
   2  13 -11   39.68    1.54
  -2  13  -9   44.25    1.61
   2 -13  -9   40.61    1.51
   2  13  -9   44.55    1.54
  -2  13  -9   42.56    1.74
  -2 -13  -9   44.58    1.43
   2  13  -9   41.77    1.64
   2  13  -7   41.27    1.38
  -2  13  -7   41.10    1.46
  -2 -13  -7   41.65    1.37
  -2  13  -7   39.18    1.66
   2  13  -7   41.75    1.63
   2 -13  -7   40.33    1.50
  -2  13  -5   47.56    1.46
   2  13  -5   44.14    1.33
  -2 -13  -5   45.17    1.45
   2  13  -5   45.88    1.71
  -2  13  -5   44.96    1.71
   2 -13  -5   45.61    1.56
   2 -13  -3   51.71    1.65
   2  13  -3   51.90    1.34
  -2  13  -3   52.52    1.83
  -2  13  -3   49.47    1.38
   2  13  -3   56.04    1.87
  -2 -13  -3   51.10    1.56
  -2  13  -1   82.28    2.23
   2  13  -1   82.43    1.52
  -2 -13  -1   87.42    2.07
  -2  13  -1   83.75    1.60
   2  13  -1   83.33    2.28
   2 -13  -1   80.30    2.06
  -2  13   1   83.53    1.39
   2  13   1   86.51    1.38
  -2 -13   1   82.40    2.06
  -2  13   1   81.47    2.20
   2  13   1   85.14    2.33
   2 -13   1   84.67    2.14
   2 -13   3   50.69    1.71
  -2 -13   3   55.21    1.76
   2  13   3   52.67    1.84
  -2  13   3   51.19    1.76
  -2  13   5   41.07    1.57
  -2 -13   5   47.28    1.68
   2 -13   5   46.10    1.68
   2  13   5   47.02    1.77
  -2 -13   7   38.90    1.60
   2  13   7   38.57    1.64
   2 -13   7   38.20    1.58
  -2  13   7   38.72    1.55
   2 -13   9   42.36    1.73
  -2 -13   9   42.55    1.75
   2  13   9   44.08    1.78
  -2  13   9   41.35    1.64
   2 -13  11   40.14    1.76
  -2 -13  11   36.87    1.69
   2  13  11   43.87    1.79
  -2  13  11   41.59    1.70
  -2 -13  13   33.93    1.70
  -2  13  13   34.95    1.58
   2  13  13   37.62    1.71
   2  13  15   32.51    1.67
   2 -13  15   34.46    1.79
  -2 -13  15   32.78    1.74
  -2  13  15   29.22    1.49
   2  13  17   21.26    1.38
   2 -13  17   21.95    1.53
  -2  13  17   18.83    1.21
  -2 -13  17   22.34    1.53
   2  13  19   11.38    1.11
   2 -13  19   12.16    1.23
  -2 -13  19   13.00    1.26
  -2  14 -16   15.02    1.20
   2  14 -16   13.94    1.14
  -2 -14 -16   11.57    0.86
   2 -14 -16   12.54    0.98
   2  14 -16   12.83    1.07
  -2  14 -16   13.77    1.19
  -2  14 -14    8.30    0.91
   2  14 -14    8.76    0.89
   2 -14 -14    8.03    0.79
  -2 -14 -14   10.25    0.79
   2  14 -14    9.07    0.91
  -2  14 -14   10.55    1.04
   2  14 -12   11.40    0.93
  -2  14 -12    9.73    0.91
   2 -14 -12    9.02    0.84
  -2  14 -12    9.30    0.95
  -2 -14 -12    9.93    0.78
   2  14 -12    8.98    0.88
   2 -14 -10   15.02    1.01
  -2  14 -10   15.80    1.05
  -2 -14 -10   15.71    0.93
   2  14 -10   16.55    1.02
   2  14 -10   14.55    1.08
  -2  14 -10   15.94    1.16
   2  14  -8   32.11    1.31
  -2  14  -8   29.79    1.32
  -2  14  -8   29.07    1.50
   2  14  -8   29.57    1.47
   2 -14  -8   28.88    1.35
  -2 -14  -8   31.25    1.27
  -2  14  -6   36.55    1.36
   2  14  -6   36.63    1.29
   2  14  -6   33.33    1.54
   2 -14  -6   33.41    1.43
  -2 -14  -6   33.71    1.33
  -2  14  -6   33.56    1.59
  -2 -14  -4   21.28    1.07
   2  14  -4   22.24    0.94
  -2  14  -4   21.71    0.99
  -2  14  -4   22.58    1.30
   2 -14  -4   20.76    1.14
   2  14  -4   20.97    1.25
  -2 -14  -2   22.44    1.13
  -2  14  -2   19.32    0.87
   2  14  -2   21.11    0.85
   2 -14  -2   16.58    1.03
   2  14  -2   18.36    1.17
  -2  14  -2   21.28    1.23
  -2 -14   0   20.48    1.11
   2 -14   0   19.43    1.11
  -2  14   0   19.03    1.18
   2  14   0   20.45    1.23
   2  14   2   20.47    1.25
  -2  14   2   22.20    1.26
  -2 -14   2   19.37    1.10
   2 -14   2   21.71    1.18
   2 -14   4   20.82    1.20
  -2 -14   4   19.66    1.15
  -2  14   4   21.26    1.22
   2  14   4   22.68    1.32
   2 -14   6   35.44    1.58
  -2 -14   6   34.49    1.57
   2  14   6   35.27    1.64
  -2  14   6   36.56    1.58
   2 -14   8   27.30    1.46
  -2 -14   8   28.04    1.47
  -2  14   8   28.34    1.42
   2  14   8   26.36    1.45
   2 -14  10   14.90    1.14
   2  14  10   17.23    1.22
  -2 -14  10   15.96    1.19
  -2  14  10   15.36    1.10
   2  14  12   10.90    1.03
   2 -14  12    9.55    1.02
  -2 -14  12    9.48    1.01
  -2  14  12   11.23    1.01
  -2  14  14    9.68    0.96
  -2 -14  14   10.63    1.08
   2  14  14    9.51    0.98
   2 -14  14    7.82    1.00
   2  14  16   13.57    1.23
   2 -14  16   13.12    1.26
  -2 -14  16   11.31    1.18
  -2  14  16   11.71    1.09
   2 -15 -15   19.84    1.25
  -2  15 -15   24.31    1.51
   2  15 -15   21.67    1.39
   2  15 -15   21.01    1.35
  -2  15 -15   23.55    1.55
  -2  15 -13    5.97    0.82
  -2 -15 -13    7.27    0.73
   2 -15 -13    5.21    0.74
  -2  15 -13    6.17    0.87
   2  15 -13    6.15    0.81
   2  15 -13    6.72    0.85
   2  15 -11    7.50    0.88
   2 -15 -11    9.58    0.90
   2  15 -11    7.53    0.79
  -2  15 -11    7.44    0.92
  -2 -15 -11    8.31    0.77
  -2  15 -11    8.09    0.86
  -2  15  -9   18.63    1.13
   2  15  -9   20.97    1.14
  -2 -15  -9   19.50    1.08
   2 -15  -9   17.70    1.13
  -2  15  -9   17.83    1.27
   2  15  -9   19.71    1.29
  -2 -15  -7    5.01    0.64
   2  15  -7    4.26    0.56
  -2  15  -7    3.48    0.58
   2 -15  -7    5.65    0.70
  -2  15  -7    3.72    0.70
   2  15  -7    5.09    0.77
  -2  15  -5    9.01    0.74
   2  15  -5    6.24    0.60
  -2  15  -5    9.09    0.94
   2  15  -5    8.78    0.90
   2 -15  -5    9.53    0.85
  -2 -15  -5    8.21    0.76
  -2 -15  -3   23.39    1.20
  -2  15  -3   25.74    1.43
   2  15  -3   23.27    1.35
   2 -15  -3   25.13    1.30
   2 -15  -1   13.75    0.99
  -2 -15  -1   13.14    0.95
  -2  15  -1   14.18    1.07
   2  15  -1   14.24    1.13
  -2 -15   1   12.84    0.95
   2  15   1   13.83    1.08
  -2  15   1   13.16    1.04
   2 -15   1   15.33    1.05
  -2 -15   3   25.12    1.32
   2  15   3   26.50    1.49
  -2  15   3   24.27    1.36
   2 -15   3   23.19    1.29
   2 -15   5    8.81    0.88
  -2  15   5    8.67    0.90
  -2 -15   5    6.06    0.78
   2  15   5    8.72    0.93
   2 -15   7    4.26    0.68
  -2 -15   7    3.81    0.67
   2  15   7    4.31    0.75
  -2  15   7    4.74    0.73
   2 -15   9   20.54    1.34
  -2 -15   9   19.70    1.33
  -2  15   9   19.78    1.25
   2  15   9   19.94    1.35
   2 -15  11    8.31    1.01
  -2 -15  11    7.86    0.97
  -2  15  11    7.48    0.88
   2  15  11    9.09    1.04
   2 -15  13    4.79    0.89
  -2  15  13    7.73    0.92
  -2 -15  13    7.21    0.98
   2  15  13    7.05    0.94
   2 -15  15   21.67    1.58
   2  15  15   23.28    1.59
  -2  15  15   22.61    1.44
  -2 -15  15   21.06    1.55
  -2  16 -12    9.23    0.97
   2  16 -12   10.27    0.96
   2  16 -12    8.18    0.98
   2 -16 -12   10.27    0.99
  -2  16 -12    8.64    1.02
  -2 -16 -12    8.43    0.81
  -2 -16 -10   -0.15    0.47
  -2  16 -10    0.24    0.56
  -2  16 -10    0.43    0.49
   2  16 -10   -0.47    0.44
   2  16 -10   -0.16    0.51
   2 -16 -10   -0.26    0.49
   2  16  -8    7.22    0.73
   2 -16  -8    6.65    0.79
  -2  16  -8    7.24    0.93
   2  16  -8    7.79    0.95
  -2 -16  -8    8.76    0.82
   2 -16  -6   -0.03    0.48
  -2 -16  -6    0.34    0.42
   2  16  -6    0.87    0.53
  -2  16  -6    0.19    0.54
  -2 -16  -4    7.92    0.79
   2  16  -4    9.07    0.96
  -2  16  -4    7.89    0.94
   2 -16  -4    7.65    0.82
  -2 -16  -2    2.46    0.55
   2 -16  -2    4.41    0.72
  -2  16  -2    2.99    0.67
   2  16  -2    3.51    0.74
  -2 -16   0    6.34    0.78
  -2  16   0    5.05    0.78
   2  16   0    5.76    0.83
   2  16   2    2.43    0.65
   2 -16   2    2.78    0.61
  -2 -16   2    2.69    0.63
  -2  16   2    2.79    0.65
   2 -16   4    7.01    0.86
  -2 -16   4    8.71    0.90
  -2  16   4    8.40    0.96
   2  16   4    9.55    1.02
   2  16   6    0.16    0.55
  -2 -16   6    1.21    0.55
   2 -16   6   -0.09    0.46
  -2  16   6    0.43    0.49
  -2  16   8    9.66    0.98
   2 -16   8   11.01    1.06
  -2 -16   8    9.65    1.02
   2  16   8    8.97    1.03
   2  16  10    0.43    0.61
  -2 -16  10   -0.12    0.56
   2 -16  10   -0.35    0.52
  -2  16  10    0.32    0.54
  -2 -16  12    9.61    1.11
   2 -16  12   10.77    1.20
  -2  16  12   11.01    1.11
   2  16  12    8.88    1.08
  -2  17  -7   52.18    2.23
   2  17  -7   54.49    2.22
  -2 -17  -7   52.51    1.90
   2 -17  -7   49.43    1.95
   2 -17  -5   31.55    1.57
   2  17  -5   33.62    1.77
  -2  17  -5   29.59    1.73
  -2 -17  -3   67.05    2.16
   2  17  -3   63.27    2.38
  -2  17  -3   66.98    2.46
   2 -17  -3   65.31    2.24
  -2 -17  -1   60.33    2.10
  -2  17  -1   55.19    2.21
   2  17  -1   63.73    2.39
   2 -17  -1   60.40    2.15
  -2 -17   1   58.72    2.11
   2 -17   1   60.33    2.18
  -2  17   1   61.03    2.29
   2  17   1   59.34    2.33
   2  17   3   65.72    2.47
  -2 -17   3   63.90    2.25
   2 -17   3   67.14    2.35
  -2  17   3   63.34    2.35
  -2 -17   5   34.75    1.75
   2 -17   5   32.61    1.70
   2  17   5   36.07    1.88
  -2  17   5   34.82    1.75
  -2  17   7   51.99    2.13
   2 -17   7   52.04    2.17
   2  17   7   53.32    2.29
  -2 -17   7   47.46    2.08
  -3   0 -27    1.05    0.57
   3   0 -27    0.83    0.50
  -3   0 -25    0.77    0.53
  -3   0 -25    0.67    0.38
   3   0 -25    0.24    0.43
  -3   0 -23   -0.12    0.35
   3   0 -23    0.43    0.41
  -3   0 -23    0.08    0.43
  -3   0 -21    0.02    0.42
   3   0 -21   -0.23    0.34
  -3   0 -21    0.17    0.32
  -3   0 -19   -0.01    0.29
   3   0 -19    0.56    0.35
  -3   0 -17   -0.03    0.28
   3   0 -17    0.02    0.31
   3   0 -15    0.09    0.27
  -3   0 -15    0.02    0.24
  -3   0 -13   -0.11    0.19
   3   0 -13    0.05    0.24
  -3   0 -13    0.47    0.25
  -3   0 -11    0.19    0.15
   3   0 -11   -0.07    0.21
  -3   0  -9    0.21    0.22
  -3   0  -9   -0.25    0.22
   3   0  -9    0.17    0.18
  -3   0  -9   -0.05    0.12
  -3   0  -9   -0.13    0.21
   3   0  -7   -0.01    0.16
   3   0  -7    0.12    0.22
  -3   0  -7    0.10    0.20
  -3   0  -7    0.11    0.17
  -3   0  -7    0.11    0.10
  -3   0  -7   -0.09    0.18
   3   0  -5    0.04    0.16
   3   0  -5    0.31    0.16
  -3   0  -5    0.17    0.17
  -3   0  -5   -0.02    0.16
  -3   0  -5    0.02    0.15
  -3   0  -5    0.01    0.07
  -3   0  -3    0.08    0.15
   3   0  -3    0.08    0.13
   3   0  -3    0.24    0.15
  -3   0  -3    0.14    0.17
  -3   0  -3    0.12    0.06
  -3   0  -3    0.14    0.13
  -3   0  -1    0.14    0.09
   3   0  -1    0.07    0.11
   3   0  -1    0.13    0.13
  -3   0  -1    0.04    0.15
   3   0  -1    0.09    0.12
  -3   0  -1   -0.07    0.16
  -3   0  -1   -0.03    0.13
  -3   0   1   -0.06    0.12
   3   0   1   -0.07    0.16
  -3   0   1    0.20    0.14
   3   0   1   -0.02    0.08
  -3   0   1    0.12    0.13
  -3   0   3    0.24    0.11
  -3   0   3    0.18    0.14
  -3   0   3    0.42    0.16
  -3   0   3    0.47    0.12
   3   0   3    0.20    0.08
   3   0   3    0.01    0.16
  -3   0   5    0.08    0.07
   3   0   5   -0.04    0.16
  -3   0   5    0.09    0.16
  -3   0   5   -0.03    0.08
   3   0   5    0.02    0.09
  -3   0   5   -0.01    0.15
  -3   0   7   -0.15    0.19
   3   0   7    0.11    0.10
   3   0   7    0.05    0.19
  -3   0   7   -0.12    0.20
   3   0   9    0.28    0.15
  -3   0   9    0.22    0.21
  -3   0   9   -0.24    0.24
   3   0   9   -0.05    0.22
  -3   0  11   -0.07    0.25
   3   0  11   -0.05    0.18
   3   0  11    0.06    0.28
   3   0  13    0.21    0.26
  -3   0  13    0.16    0.26
   3   0  13    0.22    0.20
   3   0  15    0.12    0.33
  -3   0  15    0.22    0.29
   3   0  15   -0.08    0.22
  -3   0  17   -0.05    0.38
   3   0  17    0.18    0.36
   3   0  17    0.06    0.25
   3   0  19    0.17    0.40
   3   0  19    0.05    0.28
  -3   0  19   -0.04    0.36
   3   0  21    0.09    0.32
  -3   0  21   -0.23    0.39
  -3   0  23   -0.64    0.52
   3   0  23    0.61    0.40
  -3   0  25   -1.03    0.57
   3   0  25    0.05    0.41
  -3   0  27    0.14    0.54
   3   0  27    0.58    0.52
   3   1 -28   13.67    1.13
   3  -1 -28   14.43    1.06
  -3  -1 -28   13.19    1.13
   3  -1 -28   14.35    1.14
  -3   1 -28   14.34    1.23
  -3  -1 -26    7.89    0.87
   3  -1 -26    7.58    0.78
  -3   1 -26    8.52    0.75
   3   1 -26    9.30    0.91
  -3   1 -26    7.38    0.88
  -3  -1 -24   11.22    0.81
  -3   1 -24   11.08    1.02
  -3   1 -24   12.97    0.88
  -3  -1 -24   10.81    0.93
   3  -1 -24   13.65    0.94
   3   1 -24   11.86    0.94
  -3   1 -22   15.65    1.10
   3   1 -22   14.66    0.99
   3  -1 -22   16.93    0.98
  -3  -1 -22   15.30    0.91
  -3  -1 -22   14.85    1.03
  -3   1 -22   14.83    0.90
   3   1 -20   30.32    1.29
   3  -1 -20   31.87    1.22
  -3   1 -20   30.94    1.19
  -3  -1 -20   30.55    1.18
  -3  -1 -18   19.72    0.92
   3   1 -18   22.10    1.06
  -3   1 -18   19.86    0.92
   3  -1 -18   23.41    1.00
   3   1 -16   59.70    1.59
  -3   1 -16   59.92    1.50
  -3  -1 -16   60.56    1.51
   3  -1 -16   58.51    1.46
   3   1 -14  106.32    1.97
   3  -1 -14  105.89    1.80
  -3  -1 -14  105.32    1.89
  -3  -1 -14  105.62    1.60
  -3   1 -14  108.81    1.93
   3  -1 -12   98.70    1.60
  -3  -1 -12   92.96    1.69
   3   1 -12   96.92    1.75
  -3   1 -12   97.25    1.72
  -3  -1 -12   96.12    1.35
  -3   1 -12   93.28    1.43
   3  -1 -10  152.86    1.82
  -3   1 -10  150.00    1.61
   3   1 -10  155.77    2.06
  -3  -1 -10  152.87    2.06
  -3  -1 -10  154.92    1.49
  -3  -1 -10  149.18    1.92
  -3   1 -10  154.42    2.07
  -3   1  -8  102.71    1.19
   3  -1  -8  101.76    1.66
  -3   1  -8  101.33    1.61
   3   1  -8  103.67    1.52
   3  -1  -8  104.13    1.37
   3   1  -8  101.21    0.67
  -3  -1  -8  104.21    1.00
  -3  -1  -8  104.01    1.47
  -3   1  -8  102.99    1.59
  -3  -1  -8  106.31    1.62
   3   1  -8  104.42    1.66
   3  -1  -6   74.22    1.28
  -3  -1  -6   73.04    0.60
   3   1  -6   74.36    1.19
   3  -1  -6   74.26    1.06
  -3  -1  -6   75.20    1.28
   3   1  -6   75.63    1.29
  -3  -1  -6   73.63    1.11
  -3   1  -6   71.98    1.21
  -3   1  -6   71.37    1.27
   3   1  -6   74.34    0.67
  -3   1  -6   73.83    0.88
   3   1  -4  390.93    2.57
  -3   1  -4  368.54    2.47
   3  -1  -4  392.16    2.62
  -3   1  -4  363.21    1.77
  -3   1  -4  397.23    2.74
   3  -1  -4  354.64    1.60
  -3  -1  -4  360.75    2.19
   3  -1  -4  365.71    2.40
   3   1  -4  369.82    2.39
  -3  -1  -4  397.48    2.67
   3  -1  -4  363.55    2.11
   3   1  -4  361.59    1.71
  -3  -1  -2  316.77    2.20
  -3   1  -2  326.29    2.07
   3   1  -2  312.16    1.95
   3  -1  -2  289.22    1.78
  -3  -1  -2  295.39    1.87
   3   1  -2  297.28    1.75
   3  -1  -2  308.17    1.79
   3  -1  -2  302.71    1.92
  -3   1  -2  308.69    2.25
  -3   1  -2  307.83    1.50
   3   1   0  200.48    1.62
   3   1   0  195.15    1.22
  -3   1   0  193.02    1.47
  -3   1   0  190.18    1.32
  -3  -1   0  203.31    1.51
  -3  -1   0  194.85    1.19
   3   1   0  197.60    1.49
   3  -1   0  195.91    1.61
   3  -1   0  212.81    1.60
  -3  -1   0  191.06    1.56
  -3   1   0  195.93    1.60
  -3  -1   2  296.24    1.87
   3  -1   2  303.88    1.56
  -3   1   2  293.22    1.75
   3  -1   2  319.41    2.27
   3  -1   2  304.74    2.08
   3   1   2  306.08    1.95
   3   1   2  300.33    2.18
  -3  -1   2  307.83    2.00
  -3  -1   2  313.04    1.78
  -3   1   2  287.68    1.81
   3   1   4  391.44    2.67
  -3  -1   4  382.26    2.48
  -3   1   4  365.02    2.22
   3  -1   4  358.33    2.59
   3   1   4  354.01    2.31
  -3   1   4  365.60    1.65
   3  -1   4  375.12    2.53
   3  -1   4  362.78    1.79
  -3  -1   4  374.18    2.49
  -3  -1   4  367.32    1.71
   3   1   6   72.86    1.25
   3  -1   6   71.59    0.89
  -3   1   6   75.02    1.15
   3  -1   6   70.87    1.27
  -3  -1   6   75.22    1.26
   3   1   6   72.57    0.64
   3   1   6   76.94    1.21
  -3  -1   6   76.04    0.69
   3  -1   6   74.97    1.29
  -3  -1   6   73.15    1.26
  -3   1   6   74.29    1.26
   3  -1   8  106.53    1.27
   3  -1   8  105.20    1.65
  -3  -1   8  108.12    0.71
  -3   1   8  105.26    1.55
  -3   1   8  106.11    1.66
   3   1   8  103.68    1.56
   3   1   8  103.82    1.02
   3  -1   8  103.07    1.67
  -3  -1   8  106.18    1.68
  -3  -1   8  108.12    1.70
  -3   1  10  157.59    2.19
  -3   1  10  152.28    2.06
  -3  -1  10  153.98    2.20
   3   1  10  153.78    2.10
   3   1  10  153.05    1.50
   3  -1  10  153.30    2.24
   3  -1  10  156.00    1.76
   3  -1  12  100.27    1.98
   3   1  12   99.01    1.40
   3  -1  12   96.69    1.52
  -3   1  12   95.25    1.85
   3   1  12   94.19    1.80
  -3  -1  12   96.09    1.86
   3  -1  14  103.72    1.73
   3   1  14  108.58    1.63
  -3  -1  14  106.06    2.09
  -3   1  14  102.87    2.03
   3   1  14  104.31    2.05
   3  -1  14  106.89    2.16
   3  -1  16   62.83    1.79
  -3  -1  16   56.69    1.64
   3  -1  16   61.67    1.47
  -3   1  16   63.38    1.70
   3   1  16   55.82    1.62
   3   1  16   62.48    1.37
   3   1  18   20.56    1.07
   3  -1  18   21.75    1.15
  -3   1  18   21.25    1.08
  -3  -1  18   22.14    1.12
   3   1  18   21.25    0.90
   3  -1  18   22.54    0.98
  -3   1  20   32.54    1.37
   3   1  20   31.86    1.16
   3  -1  20   29.50    1.19
   3  -1  22   15.34    0.94
  -3   1  22   15.11    1.05
   3   1  22   13.66    0.84
   3   1  24   12.54    0.86
   3  -1  24   13.12    0.94
  -3   1  24   12.65    1.02
  -3  -1  24   11.76    0.99
  -3   1  26    7.89    0.91
   3   1  26   10.42    0.85
  -3  -1  26    8.71    0.96
   3  -1  26    8.81    0.84
   3  -1  28   14.28    1.12
  -3  -1  28   15.74    1.29
   3  -2 -27    9.11    0.91
  -3  -2 -27    9.40    0.94
   3   2 -27   11.06    1.03
   3  -2 -27   10.29    0.89
  -3   2 -27    9.03    1.02
  -3   2 -25    0.02    0.50
  -3  -2 -25    1.30    0.48
  -3  -2 -25    0.53    0.36
   3  -2 -25    0.29    0.44
   3  -2 -25    0.50    0.43
  -3   2 -25    0.52    0.40
   3   2 -25   -0.07    0.43
  -3  -2 -25   -0.11    0.35
  -3  -2 -23    0.80    0.41
   3  -2 -23    0.23    0.37
  -3   2 -23    0.97    0.41
   3   2 -23   -0.51    0.46
  -3  -2 -23    0.10    0.32
  -3   2 -23    0.09    0.45
   3  -2 -23   -0.13    0.34
  -3   2 -21    6.35    0.76
  -3  -2 -21    7.07    0.71
   3  -2 -21    7.01    0.62
  -3  -2 -21    7.69    0.66
  -3   2 -21    8.52    0.70
   3   2 -21    7.89    0.77
  -3  -2 -19    1.71    0.42
   3   2 -19    1.40    0.42
   3   2 -19    1.33    0.18
  -3   2 -19    1.01    0.36
   3  -2 -19    2.25    0.40
   3   2 -17   30.04    1.23
   3  -2 -17   30.26    1.05
  -3  -2 -17   29.16    1.10
  -3   2 -17   29.50    1.10
   3   2 -17   28.92    0.55
   3   2 -17   25.73    0.56
   3  -2 -15    1.44    0.31
   3   2 -15    2.15    0.40
  -3  -2 -15    1.63    0.29
  -3  -2 -15    1.29    0.32
  -3   2 -15    1.75    0.35
   3   2 -15    1.42    0.17
  -3  -2 -13    3.51    0.32
   3   2 -13    3.79    0.45
   3  -2 -13    3.76    0.37
  -3   2 -13    4.19    0.44
   3   2 -13    3.84    0.21
  -3  -2 -13    4.89    0.45
   3  -2 -11    9.13    0.47
   3   2 -11    9.24    0.30
   3   2 -11    9.57    0.59
  -3   2 -11    9.45    0.48
  -3  -2 -11    9.38    0.41
  -3   2 -11    9.61    0.59
   3  -2  -9    3.65    0.37
   3   2  -9    3.14    0.38
  -3   2  -9    3.55    0.38
   3  -2  -9    3.89    0.30
  -3  -2  -9    3.97    0.33
   3   2  -9    3.69    0.21
  -3   2  -9    3.22    0.29
  -3  -2  -9    4.04    0.24
  -3  -2  -7   60.08    1.01
  -3  -2  -7   61.64    0.60
   3  -2  -7   59.56    0.93
   3   2  -7   61.06    1.19
   3  -2  -7   59.00    1.22
   3  -2  -7   61.62    0.62
  -3   2  -7   65.00    1.28
  -3   2  -7   61.21    1.24
  -3   2  -7   60.91    0.96
  -3  -2  -7   60.71    1.20
   3   2  -7   57.67    1.20
  -3  -2  -7   62.15    0.65
   3   2  -7   60.02    0.75
   3  -2  -5    1.69    0.25
   3   2  -5    2.04    0.18
  -3  -2  -5    1.79    0.24
   3  -2  -5    1.98    0.25
   3   2  -5    1.13    0.21
   3  -2  -5    1.85    0.19
  -3   2  -5    1.59    0.19
   3  -2  -5    1.60    0.15
  -3   2  -5    1.84    0.26
  -3  -2  -5    1.71    0.19
  -3   2  -5    1.66    0.25
   3   2  -5    1.52    0.23
  -3  -2  -3   74.99    1.16
   3  -2  -3   76.30    0.93
   3   2  -3   78.33    1.11
   3   2  -3   77.98    0.95
   3  -2  -3   79.91    1.10
  -3   2  -3   79.94    0.95
  -3  -2  -3   82.16    0.98
  -3   2  -3   79.83    1.23
  -3   2  -3   78.70    1.15
   3   2  -3   77.68    1.07
   3  -2  -3   80.02    0.93
   3   2  -1    0.64    0.18
   3   2  -1    0.62    0.16
   3  -2  -1    0.87    0.16
  -3  -2  -1    0.81    0.14
   3   2  -1    0.64    0.13
  -3   2  -1    0.73    0.13
   3  -2  -1    0.84    0.18
  -3   2  -1    0.49    0.18
  -3   2  -1    0.51    0.15
  -3  -2  -1    0.55    0.10
   3  -2  -1    0.98    0.16
  -3  -2  -1    0.74    0.18
  -3   2   1    0.58    0.15
  -3   2   1    0.40    0.12
   3   2   1    0.75    0.15
   3  -2   1    0.76    0.19
  -3  -2   1    0.58    0.15
   3   2   1    0.76    0.10
   3  -2   1    0.69    0.16
   3   2   1    0.54    0.17
  -3   2   1    0.70    0.16
   3  -2   1    0.57    0.13
  -3  -2   1    0.59    0.16
  -3  -2   1    0.57    0.14
   3   2   3   78.46    1.22
   3  -2   3   79.93    1.17
  -3  -2   3   77.64    1.13
  -3  -2   3   76.71    1.08
  -3  -2   3   78.76    0.95
  -3   2   3   80.36    0.97
  -3   2   3   79.20    1.13
   3  -2   3   79.37    1.01
  -3   2   3   77.58    0.91
   3  -2   3   79.01    1.25
   3   2   3   78.50    1.00
  -3  -2   5    1.70    0.24
  -3   2   5    1.95    0.21
   3  -2   5    2.09    0.20
  -3  -2   5    1.90    0.26
   3  -2   5    1.82    0.26
   3   2   5    1.87    0.22
  -3  -2   5    1.84    0.17
  -3   2   5    1.68    0.15
   3  -2   5    1.29    0.23
   3   2   5    1.80    0.27
   3   2   7   63.93    1.25
   3  -2   7   61.18    0.99
  -3  -2   7   60.80    0.80
  -3  -2   7   60.65    1.26
  -3   2   7   60.52    1.06
  -3  -2   7   60.45    1.24
   3  -2   7   61.10    1.28
   3   2   7   61.77    1.10
   3  -2   7   62.53    1.28
  -3   2   7   61.15    0.62
   3   2   9    3.53    0.36
  -3   2   9    4.44    0.37
   3  -2   9    4.37    0.33
  -3  -2   9    3.85    0.40
   3   2   9    3.67    0.36
   3  -2   9    3.59    0.41
  -3  -2   9    3.64    0.21
  -3   2  11    8.81    0.54
   3  -2  11    9.02    0.50
  -3  -2  11    9.27    0.32
   3   2  11    9.95    0.59
  -3  -2  11    8.72    0.60
   3   2  11    9.12    0.56
   3   2  11    9.69    0.41
   3  -2  11    9.73    0.65
   3   2  13    3.70    0.32
   3  -2  13    3.67    0.47
   3  -2  13    3.16    0.37
  -3   2  13    3.98    0.45
  -3  -2  13    3.72    0.22
  -3  -2  13    3.27    0.43
   3   2  13    3.38    0.42
   3   2  15    1.87    0.37
   3   2  15    1.57    0.29
  -3   2  15    0.91    0.36
  -3  -2  15    0.87    0.32
   3  -2  15    1.40    0.41
   3  -2  15    1.16    0.31
   3   2  17   31.75    1.24
   3  -2  17   31.77    1.36
   3   2  17   30.78    0.99
  -3  -2  17   31.79    1.31
   3  -2  17   28.67    1.09
  -3   2  17   29.89    1.23
   3   2  19    0.81    0.40
   3   2  19    0.55    0.29
   3  -2  19    0.64    0.42
  -3  -2  19    1.89    0.52
  -3   2  19    2.00    0.49
   3  -2  19    1.16    0.37
  -3  -2  21    7.64    0.79
   3   2  21    7.55    0.63
   3  -2  21    8.16    0.73
  -3  -2  23   -0.05    0.44
   3  -2  23    0.63    0.46
   3  -2  25   -0.32    0.43
  -3  -2  25    0.67    0.58
   3  -2  27   10.30    0.98
  -3  -2  27   10.52    1.08
  -3   3 -28    4.29    0.85
  -3  -3 -28    3.50    0.68
   3  -3 -28    3.37    0.67
   3   3 -28    4.59    0.79
  -3  -3 -26    5.08    0.70
   3  -3 -26    6.30    0.78
   3   3 -26    7.39    0.87
   3  -3 -26    6.29    0.67
  -3   3 -26    4.73    0.65
  -3   3 -26    5.01    0.88
  -3   3 -24    2.20    0.48
   3   3 -24    3.45    0.68
  -3  -3 -24    3.06    0.59
  -3  -3 -24    2.27    0.43
  -3   3 -24    2.06    0.59
   3  -3 -24    2.88    0.57
  -3  -3 -24    2.40    0.49
   3  -3 -24    2.94    0.49
  -3   3 -22    3.85    0.69
  -3   3 -22    3.99    0.55
   3  -3 -22    4.02    0.58
  -3  -3 -22    2.92    0.42
   3  -3 -22    3.56    0.48
   3   3 -22    3.71    0.63
  -3  -3 -22    3.92    0.54
  -3  -3 -22    2.59    0.47
  -3  -3 -20    5.77    0.58
   3  -3 -20    4.97    0.51
   3  -3 -20    4.92    0.59
  -3  -3 -20    3.47    0.42
   3   3 -20    4.12    0.63
  -3  -3 -20    4.80    0.57
  -3   3 -20    4.32    0.53
  -3   3 -20    4.23    0.66
  -3  -3 -18   16.92    0.89
   3  -3 -18   16.50    0.91
  -3  -3 -18   16.55    0.72
   3  -3 -18   16.04    0.76
   3   3 -18   14.33    0.93
  -3   3 -18   15.41    0.85
   3   3 -18   16.54    0.52
   3  -3 -16    1.33    0.12
   3  -3 -16    1.87    0.40
  -3   3 -16    1.50    0.38
   3   3 -16    0.85    0.33
   3  -3 -16    1.15    0.11
  -3  -3 -16    1.30    0.25
   3  -3 -16    0.95    0.25
   3   3 -16    1.23    0.21
  -3  -3 -16    1.79    0.38
  -3  -3 -14   58.79    1.09
   3   3 -14   56.81    0.91
   3  -3 -14   59.21    1.22
   3  -3 -14   57.74    1.47
  -3   3 -14   58.93    1.49
   3  -3 -14   57.94    0.63
   3   3 -14   53.58    1.52
  -3  -3 -14   56.46    1.17
   3  -3 -14   53.28    0.62
   3  -3 -12   54.02    0.64
  -3  -3 -12   53.50    1.01
   3  -3 -12   49.48    1.28
  -3  -3 -12   53.38    0.91
   3   3 -12   49.29    1.37
   3  -3 -12   53.77    1.06
   3   3 -12   52.54    0.86
  -3   3 -12   53.83    1.37
   3  -3 -10   32.69    0.98
  -3  -3 -10   35.16    0.65
   3   3 -10   36.21    1.11
   3  -3 -10   35.56    0.79
  -3  -3 -10   36.56    0.87
   3  -3 -10   35.58    0.55
  -3   3 -10   37.64    1.09
   3   3 -10   38.43    0.72
  -3  -3 -10   37.44    0.73
  -3   3 -10   36.39    0.93
   3  -3  -8   10.23    0.53
  -3  -3  -8   10.09    0.30
   3  -3  -8   10.37    0.40
   3   3  -8    8.74    0.54
  -3  -3  -8   10.09    0.34
  -3  -3  -8    9.89    0.42
   3  -3  -8    9.55    0.32
  -3   3  -8   11.58    0.62
   3   3  -8   10.18    0.39
  -3   3  -8    9.67    0.46
   3   3  -6   74.03    1.00
   3   3  -6   73.43    1.31
   3  -3  -6   72.02    1.32
  -3  -3  -6   77.33    1.03
   3  -3  -6   75.01    0.94
  -3  -3  -6   77.15    0.72
  -3  -3  -6   78.28    0.65
   3   3  -6   72.47    1.29
  -3   3  -6   75.51    1.36
   3  -3  -6   74.36    0.91
  -3   3  -6   75.25    1.41
  -3   3  -6   73.38    1.15
  -3  -3  -6   73.98    1.32
   3   3  -4   44.92    0.92
   3  -3  -4   43.38    0.69
  -3   3  -4   43.49    0.85
  -3  -3  -4   44.64    0.73
   3  -3  -4   42.00    0.74
  -3   3  -4   42.65    0.93
   3   3  -4   44.20    0.80
  -3  -3  -4   42.61    0.95
  -3  -3  -4   44.95    0.47
   3  -3  -4   44.91    0.91
   3   3  -4   43.44    0.92
   3  -3  -2   81.91    1.13
  -3   3  -2   81.06    1.14
   3   3  -2   83.24    1.14
   3   3  -2   84.51    1.16
  -3  -3  -2   82.60    0.76
   3  -3  -2   84.40    1.14
   3   3  -2   85.33    1.10
  -3  -3  -2   86.05    1.01
  -3   3  -2   83.30    1.10
   3  -3  -2   84.49    0.99
  -3   3  -2   83.08    1.29
  -3  -3  -2   81.68    1.23
   3   3   0   60.27    0.77
  -3  -3   0   59.63    0.90
   3   3   0   60.35    0.89
   3  -3   0   60.12    0.92
   3  -3   0   60.05    0.90
   3  -3   0   58.36    1.02
  -3   3   0   60.84    1.03
  -3  -3   0   59.83    0.79
   3   3   0   60.16    1.02
  -3   3   0   61.00    0.92
  -3   3   0   59.14    0.93
  -3  -3   0   58.19    1.00
  -3  -3   2   82.33    1.16
  -3   3   2   79.14    1.14
  -3  -3   2   83.36    1.11
  -3   3   2   82.20    0.96
   3   3   2   86.38    0.76
   3  -3   2   83.85    1.16
   3   3   2   86.67    1.01
  -3   3   2   84.90    1.12
   3  -3   2   83.25    1.31
   3  -3   2   82.38    1.17
  -3  -3   2   81.92    1.12
   3   3   2   84.79    1.29
   3  -3   4   43.01    1.01
  -3  -3   4   44.59    0.97
   3   3   4   44.52    0.44
  -3  -3   4   45.05    0.82
  -3   3   4   44.23    0.75
  -3   3   4   44.93    0.74
  -3   3   4   44.35    0.93
   3   3   4   44.47    0.99
   3   3   4   43.26    0.76
   3  -3   4   42.43    0.96
   3  -3   4   43.49    0.87
  -3  -3   4   46.17    0.95
  -3   3   6   76.88    1.08
  -3  -3   6   74.52    1.34
  -3  -3   6   74.78    1.39
   3  -3   6   77.16    1.44
  -3   3   6   77.19    0.95
  -3  -3   6   76.61    1.07
   3  -3   6   75.94    1.20
   3   3   6   78.12    1.14
   3  -3   6   73.93    1.40
   3   3   6   75.11    1.36
  -3  -3   8   10.24    0.42
   3   3   8   10.56    0.58
   3   3   8   10.85    0.50
  -3   3   8   11.12    0.49
  -3  -3   8    8.76    0.54
   3  -3   8    9.02    0.46
  -3   3   8   10.05    0.33
   3  -3   8   10.48    0.62
  -3  -3  10   38.07    0.75
  -3   3  10   36.02    0.94
   3   3  10   36.16    0.96
   3  -3  10   35.42    0.96
  -3   3  10   35.76    0.55
   3   3  10   37.80    1.08
  -3  -3  10   34.86    1.11
   3  -3  10   36.39    1.17
   3   3  12   55.89    1.36
  -3   3  12   49.55    1.21
  -3  -3  12   52.64    0.88
  -3  -3  12   50.80    1.43
   3   3  12   52.25    1.26
  -3   3  12   53.10    0.66
   3  -3  12   51.50    1.48
   3  -3  12   55.71    1.28
   3  -3  14   58.76    1.71
  -3  -3  14   57.92    1.63
   3   3  14   58.65    1.45
  -3  -3  14   57.79    0.96
   3  -3  14   54.83    1.40
   3   3  14   59.73    1.49
   3  -3  16    0.60    0.42
   3   3  16    1.36    0.38
   3  -3  16    0.97    0.33
  -3  -3  16    0.92    0.38
  -3  -3  16    1.29    0.22
   3   3  18   18.26    0.96
   3  -3  18   18.10    0.94
  -3  -3  18   16.14    1.02
   3  -3  18   19.32    1.14
   3  -3  20    5.92    0.63
  -3  -3  20    4.61    0.67
   3  -3  22    3.76    0.58
  -3  -3  22    2.71    0.62
   3  -3  24    2.53    0.55
  -3  -3  24    1.85    0.65
  -3  -3  26    6.22    0.90
   3  -3  26    5.02    0.74
  -3  -3  28    3.02    0.76
   3  -3  28    3.02    0.71
  -3   4 -27    1.43    0.60
   3  -4 -27    1.37    0.55
   3   4 -27    0.36    0.55
  -3   4 -25    5.92    0.87
   3  -4 -25    5.44    0.67
  -3  -4 -25    4.97    0.63
   3  -4 -25    4.82    0.61
   3   4 -25    4.22    0.74
  -3  -4 -25    6.41    0.71
  -3   4 -25    5.33    0.67
  -3   4 -23   14.18    1.14
  -3  -4 -23   14.86    0.93
   3  -4 -23   14.32    0.99
  -3  -4 -23   16.53    0.86
  -3  -4 -23   16.38    0.99
   3   4 -23   15.46    1.15
  -3   4 -23   15.88    0.98
   3  -4 -23   16.39    0.88
  -3   4 -21   10.97    0.97
  -3  -4 -21   13.00    0.87
   3  -4 -21   11.43    0.85
  -3  -4 -21   12.08    0.69
   3   4 -21   11.24    0.95
  -3  -4 -21    9.94    0.75
   3  -4 -21   11.63    0.69
  -3   4 -21   11.06    0.81
   3  -4 -19    5.24    0.60
   3  -4 -19    6.88    0.54
  -3  -4 -19    6.39    0.50
  -3   4 -19    6.64    0.63
  -3  -4 -19    6.18    0.59
   3   4 -19    7.09    0.74
   3   4 -19    6.17    0.42
   3  -4 -17    4.46    0.26
   3  -4 -17    4.24    0.52
   3  -4 -17    6.23    0.47
  -3  -4 -17    5.20    0.43
  -3   4 -17    5.63    0.56
   3   4 -17    5.34    0.65
   3   4 -17    4.61    0.35
  -3  -4 -15   31.62    0.84
   3   4 -15   31.62    1.27
   3  -4 -15   30.21    0.86
   3  -4 -15   31.90    1.15
  -3   4 -15   30.60    1.14
   3   4 -15   30.28    0.79
   3  -4 -15   32.44    0.64
  -3  -4 -13   29.57    0.73
   3   4 -13   31.25    1.19
  -3   4 -13   33.18    1.13
   3  -4 -13   30.95    0.63
   3  -4 -13   29.62    0.78
   3   4 -13   30.17    0.76
  -3  -4 -13   29.39    0.83
   3  -4 -13   30.42    1.07
  -3  -4 -11   28.29    0.72
   3  -4 -11   27.23    0.94
   3   4 -11   24.49    0.99
  -3  -4 -11   26.90    0.62
   3   4 -11   25.53    0.70
  -3   4 -11   27.33    0.99
  -3  -4 -11   25.75    0.73
   3  -4 -11   26.69    0.60
   3  -4 -11   26.56    0.68
  -3  -4  -9   31.24    0.66
   3   4  -9   30.66    0.75
   3  -4  -9   33.26    0.97
   3   4  -9   29.81    1.01
  -3  -4  -9   32.03    0.72
  -3  -4  -9   30.21    0.57
   3  -4  -9   32.40    0.67
  -3   4  -9   34.43    1.06
   3  -4  -9   31.96    0.68
   3  -4  -7   23.02    0.77
   3   4  -7   22.14    0.82
   3   4  -7   22.44    0.65
   3  -4  -7   22.19    0.51
  -3  -4  -7   23.72    0.58
  -3   4  -7   24.89    0.87
   3  -4  -7   22.47    0.59
  -3  -4  -7   22.43    0.49
  -3  -4  -7   24.02    0.46
  -3   4  -7   23.44    0.74
   3   4  -5   82.51    1.36
  -3   4  -5   82.59    1.49
   3   4  -5   83.91    1.22
  -3  -4  -5   85.11    1.01
   3  -4  -5   86.95    0.97
   3   4  -5   82.21    1.39
  -3   4  -5   84.57    1.45
  -3  -4  -5   82.16    1.41
   3  -4  -5   82.08    1.16
  -3   4  -5   81.98    1.31
  -3  -4  -5   83.57    0.85
   3   4  -3   51.43    0.97
   3  -4  -3   50.31    0.95
   3   4  -3   50.63    0.99
  -3  -4  -3   54.14    0.82
   3  -4  -3   50.57    0.99
  -3   4  -3   53.56    1.14
   3   4  -3   52.75    1.00
  -3  -4  -3   52.96    0.69
  -3   4  -3   51.31    0.99
  -3   4  -3   51.18    1.03
   3  -4  -3   52.26    0.78
  -3  -4  -3   52.56    1.09
  -3  -4  -1   37.87    0.88
   3  -4  -1   35.34    0.80
   3   4  -1   38.62    0.75
  -3  -4  -1   37.70    0.67
   3   4  -1   36.88    0.86
   3   4  -1   38.83    0.79
  -3   4  -1   36.95    0.81
  -3   4  -1   36.52    0.89
   3  -4  -1   37.98    0.72
  -3  -4  -1   37.20    0.73
   3  -4  -1   35.29    0.84
  -3   4  -1   35.77    0.76
  -3   4   1   38.76    0.87
  -3  -4   1   36.69    0.79
   3   4   1   39.61    0.66
   3   4   1   39.94    0.73
   3  -4   1   37.90    0.85
   3  -4   1   36.88    0.92
  -3  -4   1   37.64    0.77
  -3   4   1   38.39    0.72
   3  -4   1   36.92    0.79
  -3   4   1   38.72    0.85
  -3  -4   1   39.12    0.87
   3   4   1   37.69    0.90
   3   4   3   52.69    0.71
   3   4   3   52.99    0.82
  -3  -4   3   51.31    1.03
  -3   4   3   51.96    1.03
  -3   4   3   53.78    0.78
   3  -4   3   49.30    1.02
   3   4   3   49.71    1.07
   3  -4   3   53.47    1.16
  -3  -4   3   51.70    1.01
   3  -4   3   51.24    1.03
  -3  -4   3   51.19    0.99
  -3   4   3   52.31    0.95
   3  -4   5   79.63    1.33
  -3  -4   5   81.20    1.43
   3  -4   5   78.04    1.47
  -3   4   5   83.89    1.03
  -3   4   5   83.64    1.18
   3   4   5   86.52    1.11
   3   4   5   83.68    0.81
  -3  -4   5   82.13    1.40
  -3  -4   5   84.64    1.27
   3   4   5   85.89    1.49
   3  -4   5   79.51    1.43
  -3  -4   7   22.76    0.83
  -3   4   7   22.18    0.61
   3  -4   7   20.92    0.82
   3   4   7   23.25    0.65
  -3  -4   7   23.44    0.70
   3   4   7   21.42    0.80
   3  -4   7   24.24    0.77
  -3   4   7   23.51    0.61
  -3   4   9   31.91    0.80
   3  -4   9   29.19    0.89
  -3   4   9   34.56    0.69
   3   4   9   32.02    1.02
  -3  -4   9   30.30    0.79
   3   4   9   32.28    0.84
  -3  -4   9   30.63    1.04
   3  -4   9   32.88    1.12
  -3  -4  11   27.58    1.05
   3   4  11   26.35    0.97
   3  -4  11   26.72    0.91
   3  -4  11   26.39    1.08
   3   4  11   27.62    0.85
  -3   4  11   26.84    0.82
  -3  -4  11   26.52    0.73
  -3   4  11   25.87    0.58
   3   4  13   32.61    1.12
   3  -4  13   28.48    1.01
  -3   4  13   27.41    0.91
  -3  -4  13   31.22    1.21
   3   4  13   29.51    0.98
   3  -4  13   33.60    1.30
  -3  -4  13   29.39    0.78
  -3   4  13   30.26    0.63
   3  -4  15   33.80    1.38
  -3   4  15   29.96    0.63
   3   4  15   31.72    1.14
  -3  -4  15   32.26    1.32
  -3  -4  15   29.57    0.81
   3   4  15   31.65    1.08
   3  -4  15   29.91    1.11
  -3  -4  17    4.72    0.38
   3  -4  17    5.11    0.68
   3   4  17    6.07    0.58
   3  -4  17    5.39    0.60
  -3  -4  17    4.77    0.61
  -3  -4  19    5.45    0.69
   3  -4  19    7.74    0.72
   3  -4  21   12.25    0.90
  -3  -4  21   12.92    1.03
  -3  -4  23   14.07    1.11
   3  -4  23   15.37    1.05
   3  -4  25    5.73    0.79
  -3  -4  25    7.05    0.91
   3  -4  27    1.10    0.55
  -3  -4  27    2.01    0.73
  -3   5 -26   18.33    1.39
   3  -5 -26   16.77    1.14
  -3   5 -26   14.41    1.03
   3   5 -26   15.29    1.24
  -3  -5 -24   23.39    1.19
  -3   5 -24   22.47    1.46
  -3   5 -24   21.47    1.17
   3  -5 -24   24.59    1.29
   3   5 -24   24.45    1.46
  -3  -5 -24   22.36    1.16
  -3  -5 -22   27.72    1.19
   3  -5 -22   28.03    1.31
  -3  -5 -22   25.45    0.99
   3   5 -22   27.14    1.45
   3  -5 -22   25.47    0.99
  -3   5 -22   24.69    1.22
  -3  -5 -22   26.00    1.18
  -3   5 -22   22.19    1.40
   3  -5 -20   24.68    1.17
   3   5 -20   21.30    1.24
  -3  -5 -20   25.41    0.93
  -3   5 -20   25.33    1.40
   3  -5 -20   24.13    0.90
  -3   5 -20   23.80    1.14
  -3  -5 -20   23.76    1.03
   3   5 -20   22.13    0.78
  -3  -5 -20   23.53    1.11
  -3  -5 -18   46.41    1.14
   3  -5 -18   53.22    1.60
  -3   5 -18   45.83    1.49
   3  -5 -18   50.44    1.19
   3   5 -18   45.51    1.09
   3   5 -18   49.50    1.76
   3   5 -16   90.47    1.49
   3  -5 -16   93.28    2.00
   3   5 -16   92.19    2.23
  -3  -5 -16   93.21    1.48
  -3   5 -16   89.12    1.98
   3  -5 -16   87.51    1.26
   3  -5 -16   95.18    1.49
   3  -5 -14   81.54    1.76
   3   5 -14   79.83    1.98
   3  -5 -14   81.85    1.26
   3  -5 -14   82.32    1.22
  -3  -5 -14   79.64    1.46
  -3   5 -14   81.92    1.84
  -3  -5 -14   81.72    1.27
   3   5 -14   79.49    1.38
  -3  -5 -12   76.15    1.30
   3  -5 -12   78.13    1.19
   3  -5 -12   82.58    1.67
   3   5 -12   79.06    1.36
  -3  -5 -12   74.94    1.11
   3  -5 -12   78.23    1.12
  -3   5 -12   78.62    1.73
  -3  -5 -12   76.47    1.22
   3   5 -12   80.37    1.86
   3  -5 -10  152.08    1.68
   3  -5 -10  155.47    1.44
  -3  -5 -10  155.90    1.45
  -3  -5 -10  153.35    1.65
   3  -5 -10  157.60    2.16
  -3  -5 -10  158.99    1.57
  -3   5 -10  155.77    2.34
   3   5 -10  152.72    1.86
   3   5 -10  150.92    2.39
   3   5  -8  216.99    2.66
   3  -5  -8  230.61    2.49
   3  -5  -8  227.86    1.60
  -3  -5  -8  233.89    1.74
  -3   5  -8  218.00    2.65
   3   5  -8  224.10    2.22
  -3  -5  -8  226.57    1.64
   3  -5  -8  216.83    2.05
   3  -5  -6  142.47    1.70
   3  -5  -6  147.81    1.26
   3   5  -6  145.21    2.01
   3  -5  -6  151.09    1.93
  -3  -5  -6  152.89    1.34
  -3   5  -6  147.61    2.12
  -3  -5  -6  147.16    1.33
   3   5  -6  143.75    1.79
   3   5  -4  127.49    1.70
   3   5  -4  127.23    1.73
  -3   5  -4  115.79    1.81
   3  -5  -4  123.73    1.63
   3  -5  -4  127.09    1.20
  -3   5  -4  126.68    1.76
  -3  -5  -4  137.41    1.30
   3   5  -4  129.43    1.70
  -3  -5  -4  127.42    1.25
  -3  -5  -2  250.67    1.85
  -3  -5  -2  267.97    1.93
   3   5  -2  259.86    2.24
  -3   5  -2  253.58    2.39
  -3   5  -2  267.37    2.61
  -3   5  -2  258.85    2.27
   3  -5  -2  264.45    2.38
   3  -5  -2  259.55    2.41
   3   5  -2  268.65    2.22
   3  -5  -2  257.55    1.85
   3   5  -2  265.66    2.47
   3  -5   0  290.16    2.64
  -3   5   0  296.06    2.62
  -3  -5   0  283.48    2.14
  -3  -5   0  295.65    2.25
   3   5   0  294.23    2.17
  -3   5   0  294.70    2.49
  -3   5   0  292.50    2.17
  -3  -5   0  300.59    2.62
   3  -5   0  295.06    2.51
   3  -5   0  295.63    2.20
   3   5   0  292.86    2.66
   3   5   0  286.51    2.08
  -3  -5   2  258.18    2.31
   3   5   2  259.31    1.86
  -3  -5   2  262.17    2.28
  -3   5   2  253.74    1.82
   3  -5   2  250.73    2.57
   3   5   2  267.64    1.95
  -3   5   2  259.68    2.39
   3  -5   2  260.26    2.49
  -3  -5   2  258.79    2.41
   3  -5   2  261.46    2.30
   3   5   2  259.36    2.58
  -3   5   4  126.29    1.62
   3   5   4  135.14    1.27
  -3  -5   4  127.64    1.75
  -3   5   4  129.14    1.22
  -3  -5   4  126.49    1.69
   3   5   4  132.42    1.32
  -3  -5   4  125.68    1.79
   3  -5   4  122.66    1.76
   3  -5   4  131.09    1.81
   3  -5   6  143.91    1.97
   3   5   6  147.85    1.32
  -3  -5   6  144.43    1.86
  -3   5   6  150.22    1.41
  -3   5   6  143.54    1.71
   3   5   6  144.13    2.10
  -3  -5   6  140.27    2.00
   3   5   6  148.57    1.49
   3  -5   6  142.77    2.06
   3   5   8  220.30    1.98
   3   5   8  221.85    1.76
   3  -5   8  231.04    2.59
  -3   5   8  225.01    1.90
  -3  -5   8  219.19    2.34
   3  -5   8  227.16    2.84
  -3  -5   8  228.90    2.75
  -3   5   8  219.83    2.08
   3   5   8  223.44    2.68
  -3  -5  10  159.43    2.47
   3  -5  10  156.59    2.23
  -3   5  10  152.95    1.72
  -3   5  10  149.57    1.63
   3   5  10  153.70    1.80
  -3  -5  10  154.58    1.98
   3  -5  10  150.98    2.46
   3   5  10  157.44    2.31
   3   5  12   80.52    1.43
   3  -5  12   77.31    1.92
  -3   5  12   77.90    1.37
  -3  -5  12   75.26    1.81
   3  -5  12   78.47    1.66
  -3   5  12   78.37    1.17
  -3  -5  12   75.72    1.39
   3   5  12   80.58    1.77
  -3  -5  14   82.77    2.04
   3   5  14   80.23    1.55
   3  -5  14   79.81    1.79
  -3  -5  14   79.02    1.43
  -3   5  14   83.11    1.20
   3   5  14   82.69    1.83
   3  -5  14   81.29    2.10
  -3   5  14   81.73    1.53
  -3   5  16   94.03    1.29
  -3  -5  16   92.93    2.28
   3  -5  16   95.00    2.37
   3   5  16   91.62    2.02
   3  -5  16   88.62    1.98
   3   5  16   93.00    1.81
   3   5  18   50.28    1.57
  -3  -5  18   49.76    1.78
   3  -5  18   48.86    1.58
   3  -5  20   24.86    1.22
  -3  -5  20   25.04    1.37
   3  -5  22   27.60    1.35
  -3  -5  22   24.82    1.43
   3  -5  24   24.13    1.34
  -3  -5  24   24.24    1.49
   3  -5  26   16.75    1.22
  -3  -5  26   17.67    1.37
  -3   6 -25    2.21    0.74
   3  -6 -25    4.02    0.65
  -3  -6 -25    1.73    0.48
  -3   6 -25    2.55    0.58
   3   6 -25    4.53    0.83
  -3   6 -23    2.84    0.70
   3  -6 -23    3.12    0.57
  -3   6 -23    2.49    0.55
  -3  -6 -23    2.50    0.49
   3   6 -23    3.84    0.74
  -3   6 -21    6.10    0.83
  -3  -6 -21    5.16    0.57
   3  -6 -21    6.64    0.68
   3   6 -21    5.45    0.72
  -3  -6 -21    6.90    0.55
  -3   6 -21    7.32    0.72
   3  -6 -21    5.61    0.47
  -3   6 -19    3.65    0.65
   3  -6 -19    2.91    0.50
   3   6 -19    3.65    0.63
  -3  -6 -19    3.51    0.39
   3  -6 -19    3.31    0.35
  -3  -6 -19    3.39    0.46
  -3   6 -19    2.90    0.49
   3   6 -19    3.66    0.42
   3   6 -17    8.33    0.79
   3  -6 -17    8.95    0.70
   3  -6 -17    7.69    0.45
  -3  -6 -17    8.40    0.50
  -3   6 -17    8.72    0.73
   3   6 -17    7.17    0.53
   3  -6 -15    8.12    0.49
   3   6 -15    8.25    0.76
   3  -6 -15    8.38    0.64
   3  -6 -15    8.94    0.43
  -3   6 -15    8.13    0.68
   3  -6 -15    8.46    0.54
  -3  -6 -15    9.56    0.49
  -3  -6 -13    4.50    0.40
   3   6 -13    4.23    0.53
  -3  -6 -13    4.46    0.35
   3  -6 -13    5.06    0.49
   3  -6 -13    5.00    0.31
  -3  -6 -13    4.89    0.34
  -3   6 -13    5.73    0.56
   3  -6 -13    5.17    0.40
   3   6 -13    4.54    0.41
   3   6 -11   20.48    0.97
   3  -6 -11   20.64    0.85
   3  -6 -11   20.59    0.52
  -3  -6 -11   20.34    0.61
  -3  -6 -11   20.45    0.57
   3   6 -11   21.02    0.78
  -3   6 -11   20.79    0.95
  -3  -6 -11   19.35    0.67
   3  -6 -11   17.88    0.67
  -3  -6  -9   45.57    0.84
   3   6  -9   43.40    1.29
   3  -6  -9   44.88    1.18
  -3   6  -9   43.34    1.29
  -3  -6  -9   45.80    0.78
   3  -6  -9   43.77    1.04
   3  -6  -9   44.84    0.71
   3   6  -7   13.18    0.68
   3  -6  -7   14.02    0.65
   3   6  -7   13.62    0.64
  -3  -6  -7   14.18    0.43
  -3   6  -7   13.53    0.73
   3  -6  -7   13.84    0.62
  -3  -6  -7   13.57    0.48
   3  -6  -7   14.14    0.39
   3   6  -5    4.13    0.40
   3   6  -5    5.31    0.44
  -3  -6  -5    4.81    0.27
  -3   6  -5    4.26    0.43
   3  -6  -5    3.94    0.37
   3  -6  -5    4.18    0.37
   3  -6  -5    4.60    0.25
  -3  -6  -5    4.40    0.29
   3   6  -3   43.36    1.01
   3  -6  -3   42.28    1.03
  -3  -6  -3   46.11    0.82
   3   6  -3   43.94    1.02
   3   6  -3   40.28    1.06
   3  -6  -3   43.01    1.08
  -3   6  -3   44.56    1.18
   3  -6  -3   43.85    0.77
  -3   6  -3   42.45    1.02
  -3  -6  -3   44.06    0.86
  -3  -6  -1   37.09    0.84
  -3  -6  -1   36.59    0.81
   3  -6  -1   34.44    0.95
  -3   6  -1   36.33    0.85
  -3   6  -1   36.75    1.04
   3  -6  -1   36.43    0.78
   3   6  -1   37.66    0.87
   3   6  -1   39.21    0.90
   3   6  -1   39.22    1.06
  -3  -6   1   36.16    0.89
  -3  -6   1   37.82    0.90
   3   6   1   36.76    0.79
   3   6   1   37.43    0.86
   3  -6   1   37.18    0.88
   3  -6   1   37.89    1.01
  -3   6   1   37.96    0.78
  -3   6   1   38.05    1.02
   3   6   1   37.17    1.05
  -3  -6   3   46.73    1.10
  -3   6   3   44.73    1.08
   3  -6   3   45.36    1.15
   3  -6   3   44.12    1.06
  -3  -6   3   45.41    1.08
   3   6   3   43.69    0.78
  -3   6   3   45.72    0.76
   3   6   3   45.66    0.90
   3   6   5    4.51    0.43
  -3  -6   5    4.39    0.41
   3   6   5    4.44    0.29
  -3   6   5    4.41    0.25
   3   6   5    4.61    0.28
   3  -6   5    3.75    0.39
  -3   6   5    4.22    0.38
   3  -6   5    4.03    0.40
   3  -6   7   13.01    0.68
  -3   6   7   13.83    0.44
  -3   6   7   14.03    0.61
   3   6   7   13.68    0.48
   3  -6   7   14.67    0.76
  -3  -6   7   13.48    0.71
   3   6   7   13.08    0.70
   3   6   7   13.69    0.48
   3   6   9   44.65    0.90
   3   6   9   44.29    0.90
  -3   6   9   46.53    0.86
   3  -6   9   44.23    1.25
   3  -6   9   44.84    1.36
  -3   6   9   41.54    1.02
  -3  -6   9   47.23    1.36
   3   6   9   45.35    1.32
  -3   6  11   20.84    0.64
   3  -6  11   19.71    0.99
   3  -6  11   19.08    0.89
  -3   6  11   20.80    0.71
  -3  -6  11   19.78    0.95
   3   6  11   18.64    0.89
   3   6  11   20.30    0.68
   3   6  13    4.73    0.53
   3  -6  13    5.38    0.62
  -3  -6  13    4.02    0.54
   3  -6  13    5.33    0.55
  -3   6  13    5.58    0.40
  -3   6  13    5.44    0.39
   3   6  13    5.86    0.43
   3   6  15    9.58    0.58
   3   6  15    8.98    0.70
  -3  -6  15    9.02    0.79
   3  -6  15    8.39    0.68
   3  -6  15    9.58    0.83
  -3   6  15    8.89    0.48
   3   6  17    7.21    0.68
  -3  -6  17    9.07    0.84
  -3   6  17    7.93    0.46
   3  -6  17    8.05    0.71
   3   6  19    3.38    0.52
  -3  -6  19    2.52    0.58
   3  -6  19    3.14    0.57
   3  -6  21    6.28    0.72
  -3  -6  21    6.36    0.79
  -3  -6  23    2.79    0.68
   3  -6  23    2.73    0.60
   3  -6  25    1.72    0.62
  -3  -6  25    3.75    0.80
  -3   7 -26    2.61    0.79
   3   7 -26    1.78    0.68
   3  -7 -26    1.51    0.53
  -3   7 -26    1.66    0.52
  -3  -7 -24    0.17    0.36
  -3   7 -24    0.08    0.57
   3   7 -24   -0.28    0.51
   3  -7 -24    0.74    0.44
  -3   7 -24    0.18    0.44
  -3   7 -22   -0.33    0.46
  -3   7 -22   -0.56    0.54
   3  -7 -22   -0.08    0.36
   3   7 -22   -0.10    0.50
  -3   7 -20    2.45    0.63
   3   7 -20    3.07    0.61
  -3  -7 -20    3.72    0.41
   3  -7 -20    3.32    0.51
   3   7 -20    3.62    0.45
  -3   7 -20    4.40    0.62
  -3   7 -18   -0.34    0.49
   3   7 -18    0.82    0.51
  -3  -7 -18    0.10    0.22
   3  -7 -18   -0.13    0.32
   3  -7 -18    0.29    0.19
   3   7 -18   -0.05    0.30
  -3   7 -18   -0.18    0.34
  -3  -7 -18    0.40    0.30
   3   7 -16    0.16    0.38
   3  -7 -16    0.34    0.31
   3  -7 -16   -0.01    0.17
  -3  -7 -16    0.16    0.21
  -3   7 -16    0.10    0.32
   3   7 -16    0.58    0.32
   3  -7 -14    1.90    0.29
   3   7 -14    2.02    0.35
  -3   7 -14    1.94    0.46
   3  -7 -14    1.42    0.20
   3  -7 -14    1.90    0.38
  -3  -7 -14    2.25    0.29
  -3  -7 -14    1.88    0.24
   3   7 -14    1.56    0.44
   3   7 -12   -0.27    0.32
   3  -7 -12    0.33    0.27
  -3   7 -12    0.28    0.33
  -3  -7 -12    0.21    0.20
  -3  -7 -12    0.32    0.17
   3   7 -12    0.35    0.28
   3  -7 -12    0.19    0.14
   3   7 -10    0.40    0.29
  -3  -7 -10   -0.03    0.13
   3  -7 -10   -0.09    0.27
   3   7 -10   -0.08    0.24
  -3   7 -10   -0.24    0.33
   3  -7 -10    0.03    0.11
  -3  -7 -10   -0.14    0.17
   3   7  -8    3.57    0.43
  -3  -7  -8    3.87    0.24
   3  -7  -8    4.07    0.41
   3  -7  -8    3.60    0.21
   3   7  -8    3.62    0.41
  -3   7  -8    3.19    0.44
  -3  -7  -8    3.78    0.31
  -3  -7  -6    0.85    0.16
   3  -7  -6    1.17    0.27
  -3   7  -6    0.79    0.28
   3   7  -6    0.84    0.27
   3  -7  -6    0.94    0.15
  -3  -7  -6    0.78    0.17
   3   7  -6    1.27    0.30
  -3  -7  -4   13.80    0.46
   3   7  -4   14.18    0.65
  -3   7  -4   14.50    0.74
   3  -7  -4   14.26    0.67
  -3  -7  -4   14.23    0.55
   3  -7  -4   13.10    0.44
   3   7  -4   13.44    0.69
  -3   7  -2   10.32    0.63
  -3  -7  -2   10.64    0.49
  -3  -7  -2   11.34    0.46
   3  -7  -2   10.32    0.57
   3  -7  -2   11.08    0.44
   3   7  -2   12.03    0.55
   3   7  -2   12.10    0.65
  -3   7  -2   11.25    0.55
   3  -7   0    0.86    0.25
   3   7   0    0.75    0.22
  -3  -7   0    0.97    0.21
   3   7   0    0.98    0.26
  -3   7   0    1.18    0.22
   3   7   0    1.20    0.22
  -3   7   0    0.96    0.30
  -3  -7   0    0.96    0.24
   3  -7   0    1.05    0.21
  -3  -7   2   11.57    0.57
  -3  -7   2    9.61    0.54
   3   7   2   11.17    0.44
   3  -7   2   10.64    0.55
  -3   7   2   11.48    0.44
  -3   7   2   10.70    0.60
   3  -7   2   11.31    0.62
   3   7   2   11.23    0.52
   3   7   2   11.25    0.65
   3  -7   4   12.18    0.63
  -3  -7   4   13.19    0.66
  -3   7   4   14.30    0.43
   3   7   4   13.35    0.54
   3   7   4   14.65    0.48
   3   7   4   13.57    0.72
  -3   7   4   14.00    0.68
   3  -7   4   13.38    0.70
   3  -7   6    1.89    0.35
   3  -7   6    0.71    0.29
  -3   7   6    1.05    0.16
   3   7   6    1.00    0.21
  -3  -7   6    0.79    0.27
   3   7   6    1.07    0.33
  -3   7   6    1.11    0.28
   3   7   6    1.04    0.18
   3  -7   8    3.61    0.46
   3   7   8    3.29    0.29
   3   7   8    3.22    0.26
  -3   7   8    4.13    0.26
   3   7   8    3.96    0.47
  -3  -7   8    4.19    0.48
   3  -7   8    3.58    0.46
   3   7  10    0.05    0.28
   3  -7  10   -0.16    0.35
  -3   7  10   -0.12    0.14
   3   7  10    0.07    0.18
  -3  -7  10    0.10    0.29
   3  -7  10   -0.08    0.30
   3   7  10    0.46    0.18
  -3   7  10    0.09    0.21
   3   7  12   -0.29    0.30
   3   7  12    0.09    0.21
  -3  -7  12    0.74    0.36
   3  -7  12    0.09    0.33
   3  -7  12    0.26    0.30
  -3   7  12    0.08    0.21
   3   7  14    1.87    0.29
   3   7  14    1.89    0.43
  -3   7  14    2.09    0.33
   3  -7  14    1.12    0.42
  -3  -7  14    1.72    0.46
   3  -7  14    1.99    0.41
  -3   7  16    0.40    0.22
   3  -7  16    0.26    0.34
   3   7  16    0.28    0.38
  -3  -7  16    0.12    0.41
  -3   7  18    0.17    0.25
   3  -7  18    0.26    0.40
   3   7  18    0.57    0.40
  -3  -7  18   -0.05    0.41
  -3  -7  20    2.81    0.61
   3   7  20    2.64    0.53
   3  -7  20    3.31    0.60
   3   7  22    0.20    0.43
   3  -7  22    0.07    0.45
  -3  -7  22    0.46    0.52
  -3  -7  24   -0.02    0.52
   3  -7  24    0.28    0.50
   3  -7  26    2.24    0.69
  -3  -7  26    1.13    0.67
  -3   8 -25   -0.22    0.63
   3   8 -25   -0.11    0.63
   3  -8 -25    1.27    0.51
  -3   8 -25   -0.13    0.50
  -3   8 -23   -0.04    0.55
   3   8 -23   -0.02    0.54
   3  -8 -23    0.38    0.39
  -3   8 -23    0.96    0.52
  -3   8 -21    3.64    0.75
   3   8 -21    3.50    0.70
  -3   8 -21    4.26    0.65
   3  -8 -21    4.13    0.60
   3   8 -19    0.59    0.33
  -3   8 -19    1.41    0.57
   3  -8 -19    0.75    0.39
  -3   8 -19    0.30    0.40
   3   8 -19    0.10    0.44
  -3  -8 -19    0.62    0.30
   3   8 -17    6.50    0.59
   3  -8 -17    6.82    0.65
  -3   8 -17    8.11    0.88
  -3  -8 -17    7.85    0.52
   3   8 -17    5.83    0.71
  -3   8 -17    8.25    0.75
  -3   8 -15    0.70    0.47
   3   8 -15    0.13    0.39
   3  -8 -15    0.32    0.14
   3  -8 -15   -0.23    0.29
  -3  -8 -15    0.60    0.26
  -3   8 -15    0.56    0.39
   3   8 -15    0.14    0.31
   3   8 -13    3.30    0.53
   3  -8 -13    2.72    0.41
  -3   8 -13    2.44    0.48
  -3  -8 -13    3.16    0.35
   3  -8 -13    3.25    0.21
   3   8 -13    1.85    0.39
   3  -8 -11    4.62    0.21
   3   8 -11    4.47    0.54
  -3  -8 -11    4.88    0.27
   3  -8 -11    3.62    0.45
  -3  -8 -11    4.91    0.39
  -3   8 -11    3.14    0.48
   3   8 -11    4.46    0.48
   3   8  -9    0.24    0.28
   3   8  -9    0.33    0.28
  -3  -8  -9    0.62    0.14
   3  -8  -9    0.51    0.28
  -3   8  -9    0.38    0.31
   3  -8  -9    0.51    0.12
  -3  -8  -9    0.81    0.22
   3   8  -7   15.17    0.80
  -3  -8  -7   15.29    0.44
   3   8  -7   16.14    0.80
   3  -8  -7   14.15    0.72
   3  -8  -7   15.15    0.39
  -3   8  -7   15.98    0.86
  -3  -8  -7   16.83    0.65
  -3  -8  -5    6.38    0.33
   3   8  -5    6.60    0.50
   3  -8  -5    7.26    0.54
  -3   8  -5    6.25    0.56
   3  -8  -5    6.73    0.31
   3   8  -5    7.16    0.57
  -3  -8  -5    6.89    0.43
  -3  -8  -3    9.00    0.43
   3   8  -3   10.22    0.56
   3   8  -3    8.60    0.60
   3  -8  -3   10.06    0.60
  -3   8  -3   10.80    0.69
  -3  -8  -3    9.40    0.50
   3  -8  -3    9.62    0.41
  -3  -8  -1    1.57    0.28
   3  -8  -1    1.43    0.22
  -3  -8  -1    1.21    0.23
   3   8  -1    1.12    0.22
  -3   8  -1    1.83    0.37
  -3   8  -1    1.12    0.24
   3  -8  -1    1.39    0.28
   3   8  -1    1.70    0.35
   3   8   1    1.82    0.35
   3  -8   1    1.62    0.27
  -3  -8   1    1.58    0.28
  -3   8   1    1.80    0.35
  -3  -8   1    1.35    0.28
  -3   8   1    1.57    0.23
   3   8   1    1.47    0.23
   3  -8   1    1.21    0.29
   3   8   3    9.68    0.42
  -3  -8   3   10.80    0.63
  -3   8   3   10.00    0.41
   3  -8   3    9.32    0.56
   3   8   3   10.46    0.69
  -3   8   3    9.54    0.62
   3  -8   3    9.03    0.62
   3   8   5    7.08    0.58
  -3   8   5    6.46    0.52
  -3   8   5    7.08    0.31
  -3  -8   5    6.57    0.54
   3   8   5    6.85    0.35
   3  -8   5    6.08    0.51
   3  -8   5    6.84    0.58
   3  -8   7   16.06    0.84
  -3   8   7   15.39    0.41
   3   8   7   15.41    0.49
  -3  -8   7   13.75    0.78
   3  -8   7   14.35    0.81
  -3   8   7   15.74    0.78
   3   8   7   16.20    0.86
   3  -8   9    0.76    0.36
  -3   8   9    0.57    0.13
  -3  -8   9    0.64    0.33
   3   8   9    0.38    0.32
  -3   8   9    0.68    0.29
   3  -8   9    0.57    0.33
   3   8   9    0.51    0.17
   3  -8  11    4.74    0.57
   3  -8  11    5.08    0.57
  -3   8  11    4.89    0.48
  -3  -8  11    3.42    0.51
   3   8  11    5.03    0.32
   3   8  11    5.77    0.59
  -3   8  13    3.49    0.42
   3  -8  13    2.31    0.53
   3  -8  13    2.64    0.50
  -3  -8  13    3.45    0.57
   3   8  13    2.84    0.29
   3   8  13    2.66    0.46
   3   8  15    0.86    0.41
  -3  -8  15    0.05    0.38
   3  -8  15    0.28    0.35
  -3   8  15    0.54    0.27
  -3  -8  17    6.63    0.77
   3   8  17    6.13    0.68
   3  -8  17    6.00    0.73
  -3   8  17    6.77    0.52
   3  -8  19    0.81    0.49
  -3  -8  19    1.06    0.56
   3   8  19    0.80    0.43
  -3  -8  21    4.51    0.78
   3  -8  21    3.79    0.69
   3   8  21    3.26    0.58
   3   8  23    0.39    0.46
  -3  -8  23    0.41    0.56
   3  -8  23    0.64    0.50
  -3  -8  25    0.49    0.64
   3  -8  25    1.24    0.64
  -3   9 -24   25.44    1.72
   3   9 -24   29.25    1.74
  -3   9 -24   23.40    1.39
   3  -9 -24   26.41    1.38
   3  -9 -22   21.29    1.20
  -3   9 -22   19.67    1.44
  -3   9 -22   20.77    1.26
   3   9 -22   21.99    1.47
   3   9 -20   23.11    1.41
  -3   9 -20   20.71    1.42
   3  -9 -20   20.94    1.14
  -3   9 -20   18.88    1.17
   3   9 -20   19.93    1.03
  -3   9 -18   73.55    2.42
   3   9 -18   69.16    2.24
   3  -9 -18   70.96    1.92
  -3   9 -18   68.41    2.05
  -3  -9 -18   75.09    1.58
   3   9 -18   67.01    1.78
  -3   9 -16   27.16    1.43
   3   9 -16   25.76    1.33
   3  -9 -16   25.30    1.12
  -3  -9 -16   27.19    0.94
  -3   9 -16   26.45    1.27
   3   9 -16   24.83    1.09
   3   9 -14   83.15    2.21
   3  -9 -14   81.61    1.89
  -3  -9 -14   84.78    1.56
  -3   9 -14   81.33    2.30
  -3   9 -14   80.92    2.12
   3   9 -14   76.85    1.85
   3  -9 -12   57.30    1.53
   3   9 -12   60.44    1.80
  -3  -9 -12   59.01    1.28
  -3   9 -12   56.64    1.73
   3   9 -12   57.80    1.59
  -3  -9 -10  118.54    1.79
  -3   9 -10  113.40    2.38
   3   9 -10  114.82    2.31
  -3  -9 -10  108.70    1.00
   3  -9 -10  116.19    2.12
   3   9 -10  109.62    2.14
  -3   9  -8   80.73    1.98
  -3  -9  -8   79.97    0.94
   3   9  -8   81.65    1.83
   3  -9  -8   81.08    1.75
  -3  -9  -8   78.43    1.43
   3   9  -8   76.46    1.78
  -3  -9  -6  211.69    1.72
   3  -9  -6  217.10    1.49
  -3   9  -6  219.63    3.16
   3   9  -6  209.34    2.73
   3  -9  -6  221.37    2.81
   3   9  -6  206.52    2.89
  -3  -9  -6  217.76    2.37
   3   9  -4   64.91    1.42
   3   9  -4   64.14    1.65
  -3  -9  -4   65.23    1.08
   3  -9  -4   65.56    1.55
  -3   9  -4   63.98    1.70
   3  -9  -4   68.77    1.02
  -3  -9  -4   68.83    1.38
  -3  -9  -2  129.83    1.94
  -3  -9  -2  122.72    1.64
   3   9  -2  124.28    1.80
  -3   9  -2  129.21    2.33
   3  -9  -2  128.35    2.17
   3   9  -2  123.54    2.27
   3  -9  -2  126.84    1.56
  -3  -9   0  171.52    2.13
  -3  -9   0  175.91    2.34
   3   9   0  175.85    1.98
  -3   9   0  168.61    1.95
  -3   9   0  171.65    2.63
   3  -9   0  173.12    2.52
   3  -9   0  181.13    2.05
   3   9   0  175.12    2.72
  -3  -9   2  121.96    2.03
   3   9   2  120.11    1.52
   3   9   2  125.60    2.34
  -3   9   2  125.72    1.51
  -3   9   2  123.22    2.19
   3  -9   2  121.31    1.86
   3  -9   4   64.76    1.50
  -3  -9   4   64.46    1.57
  -3   9   4   61.70    0.91
   3   9   4   62.74    1.00
  -3   9   4   68.60    1.64
   3   9   4   67.85    1.74
   3  -9   4   67.82    1.67
   3  -9   6  220.74    3.10
  -3  -9   6  211.46    2.97
  -3   9   6  208.83    1.45
   3   9   6  210.50    1.70
  -3   9   6  220.30    2.90
   3   9   6  221.86    3.17
   3  -9   6  212.11    2.87
   3  -9   8   75.77    1.89
  -3  -9   8   79.28    1.92
   3  -9   8   78.62    1.88
   3   9   8   82.40    1.00
  -3   9   8   82.15    1.79
   3   9   8   83.56    1.99
   3  -9  10  115.13    2.41
   3  -9  10  110.47    2.37
  -3  -9  10  110.05    2.38
  -3   9  10  109.92    2.11
   3   9  10  115.14    1.13
   3   9  10  118.83    2.42
  -3  -9  12   55.62    1.80
   3   9  12   59.01    0.83
   3  -9  12   59.95    1.82
  -3   9  12   56.81    1.52
   3   9  12   59.12    1.77
  -3  -9  14   79.93    2.24
   3  -9  14   85.03    2.25
  -3   9  14   77.69    1.74
   3   9  14   82.96    2.11
   3   9  16   27.21    1.27
  -3  -9  16   24.09    1.34
   3  -9  16   27.12    1.35
  -3   9  16   26.06    1.02
   3   9  18   74.04    2.13
  -3  -9  18   71.36    2.34
   3  -9  18   70.27    2.20
  -3   9  18   66.65    1.59
  -3  -9  20   21.45    1.40
   3   9  20   22.14    1.23
   3  -9  20   20.56    1.31
   3   9  22   20.48    1.22
  -3  -9  22   21.31    1.47
   3  -9  22   19.56    1.32
   3   9  24   24.86    1.39
  -3  -9  24   23.76    1.62
   3  -9  24   22.54    1.50
  -3  10 -23    8.94    1.13
   3  10 -23    9.87    1.09
   3 -10 -23   10.23    0.91
  -3  10 -23    9.78    0.98
  -3  10 -21    5.39    0.88
   3  10 -21    3.99    0.73
   3 -10 -21    4.59    0.65
   3  10 -19   19.12    1.06
   3  10 -19   20.79    1.35
   3 -10 -19   19.07    1.07
  -3  10 -19   20.51    1.25
  -3  10 -19   22.32    1.45
   3  10 -17   10.35    0.95
   3 -10 -17   10.50    0.79
  -3 -10 -17   10.90    0.67
  -3  10 -17    9.82    0.91
   3  10 -17   11.87    0.84
  -3  10 -17    9.37    0.97
  -3  10 -15   18.38    1.20
   3  10 -15   16.73    1.10
   3 -10 -15   15.62    0.90
   3  10 -15   16.60    0.96
  -3  10 -15   18.50    1.13
  -3 -10 -15   18.72    0.82
   3  10 -13   24.91    1.23
   3 -10 -13   24.58    1.09
   3  10 -13   24.13    1.12
  -3  10 -13   23.95    1.27
  -3 -10 -13   25.71    0.95
  -3  10 -13   23.38    1.22
  -3 -10 -11   34.05    1.06
  -3  10 -11   33.04    1.41
   3  10 -11   29.18    1.26
   3 -10 -11   32.20    1.22
  -3  10 -11   31.08    1.36
   3  10 -11   31.82    1.25
   3  10  -9   35.22    1.30
   3  10  -9   36.23    1.32
  -3  10  -9   38.61    1.48
   3 -10  -9   34.49    1.23
  -3 -10  -9   34.30    1.04
  -3 -10  -7   22.70    0.53
   3  10  -7   21.91    0.98
   3 -10  -7   23.21    1.01
  -3  10  -7   23.56    1.15
   3  10  -7   23.06    1.06
  -3 -10  -7   23.34    0.87
   3 -10  -5   50.35    0.79
  -3 -10  -5   50.30    1.26
  -3 -10  -5   46.78    0.89
   3  10  -5   46.85    1.30
   3 -10  -5   47.90    1.41
   3  10  -5   47.68    1.51
   3 -10  -3   25.36    0.69
  -3 -10  -3   24.13    0.74
  -3 -10  -3   24.91    0.92
  -3  10  -3   26.17    1.15
   3  10  -3   24.45    0.88
   3  10  -3   25.15    1.12
   3 -10  -3   27.79    1.10
  -3 -10  -1   52.62    1.36
   3  10  -1   52.39    1.17
   3 -10  -1   51.20    1.48
   3 -10  -1   52.35    1.11
  -3  10  -1   51.89    1.57
   3  10  -1   49.28    1.54
   3 -10   1   48.45    1.18
  -3  10   1   50.15    1.52
  -3 -10   1   50.50    1.39
  -3  10   1   48.29    1.04
   3  10   1   50.28    1.05
   3 -10   1   50.89    1.48
   3  10   1   51.12    1.60
   3 -10   3   23.77    0.92
  -3 -10   3   25.44    1.04
   3  10   3   24.02    0.68
  -3  10   3   24.75    1.07
  -3  10   3   24.41    0.65
   3 -10   3   24.89    1.09
   3  10   3   25.31    1.17
  -3  10   5   44.45    0.71
  -3 -10   5   46.55    1.45
   3  10   5   46.18    0.85
   3 -10   5   47.22    1.36
  -3  10   5   49.45    1.47
   3  10   5   45.85    1.54
   3 -10   5   44.85    1.46
   3 -10   7   25.14    1.09
   3 -10   7   21.37    1.07
  -3 -10   7   23.63    1.11
   3  10   7   23.65    0.53
  -3  10   7   22.81    1.03
   3  10   7   25.46    1.18
   3 -10   9   34.64    1.39
  -3  10   9   35.17    1.28
  -3 -10   9   33.66    1.37
   3  10   9   32.05    1.34
   3 -10  11   28.92    1.32
  -3 -10  11   29.43    1.35
  -3  10  11   29.00    1.18
   3  10  11   32.08    1.37
  -3 -10  13   24.84    1.30
   3 -10  13   26.54    1.35
  -3  10  13   25.36    1.12
   3  10  13   23.05    1.20
   3 -10  15   17.69    1.14
  -3  10  15   18.00    0.95
  -3 -10  15   17.10    1.16
   3  10  15   16.75    1.08
   3  10  17   10.20    0.89
  -3  10  17    9.11    0.71
   3 -10  17    9.75    0.93
  -3 -10  17   11.97    1.05
   3  10  19   19.38    1.18
   3 -10  19   17.26    1.26
   3  10  21    6.07    0.77
  -3 -10  21    6.35    0.94
   3 -10  21    5.93    0.90
   3  10  23    9.38    0.94
  -3 -10  23   10.60    1.18
   3 -10  23    9.80    1.11
  -3  11 -22    7.58    0.94
  -3  11 -22    6.75    1.02
   3  11 -22    6.16    0.94
   3 -11 -22    7.74    0.83
  -3  11 -20   17.45    1.36
   3  11 -20   15.94    1.25
   3 -11 -20   17.37    1.08
  -3  11 -20   14.22    1.14
   3  11 -20   14.47    0.99
  -3  11 -18    9.66    0.93
  -3  11 -18   11.72    1.12
   3  11 -18    8.54    0.94
   3 -11 -18    9.90    0.81
   3  11 -18    8.19    0.77
   3  11 -16    5.87    0.75
   3 -11 -16    6.63    0.70
  -3  11 -16    7.31    0.90
  -3 -11 -16    6.85    0.58
  -3  11 -16    6.30    0.80
   3  11 -16    6.75    0.71
   3  11 -14    7.78    0.80
   3 -11 -14    8.64    0.73
  -3  11 -14    8.38    0.87
  -3 -11 -14    8.81    0.63
  -3  11 -14    8.77    0.86
   3  11 -14    9.26    0.78
  -3  11 -12   26.47    1.33
   3  11 -12   26.59    1.27
  -3  11 -12   27.79    1.36
   3 -11 -12   28.47    1.21
  -3 -11 -12   27.89    1.02
   3  11 -12   26.71    1.24
  -3  11 -10   19.48    1.09
   3 -11 -10   17.94    0.96
   3  11 -10   19.99    1.07
   3  11 -10   17.34    1.00
  -3  11 -10   17.59    1.09
  -3 -11 -10   19.24    0.85
   3 -11  -8   25.49    1.13
   3  11  -8   26.28    1.13
  -3  11  -8   25.78    1.29
  -3 -11  -8   27.22    0.99
   3  11  -8   25.25    1.18
  -3  11  -8   24.23    1.15
  -3 -11  -6   42.25    1.23
  -3  11  -6   40.88    1.38
   3  11  -6   40.74    1.28
   3 -11  -6   42.56    1.43
  -3  11  -6   42.66    1.58
   3  11  -6   42.13    1.50
   3  11  -4   55.24    1.70
   3  11  -4   58.35    1.43
   3 -11  -4   57.70    1.65
  -3  11  -4   61.79    1.85
  -3 -11  -4   60.37    1.48
  -3 -11  -2   20.17    0.76
   3  11  -2   20.48    0.81
  -3 -11  -2   19.15    0.89
   3 -11  -2   18.47    0.95
  -3  11  -2   21.20    1.10
   3  11  -2   17.47    1.01
  -3 -11   0   15.30    0.83
   3  11   0   14.92    0.64
   3 -11   0   17.01    0.93
  -3  11   0   18.38    1.01
   3  11   0   17.69    1.04
  -3 -11   2   21.46    1.00
  -3  11   2   19.29    0.66
   3  11   2   19.33    0.67
  -3  11   2   19.82    1.03
   3  11   2   19.21    1.07
   3 -11   2   19.81    1.01
  -3 -11   4   54.37    1.61
  -3  11   4   55.69    0.88
   3  11   4   57.17    1.00
  -3  11   4   58.25    1.68
  -3  11   4   61.06    0.97
   3  11   4   59.63    1.83
   3 -11   4   61.83    1.77
   3 -11   6   44.22    1.55
  -3 -11   6   43.25    1.52
   3  11   6   40.78    0.71
  -3  11   6   42.52    1.48
   3  11   6   42.59    1.58
   3 -11   8   26.47    1.26
  -3 -11   8   27.03    1.27
   3  11   8   25.40    1.26
  -3  11   8   25.41    1.15
   3 -11  10   19.90    1.17
  -3 -11  10   18.26    1.10
  -3  11  10   19.96    1.06
   3  11  10   19.25    1.12
   3 -11  12   28.77    1.42
  -3 -11  12   24.75    1.35
  -3  11  12   23.78    1.16
   3  11  12   28.06    1.39
  -3 -11  14    8.37    0.90
   3 -11  14    8.59    0.89
  -3  11  14    9.68    0.80
   3  11  14    9.68    0.90
  -3 -11  16    5.16    0.77
   3 -11  16    6.04    0.82
  -3  11  16    7.68    0.73
   3  11  16    5.68    0.72
   3  11  18   11.32    0.98
  -3 -11  18    8.06    0.95
   3 -11  18    8.89    0.96
   3  11  20   16.51    1.18
  -3 -11  20   13.98    1.25
   3 -11  20   15.20    1.29
   3  11  22    6.50    0.87
  -3 -11  22    7.39    1.04
   3 -11  22    6.44    0.97
  -3  12 -19    8.40    1.02
   3  12 -19    9.22    0.99
   3 -12 -19   10.50    0.89
  -3  12 -19    8.62    0.97
   3  12 -19    8.74    0.85
   3  12 -17    3.65    0.68
  -3  12 -17    4.12    0.77
  -3  12 -17    3.23    0.70
   3 -12 -17    2.90    0.57
   3  12 -17    2.91    0.59
   3 -12 -15   25.70    1.25
   3  12 -15   28.60    1.45
  -3 -12 -15   29.68    1.13
  -3  12 -15   22.12    1.35
   3  12 -15   26.10    1.30
  -3  12 -15   25.45    1.45
  -3  12 -13    9.87    0.93
   3  12 -13    8.45    0.82
  -3  12 -13   11.17    0.97
   3  12 -13    9.98    0.85
  -3 -12 -13   10.62    0.70
   3 -12 -13   10.19    0.81
  -3  12 -11    7.63    0.81
   3  12 -11    9.24    0.80
   3 -12 -11    8.71    0.74
  -3  12 -11    9.74    0.89
  -3 -12 -11    8.00    0.60
   3  12 -11    7.83    0.75
  -3  12  -9   22.76    1.19
   3  12  -9   24.44    1.21
   3 -12  -9   24.09    1.15
  -3  12  -9   21.68    1.24
  -3 -12  -9   24.36    0.99
   3  12  -9   23.02    1.11
  -3  12  -7    8.81    0.74
   3  12  -7    8.47    0.67
   3 -12  -7   10.08    0.78
  -3 -12  -7    9.29    0.65
  -3  12  -7    8.00    0.79
   3  12  -7   10.05    0.82
  -3  12  -5   40.87    1.37
   3  12  -5   39.56    1.27
   3  12  -5   39.35    1.52
   3 -12  -5   41.06    1.47
  -3  12  -5   41.84    1.61
  -3 -12  -5   40.13    1.27
   3  12  -3   24.56    1.23
  -3 -12  -3   25.61    1.06
  -3  12  -3   24.94    1.00
   3 -12  -3   24.47    1.14
  -3  12  -3   23.61    1.23
   3  12  -3   23.27    0.91
  -3  12  -1   15.91    0.75
  -3 -12  -1   15.92    0.88
   3  12  -1   15.66    0.70
  -3  12  -1   16.06    1.00
   3 -12  -1   14.71    0.89
   3  12  -1   15.17    0.98
  -3  12   1   15.65    0.67
  -3 -12   1   18.77    0.97
   3  12   1   16.88    0.67
   3 -12   1   16.99    0.98
  -3  12   1   17.37    1.02
  -3  12   3   24.57    0.69
  -3 -12   3   24.88    1.14
  -3  12   3   24.36    1.18
   3  12   3   25.67    0.74
   3  12   3   22.41    1.21
   3 -12   5   43.86    1.58
  -3 -12   5   41.22    1.51
   3  12   5   40.53    0.77
   3  12   5   38.30    1.57
  -3  12   5   44.34    1.56
   3 -12   7    7.60    0.76
  -3 -12   7    9.80    0.83
  -3  12   7    8.74    0.74
   3 -12   9   21.66    1.24
  -3 -12   9   23.29    1.27
  -3  12   9   22.46    1.16
   3  12   9   23.45    1.30
   3  12  11    7.70    0.81
   3 -12  11    8.74    0.87
  -3 -12  11    7.72    0.82
  -3  12  11    7.89    0.77
   3 -12  13    8.03    0.90
   3  12  13   10.17    0.98
  -3 -12  13    8.12    0.87
  -3  12  13    9.59    0.83
   3 -12  15   24.88    1.49
   3  12  15   26.66    1.45
  -3  12  15   25.36    1.29
  -3 -12  15   27.93    1.55
  -3 -12  17    4.59    0.83
   3 -12  17    3.05    0.76
   3  12  17    3.99    0.76
  -3  12  17    2.87    0.56
   3  12  19   10.03    1.00
  -3 -12  19    7.27    0.98
   3 -12  19    8.39    1.02
  -3  13 -18    6.34    0.88
  -3  13 -18    6.58    0.93
   3  13 -18    5.83    0.87
   3 -13 -18    6.13    0.77
   3  13 -18    4.51    0.69
  -3  13 -16   16.31    1.28
   3 -13 -16   15.22    1.04
  -3  13 -16   13.63    1.15
   3  13 -16   15.51    1.11
  -3  13 -14   18.49    1.24
  -3 -13 -14   16.87    0.91
   3 -13 -14   17.29    1.07
   3  13 -14   17.75    1.15
  -3  13 -14   15.88    1.19
   3  13 -14   17.69    1.16
  -3  13 -12   18.57    1.19
   3  13 -12   17.04    1.07
   3 -13 -12   18.25    1.07
  -3  13 -12   15.43    1.14
  -3 -13 -12   18.12    0.93
   3  13 -12   18.15    1.14
   3  13 -10   34.68    1.40
  -3  13 -10   31.52    1.44
   3 -13 -10   31.74    1.37
   3  13 -10   30.56    1.43
  -3  13 -10   29.51    1.49
  -3 -13 -10   32.95    1.20
   3  13  -8   31.53    1.27
  -3  13  -8   30.91    1.35
   3 -13  -8   30.25    1.34
  -3 -13  -8   32.67    1.21
  -3  13  -8   31.16    1.52
   3  13  -8   32.12    1.45
  -3  13  -6   23.77    1.11
  -3 -13  -6   21.01    0.98
  -3  13  -6   21.64    1.26
   3 -13  -6   19.66    1.09
   3  13  -6   20.70    1.18
   3  13  -6   21.56    1.01
  -3 -13  -4   58.02    1.63
  -3  13  -4   60.12    1.62
   3  13  -4   62.47    1.54
   3 -13  -4   62.82    1.87
  -3  13  -4   60.62    2.00
   3  13  -4   62.47    1.99
  -3 -13  -2   30.87    1.24
  -3  13  -2   28.74    1.05
   3  13  -2   27.42    0.96
  -3  13  -2   28.06    1.36
   3 -13  -2   28.77    1.28
   3  13  -2   27.25    1.34
  -3  13   0   13.16    0.67
  -3 -13   0   13.81    0.86
   3  13   0   14.53    0.66
   3  13   0   13.33    0.97
   3 -13   0   15.08    0.95
  -3  13   0   14.48    1.00
   3 -13   2   29.53    1.31
  -3 -13   2   25.96    1.21
   3  13   2   28.30    0.82
  -3  13   2   26.78    1.29
   3  13   2   25.61    1.33
   3 -13   4   55.79    1.84
  -3 -13   4   56.75    1.83
  -3  13   4   61.83    1.91
   3  13   4   60.48    2.04
  -3 -13   6   23.45    1.24
   3  13   6   22.26    1.28
  -3  13   6   23.71    1.22
   3 -13   6   20.95    1.20
  -3  13   8   32.32    1.41
   3 -13   8   30.27    1.47
  -3 -13   8   32.31    1.51
   3  13   8   29.34    1.48
   3 -13  10   31.88    1.55
  -3 -13  10   32.49    1.57
  -3  13  10   32.07    1.45
   3  13  10   30.69    1.55
   3 -13  12   15.34    1.18
  -3 -13  12   17.81    1.24
  -3  13  12   16.86    1.13
   3  13  12   16.41    1.23
  -3  13  14   18.56    1.19
   3 -13  14   16.76    1.29
  -3 -13  14   20.49    1.37
   3  13  14   18.08    1.31
   3  13  16   16.83    1.28
  -3  13  16   13.68    1.06
   3 -13  16   15.99    1.32
  -3 -13  16   14.82    1.27
   3  13  18    6.78    0.90
   3 -13  18    8.03    1.05
  -3 -13  18    5.57    0.93
  -3  14 -17    0.93    0.67
  -3  14 -17    0.83    0.66
   3  14 -17    0.23    0.58
   3 -14 -17   -0.38    0.47
   3  14 -17    0.41    0.52
  -3  14 -15    0.79    0.58
   3  14 -15    2.21    0.62
   3 -14 -15    1.75    0.55
   3  14 -15    0.46    0.49
  -3  14 -15    0.62    0.55
  -3  14 -13    2.71    0.65
   3  14 -13    1.96    0.55
  -3  14 -13    2.78    0.71
  -3 -14 -13    2.46    0.50
   3 -14 -13    1.81    0.54
   3  14 -13    1.35    0.55
  -3 -14 -11    0.37    0.36
  -3  14 -11    0.90    0.54
   3  14 -11    0.03    0.44
  -3  14 -11    0.36    0.55
   3 -14 -11    0.16    0.43
   3  14 -11    0.81    0.48
   3  14  -9    0.01    0.43
  -3 -14  -9    0.39    0.36
  -3  14  -9    0.24    0.40
   3  14  -9    0.01    0.38
  -3  14  -9    0.16    0.45
   3 -14  -9   -0.34    0.45
  -3  14  -7   -0.28    0.44
  -3 -14  -7    0.69    0.39
  -3  14  -7   -0.32    0.50
   3  14  -7    0.82    0.50
   3 -14  -7   -0.36    0.46
   3  14  -7   -0.17    0.34
  -3  14  -5    2.64    0.48
  -3  14  -5    1.06    0.53
   3 -14  -5    2.71    0.56
   3  14  -5    2.63    0.45
  -3 -14  -5    3.07    0.50
   3  14  -5    2.63    0.60
   3 -14  -3   -0.02    0.37
  -3  14  -3    0.66    0.38
  -3 -14  -3    0.36    0.37
   3  14  -3    0.03    0.29
  -3  14  -3    0.03    0.47
   3  14  -3    0.80    0.46
   3 -14  -1    0.39    0.41
  -3  14  -1    0.50    0.32
   3  14  -1   -0.52    0.44
  -3 -14  -1   -0.37    0.38
  -3  14  -1    0.30    0.45
   3  14  -1    0.24    0.26
   3 -14   1    0.10    0.39
  -3 -14   1   -0.04    0.39
   3  14   1    0.11    0.46
  -3  14   1    0.95    0.49
  -3 -14   3    1.49    0.47
   3 -14   3    1.41    0.49
  -3  14   3    0.91    0.50
   3  14   3    0.38    0.46
   3 -14   5    2.11    0.54
   3  14   5    2.85    0.63
  -3 -14   5    1.52    0.51
  -3  14   5    2.65    0.55
   3 -14   7    0.40    0.51
  -3 -14   7    0.53    0.49
  -3  14   7   -0.11    0.44
   3  14   7    0.57    0.56
   3 -14   9   -0.13    0.49
  -3 -14   9   -0.07    0.47
  -3  14   9    0.18    0.45
   3  14   9    0.24    0.51
  -3  14  11    0.70    0.50
   3 -14  11   -0.59    0.56
  -3 -14  11   -0.35    0.53
   3  14  11    0.51    0.54
   3  14  13    3.09    0.69
  -3 -14  13    1.03    0.55
   3 -14  13    3.11    0.77
  -3  14  13    2.23    0.62
   3  14  15    1.66    0.66
  -3 -14  15    0.91    0.65
   3 -14  15    1.72    0.68
  -3  14  15    0.62    0.56
   3  14  17    0.32    0.61
  -3 -14  17    0.18    0.63
   3 -14  17   -0.04    0.63
  -3  15 -14   23.75    1.48
   3  15 -14   27.00    1.45
   3 -15 -14   26.93    1.46
   3  15 -14   26.03    1.50
  -3  15 -14   25.58    1.61
  -3  15 -12   32.44    1.61
   3  15 -12   32.42    1.50
   3  15 -12   32.10    1.62
   3 -15 -12   34.63    1.61
  -3  15 -12   33.56    1.77
  -3  15 -10   36.51    1.62
  -3 -15 -10   35.95    1.39
   3  15 -10   36.03    1.48
   3 -15 -10   35.66    1.63
  -3  15 -10   37.74    1.84
   3  15 -10   37.28    1.73
  -3  15  -8   49.97    1.76
   3  15  -8   44.88    1.56
   3  15  -8   48.69    1.93
  -3  15  -8   46.46    1.97
   3 -15  -8   48.01    1.82
  -3 -15  -8   45.68    1.57
  -3 -15  -6   64.85    1.89
  -3  15  -6   72.67    1.98
   3  15  -6   63.95    1.72
  -3  15  -6   58.39    2.17
   3 -15  -6   65.30    2.09
   3  15  -6   67.80    2.29
   3  15  -4   44.68    1.36
  -3 -15  -4   43.93    1.59
  -3  15  -4   44.86    1.89
   3 -15  -4   48.71    1.80
   3  15  -4   44.57    1.85
  -3 -15  -2   44.75    1.63
  -3  15  -2   47.29    1.90
   3 -15  -2   47.35    1.78
   3  15  -2   51.03    1.99
   3 -15   0   59.89    2.01
   3  15   0   61.35    2.19
  -3 -15   0   60.06    1.93
  -3  15   0   59.23    2.09
  -3 -15   2   48.82    1.79
   3  15   2   48.92    1.99
  -3  15   2   48.10    1.88
   3 -15   2   44.52    1.75
   3 -15   4   48.73    1.87
  -3 -15   4   45.86    1.79
  -3  15   4   43.49    1.76
   3  15   4   46.24    1.95
   3 -15   6   67.27    2.24
  -3 -15   6   66.62    2.22
  -3  15   6   66.90    2.18
   3  15   6   69.82    2.41
   3 -15   8   47.32    1.96
  -3 -15   8   46.40    1.94
  -3  15   8   47.09    1.86
   3  15   8   45.65    2.03
  -3  15  10   40.76    1.77
   3 -15  10   33.35    1.73
   3  15  10   37.28    1.87
  -3 -15  10   36.71    1.80
   3 -15  12   35.74    1.85
  -3 -15  12   33.65    1.80
  -3  15  12   37.51    1.77
   3  15  12   34.00    1.80
   3  15  14   27.31    1.72
   3 -15  14   26.58    1.69
  -3 -15  14   24.42    1.63
  -3  15  14   25.30    1.54
  -3  16 -11    9.99    0.98
   3  16 -11   10.59    0.94
  -3  16 -11    9.31    1.06
   3 -16 -11   10.21    0.99
   3  16 -11    8.91    0.98
  -3 -16  -9    9.58    0.84
   3  16  -9   10.39    0.86
  -3  16  -9   10.67    0.94
   3 -16  -9   10.88    1.00
  -3  16  -9   11.51    1.18
   3  16  -9   10.04    1.03
   3 -16  -7   17.74    1.21
  -3 -16  -7   18.53    1.09
  -3  16  -7   20.53    1.45
   3  16  -7   18.55    1.32
  -3 -16  -5   13.27    0.96
   3 -16  -5   13.88    1.08
   3  16  -5   12.92    1.12
  -3  16  -5   13.55    1.18
  -3 -16  -3   10.64    0.89
  -3  16  -3    9.20    0.98
   3 -16  -3    9.92    0.94
   3  16  -3    9.20    0.99
  -3 -16  -1   18.61    1.15
   3 -16  -1   17.33    1.18
  -3  16  -1   20.03    1.34
   3  16  -1   19.41    1.36
  -3 -16   1   17.28    1.15
  -3  16   1   19.39    1.32
   3  16   1   18.13    1.32
   3 -16   1   20.28    1.25
   3  16   3    8.86    1.02
  -3 -16   3    9.17    0.91
   3 -16   3    7.67    0.86
  -3  16   3    9.65    0.99
  -3  16   5   13.74    1.11
   3  16   5   11.92    1.10
  -3 -16   5   14.21    1.15
   3 -16   7   18.04    1.31
  -3  16   7   20.32    1.33
  -3 -16   7   18.59    1.32
   3  16   7   15.38    1.28
   3 -16   9    9.34    1.05
  -3 -16   9    8.81    1.03
  -3  16   9   10.04    1.01
   3  16   9   10.56    1.13
   3 -16  11    8.85    1.08
  -3 -16  11    9.64    1.09
  -3  16  11   10.19    1.04
   3  16  11    7.93    1.05
   3 -17  -6    0.42    0.53
  -3 -17  -6    0.43    0.45
  -3  17  -6    0.03    0.59
   3  17  -6    0.15    0.62
  -3 -17  -4   -0.04    0.43
  -3  17  -4   -0.70    0.64
   3  17  -4   -0.18    0.53
   3 -17  -4   -0.63    0.51
   3 -17  -2    1.25    0.56
  -3  17  -2    1.10    0.59
  -3 -17  -2    0.05    0.49
   3  17  -2    0.48    0.56
  -3  17   0    1.34    0.67
   3 -17   0    1.01    0.55
  -3 -17   0    0.53    0.52
   3  17   0    0.15    0.57
  -3 -17   2    0.82    0.53
   3 -17   2    0.26    0.52
  -3  17   2   -0.11    0.58
   3  17   2    0.77    0.60
   3 -17   4    0.29    0.53
  -3 -17   4   -0.30    0.56
   3  17   4    0.98    0.64
  -3  17   4    0.50    0.57
   3 -17   6   -0.03    0.51
   3  17   6    1.65    0.69
  -3 -17   6    1.17    0.62
  -3  17   6    0.50    0.56
   4   0 -28    4.06    0.71
  -4   0 -28    4.18    0.79
  -4   0 -26   29.27    1.58
   4   0 -26   31.13    1.47
  -4   0 -26   27.41    1.33
  -4   0 -24   10.99    0.85
   4   0 -24    9.39    0.84
   4   0 -22   18.46    1.04
  -4   0 -22   18.20    1.02
   4   0 -20   17.76    0.97
  -4   0 -20   16.02    0.93
   4   0 -18  109.66    2.17
  -4   0 -18  102.95    2.16
   4   0 -16   37.81    1.23
  -4   0 -16   34.83    1.22
   4   0 -14  133.96    2.13
  -4   0 -14  139.07    2.31
  -4   0 -12   60.92    1.04
   4   0 -12   62.91    1.38
  -4   0 -12   64.53    1.52
  -4   0 -10  133.67    1.33
   4   0 -10  138.27    1.87
  -4   0 -10  139.82    2.13
  -4   0  -8   48.67    1.20
   4   0  -8   50.22    1.07
  -4   0  -8   50.30    0.69
  -4   0  -6  353.28    3.05
  -4   0  -6  355.75    3.03
  -4   0  -6  345.83    1.53
   4   0  -6  357.65    2.95
  -4   0  -6  351.36    2.69
  -4   0  -4   27.58    0.82
  -4   0  -4   25.91    0.38
   4   0  -4   27.17    0.70
  -4   0  -4   26.37    0.70
   4   0  -4   26.42    0.74
  -4   0  -4   24.46    0.77
  -4   0  -2  317.59    2.52
   4   0  -2  312.82    2.06
  -4   0  -2  305.65    1.49
   4   0  -2  318.48    2.21
   4   0  -2  299.79    2.15
  -4   0  -2  302.05    2.22
  -4   0  -2  322.07    2.53
  -4   0   0  174.52    1.71
   4   0   0  178.15    1.32
   4   0   0  175.14    1.64
   4   0   0  175.55    1.41
  -4   0   0  172.87    1.71
  -4   0   2  291.15    2.02
   4   0   2  292.92    1.37
   4   0   2  287.23    2.21
  -4   0   4   27.13    0.71
  -4   0   4   25.15    0.71
   4   0   4   27.18    0.74
  -4   0   4   26.57    0.55
   4   0   4   27.12    0.42
  -4   0   4   26.31    0.53
   4   0   6  340.09    1.59
  -4   0   6  345.44    1.59
  -4   0   6  340.18    1.64
   4   0   6  337.59    2.82
  -4   0   6  336.66    2.83
   4   0   8   49.49    0.74
  -4   0   8   48.92    1.19
   4   0   8   49.06    1.19
  -4   0  10  136.24    2.11
   4   0  10  140.24    1.46
   4   0  10  135.77    2.12
   4   0  12   62.99    1.12
  -4   0  12   61.62    1.53
   4   0  12   61.91    1.56
  -4   0  14  133.65    2.41
   4   0  14  133.24    2.43
   4   0  14  137.44    1.82
  -4   0  16   37.05    1.36
   4   0  16   37.98    1.41
   4   0  18  110.07    1.93
   4   0  18  103.73    2.45
  -4   0  18  107.46    2.42
   4   0  20   17.65    0.88
   4   0  20   18.63    1.15
  -4   0  20   17.93    1.10
  -4   0  22   19.97    1.20
   4   0  22   19.99    0.99
  -4   0  24   10.02    0.96
   4   0  24   10.40    0.81
  -4   0  26   29.13    1.60
  -4   0  28    4.39    0.88
  -4   1 -27    4.52    0.82
  -4  -1 -27    4.31    0.79
   4  -1 -27    5.99    0.74
  -4   1 -27    6.63    0.76
   4  -1 -27    4.66    0.75
   4   1 -27    5.90    0.78
  -4   1 -25   16.86    1.25
  -4  -1 -25   19.42    1.26
   4   1 -25   23.91    1.32
   4  -1 -25   19.82    1.13
  -4  -1 -25   20.29    1.16
  -4   1 -25   21.21    1.17
   4  -1 -23   21.74    1.13
   4   1 -23   21.86    1.21
  -4   1 -23   21.27    1.12
  -4  -1 -23   20.24    1.10
  -4   1 -23   16.94    1.19
  -4  -1 -23   16.84    1.12
   4   1 -21    9.25    0.79
   4  -1 -21    9.53    0.73
  -4   1 -21    7.28    0.69
  -4  -1 -21    9.34    0.77
   4   1 -19   56.09    1.69
   4  -1 -19   50.13    1.48
  -4   1 -19   52.59    1.60
  -4  -1 -19   51.67    1.58
   4   1 -17   38.72    1.33
   4  -1 -17   35.56    1.18
  -4   1 -17   37.12    1.31
  -4  -1 -17   40.19    1.36
   4   1 -15   98.22    1.96
   4  -1 -15   98.28    1.82
  -4  -1 -15   93.10    1.47
  -4   1 -15   93.63    1.95
  -4  -1 -15   94.65    2.00
  -4   1 -13   11.79    0.54
   4   1 -13   11.59    0.67
  -4  -1 -13   12.03    0.49
   4  -1 -13   12.29    0.63
  -4  -1 -13   12.87    0.73
  -4   1 -13   12.83    0.72
  -4   1 -11   42.83    0.88
  -4  -1 -11   44.93    0.77
   4   1 -11   43.09    1.15
   4  -1 -11   43.31    1.06
  -4  -1 -11   45.07    1.24
  -4   1 -11   45.09    1.24
   4   1  -9  315.94    1.25
  -4  -1  -9  321.16    1.69
   4   1  -9  329.83    2.93
   4  -1  -9  337.57    2.70
  -4  -1  -9  321.79    3.11
  -4   1  -9  324.57    3.16
  -4   1  -9  326.16    2.15
   4   1  -7   89.99    0.85
   4   1  -7   88.64    1.44
   4  -1  -7   87.08    1.28
  -4   1  -7   89.03    1.57
  -4  -1  -7   90.85    1.39
  -4  -1  -7   88.66    0.65
  -4   1  -7   89.89    1.05
  -4  -1  -5  157.18    1.96
   4   1  -5  158.47    1.77
   4  -1  -5  156.45    1.77
   4   1  -5  153.36    1.85
   4  -1  -5  157.66    1.89
   4   1  -5  155.72    1.29
   4  -1  -5  153.63    1.60
  -4   1  -5  157.05    1.22
  -4  -1  -5  162.29    1.73
  -4   1  -5  152.61    1.79
  -4  -1  -3   28.66    0.79
   4   1  -3   30.22    0.64
   4  -1  -3   29.88    0.71
  -4   1  -3   28.07    0.51
   4   1  -3   27.64    0.72
   4   1  -3   29.12    0.73
   4  -1  -3   27.46    0.66
  -4   1  -3   26.66    0.79
  -4  -1  -3   30.14    0.71
  -4   1  -3   27.13    0.71
   4  -1  -3   27.08    0.72
  -4  -1  -1  340.93    2.47
   4   1  -1  331.34    2.28
  -4   1  -1  333.17    1.88
   4  -1  -1  337.22    2.07
  -4   1  -1  338.97    2.53
  -4  -1  -1  346.20    2.27
   4   1  -1  318.92    2.23
   4   1  -1  333.26    2.06
  -4   1  -1  354.78    2.37
   4  -1  -1  333.87    2.24
   4  -1  -1  330.19    2.29
   4   1   1  324.29    2.46
  -4   1   1  344.12    2.15
   4   1   1  328.36    1.53
  -4  -1   1  327.78    2.26
  -4   1   1  330.41    2.19
  -4   1   1  325.10    2.26
   4  -1   1  332.01    2.32
   4   1   1  336.71    2.30
   4   1   1  336.32    1.65
   4  -1   1  323.73    2.49
  -4  -1   1  340.58    2.02
  -4  -1   1  329.29    2.25
  -4   1   3   28.64    0.68
   4   1   3   28.07    0.80
  -4   1   3   28.16    0.61
  -4  -1   3   27.58    0.71
  -4  -1   3   29.40    0.71
  -4   1   3   27.38    0.60
   4   1   3   29.21    0.72
   4  -1   3   28.45    0.76
  -4  -1   3   29.26    0.62
   4  -1   3   26.93    0.79
   4  -1   3   28.79    0.56
  -4  -1   5  161.47    1.28
  -4   1   5  155.33    1.20
   4  -1   5  163.18    1.92
  -4  -1   5  153.32    1.81
  -4  -1   5  158.96    1.82
  -4   1   5  153.99    1.69
   4   1   5  159.10    1.80
   4  -1   5  161.17    1.28
  -4   1   5  158.72    1.25
  -4   1   7   88.51    0.70
  -4  -1   7   87.47    1.52
  -4   1   7   87.57    1.41
   4  -1   7   88.61    1.04
  -4   1   7   92.77    1.57
   4   1   7   88.96    0.70
  -4  -1   7   89.74    0.83
  -4   1   7   88.05    0.70
   4   1   7   91.40    1.50
   4  -1   7   91.96    1.59
  -4  -1   9  323.17    3.15
  -4  -1   9  319.06    1.30
   4  -1   9  318.15    2.26
  -4   1   9  326.38    3.18
   4   1   9  329.14    3.10
   4  -1   9  324.12    3.26
   4   1   9  313.04    1.77
   4   1  11   44.40    0.80
  -4  -1  11   44.01    1.28
  -4   1  11   43.81    1.26
   4   1  11   44.04    1.25
   4  -1  11   40.67    1.27
   4  -1  11   44.48    0.96
   4   1  13   12.67    0.51
   4  -1  13   13.38    0.61
  -4  -1  13   11.93    0.76
  -4   1  13   12.35    0.74
   4  -1  13   12.70    0.81
   4   1  13   12.10    0.73
  -4   1  15   91.08    2.03
  -4  -1  15   93.93    2.11
   4   1  15  100.33    1.55
   4  -1  15   93.98    1.67
   4   1  15   97.27    2.13
   4  -1  15   93.76    2.19
   4   1  17   38.07    1.07
   4   1  17   38.70    1.44
  -4   1  17   38.53    1.42
  -4  -1  17   39.52    1.47
   4  -1  17   38.08    1.19
   4  -1  17   38.16    1.50
   4   1  19   55.59    1.39
   4   1  19   54.90    1.81
   4  -1  19   55.48    1.88
   4  -1  19   49.69    1.45
  -4   1  19   51.08    1.72
  -4  -1  19   49.45    1.73
   4  -1  21    7.85    0.68
   4   1  21    7.89    0.82
   4  -1  21    8.06    0.85
  -4   1  21    8.34    0.80
  -4  -1  21    9.20    0.86
   4   1  21   10.00    0.69
   4  -1  23   20.47    1.09
   4   1  23   18.95    0.98
  -4  -1  23   21.65    1.31
  -4   1  23   20.93    1.27
   4  -1  25   23.78    1.22
  -4  -1  25   22.33    1.39
   4   1  25   21.14    1.10
  -4  -1  27    5.38    0.86
  -4   2 -26    1.18    0.63
  -4  -2 -26    0.64    0.49
   4  -2 -26    0.77    0.51
   4   2 -26    0.31    0.47
   4  -2 -26    0.23    0.46
  -4   2 -26    0.74    0.49
  -4  -2 -26    0.29    0.41
  -4   2 -24    3.45    0.72
  -4  -2 -24    3.88    0.64
   4  -2 -24    3.49    0.64
   4  -2 -24    3.41    0.55
   4   2 -24    3.35    0.63
  -4   2 -24    5.08    0.67
  -4  -2 -24    4.97    0.65
   4  -2 -22    2.91    0.58
   4   2 -22    2.23    0.53
   4  -2 -22    2.29    0.44
  -4  -2 -22    1.85    0.46
  -4   2 -22    2.64    0.53
   4   2 -20    3.62    0.58
  -4   2 -20    2.41    0.46
   4  -2 -20    2.93    0.45
   4  -2 -20    2.78    0.52
  -4  -2 -20    3.72    0.55
   4   2 -18    4.40    0.57
   4  -2 -18    4.53    0.48
  -4  -2 -18    4.79    0.55
  -4   2 -18    4.85    0.57
   4  -2 -16    2.53    0.37
   4   2 -16    1.58    0.38
  -4  -2 -16    1.73    0.31
  -4  -2 -16    3.00    0.46
  -4   2 -16    1.47    0.36
   4  -2 -14    3.24    0.43
   4   2 -14    4.25    0.50
  -4  -2 -14    2.99    0.30
   4  -2 -14    3.26    0.37
  -4  -2 -14    3.15    0.44
  -4   2 -14    2.44    0.38
   4   2 -14    3.01    0.15
   4  -2 -12   19.60    0.85
   4   2 -12   19.54    0.39
   4   2 -12   19.18    0.84
   4  -2 -12   18.90    0.71
  -4  -2 -12   20.00    0.56
  -4   2 -12   19.39    0.87
  -4  -2 -12   18.99    0.85
  -4   2 -12   18.72    0.67
   4   2 -10    3.37    0.38
  -4  -2 -10    3.04    0.19
   4  -2 -10    3.49    0.39
   4  -2 -10    2.59    0.29
  -4  -2 -10    2.94    0.20
  -4   2 -10    3.45    0.40
  -4   2 -10    2.94    0.28
   4   2 -10    2.75    0.18
   4  -2  -8    6.92    0.49
  -4  -2  -8    6.17    0.19
  -4  -2  -8    5.82    0.17
   4   2  -8    6.33    0.46
   4   2  -8    6.96    0.29
   4  -2  -8    5.63    0.36
   4  -2  -8    6.42    0.22
  -4  -2  -8    5.74    0.39
  -4   2  -8    5.88    0.47
  -4   2  -8    6.02    0.35
  -4   2  -6   27.36    0.90
   4  -2  -6   26.95    0.68
   4  -2  -6   26.41    0.80
   4   2  -6   27.49    0.83
  -4   2  -6   25.94    0.63
   4  -2  -6   27.75    0.55
  -4  -2  -6   27.93    0.74
   4   2  -6   26.86    0.84
   4   2  -6   27.68    0.59
  -4   2  -4    7.53    0.44
   4  -2  -4    7.96    0.42
   4   2  -4    8.17    0.43
   4  -2  -4    8.67    0.39
  -4   2  -4    8.08    0.34
  -4  -2  -4    8.07    0.39
  -4   2  -4    8.55    0.50
   4  -2  -4    7.72    0.45
   4  -2  -4    8.51    0.36
   4   2  -4    8.99    0.45
  -4  -2  -4    7.45    0.44
   4   2  -4    8.39    0.37
  -4   2  -2    1.39    0.23
   4  -2  -2    1.52    0.20
  -4   2  -2    1.83    0.19
   4   2  -2    2.10    0.23
  -4  -2  -2    1.23    0.19
  -4  -2  -2    1.85    0.12
   4  -2  -2    1.30    0.21
   4  -2  -2    1.42    0.20
  -4   2  -2    1.34    0.24
   4   2  -2    1.70    0.21
  -4  -2  -2    1.30    0.23
   4   2  -2    1.84    0.22
  -4  -2   0   31.57    0.58
   4   2   0   29.47    0.76
  -4  -2   0   32.32    0.77
  -4   2   0   28.75    0.65
  -4  -2   0   32.36    0.73
   4  -2   0   30.96    0.65
   4   2   0   31.48    0.73
  -4   2   0   29.90    0.70
  -4   2   0   31.52    0.78
   4  -2   0   30.70    0.72
   4  -2   0   31.12    0.79
   4   2   0   32.69    0.58
   4   2   2    1.13    0.23
  -4  -2   2    1.46    0.21
  -4   2   2    1.37    0.20
  -4  -2   2    1.80    0.23
   4  -2   2    1.58    0.26
   4  -2   2    1.60    0.24
  -4   2   2    1.48    0.20
  -4   2   2    1.67    0.22
   4   2   2    1.82    0.22
  -4  -2   2    1.49    0.20
   4  -2   2    1.60    0.18
   4   2   2    1.75    0.12
   4   2   4    8.59    0.50
  -4  -2   4    8.30    0.44
  -4   2   4    7.71    0.39
   4   2   4    8.17    0.41
  -4   2   4    8.65    0.36
  -4  -2   4    8.00    0.43
   4  -2   4    7.68    0.49
   4  -2   4    8.05    0.37
   4  -2   4    8.14    0.46
  -4  -2   4    8.43    0.37
   4   2   6   27.85    0.89
   4  -2   6   25.77    0.63
  -4  -2   6   28.78    0.60
  -4   2   6   26.68    0.50
  -4   2   6   26.31    0.73
  -4  -2   6   26.35    0.83
   4   2   6   27.80    0.79
   4  -2   6   27.20    0.87
  -4   2   8    7.20    0.46
   4  -2   8    6.03    0.36
   4   2   8    7.01    0.46
  -4  -2   8    5.90    0.47
   4   2   8    6.89    0.52
  -4   2   8    5.73    0.22
  -4  -2   8    7.27    0.32
   4  -2   8    6.31    0.50
   4   2  10    2.78    0.37
   4  -2  10    2.95    0.30
  -4  -2  10    2.91    0.20
  -4  -2  10    2.91    0.40
   4   2  10    2.50    0.35
   4  -2  10    3.83    0.46
  -4  -2  12   20.85    0.41
   4   2  12   20.01    0.56
   4  -2  12   19.69    0.73
  -4  -2  12   21.58    0.97
   4  -2  12   20.47    0.96
   4  -2  14    3.14    0.39
  -4  -2  14    3.15    0.16
   4   2  14    3.38    0.31
   4   2  14    3.95    0.48
   4  -2  14    3.33    0.52
  -4  -2  14    3.63    0.51
   4  -2  16    2.06    0.38
  -4  -2  16    1.81    0.45
   4  -2  16    1.55    0.43
   4   2  16    2.07    0.30
   4   2  16    2.53    0.46
   4  -2  18    5.05    0.68
  -4  -2  18    6.06    0.68
   4  -2  18    3.85    0.48
   4   2  18    5.77    0.65
   4   2  18    4.65    0.43
   4   2  20    2.41    0.54
   4  -2  20    2.46    0.60
   4  -2  20    2.54    0.45
  -4  -2  20    1.68    0.49
  -4  -2  22    1.75    0.52
   4  -2  22    2.58    0.51
   4  -2  24    3.72    0.61
  -4  -2  24    3.74    0.67
   4  -2  26   -0.03    0.46
  -4  -2  26    0.50    0.58
  -4   3 -27   24.38    1.60
  -4  -3 -27   22.02    1.31
   4  -3 -27   22.90    1.40
   4   3 -27   28.29    1.60
   4  -3 -27   24.90    1.23
  -4   3 -27   23.22    1.29
  -4   3 -25   31.69    1.74
  -4  -3 -25   31.79    1.48
   4  -3 -25   33.21    1.57
   4   3 -25   36.95    1.71
   4  -3 -25   33.61    1.35
  -4  -3 -25   33.99    1.48
  -4   3 -25   32.57    1.45
  -4   3 -23   49.53    2.02
  -4  -3 -23   51.95    1.79
   4  -3 -23   53.52    1.88
  -4  -3 -23   56.91    1.48
   4   3 -23   53.02    1.95
   4  -3 -23   56.23    1.62
  -4  -3 -23   56.59    1.82
  -4   3 -23   58.71    1.85
   4  -3 -21   83.26    2.20
  -4  -3 -21   81.00    1.64
   4   3 -21   75.31    2.20
   4  -3 -21   82.14    1.84
  -4   3 -21   82.49    2.10
  -4  -3 -21   83.68    2.16
   4  -3 -19  102.64    2.32
  -4  -3 -19  104.64    1.72
   4   3 -19  104.11    2.45
   4  -3 -19   98.43    1.90
  -4   3 -19  104.43    2.29
  -4  -3 -19   99.30    2.25
   4  -3 -17   98.13    2.17
  -4  -3 -17  100.11    1.53
   4  -3 -17   94.02    1.75
   4   3 -17   95.16    2.21
  -4  -3 -17   94.35    2.07
  -4   3 -17  102.43    2.18
   4   3 -17   89.99    0.96
   4  -3 -15  158.60    2.59
  -4  -3 -15  158.31    1.71
   4   3 -15  156.90    2.67
   4  -3 -15  151.33    2.06
  -4  -3 -15  152.01    2.54
  -4   3 -15  147.70    2.52
  -4  -3 -15  146.36    1.81
   4   3 -15  150.15    1.30
   4  -3 -13  220.26    2.88
  -4  -3 -13  229.27    1.81
   4   3 -13  229.43    3.03
   4  -3 -13  228.07    2.35
  -4   3 -13  224.09    2.97
  -4  -3 -13  223.40    1.94
   4   3 -13  225.64    1.64
   4  -3 -11  232.53    2.77
  -4   3 -11  245.90    2.98
  -4  -3 -11  240.18    1.54
   4   3 -11  234.44    2.87
   4  -3 -11  243.62    2.25
  -4  -3 -11  238.28    1.70
   4  -3 -11  235.80    1.23
   4   3 -11  237.92    1.75
   4   3  -9  268.01    2.86
  -4  -3  -9  265.59    1.27
   4  -3  -9  263.54    2.18
  -4   3  -9  264.43    2.96
  -4  -3  -9  266.45    1.42
   4  -3  -9  268.24    1.60
  -4  -3  -9  261.07    2.34
  -4   3  -9  256.43    2.33
   4   3  -9  259.33    1.87
   4  -3  -7  317.72    2.84
   4   3  -7  313.43    2.89
   4   3  -7  308.85    2.13
   4  -3  -7  311.02    2.23
   4  -3  -7  310.26    1.95
  -4   3  -7  309.70    3.06
  -4   3  -7  305.16    2.43
  -4   3  -5  502.72    3.70
   4  -3  -5  469.09    3.24
   4   3  -5  482.81    3.36
   4  -3  -5  483.00    2.68
   4   3  -5  485.18    2.78
  -4  -3  -5  487.89    2.80
   4   3  -5  504.02    3.35
   4  -3  -5  477.02    2.68
  -4   3  -5  504.30    2.94
  -4  -3  -3  517.93    1.62
   4  -3  -3  507.05    2.75
   4  -3  -3  515.60    3.00
   4   3  -3  512.28    3.19
  -4  -3  -3  521.02    2.81
  -4   3  -3  517.34    2.84
  -4   3  -3  517.73    3.26
  -4   3  -3  514.89    3.59
   4   3  -3  522.91    3.06
   4   3  -3  509.65    2.97
  -4  -3  -3  519.38    3.44
  -4  -3  -1  359.29    1.84
  -4   3  -1  381.19    2.47
   4   3  -1  366.65    2.52
   4  -3  -1  351.48    2.38
   4   3  -1  370.16    2.24
  -4  -3  -1  374.41    2.46
  -4   3  -1  391.04    2.70
   4  -3  -1  359.53    2.40
  -4   3  -1  366.61    2.86
  -4  -3  -1  388.50    2.84
   4  -3  -1  375.42    2.73
   4   3  -1  356.83    2.66
  -4  -3   1  360.96    2.25
   4   3   1  363.19    1.79
  -4   3   1  379.65    2.60
   4  -3   1  383.18    2.96
  -4  -3   1  370.79    2.59
   4   3   1  347.90    2.37
  -4   3   1  361.36    2.37
   4  -3   1  353.44    2.56
   4  -3   1  366.43    2.41
  -4  -3   1  385.58    2.72
   4   3   1  351.00    2.78
  -4   3   1  376.08    2.70
   4   3   3  489.10    3.43
  -4   3   3  514.89    3.24
  -4  -3   3  498.88    3.03
  -4  -3   3  508.61    3.27
   4  -3   3  513.62    3.07
  -4   3   3  519.67    2.82
  -4   3   3  510.78    2.90
   4  -3   3  520.95    3.64
   4   3   3  503.00    1.61
   4   3   3  493.33    2.87
   4  -3   3  505.93    3.32
  -4  -3   3  530.18    3.03
   4   3   5  481.71    3.61
   4   3   5  498.50    3.05
  -4  -3   5  487.16    3.35
  -4   3   5  462.86    2.80
   4  -3   5  471.58    3.50
  -4  -3   5  488.22    2.77
   4  -3   5  478.02    3.03
  -4   3   5  474.93    2.55
   4   3   7  314.25    3.05
   4  -3   7  314.31    2.49
   4   3   7  323.20    2.67
  -4   3   7  315.33    2.52
  -4  -3   7  292.37    2.86
  -4   3   7  300.58    1.91
  -4  -3   7  312.92    2.21
   4  -3   7  313.52    3.07
   4   3   9  253.63    2.92
  -4   3   9  259.45    2.57
   4  -3   9  260.63    2.39
  -4  -3   9  262.84    2.95
   4   3   9  266.11    2.66
  -4  -3   9  262.98    2.05
  -4   3   9  255.63    1.56
   4  -3   9  251.33    2.98
   4   3  11  242.33    2.95
   4  -3  11  243.71    3.13
  -4  -3  11  234.71    3.04
   4  -3  11  247.40    2.53
  -4  -3  11  242.87    1.85
  -4   3  11  232.78    1.19
   4   3  13  223.91    2.99
  -4  -3  13  218.12    3.11
  -4  -3  13  223.26    1.71
   4  -3  13  225.53    2.61
   4   3  13  226.89    2.83
   4  -3  13  231.71    3.32
   4  -3  15  153.95    2.34
   4  -3  15  159.35    2.89
  -4  -3  15  152.79    1.41
  -4  -3  15  156.82    2.79
   4   3  15  152.66    2.51
   4  -3  17  102.09    2.49
   4   3  17   98.28    2.15
   4  -3  17   95.94    1.99
  -4  -3  17  101.44    2.38
   4   3  19  105.26    2.36
  -4  -3  19  106.01    2.56
   4  -3  19  100.37    2.16
   4   3  21   78.55    2.16
   4  -3  21   83.26    2.50
   4  -3  21   80.61    2.06
  -4  -3  21   80.39    2.35
   4  -3  23   55.44    1.81
  -4  -3  23   59.24    2.16
  -4  -3  25   32.78    1.71
   4  -3  25   32.18    1.49
   4  -3  27   23.27    1.35
  -4  -3  27   30.43    1.79
  -4   4 -26    7.31    0.97
  -4  -4 -26    6.50    0.76
   4  -4 -26    7.04    0.85
   4   4 -26    6.29    0.91
  -4  -4 -26    5.37    0.71
  -4   4 -26    6.59    0.80
  -4   4 -24    8.12    0.95
  -4  -4 -24    9.00    0.81
   4  -4 -24   10.27    0.91
   4   4 -24    8.13    0.89
   4  -4 -24    9.75    0.74
  -4  -4 -24    8.55    0.81
  -4   4 -24    9.24    0.84
  -4   4 -22   12.52    0.94
  -4  -4 -22   11.84    0.86
  -4   4 -22   11.01    1.03
   4  -4 -22   13.44    0.98
  -4  -4 -22   11.85    0.68
   4   4 -22   14.32    1.06
   4  -4 -22   13.51    0.78
  -4  -4 -22   12.35    0.90
   4  -4 -20   21.64    1.13
  -4  -4 -20   20.11    0.78
   4   4 -20   22.65    1.24
   4  -4 -20   21.38    0.90
  -4   4 -20   21.79    1.11
  -4  -4 -20   20.04    1.06
   4  -4 -18   27.13    1.20
  -4  -4 -18   27.34    0.83
   4   4 -18   26.78    1.28
   4  -4 -18   27.80    0.96
  -4   4 -18   29.33    1.24
  -4  -4 -18   26.70    1.17
   4   4 -18   26.13    0.66
  -4  -4 -16   64.04    1.13
   4   4 -16   62.38    1.81
   4  -4 -16   61.88    1.31
  -4   4 -16   60.31    1.68
   4   4 -16   61.35    1.02
   4  -4 -14   57.29    1.53
  -4  -4 -14   55.28    0.93
   4   4 -14   55.13    1.62
   4  -4 -14   57.09    0.69
   4  -4 -14   56.73    1.16
  -4   4 -14   58.96    1.61
   4   4 -14   57.08    1.00
  -4  -4 -12   55.86    0.94
   4  -4 -12   56.67    1.44
   4   4 -12   55.99    1.52
  -4  -4 -12   56.32    0.82
   4  -4 -12   59.03    1.11
   4  -4 -12   58.74    0.80
  -4   4 -12   56.91    1.52
   4   4 -12   57.32    1.00
   4  -4 -10   74.31    1.55
   4   4 -10   74.48    1.65
  -4  -4 -10   74.00    0.93
  -4  -4 -10   71.86    1.25
   4  -4 -10   76.85    1.18
  -4  -4 -10   73.38    0.79
   4  -4 -10   74.76    0.99
  -4   4 -10   77.20    1.70
   4   4 -10   75.03    1.15
   4   4  -8   85.09    1.63
   4  -4  -8   84.12    1.15
   4  -4  -8   86.36    1.14
  -4  -4  -8   83.40    0.76
  -4  -4  -8   85.26    0.83
  -4  -4  -8   86.42    1.25
   4   4  -8   83.41    1.24
  -4   4  -8   84.54    1.71
  -4   4  -6   77.27    1.31
   4  -4  -6   81.19    1.45
   4   4  -6   77.21    1.45
  -4  -4  -6   75.88    1.12
  -4   4  -6   78.25    1.58
   4  -4  -6   77.96    1.08
   4  -4  -6   76.79    1.16
   4   4  -6   77.71    1.21
  -4  -4  -6   78.71    0.67
   4  -4  -4  167.38    1.80
  -4  -4  -4  167.19    1.08
   4   4  -4  167.82    1.98
   4  -4  -4  161.71    1.92
   4   4  -4  167.61    1.90
  -4  -4  -4  173.02    1.65
   4  -4  -4  172.63    1.62
  -4   4  -4  167.39    1.84
   4   4  -4  167.01    1.83
  -4   4  -2  141.06    1.70
   4   4  -2  136.11    1.54
  -4  -4  -2  141.64    1.53
   4   4  -2  137.81    1.68
   4  -4  -2  135.71    1.65
  -4   4  -2  137.93    1.62
  -4  -4  -2  137.46    1.19
   4  -4  -2  140.12    1.74
  -4   4  -2  140.63    1.92
   4  -4  -2  138.37    1.50
   4   4  -2  138.15    1.73
   4   4   0  127.45    1.29
  -4  -4   0  128.79    1.56
  -4   4   0  124.20    1.58
   4   4   0  128.15    1.50
   4  -4   0  122.20    1.54
  -4   4   0  125.52    1.71
  -4   4   0  126.14    1.51
   4  -4   0  126.29    1.54
  -4  -4   0  122.27    1.31
   4  -4   0  119.93    1.71
  -4  -4   0  127.54    1.70
   4   4   0  126.23    1.72
  -4   4   2  135.87    1.71
  -4  -4   2  138.66    1.72
  -4   4   2  134.19    1.45
   4   4   2  137.74    1.52
   4  -4   2  133.45    1.67
   4  -4   2  137.09    1.93
  -4   4   2  140.82    1.69
   4  -4   2  139.45    1.75
   4   4   2  141.14    1.16
  -4  -4   2  140.83    1.71
   4   4   2  141.03    1.91
  -4  -4   2  144.43    1.62
  -4  -4   4  167.24    1.96
  -4   4   4  164.78    1.74
  -4   4   4  169.55    1.65
   4   4   4  170.18    1.05
  -4  -4   4  169.61    1.84
   4   4   4  168.86    1.74
   4  -4   4  166.58    2.06
   4  -4   4  164.38    1.92
   4   4   6   74.62    1.51
   4   4   6   76.69    0.68
   4  -4   6   77.55    1.37
  -4  -4   6   80.60    1.50
  -4   4   6   78.80    1.19
   4   4   6   79.40    1.27
  -4   4   6   76.82    1.14
  -4  -4   6   79.95    1.27
   4  -4   6   75.82    1.52
   4   4   8   84.68    1.69
   4  -4   8   86.83    1.49
  -4  -4   8   86.20    1.68
  -4   4   8   85.80    1.37
   4   4   8   82.79    1.40
  -4  -4   8   83.63    1.32
  -4   4   8   82.95    1.14
   4  -4   8   82.54    1.72
   4   4  10   72.25    1.41
  -4   4  10   75.46    1.41
  -4  -4  10   76.58    1.71
   4  -4  10   75.47    1.45
  -4  -4  10   72.56    1.23
  -4   4  10   79.11    1.02
   4   4  10   74.77    1.66
   4  -4  10   71.70    1.73
   4   4  12   61.47    1.59
  -4  -4  12   57.81    1.61
   4  -4  12   57.38    1.36
  -4  -4  12   56.86    1.06
   4   4  12   52.74    1.31
  -4   4  12   55.10    0.77
  -4   4  14   58.37    0.70
   4   4  14   55.91    1.57
   4  -4  14   55.96    1.73
  -4  -4  14   54.78    1.66
  -4  -4  14   55.48    1.02
   4  -4  14   55.77    1.42
   4   4  14   52.77    1.41
  -4  -4  16   67.74    1.94
   4   4  16   60.05    1.59
   4   4  16   64.11    1.76
   4  -4  16   61.51    1.60
   4  -4  16   69.54    2.03
  -4  -4  16   61.75    1.08
   4   4  18   28.74    1.21
   4  -4  18   28.93    1.20
   4  -4  18   29.35    1.44
  -4  -4  18   30.35    1.40
   4   4  20   19.17    1.06
   4  -4  20   19.54    1.06
  -4  -4  20   21.54    1.26
   4  -4  20   19.50    1.27
  -4  -4  22   15.25    1.14
   4  -4  22   12.73    0.92
   4  -4  24    8.65    0.84
  -4  -4  24    9.82    1.02
   4  -4  26    7.68    0.89
  -4  -4  26    6.64    0.90
  -4   5 -25    1.62    0.64
   4   5 -25    1.42    0.59
   4  -5 -25    1.93    0.56
  -4  -5 -25    1.46    0.51
  -4   5 -25    1.53    0.53
  -4   5 -23    1.78    0.59
  -4  -5 -23    1.73    0.46
   4   5 -23    1.95    0.66
   4  -5 -23    2.52    0.57
   4  -5 -23    2.11    0.39
  -4  -5 -23    2.34    0.54
  -4   5 -23    2.42    0.52
   4   5 -21    7.81    0.86
   4  -5 -21    8.11    0.78
  -4  -5 -21    7.82    0.53
  -4  -5 -21    8.24    0.75
  -4   5 -21    7.73    0.76
   4  -5 -21    7.66    0.56
   4  -5 -19    4.37    0.58
  -4  -5 -19    3.62    0.37
   4   5 -19    3.17    0.58
   4  -5 -19    3.53    0.40
  -4   5 -19    2.81    0.54
   4  -5 -17    4.25    0.53
  -4  -5 -17    3.87    0.34
   4   5 -17    3.52    0.53
   4  -5 -17    3.75    0.37
  -4   5 -17    4.64    0.58
   4   5 -17    3.48    0.34
  -4  -5 -15   14.22    0.62
   4  -5 -15   14.52    0.83
   4   5 -15   14.49    0.92
  -4  -5 -15   16.19    0.55
   4  -5 -15   15.92    0.63
   4  -5 -15   14.29    0.47
  -4   5 -15   15.89    0.90
   4   5 -15   15.08    0.61
   4  -5 -13   19.94    0.91
   4   5 -13   20.09    1.02
  -4  -5 -13   17.68    0.61
  -4  -5 -13   18.83    0.53
   4  -5 -13   19.57    0.65
  -4   5 -13   21.26    1.00
   4  -5 -13   18.59    0.57
   4   5 -13   19.90    0.69
   4  -5 -11   17.68    0.82
   4   5 -11   18.06    0.89
   4  -5 -11   17.01    0.56
  -4  -5 -11   18.03    0.47
  -4   5 -11   18.01    0.89
  -4  -5 -11   18.92    0.64
  -4  -5 -11   17.80    0.55
   4  -5 -11   17.59    0.58
   4   5 -11   17.65    0.64
   4  -5  -9   15.37    0.72
  -4   5  -9   17.12    0.84
   4   5  -9   14.61    0.76
   4  -5  -9   14.65    0.56
  -4  -5  -9   15.33    0.45
   4  -5  -9   15.66    0.51
  -4  -5  -9   15.23    0.55
  -4  -5  -9   14.73    0.41
   4   5  -9   15.72    0.61
  -4   5  -7    3.63    0.44
   4   5  -7    3.47    0.39
   4  -5  -7    3.07    0.35
  -4  -5  -7    4.17    0.30
   4  -5  -7    3.70    0.27
   4  -5  -7    4.01    0.33
  -4  -5  -7    3.80    0.22
   4   5  -7    4.19    0.35
  -4  -5  -5   31.12    0.56
   4   5  -5   30.98    0.94
   4  -5  -5   32.57    0.93
  -4  -5  -5   33.41    0.75
   4  -5  -5   32.98    0.71
   4  -5  -5   30.16    0.84
  -4   5  -5   30.54    1.02
   4   5  -5   31.73    0.88
   4   5  -3   61.68    1.15
  -4  -5  -3   58.31    0.84
   4   5  -3   60.82    1.21
  -4  -5  -3   61.62    1.04
   4  -5  -3   60.44    1.21
   4  -5  -3   59.53    1.19
  -4   5  -3   60.83    1.36
   4  -5  -3   60.37    0.99
   4   5  -3   57.52    1.19
   4   5  -1   18.37    0.58
  -4   5  -1   18.91    0.75
   4  -5  -1   19.35    0.62
   4   5  -1   19.30    0.65
  -4  -5  -1   18.92    0.55
  -4  -5  -1   20.02    0.63
   4  -5  -1   17.94    0.67
  -4   5  -1   19.25    0.65
   4  -5  -1   17.89    0.71
   4   5  -1   18.01    0.71
  -4  -5   1   19.03    0.62
  -4  -5   1   17.85    0.65
   4   5   1   18.61    0.60
   4  -5   1   18.55    0.65
  -4   5   1   18.62    0.59
   4  -5   1   19.30    0.70
  -4   5   1   18.98    0.71
   4   5   1   19.18    0.53
   4   5   1   17.79    0.73
  -4   5   3   60.94    1.00
   4   5   3   60.73    1.04
   4   5   3   61.37    0.88
  -4   5   3   60.85    1.18
   4  -5   3   61.90    1.27
  -4  -5   3   59.60    1.18
   4  -5   3   60.14    1.24
  -4  -5   3   56.28    1.19
   4   5   3   59.57    1.34
   4   5   5   30.30    0.76
   4   5   5   31.40    0.56
  -4   5   5   31.13    0.73
  -4   5   5   31.88    0.84
  -4  -5   5   30.86    0.88
   4  -5   5   29.88    0.96
  -4  -5   5   29.12    0.92
   4   5   5   29.68    1.01
  -4  -5   7    3.75    0.41
   4  -5   7    4.09    0.40
   4   5   7    3.82    0.22
   4   5   7    4.35    0.34
  -4   5   7    3.91    0.31
  -4  -5   7    3.96    0.37
   4  -5   7    3.93    0.44
  -4   5   7    4.15    0.33
   4   5   7    3.81    0.42
   4   5   9   14.75    0.77
  -4  -5   9   15.25    0.79
   4  -5   9   15.81    0.72
  -4  -5   9   14.73    0.66
  -4   5   9   14.43    0.60
   4   5   9   14.91    0.62
  -4   5   9   14.19    0.56
   4  -5   9   14.18    0.80
  -4  -5  11   17.63    0.70
   4   5  11   19.47    0.93
  -4   5  11   16.97    0.70
  -4  -5  11   18.21    0.92
   4  -5  11   18.65    0.81
   4   5  11   17.59    0.72
  -4   5  11   18.94    0.58
   4  -5  11   18.25    0.97
   4   5  13   18.03    0.96
  -4  -5  13   19.87    1.03
   4  -5  13   17.57    0.84
  -4  -5  13   18.18    0.71
   4   5  13   17.28    0.78
  -4   5  13   18.39    0.55
   4  -5  13   17.70    1.03
   4  -5  15   15.62    1.03
   4   5  15   15.32    0.91
  -4  -5  15   15.80    0.98
   4  -5  15   14.94    0.83
   4   5  15   14.44    0.78
  -4  -5  15   14.45    0.64
  -4   5  15   15.44    0.48
   4  -5  17    4.68    0.71
   4   5  17    4.08    0.56
  -4  -5  17    3.76    0.60
  -4   5  17    3.57    0.24
   4  -5  17    4.55    0.56
   4   5  17    4.86    0.55
   4   5  19    3.42    0.52
  -4  -5  19    3.39    0.60
   4  -5  19    2.90    0.65
   4  -5  19    3.66    0.55
   4  -5  21    7.92    0.78
  -4  -5  21    9.36    0.96
  -4  -5  23    2.90    0.74
   4  -5  23    2.69    0.56
   4  -5  25    1.70    0.57
  -4  -5  25    2.07    0.71
  -4   6 -26    7.26    1.02
   4  -6 -26    9.94    0.96
   4   6 -26    9.78    1.08
  -4   6 -26    7.66    0.86
  -4   6 -24    8.23    1.00
   4  -6 -24    9.42    0.88
   4   6 -24   11.80    1.10
  -4   6 -24    9.36    0.88
  -4  -6 -24    9.73    0.88
  -4   6 -22   16.73    1.27
   4  -6 -22   19.85    1.13
   4   6 -22   16.05    1.20
  -4  -6 -22   16.97    1.07
  -4   6 -22   16.16    1.08
   4  -6 -20   15.60    0.99
   4   6 -20   15.36    1.10
  -4   6 -20   14.28    0.98
  -4  -6 -20   14.99    0.67
   4  -6 -20   14.50    0.68
   4  -6 -18   25.16    1.16
   4   6 -18   24.36    1.29
  -4  -6 -18   25.16    0.79
   4  -6 -18   25.20    0.82
   4   6 -18   24.61    0.86
  -4   6 -18   25.15    1.21
   4   6 -16   13.63    0.65
   4  -6 -16   13.81    0.83
   4   6 -16   14.34    0.97
   4  -6 -16   13.63    0.58
  -4  -6 -16   14.43    0.56
   4   6 -14   44.51    1.54
   4  -6 -14   43.79    1.37
   4  -6 -14   42.95    0.92
  -4  -6 -14   44.28    0.88
  -4  -6 -14   43.52    1.04
  -4   6 -14   41.22    1.42
   4  -6 -14   42.53    0.97
   4   6 -14   42.68    1.09
   4   6 -12   42.27    1.08
   4   6 -12   43.39    1.45
   4  -6 -12   43.86    1.30
  -4  -6 -12   41.54    0.80
   4  -6 -12   43.10    0.86
  -4  -6 -12   40.59    0.92
  -4   6 -12   39.30    1.34
   4  -6 -12   40.89    0.98
  -4  -6 -12   41.35    0.92
   4   6 -10   70.23    1.70
   4  -6 -10   72.30    1.58
  -4  -6 -10   65.39    1.09
   4  -6 -10   71.58    1.05
  -4  -6 -10   69.91    1.00
  -4   6 -10   68.92    1.70
   4  -6 -10   68.17    1.27
  -4  -6 -10   69.69    1.07
   4   6 -10   70.11    1.38
   4   6  -8   54.42    1.40
  -4  -6  -8   54.73    0.96
   4  -6  -8   56.54    1.35
   4  -6  -8   52.73    1.16
  -4   6  -8   54.19    1.47
  -4  -6  -8   54.35    0.86
   4  -6  -8   55.29    0.91
   4   6  -8   58.40    1.26
   4   6  -6  127.04    2.00
  -4   6  -6  122.74    2.14
  -4  -6  -6  129.64    1.47
   4   6  -6  126.29    1.86
   4  -6  -6  122.73    1.35
   4  -6  -6  118.52    1.76
  -4  -6  -6  125.57    1.30
  -4  -6  -4   55.86    0.91
  -4   6  -4   57.61    1.42
   4   6  -4   57.44    1.25
  -4  -6  -4   58.00    1.01
   4  -6  -4   56.27    1.24
   4  -6  -4   54.12    0.95
   4   6  -4   58.10    1.29
   4  -6  -2  102.21    1.37
  -4  -6  -2  102.94    1.31
   4   6  -2  105.27    1.75
  -4  -6  -2  104.43    1.43
   4   6  -2  102.65    1.57
   4  -6  -2  101.32    1.64
   4   6  -2  105.41    1.53
  -4   6  -2  103.12    1.82
  -4   6   0   71.46    1.21
  -4  -6   0   69.87    1.27
   4   6   0   73.42    1.26
  -4  -6   0   71.68    1.21
   4  -6   0   65.43    1.34
  -4   6   0   71.01    1.45
   4   6   0   69.31    1.14
   4   6   0   74.07    1.50
   4  -6   0   68.49    1.22
   4   6   2  107.12    1.43
  -4  -6   2  103.91    1.57
  -4   6   2  106.62    1.38
   4   6   2  106.42    1.86
   4  -6   2  102.05    1.73
   4   6   2  106.07    1.36
   4  -6   2  104.84    1.62
   4   6   4   56.27    1.03
  -4   6   4   57.07    0.96
   4   6   4   55.88    0.93
  -4  -6   4   55.74    1.26
  -4   6   4   54.68    1.20
   4  -6   4   52.18    1.29
   4  -6   4   55.25    1.28
   4   6   4   51.74    1.34
   4   6   6  131.22    1.30
  -4   6   6  131.78    1.50
   4   6   6  124.69    1.57
  -4  -6   6  127.05    2.03
  -4   6   6  122.84    1.77
   4  -6   6  123.22    2.05
   4  -6   6  115.59    1.97
   4   6   6  122.26    2.13
   4  -6   8   54.51    1.39
   4   6   8   55.71    0.89
   4  -6   8   53.85    1.47
  -4   6   8   52.87    1.01
  -4   6   8   54.21    1.18
   4   6   8   55.47    1.10
  -4  -6   8   58.53    1.49
   4   6   8   54.73    1.48
   4   6  10   68.68    1.70
  -4   6  10   69.00    1.26
   4  -6  10   69.59    1.60
   4  -6  10   64.42    1.74
   4   6  10   70.90    1.32
  -4   6  10   67.11    1.28
  -4  -6  10   70.71    1.74
   4   6  12   43.43    1.43
  -4  -6  12   41.26    1.43
  -4   6  12   40.92    1.06
   4  -6  12   39.12    1.26
   4   6  12   41.37    1.09
  -4   6  12   41.33    0.96
   4  -6  12   42.88    1.51
   4  -6  14   43.08    1.61
   4   6  14   43.84    1.48
  -4  -6  14   41.18    1.53
   4   6  14   43.36    1.19
   4  -6  14   43.80    1.40
  -4   6  14   42.49    0.93
   4  -6  16   14.65    1.04
   4   6  16   14.29    0.90
   4   6  16   13.89    0.77
  -4  -6  16   14.30    1.00
  -4   6  16   12.81    0.51
   4  -6  16   11.96    0.79
   4   6  18   26.50    1.08
   4  -6  18   23.77    1.35
   4   6  18   26.81    1.24
  -4  -6  18   25.79    1.35
   4  -6  18   24.42    1.17
  -4  -6  20   14.45    1.12
   4   6  20   15.04    1.01
   4  -6  20   14.96    1.00
  -4  -6  22   17.86    1.30
   4  -6  22   16.61    1.12
   4  -6  24    9.04    0.90
  -4  -6  24    9.28    1.05
   4  -6  26    9.32    0.97
  -4  -6  26   11.32    1.18
  -4   7 -25    8.04    1.02
   4   7 -25    6.09    0.92
   4  -7 -25    7.85    0.84
  -4  -7 -25    6.81    0.77
  -4   7 -25    6.46    0.84
  -4   7 -23   17.30    1.35
   4   7 -23   20.25    1.38
   4  -7 -23   17.67    1.13
  -4  -7 -23   18.40    1.12
  -4   7 -23   16.77    1.14
  -4   7 -21   25.91    1.54
   4   7 -21   27.59    1.51
   4  -7 -21   27.76    1.32
  -4   7 -21   25.75    1.31
   4   7 -19   36.24    1.63
   4  -7 -19   39.67    1.49
  -4  -7 -19   37.08    1.00
  -4   7 -19   37.07    1.52
   4   7 -19   38.59    1.16
   4   7 -17   16.58    1.07
   4  -7 -17   17.74    0.97
   4  -7 -17   15.36    0.58
  -4  -7 -17   15.67    0.64
  -4   7 -17   16.83    1.02
   4   7 -17   16.04    0.78
   4   7 -15   49.20    1.29
  -4   7 -15   47.87    1.61
   4   7 -15   43.58    1.60
   4  -7 -15   44.63    1.44
   4  -7 -15   44.63    0.91
  -4  -7 -15   46.54    1.00
  -4  -7 -13   85.10    1.44
  -4  -7 -13   83.16    1.25
   4   7 -13   80.83    2.07
   4  -7 -13   85.26    1.88
   4   7 -13   83.55    1.66
   4  -7 -13   84.13    1.15
  -4   7 -13   84.73    2.05
  -4   7 -11   84.31    1.99
   4   7 -11   82.63    1.96
   4  -7 -11   81.79    1.76
  -4  -7 -11   81.19    1.20
  -4  -7 -11   83.39    1.22
   4  -7 -11   83.69    1.11
   4   7 -11   78.78    1.59
  -4  -7  -9   50.49    0.94
   4   7  -9   45.24    1.36
   4  -7  -9   46.12    1.28
  -4  -7  -9   50.20    0.93
   4  -7  -9   49.37    0.83
  -4   7  -9   48.37    1.45
   4   7  -9   49.33    1.26
   4   7  -7   40.22    1.21
  -4  -7  -7   43.69    0.87
   4  -7  -7   40.71    1.17
  -4   7  -7   41.50    1.33
   4  -7  -7   43.58    0.80
   4   7  -7   40.88    1.15
  -4  -7  -7   43.12    0.86
  -4   7  -5  211.68    2.85
   4   7  -5  208.42    2.54
  -4  -7  -5  204.19    1.91
  -4  -7  -5  208.49    1.91
   4  -7  -5  203.17    1.79
   4   7  -5  200.58    2.54
   4  -7  -3  129.58    1.97
  -4  -7  -3  127.25    1.57
  -4  -7  -3  126.81    1.59
   4   7  -3  129.14    1.87
   4  -7  -3  126.17    1.51
  -4   7  -3  130.38    2.17
   4   7  -3  129.57    2.08
  -4   7  -1   70.85    1.56
  -4  -7  -1   71.16    1.29
  -4  -7  -1   75.09    1.28
   4   7  -1   73.27    1.33
   4  -7  -1   72.76    1.49
   4  -7  -1   72.01    1.24
   4   7  -1   74.67    1.60
   4  -7   1   72.74    1.36
   4   7   1   72.23    1.25
  -4  -7   1   71.09    1.34
  -4   7   1   76.49    1.27
  -4   7   1   75.64    1.59
   4   7   1   71.07    1.26
   4  -7   1   69.30    1.48
   4   7   1   71.37    1.59
   4  -7   3  131.37    2.07
  -4   7   3  121.83    1.48
   4   7   3  129.53    1.59
  -4   7   3  132.86    2.02
   4   7   3  136.92    1.66
  -4  -7   3  124.92    1.91
   4  -7   3  129.54    1.95
   4   7   3  127.00    2.17
  -4  -7   5  200.91    2.59
  -4   7   5  202.20    1.85
   4   7   5  211.33    1.97
   4  -7   5  197.27    2.59
   4   7   5  207.00    2.03
  -4   7   5  207.50    2.48
   4   7   5  209.07    2.82
   4  -7   5  210.49    2.72
   4  -7   7   44.01    1.31
   4   7   7   43.89    0.87
  -4   7   7   42.14    0.88
   4   7   7   44.00    0.95
  -4  -7   7   40.65    1.25
  -4   7   7   39.93    1.11
   4  -7   7   40.24    1.28
   4   7   7   44.12    1.37
   4   7   9   50.30    0.96
   4  -7   9   48.34    1.41
  -4   7   9   47.37    0.96
   4   7   9   51.10    1.07
  -4  -7   9   48.31    1.45
   4  -7   9   46.94    1.47
   4   7   9   51.48    1.51
  -4   7  11   81.34    1.33
   4  -7  11   78.78    2.00
   4  -7  11   79.14    1.83
   4   7  11   81.84    1.41
  -4   7  11   80.65    1.51
  -4  -7  11   79.64    1.97
   4   7  11   81.09    1.95
   4  -7  13   85.84    2.25
  -4  -7  13   84.03    2.14
  -4   7  13   81.82    1.41
   4   7  13   82.54    1.51
  -4   7  13   85.68    1.50
   4  -7  13   86.54    2.01
   4   7  13   84.91    2.03
   4   7  15   45.50    1.57
   4  -7  15   46.39    1.56
  -4  -7  15   45.18    1.70
   4   7  15   44.81    1.19
   4  -7  15   44.37    1.70
  -4   7  15   42.26    1.02
   4   7  17   16.03    0.79
   4   7  17   18.22    1.06
  -4  -7  17   17.98    1.16
   4  -7  17   16.00    0.97
   4  -7  17   17.52    1.18
  -4   7  17   14.77    0.62
   4   7  19   38.32    1.54
  -4  -7  19   35.82    1.67
   4  -7  19   37.41    1.51
   4   7  21   27.69    1.35
   4  -7  21   27.74    1.39
  -4  -7  21   28.85    1.59
   4  -7  23   15.88    1.16
  -4  -7  23   17.47    1.35
   4  -7  25    6.10    0.86
  -4  -7  25    6.14    0.94
  -4   8 -24    0.85    0.62
   4   8 -24   -0.01    0.54
   4  -8 -24    0.87    0.48
  -4  -8 -24   -0.26    0.41
  -4   8 -24   -0.46    0.48
  -4   8 -22    2.97    0.79
   4  -8 -22    4.13    0.63
   4   8 -22    3.26    0.71
  -4   8 -22    2.92    0.65
  -4   8 -20    1.76    0.56
  -4   8 -20    1.60    0.52
   4  -8 -20    2.53    0.51
   4   8 -20    2.38    0.65
   4  -8 -18    4.69    0.59
   4   8 -18    2.98    0.61
  -4   8 -18    3.99    0.63
   4   8 -18    3.71    0.46
   4   8 -16    6.50    0.74
   4  -8 -16    6.19    0.63
  -4  -8 -16    7.02    0.46
   4   8 -16    5.86    0.55
  -4   8 -16    6.93    0.73
   4   8 -14   15.35    0.98
   4  -8 -14   16.51    0.90
   4  -8 -14   16.38    0.50
  -4  -8 -14   16.29    0.63
   4   8 -14   15.43    0.81
   4  -8 -12    4.11    0.27
   4   8 -12    4.19    0.58
   4  -8 -12    4.05    0.50
  -4  -8 -12    4.12    0.37
  -4   8 -12    4.27    0.57
   4   8 -12    3.23    0.44
   4   8 -10   11.60    0.78
  -4  -8 -10   12.46    0.48
   4  -8 -10   13.35    0.76
  -4   8 -10   11.51    0.81
   4  -8 -10   10.57    0.39
  -4  -8 -10   11.27    0.52
   4   8 -10   10.51    0.68
   4   8  -8    4.73    0.50
  -4  -8  -8    5.85    0.35
   4  -8  -8    4.62    0.47
   4   8  -8    6.10    0.53
   4  -8  -8    5.67    0.31
  -4  -8  -8    6.66    0.41
  -4   8  -8    6.36    0.63
   4   8  -6   14.14    0.76
  -4   8  -6   12.61    0.80
  -4  -8  -6   13.94    0.53
   4   8  -6   13.79    0.74
   4  -8  -6   13.78    0.73
   4  -8  -6   14.30    0.49
  -4  -8  -6   13.80    0.57
  -4  -8  -4   15.32    0.61
  -4  -8  -4   15.88    0.59
   4   8  -4   14.95    0.71
   4  -8  -4   13.53    0.71
  -4   8  -4   16.86    0.88
   4  -8  -4   15.51    0.55
   4   8  -4   15.12    0.79
   4  -8  -2   23.02    0.91
  -4  -8  -2   26.92    0.83
  -4  -8  -2   25.77    0.80
   4   8  -2   26.43    0.86
   4  -8  -2   26.04    0.75
  -4   8  -2   26.58    1.04
   4   8  -2   26.63    1.03
  -4  -8   0    4.86    0.42
   4   8   0    3.90    0.36
  -4   8   0    4.68    0.50
  -4   8   0    4.06    0.35
   4  -8   0    2.96    0.41
   4  -8   0    4.48    0.39
   4   8   0    3.09    0.42
  -4  -8   2   25.24    0.89
   4   8   2   26.66    0.77
  -4   8   2   23.44    0.72
  -4   8   2   28.97    1.05
   4  -8   2   27.05    1.00
   4  -8   2   27.12    0.91
   4   8   2   27.75    1.09
  -4   8   4   14.68    0.53
   4   8   4   15.85    0.65
   4   8   4   14.14    0.56
  -4  -8   4   15.98    0.78
  -4   8   4   15.23    0.76
   4  -8   4   16.01    0.77
   4  -8   4   16.48    0.83
   4   8   4   15.12    0.84
  -4   8   6   13.77    0.50
  -4  -8   6   15.34    0.81
   4   8   6   14.09    0.59
   4   8   6   13.36    0.54
   4   8   6   13.88    0.82
  -4   8   6   13.88    0.73
   4  -8   6   13.77    0.80
   4  -8   6   14.64    0.81
   4  -8   8    5.24    0.55
   4   8   8    5.78    0.40
  -4   8   8    5.45    0.35
   4   8   8    5.70    0.38
  -4   8   8    6.42    0.54
  -4  -8   8    5.01    0.54
   4   8   8    5.52    0.59
   4  -8   8    6.85    0.63
  -4   8  10   10.68    0.47
   4  -8  10    9.50    0.74
  -4  -8  10   11.84    0.81
   4   8  10   11.51    0.55
   4   8  10   12.91    0.55
  -4   8  10   11.73    0.68
   4   8  10   11.93    0.82
   4  -8  10   10.57    0.81
   4  -8  12    3.01    0.54
   4  -8  12    4.32    0.56
  -4   8  12    4.18    0.45
   4   8  12    4.81    0.39
  -4  -8  12    4.63    0.62
   4   8  12    4.16    0.57
   4   8  14   15.34    0.98
   4  -8  14   15.87    1.05
  -4  -8  14   16.39    1.06
   4  -8  14   15.58    0.97
  -4   8  14   15.95    0.73
   4   8  14   15.97    0.68
   4   8  16    6.49    0.49
   4   8  16    6.08    0.72
   4  -8  16    6.00    0.77
  -4  -8  16    5.42    0.74
   4  -8  16    5.62    0.66
  -4   8  16    6.02    0.46
   4   8  18    3.67    0.59
   4  -8  18    3.55    0.60
  -4  -8  18    2.51    0.60
  -4  -8  20    2.64    0.68
   4   8  20    2.36    0.53
   4  -8  20    3.60    0.64
   4   8  22    2.85    0.63
  -4  -8  22    2.26    0.63
  -4  -8  24    1.22    0.74
   4  -8  24    0.06    0.54
  -4   9 -23   15.42    1.35
   4   9 -23   12.73    1.21
   4  -9 -23   13.62    1.04
  -4   9 -23   12.61    1.06
   4  -9 -21    5.86    0.73
  -4   9 -21    4.81    0.87
   4   9 -21    5.33    0.84
  -4   9 -21    6.28    0.81
  -4   9 -19   33.39    1.54
  -4   9 -19   34.88    1.73
   4   9 -19   37.12    1.73
   4  -9 -19   36.26    1.46
   4   9 -19   30.80    1.23
  -4   9 -17   32.30    1.62
   4   9 -17   38.39    1.66
   4  -9 -17   36.90    1.42
  -4   9 -17   31.61    1.46
   4   9 -17   33.91    1.27
   4   9 -15   54.05    1.86
   4  -9 -15   53.99    1.64
  -4  -9 -15   54.04    1.22
  -4   9 -15   54.79    1.84
   4   9 -15   55.81    1.59
   4   9 -13   23.80    1.20
   4  -9 -13   26.50    1.12
  -4  -9 -13   26.72    0.86
  -4   9 -13   26.65    1.28
   4   9 -13   27.36    1.12
   4   9 -11   41.60    1.47
   4  -9 -11   42.70    1.36
   4  -9 -11   41.61    0.69
  -4   9 -11   43.70    1.56
  -4  -9 -11   43.03    1.05
   4   9 -11   40.24    1.33
   4   9  -9  104.29    2.15
  -4  -9  -9  102.56    1.30
   4  -9  -9  110.19    2.12
   4  -9  -9  107.82    1.14
  -4   9  -9  109.56    2.38
  -4  -9  -9  109.32    1.64
   4   9  -9  105.04    2.10
   4  -9  -7   59.62    0.93
  -4  -9  -7   56.07    1.01
   4   9  -7   57.94    1.53
   4  -9  -7   60.89    1.57
   4   9  -7   58.47    1.59
  -4  -9  -7   57.49    1.21
  -4   9  -7   55.13    1.67
   4  -9  -5   63.04    1.06
  -4  -9  -5   66.57    1.32
  -4  -9  -5   63.81    1.15
   4   9  -5   61.27    1.47
   4  -9  -5   64.63    1.59
  -4   9  -5   67.17    1.79
   4   9  -5   62.39    1.64
  -4  -9  -3   36.99    1.02
  -4  -9  -3   37.77    0.97
   4   9  -3   37.36    1.09
  -4   9  -3   36.73    1.32
   4  -9  -3   37.26    0.90
   4   9  -3   35.46    1.26
   4  -9  -1  156.49    1.97
  -4  -9  -1  155.20    2.16
   4   9  -1  155.02    2.05
   4  -9  -1  154.37    2.46
   4   9  -1  152.77    2.59
  -4  -9   1  154.89    2.26
   4  -9   1  152.40    2.45
   4   9   1  151.07    1.92
  -4   9   1  149.94    1.90
   4  -9   1  159.21    2.15
  -4   9   1  152.23    2.49
   4   9   1  156.62    2.64
  -4  -9   3   36.83    1.18
   4   9   3   34.45    0.88
  -4   9   3   33.43    0.83
   4  -9   3   37.33    1.27
  -4   9   3   36.94    1.23
   4   9   3   37.32    1.35
   4  -9   3   37.81    1.16
  -4   9   5   56.20    1.00
   4   9   5   60.54    1.13
  -4  -9   5   66.42    1.66
  -4   9   5   62.52    1.58
   4   9   5   65.35    1.80
   4  -9   5   66.29    1.71
   4  -9   5   61.91    1.56
   4  -9   7   57.82    1.65
   4   9   7   59.11    1.08
  -4   9   7   56.43    0.97
  -4   9   7   61.70    1.54
  -4  -9   7   59.17    1.66
   4   9   7   58.13    1.70
   4  -9   7   56.49    1.60
   4  -9   9  104.26    2.29
   4  -9   9  101.89    2.26
  -4   9   9  105.24    1.23
   4   9   9  113.43    1.47
  -4  -9   9  105.08    2.30
  -4   9   9  110.00    2.09
   4   9   9  114.68    2.46
   4  -9  11   45.89    1.63
   4  -9  11   42.57    1.53
   4   9  11   41.81    1.53
   4   9  11   46.45    0.96
  -4  -9  11   43.91    1.59
  -4   9  11   41.19    1.29
   4  -9  13   27.11    1.34
   4  -9  13   28.30    1.32
   4   9  13   27.77    0.79
  -4   9  13   28.43    1.08
  -4  -9  13   26.60    1.34
   4   9  13   27.04    1.27
   4   9  15   59.87    1.91
   4  -9  15   60.40    2.06
   4  -9  15   59.98    1.95
  -4   9  15   56.93    1.45
   4   9  17   36.34    1.53
  -4  -9  17   32.46    1.60
   4  -9  17   33.84    1.53
  -4   9  17   32.68    1.07
   4   9  19   35.37    1.57
  -4  -9  19   37.25    1.80
   4  -9  19   31.43    1.53
  -4  -9  21    4.21    0.81
   4   9  21    4.05    0.74
   4  -9  21    5.52    0.81
   4   9  23   10.84    0.99
  -4  -9  23   13.71    1.30
   4  -9  23   14.78    1.23
  -4  10 -22   12.87    1.26
   4  10 -22   12.29    1.16
   4 -10 -22   13.86    1.05
  -4  10 -22    9.62    0.98
  -4  10 -20   28.64    1.68
   4 -10 -20   27.89    1.36
  -4  10 -18    7.88    0.93
   4  10 -18    7.98    0.89
   4 -10 -18    8.51    0.76
  -4  10 -18    6.78    0.80
   4  10 -18    7.18    0.70
   4  10 -16   48.37    1.83
   4 -10 -16   46.99    1.59
  -4  10 -16   47.36    1.93
  -4  10 -16   45.60    1.76
   4  10 -16   48.20    1.58
   4  10 -14   17.23    1.09
   4 -10 -14   16.81    0.97
  -4  10 -14   15.25    1.04
  -4 -10 -14   17.74    0.77
   4  10 -14   15.77    0.93
   4  10 -12   38.32    1.47
   4 -10 -12   35.47    1.32
  -4 -10 -12   36.68    1.05
  -4  10 -12   37.70    1.54
   4  10 -12   36.73    1.36
   4  10 -10   54.39    1.65
   4 -10 -10   55.48    1.60
  -4  10 -10   55.64    1.82
  -4 -10 -10   56.94    1.28
   4  10 -10   54.96    1.63
  -4 -10  -8  107.94    1.76
   4  10  -8  105.21    2.23
   4  10  -8  105.44    2.16
   4 -10  -8  101.82    2.12
  -4  10  -8  108.36    2.46
   4 -10  -8   99.79    1.08
  -4 -10  -6   28.12    0.92
   4 -10  -6   27.78    1.13
  -4 -10  -6   24.26    0.72
   4  10  -6   27.04    1.06
  -4  10  -6   27.30    1.25
   4  10  -6   26.93    1.16
   4 -10  -6   27.04    0.68
  -4  10  -4  112.51    2.40
   4  10  -4  110.19    1.96
  -4 -10  -4  113.11    1.88
   4 -10  -4  112.19    2.18
   4  10  -4  114.63    2.35
   4 -10  -4  117.49    1.53
  -4 -10  -2   56.01    1.37
   4  10  -2   54.70    1.30
   4  10  -2   56.83    1.69
  -4  10  -2   53.85    1.65
   4 -10  -2   55.48    1.18
  -4 -10   0   78.82    1.67
   4  10   0   79.98    1.48
   4 -10   0   81.89    1.56
  -4  10   0   76.99    1.91
   4 -10   0   81.10    1.89
   4  10   0   82.66    2.04
  -4 -10   2   54.31    1.47
   4  10   2   49.75    1.11
   4  10   2   61.14    1.76
  -4  10   2   54.89    1.60
  -4  10   2   52.75    1.11
   4 -10   2   56.41    1.58
   4 -10   2   56.44    1.39
  -4  10   4  104.52    1.42
  -4 -10   4  115.25    2.22
   4  10   4  108.04    1.54
  -4  10   4  108.08    2.18
   4 -10   4  115.26    2.29
   4  10   4  116.02    2.46
   4 -10   4  112.46    2.10
   4 -10   6   26.55    1.12
  -4  10   6   26.63    0.67
   4  10   6   27.02    0.75
  -4 -10   6   28.48    1.21
  -4  10   6   23.56    1.04
   4  10   6   25.45    1.22
   4 -10   6   28.46    1.21
   4 -10   8  103.69    2.29
   4 -10   8  104.31    2.37
   4  10   8  105.08    2.40
  -4 -10   8  105.50    2.36
   4  10   8  110.16    1.39
  -4  10   8  105.62    2.19
   4 -10  10   57.83    1.82
   4  10  10   57.09    1.85
   4 -10  10   57.03    1.82
   4  10  10   59.69    0.99
  -4  10  10   57.85    1.64
  -4 -10  10   57.71    1.84
  -4  10  12   32.42    1.25
   4 -10  12   37.36    1.54
   4 -10  12   33.97    1.48
  -4 -10  12   39.81    1.61
   4  10  12   39.37    1.56
   4 -10  14   16.49    1.12
  -4 -10  14   15.27    1.10
  -4  10  14   13.99    0.86
   4  10  14   14.42    1.01
   4  10  16   44.83    1.75
  -4 -10  16   47.88    1.92
   4 -10  16   46.98    1.86
  -4  10  16   45.32    1.41
   4  10  18    7.62    0.83
  -4 -10  18    7.06    0.90
   4 -10  18    6.87    0.85
   4  10  20   25.02    1.40
  -4 -10  20   25.51    1.57
   4 -10  20   25.03    1.49
   4  10  22   12.33    1.10
  -4 -10  22   12.00    1.23
   4 -10  22   13.11    1.20
  -4  11 -21    3.51    0.82
   4  11 -21    2.68    0.70
   4 -11 -21    3.21    0.64
  -4  11 -21    2.44    0.69
  -4  11 -19    5.15    0.90
   4  11 -19    4.25    0.75
   4 -11 -19    4.36    0.64
  -4  11 -19    5.34    0.80
  -4  11 -17    0.43    0.54
   4  11 -17    1.48    0.54
   4 -11 -17    0.39    0.37
  -4  11 -17    0.24    0.54
   4  11 -17    0.42    0.39
   4 -11 -15    2.11    0.48
  -4  11 -15    2.41    0.62
   4  11 -15    2.51    0.55
  -4  11 -15    1.24    0.49
   4  11 -15    1.62    0.47
  -4 -11 -13    0.49    0.27
  -4  11 -13    0.43    0.48
   4  11 -13    0.22    0.38
   4 -11 -13    0.51    0.39
  -4  11 -13    1.10    0.49
   4  11 -13    1.13    0.44
  -4 -11 -11    0.11    0.28
   4  11 -11    0.08    0.36
  -4  11 -11   -0.39    0.42
   4 -11 -11   -0.25    0.36
   4  11 -11   -0.18    0.34
   4  11  -9    4.70    0.56
  -4 -11  -9    5.06    0.46
   4 -11  -9    4.56    0.56
   4  11  -9    4.90    0.62
   4  11  -7    1.84    0.46
   4  11  -7    1.71    0.41
  -4  11  -7    2.24    0.53
   4 -11  -7    1.48    0.41
  -4 -11  -7    2.47    0.37
  -4 -11  -5    2.88    0.40
   4  11  -5    2.57    0.41
  -4  11  -5    2.84    0.56
   4 -11  -5    2.63    0.46
   4  11  -5    2.93    0.52
   4 -11  -5    2.66    0.30
  -4 -11  -3    4.34    0.47
   4  11  -3    4.67    0.48
   4 -11  -3    3.88    0.54
  -4  11  -3    4.14    0.58
   4  11  -3    4.05    0.57
   4 -11  -3    4.01    0.38
  -4 -11  -1    5.98    0.55
   4 -11  -1    4.37    0.53
   4  11  -1    5.32    0.46
  -4  11  -1    4.25    0.60
   4  11  -1    5.74    0.67
   4 -11  -1    4.81    0.44
  -4 -11   1    5.70    0.54
   4  11   1    4.70    0.42
  -4  11   1    4.40    0.56
   4 -11   1    4.58    0.58
   4  11   1    5.34    0.64
   4 -11   1    4.59    0.46
   4 -11   3    3.97    0.49
  -4 -11   3    4.27    0.53
   4  11   3    4.17    0.36
  -4  11   3    4.32    0.56
   4 -11   3    4.55    0.57
   4  11   3    5.27    0.64
   4 -11   5    2.93    0.46
   4 -11   5    2.74    0.50
   4  11   5    3.95    0.60
  -4 -11   5    2.57    0.48
  -4  11   5    2.01    0.44
   4  11   5    3.28    0.33
  -4 -11   7    1.74    0.44
   4 -11   7    1.94    0.47
   4 -11   7    1.24    0.47
   4  11   7    1.65    0.24
  -4  11   7    2.21    0.43
   4  11   7    1.70    0.46
   4  11   9    3.46    0.55
   4 -11   9    4.33    0.62
   4 -11   9    4.67    0.67
  -4 -11   9    4.49    0.62
  -4  11   9    3.86    0.57
   4  11  11    0.77    0.48
   4 -11  11    0.07    0.39
  -4 -11  11    0.31    0.46
  -4  11  11    0.22    0.33
   4 -11  11    0.11    0.44
  -4 -11  13    0.83    0.49
   4  11  13    0.86    0.47
   4 -11  13   -0.02    0.48
  -4  11  13    0.27    0.34
   4  11  15    3.16    0.63
  -4 -11  15    1.91    0.57
   4 -11  15    1.97    0.61
  -4  11  15    2.12    0.47
   4  11  17    0.12    0.48
  -4 -11  17    0.66    0.53
   4 -11  17    1.09    0.55
   4 -11  19    4.02    0.78
   4  11  19    3.17    0.66
  -4 -11  19    3.88    0.79
   4  11  21    2.52    0.71
   4 -11  21    1.11    0.68
  -4 -11  21    3.20    0.77
  -4  12 -20    1.69    0.75
   4  12 -20    0.89    0.63
   4 -12 -20    0.42    0.48
  -4  12 -20    1.35    0.67
  -4  12 -18    1.39    0.65
   4  12 -18   -0.18    0.55
   4 -12 -18    0.30    0.42
  -4  12 -18    0.16    0.51
   4  12 -18    0.51    0.47
  -4  12 -16    0.86    0.62
   4  12 -16    1.21    0.54
  -4  12 -16    0.50    0.50
   4  12 -16    0.93    0.47
   4 -12 -16    0.30    0.40
  -4  12 -14    0.77    0.52
   4  12 -14    1.05    0.47
   4 -12 -14    1.01    0.45
  -4  12 -14    0.87    0.51
   4  12 -14    0.56    0.40
  -4 -12 -12    1.61    0.35
  -4  12 -12    2.34    0.57
   4  12 -12    1.48    0.45
   4 -12 -12    1.56    0.45
  -4  12 -12    1.46    0.55
   4  12 -12    1.39    0.45
  -4 -12 -10    1.02    0.32
  -4  12 -10    0.89    0.44
   4  12 -10    0.81    0.39
   4 -12 -10    0.21    0.34
  -4  12 -10    0.91    0.47
   4  12 -10    1.50    0.48
   4  12  -8    3.16    0.56
   4  12  -8    2.39    0.46
  -4  12  -8    3.07    0.62
   4 -12  -8    1.91    0.44
  -4 -12  -8    2.49    0.38
  -4 -12  -6    0.64    0.32
   4  12  -6    0.62    0.32
  -4  12  -6    0.31    0.41
   4 -12  -6    0.67    0.42
   4  12  -6    0.93    0.43
  -4 -12  -4    3.63    0.46
   4  12  -4    3.35    0.44
  -4  12  -4    3.57    0.60
   4 -12  -4    3.14    0.52
   4  12  -4    2.95    0.56
   4 -12  -2    1.83    0.32
  -4 -12  -2    2.12    0.43
   4  12  -2    1.81    0.35
   4 -12  -2    1.49    0.44
  -4  12  -2    1.99    0.53
   4  12  -2    1.28    0.44
   4 -12   0    1.63    0.43
   4 -12   0    1.29    0.34
  -4  12   0    2.13    0.52
   4  12   0    1.90    0.34
   4  12   0    1.39    0.48
  -4 -12   0    1.93    0.41
   4  12   2    0.96    0.45
   4 -12   2    1.82    0.38
   4 -12   2    1.29    0.44
   4  12   2    1.59    0.29
  -4 -12   2    1.47    0.40
  -4  12   2    0.06    0.36
   4 -12   4    2.80    0.53
   4 -12   4    3.50    0.52
   4  12   4    2.88    0.56
  -4 -12   4    3.52    0.54
   4  12   4    4.06    0.37
  -4  12   4    2.91    0.52
   4 -12   6    0.45    0.36
   4 -12   6    1.10    0.48
  -4  12   6    0.12    0.38
  -4 -12   6    0.77    0.41
   4  12   6    0.86    0.44
   4 -12   8    2.68    0.55
  -4  12   8    3.18    0.56
   4  12   8    2.72    0.62
  -4 -12   8    1.17    0.45
   4  12  10    1.52    0.56
  -4 -12  10    0.44    0.44
   4 -12  10    0.20    0.43
  -4  12  10    0.36    0.37
   4  12  12    1.53    0.55
  -4 -12  12    1.80    0.56
   4 -12  12    1.88    0.57
  -4  12  12    1.04    0.45
   4  12  14   -0.07    0.47
   4 -12  14    0.91    0.55
  -4  12  14   -0.03    0.44
   4  12  16    0.06    0.48
  -4 -12  16    1.91    0.68
   4 -12  16    0.75    0.56
  -4  12  16    0.56    0.43
  -4 -12  18    0.25    0.60
   4  12  18    0.76    0.58
   4 -12  18    0.29    0.59
   4  12  20    1.00    0.60
   4 -12  20    1.02    0.63
  -4 -12  20    0.77    0.62
  -4  13 -17   10.08    1.09
   4  13 -17    9.58    0.99
   4 -13 -17    8.58    0.90
   4  13 -17    9.88    0.91
  -4  13 -17    9.99    1.05
  -4  13 -15    8.38    0.96
   4  13 -15   10.37    0.96
   4 -13 -15    9.62    0.88
   4  13 -15    9.54    0.89
  -4  13 -15    8.84    0.98
  -4  13 -13   10.05    0.97
   4  13 -13   11.35    0.93
  -4  13 -13    9.60    1.00
   4 -13 -13    9.03    0.82
   4  13 -13    9.63    0.89
  -4  13 -11   12.41    1.02
   4  13 -11   10.96    0.87
  -4 -13 -11   10.52    0.71
   4 -13 -11    9.69    0.84
  -4  13 -11   10.73    1.01
   4  13 -11   12.57    0.97
  -4  13  -9   12.51    0.97
   4  13  -9   12.57    0.88
   4 -13  -9   14.17    0.98
  -4  13  -9   11.61    1.01
   4  13  -9   12.16    0.97
  -4 -13  -9   12.90    0.77
  -4 -13  -7   16.87    0.89
  -4  13  -7   19.26    1.08
   4 -13  -7   16.00    1.03
   4  13  -7   18.57    0.98
  -4  13  -7   17.82    1.19
   4  13  -7   16.14    1.09
  -4  13  -5   11.33    0.81
  -4 -13  -5   14.21    0.83
   4  13  -5   12.84    0.77
   4 -13  -5   13.13    0.95
  -4  13  -5   12.14    0.98
   4  13  -5   10.40    0.88
  -4  13  -3   18.15    0.93
  -4 -13  -3   14.90    0.86
   4  13  -3   18.14    0.85
   4  13  -3   16.37    1.12
  -4  13  -3   12.76    1.00
   4 -13  -3   15.35    1.00
  -4  13  -1   25.37    1.32
  -4  13  -1   23.27    0.97
  -4 -13  -1   24.60    1.13
   4  13  -1   23.39    0.89
   4 -13  -1   23.53    1.18
   4  13  -1   21.70    1.26
  -4  13   1   24.45    0.90
  -4 -13   1   24.06    1.15
   4  13   1   23.44    0.84
  -4  13   1   24.16    1.26
   4 -13   1   22.76    1.18
   4  13   1   23.36    1.30
  -4 -13   3   15.52    0.98
  -4  13   3   15.79    1.03
   4  13   3   13.74    1.02
   4 -13   3   16.10    1.04
   4 -13   5   13.66    0.99
  -4 -13   5   12.03    0.93
  -4  13   5   12.39    0.93
   4  13   5   13.54    1.04
   4 -13   7   17.31    1.12
  -4 -13   7   15.33    1.07
  -4  13   7   18.18    1.09
   4  13   7   19.30    1.25
   4 -13   9   12.23    1.01
  -4 -13   9   12.00    0.99
  -4  13   9   13.13    0.96
   4  13   9   12.48    1.07
   4 -13  11   12.85    1.09
  -4 -13  11   11.21    1.01
  -4  13  11   11.74    0.93
   4  13  11   11.79    1.05
  -4 -13  13    9.39    1.00
   4 -13  13    9.90    1.05
  -4  13  13   10.94    0.95
   4  13  13    9.40    1.03
   4  13  15   10.60    1.08
  -4 -13  15    9.77    1.05
   4 -13  15    8.24    0.98
  -4  13  15    7.50    0.82
   4  13  17   11.98    1.14
  -4 -13  17   11.32    1.15
  -4  14 -16    5.73    0.91
   4  14 -16    4.94    0.74
   4 -14 -16    5.16    0.75
  -4  14 -16    3.48    0.82
   4  14 -16    5.34    0.79
  -4  14 -14   11.59    1.09
   4  14 -14    8.88    0.89
  -4  14 -14   12.95    1.18
   4 -14 -14    9.86    0.92
   4  14 -14    8.27    0.91
   4 -14 -12   18.92    1.18
  -4  14 -12   19.90    1.27
  -4  14 -12   18.42    1.33
   4  14 -12   18.65    1.16
   4  14 -12   19.12    1.24
  -4  14 -10   17.15    1.15
   4  14 -10   15.74    1.00
  -4  14 -10   14.17    1.17
   4 -14 -10   17.24    1.12
   4  14 -10   15.55    1.14
  -4 -14 -10   18.29    0.95
  -4 -14  -8   18.86    0.97
  -4  14  -8   18.87    1.14
   4  14  -8   20.81    1.08
   4 -14  -8   17.05    1.13
  -4  14  -8   19.54    1.30
   4  14  -8   20.06    1.26
  -4 -14  -6   30.23    1.24
  -4  14  -6   30.27    1.33
   4 -14  -6   31.19    1.47
   4  14  -6   27.98    1.17
  -4  14  -6   30.73    1.58
   4  14  -6   31.15    1.53
  -4  14  -4   17.88    0.99
  -4 -14  -4   17.60    0.98
   4  14  -4   17.47    0.89
  -4  14  -4   20.64    1.28
   4 -14  -4   17.33    1.10
   4  14  -4   17.18    1.16
  -4  14  -2   19.62    0.95
  -4 -14  -2   18.20    1.02
   4  14  -2   19.20    0.86
   4 -14  -2   18.80    1.12
  -4  14  -2   16.47    1.16
   4  14  -2   19.38    1.24
  -4 -14   0   29.62    1.31
  -4  14   0   26.38    1.39
   4 -14   0   28.49    1.37
   4  14   0   29.83    1.53
  -4 -14   2   18.28    1.10
  -4  14   2   19.41    1.18
   4  14   2   16.49    1.18
   4 -14   2   17.60    1.11
  -4 -14   4   15.59    1.06
   4  14   4   16.89    1.20
  -4  14   4   14.61    1.06
   4 -14   4   16.65    1.09
   4 -14   6   27.58    1.44
  -4 -14   6   28.64    1.45
  -4  14   6   29.14    1.42
   4  14   6   26.77    1.51
   4 -14   8   19.10    1.25
  -4 -14   8   19.05    1.24
  -4  14   8   19.45    1.20
   4  14   8   17.99    1.27
   4 -14  10   15.07    1.18
  -4 -14  10   16.13    1.21
  -4  14  10   15.06    1.08
   4  14  10   16.61    1.26
   4 -14  12   19.09    1.36
  -4  14  12   16.82    1.16
  -4 -14  12   18.91    1.35
   4  14  12   17.53    1.39
   4 -14  14    8.68    1.06
  -4  14  14   10.71    1.02
  -4 -14  14   10.71    1.12
   4  14  14   10.37    1.11
   4  14  16    5.22    0.89
   4 -14  16    3.16    0.81
  -4 -14  16    5.05    0.89
  -4  15 -13    3.36    0.78
   4  15 -13    2.50    0.61
   4 -15 -13    1.21    0.51
   4  15 -13    2.82    0.67
  -4  15 -13    2.06    0.71
   4  15 -11    2.32    0.66
  -4  15 -11    3.99    0.72
   4  15 -11    1.65    0.52
  -4  15 -11    2.76    0.72
   4 -15 -11    1.88    0.60
  -4  15  -9    0.56    0.51
  -4 -15  -9    0.36    0.35
   4  15  -9    0.39    0.42
   4 -15  -9    0.41    0.43
  -4  15  -9    0.44    0.56
   4  15  -9   -0.11    0.47
  -4  15  -7    0.83    0.47
  -4 -15  -7    0.98    0.43
   4  15  -7   -0.22    0.39
  -4  15  -7    0.97    0.58
   4  15  -7    0.14    0.50
   4 -15  -7   -0.16    0.46
  -4  15  -5    7.39    0.72
  -4 -15  -5    5.80    0.67
   4  15  -5    4.91    0.55
  -4  15  -5    6.81    0.87
   4 -15  -5    4.48    0.69
   4  15  -5    5.38    0.78
   4 -15  -3    1.28    0.51
  -4 -15  -3    2.39    0.54
   4  15  -3    2.31    0.64
  -4  15  -3    1.51    0.62
   4 -15  -1   -0.08    0.41
  -4 -15  -1    0.54    0.39
  -4  15  -1   -0.74    0.50
   4  15  -1    0.56    0.52
   4 -15   1    0.81    0.54
  -4 -15   1    0.37    0.44
  -4  15   1    0.49    0.47
   4  15   1    0.01    0.52
   4 -15   3    1.61    0.53
  -4 -15   3    1.13    0.53
  -4  15   3    3.29    0.67
   4  15   3    1.62    0.59
   4 -15   5    6.01    0.81
  -4 -15   5    5.53    0.75
  -4  15   5    5.34    0.75
   4  15   5    7.11    0.92
   4 -15   7    0.58    0.53
  -4  15   7    0.85    0.53
  -4 -15   7    0.65    0.54
   4  15   7    0.46    0.59
  -4 -15   9   -0.38    0.54
   4 -15   9   -0.17    0.55
  -4  15   9    0.09    0.47
   4  15   9    0.04    0.55
   4  15  11    1.99    0.65
  -4 -15  11    1.91    0.66
   4 -15  11    1.48    0.63
  -4  15  11    2.18    0.63
   4  15  13    3.24    0.79
  -4 -15  13    4.73    0.85
   4 -15  13    3.24    0.79
  -4  15  13    2.09    0.66
  -4  16 -10    2.80    0.71
   4  16 -10    1.69    0.51
  -4  16 -10    2.54    0.71
   4 -16 -10    1.54    0.59
   4  16 -10    3.29    0.75
   4 -16  -8    8.27    0.92
  -4  16  -8    9.10    1.06
   4  16  -8    8.07    0.95
   4  16  -8    7.52    0.73
   4 -16  -6    0.82    0.52
  -4 -16  -6    0.64    0.44
  -4  16  -6    1.23    0.66
   4  16  -6    0.37    0.51
  -4 -16  -4   14.49    1.01
  -4  16  -4   18.09    1.35
   4 -16  -4   17.88    1.23
   4  16  -4   16.53    1.28
   4  16  -2    2.88    0.68
  -4 -16  -2    2.55    0.54
  -4  16  -2    2.37    0.70
   4 -16  -2    3.91    0.69
  -4 -16   0    7.66    0.80
   4  16   0    6.85    0.91
   4 -16   0    7.93    0.86
  -4  16   0    6.17    0.84
   4 -16   2    3.16    0.68
   4  16   2    3.87    0.75
  -4 -16   2    2.53    0.60
  -4  16   2    2.18    0.61
   4 -16   4   16.85    1.22
  -4 -16   4   14.76    1.14
  -4  16   4   16.47    1.22
   4  16   4   17.48    1.36
   4 -16   6    1.14    0.60
  -4 -16   6   -0.43    0.52
  -4  16   6    0.73    0.54
   4  16   6    0.06    0.57
   4  16   8    8.35    1.06
   4 -16   8    7.24    0.93
  -4 -16   8    8.26    0.99
  -4  16   8    7.23    0.88
   4  16  10    3.18    0.82
  -4 -16  10    3.00    0.78
   4 -16  10    2.09    0.71
  -4  16  10    2.60    0.68
  -4 -17  -5    8.64    0.87
   4 -17  -5    9.18    0.99
  -4  17  -5    9.69    1.11
   4  17  -5    6.38    0.93
   4 -17  -3    0.77    0.51
  -4 -17  -3    2.51    0.59
  -4  17  -3    1.68    0.64
   4  17  -3    2.13    0.70
   4 -17  -1    0.54    0.52
   4  17  -1    1.03    0.67
  -4 -17  -1    0.05    0.45
  -4  17  -1    0.27    0.58
   4 -17   1    0.61    0.50
  -4 -17   1    1.59    0.55
  -4  17   1    1.40    0.61
   4  17   1    0.47    0.58
   4 -17   3    3.03    0.69
  -4 -17   3    1.24    0.58
  -4  17   3    1.26    0.62
   4  17   3    2.37    0.70
   4 -17   5    7.06    0.92
  -4 -17   5    8.28    0.98
  -4  17   5    8.91    1.02
   4  17   5    9.00    1.09
  -5   0 -27    0.01    0.49
   5   0 -27   -0.14    0.43
  -5   0 -27    0.46    0.45
  -5   0 -25    0.35    0.53
   5   0 -25   -0.10    0.41
  -5   0 -25   -0.24    0.44
   5   0 -23   -0.15    0.39
  -5   0 -23    0.14    0.40
   5   0 -21   -0.13    0.32
  -5   0 -21    0.06    0.39
   5   0 -19   -0.46    0.38
  -5   0 -19    0.18    0.35
   5   0 -17    0.20    0.34
  -5   0 -17    0.30    0.33
  -5   0 -15   -0.17    0.21
   5   0 -15    0.21    0.26
  -5   0 -15   -0.24    0.32
  -5   0 -13   -0.18    0.17
   5   0 -13    0.04    0.24
  -5   0 -13    0.03    0.28
   5   0 -11    0.37    0.22
  -5   0 -11   -0.10    0.26
  -5   0 -11    0.07    0.13
   5   0  -9   -0.11    0.20
  -5   0  -9    0.14    0.24
  -5   0  -9    0.04    0.12
   5   0  -7    0.22    0.19
  -5   0  -7    0.28    0.25
  -5   0  -7    0.03    0.08
  -5   0  -5    0.08    0.08
   5   0  -5   -0.06    0.18
  -5   0  -5   -0.08    0.22
   5   0  -5   -0.15    0.22
  -5   0  -3   -0.20    0.22
   5   0  -3    0.06    0.15
  -5   0  -3    0.13    0.09
  -5   0  -3    0.04    0.18
   5   0  -3    0.07    0.17
   5   0  -3    0.00    0.17
  -5   0  -3    0.29    0.22
  -5   0  -1   -0.05    0.18
  -5   0  -1   -0.05    0.20
   5   0  -1    0.07    0.15
   5   0  -1    0.08    0.14
  -5   0  -1    0.00    0.16
   5   0  -1   -0.14    0.16
  -5   0   1    0.07    0.17
   5   0   1   -0.01    0.13
   5   0   1    0.00    0.11
  -5   0   1   -0.07    0.16
  -5   0   1   -0.17    0.19
   5   0   1   -0.15    0.17
  -5   0   3    0.05    0.15
  -5   0   3    0.06    0.16
  -5   0   3    0.16    0.16
   5   0   3    0.04    0.20
   5   0   3    0.08    0.09
  -5   0   5    0.06    0.13
   5   0   5    0.03    0.09
  -5   0   5    0.14    0.20
  -5   0   5   -0.06    0.14
   5   0   5    0.16    0.21
  -5   0   7    0.04    0.10
   5   0   7   -0.03    0.10
   5   0   7   -0.07    0.23
  -5   0   7   -0.28    0.24
  -5   0   7    0.01    0.11
   5   0   9   -0.01    0.12
  -5   0   9   -0.16    0.25
  -5   0   9    0.18    0.08
   5   0   9    0.11    0.24
  -5   0  11    0.12    0.26
   5   0  11   -0.05    0.15
   5   0  11    0.53    0.31
  -5   0  13    0.04    0.31
   5   0  13    0.16    0.19
   5   0  13    0.12    0.30
   5   0  15   -0.23    0.38
  -5   0  15   -0.03    0.33
   5   0  15    0.02    0.20
   5   0  17   -0.35    0.43
   5   0  17    0.09    0.23
  -5   0  17    0.09    0.35
   5   0  19    0.74    0.47
  -5   0  19    0.07    0.41
   5   0  19    0.14    0.28
   5   0  21    0.33    0.49
   5   0  21   -0.05    0.31
  -5   0  21   -0.04    0.44
   5   0  23    0.58    0.56
  -5   0  23    0.30    0.49
   5   0  23   -0.20    0.37
  -5   0  25    0.81    0.56
  -5   0  27    0.40    0.61
  -5   1 -26    2.82    0.69
  -5  -1 -26    2.40    0.64
   5  -1 -26    1.25    0.54
   5   1 -26    1.72    0.55
   5  -1 -26    1.82    0.53
  -5   1 -26    0.78    0.50
  -5  -1 -26    1.47    0.54
   5   1 -24    1.74    0.55
   5  -1 -24    1.75    0.52
  -5  -1 -24    1.12    0.47
  -5   1 -24    0.10    0.40
   5   1 -22    2.23    0.52
   5  -1 -22    1.91    0.46
  -5   1 -22    1.99    0.52
  -5  -1 -22    1.77    0.49
   5   1 -20    0.31    0.35
   5  -1 -20    0.31    0.34
  -5  -1 -20    0.86    0.39
  -5   1 -20    0.85    0.41
  -5   1 -18    1.49    0.42
   5  -1 -18    2.68    0.42
   5   1 -18    1.30    0.40
  -5  -1 -18    2.66    0.51
  -5  -1 -16   11.55    0.53
   5   1 -16   14.48    0.83
   5  -1 -16   13.33    0.74
  -5  -1 -16   13.33    0.85
  -5   1 -16   12.84    0.83
  -5  -1 -14    2.19    0.24
  -5   1 -14    1.20    0.24
   5   1 -14    2.29    0.40
   5  -1 -14    1.71    0.34
  -5   1 -14    1.09    0.36
  -5  -1 -14    1.26    0.37
  -5  -1 -12    6.34    0.55
   5  -1 -12    6.03    0.47
  -5   1 -12    6.32    0.56
  -5   1 -12    5.99    0.37
  -5  -1 -12    5.68    0.28
   5  -1 -10    4.85    0.40
  -5  -1 -10    4.43    0.48
  -5   1 -10    4.11    0.29
  -5  -1 -10    4.67    0.22
  -5   1 -10    4.62    0.48
   5  -1  -8   25.74    0.88
  -5   1  -8   23.26    0.91
   5   1  -8   23.18    0.81
   5  -1  -8   23.91    0.77
  -5  -1  -8   23.44    0.31
  -5   1  -8   22.93    0.55
  -5  -1  -8   22.79    0.91
   5   1  -6    2.13    0.21
   5  -1  -6    2.21    0.31
   5   1  -6    2.28    0.30
   5  -1  -6    2.22    0.30
  -5   1  -6    1.80    0.17
  -5  -1  -6    1.29    0.30
  -5   1  -6    2.02    0.34
   5   1  -4    5.91    0.34
   5  -1  -4    5.56    0.39
  -5   1  -4    4.91    0.24
   5   1  -4    4.78    0.38
   5   1  -4    6.69    0.43
  -5   1  -4    5.99    0.46
   5  -1  -4    5.31    0.40
   5  -1  -4    5.87    0.38
  -5  -1  -2   37.69    0.96
   5  -1  -2   37.47    0.87
  -5   1  -2   36.39    0.98
  -5   1  -2   37.97    0.69
   5  -1  -2   39.18    0.83
  -5  -1  -2   35.65    0.85
   5   1  -2   38.98    0.85
   5  -1  -2   39.14    0.88
  -5   1  -2   39.51    0.91
  -5   1  -2   38.03    0.99
   5   1  -2   39.61    0.87
  -5   1   0   31.49    0.84
   5   1   0   29.59    0.81
  -5   1   0   31.24    0.85
  -5   1   0   29.73    0.67
   5   1   0   32.20    0.62
   5  -1   0   31.18    0.66
  -5  -1   0   30.20    0.78
  -5   1   0   31.67    0.80
   5   1   0   31.61    0.81
   5  -1   0   32.90    0.84
   5   1   0   31.00    0.66
  -5  -1   0   30.46    0.82
  -5   1   2   38.23    0.86
   5   1   2   37.75    0.98
   5   1   2   38.09    0.52
  -5  -1   2   38.61    0.81
  -5  -1   2   38.64    0.90
  -5   1   2   37.75    0.87
  -5  -1   2   38.62    0.85
   5  -1   2   38.35    0.66
  -5   1   2   37.63    0.85
   5   1   2   38.54    0.92
   5  -1   2   36.94    0.91
   5   1   2   38.03    0.59
   5   1   4    6.05    0.47
   5   1   4    5.18    0.39
  -5   1   4    5.26    0.32
  -5   1   4    5.34    0.37
  -5   1   4    5.09    0.32
   5   1   4    5.45    0.18
   5  -1   4    5.06    0.41
  -5  -1   4    6.02    0.41
   5  -1   4    5.69    0.30
  -5  -1   4    6.02    0.34
  -5   1   6    2.21    0.20
   5  -1   6    2.22    0.20
  -5  -1   6    2.57    0.33
  -5   1   6    2.38    0.22
   5  -1   6    2.90    0.35
  -5  -1   6    2.56    0.22
   5  -1   8   24.10    0.58
  -5  -1   8   24.48    0.90
  -5   1   8   24.04    0.43
   5   1   8   22.97    0.87
   5  -1   8   24.30    0.93
  -5  -1   8   25.21    0.50
  -5   1   8   24.14    0.44
  -5  -1  10    5.32    0.20
  -5  -1  10    4.86    0.49
   5  -1  10    5.16    0.33
  -5  -1  10    5.25    0.20
   5   1  10    4.41    0.47
   5  -1  10    3.90    0.46
   5   1  10    4.86    0.24
  -5   1  10    4.97    0.49
   5   1  12    6.80    0.33
  -5  -1  12    6.25    0.57
   5  -1  12    6.21    0.41
  -5   1  12    6.42    0.59
   5   1  12    7.15    0.60
   5  -1  12    5.74    0.57
   5   1  14    1.54    0.37
   5  -1  14    1.46    0.29
   5   1  14    1.52    0.24
  -5   1  14    2.06    0.43
  -5  -1  14    1.85    0.41
   5  -1  14    2.20    0.48
   5  -1  16   12.24    0.64
   5   1  16   13.24    0.59
  -5  -1  16   12.91    0.87
  -5   1  16   13.82    0.91
   5   1  16   12.51    0.87
   5  -1  16   12.60    0.91
   5   1  18    2.80    0.56
   5  -1  18    2.57    0.55
  -5   1  18    2.09    0.55
   5  -1  18    1.91    0.37
   5   1  18    2.18    0.35
  -5  -1  18    2.35    0.51
  -5  -1  20    0.63    0.41
   5   1  20    0.54    0.48
   5  -1  20    1.24    0.53
   5   1  20    0.26    0.29
  -5   1  20    0.87    0.46
   5  -1  20    0.05    0.30
   5   1  22    1.81    0.60
   5  -1  22    1.99    0.62
  -5  -1  22    1.35    0.53
   5  -1  22    1.61    0.42
  -5   1  22    1.21    0.50
   5   1  22    2.05    0.42
   5   1  24   -0.11    0.56
   5  -1  24    1.29    0.61
   5  -1  24    0.23    0.40
  -5  -1  24   -0.12    0.47
  -5  -1  26    1.91    0.64
  -5   2 -27   33.94    1.83
  -5  -2 -27   32.16    1.65
   5  -2 -27   38.19    1.81
   5   2 -27   36.94    1.74
   5  -2 -27   35.07    1.52
  -5  -2 -27   31.75    1.54
  -5   2 -27   34.56    1.60
  -5  -2 -25   41.26    1.78
  -5   2 -25   46.09    2.02
   5  -2 -25   49.38    1.95
  -5  -2 -25   44.88    1.76
   5   2 -25   45.11    1.83
   5  -2 -25   43.90    1.60
  -5   2 -25   46.51    1.79
   5  -2 -23   69.19    2.17
   5   2 -23   69.80    2.14
   5  -2 -23   63.59    1.82
  -5   2 -23   61.32    1.99
  -5  -2 -23   62.30    1.98
  -5  -2 -21  102.88    1.78
   5  -2 -21  104.32    2.53
   5   2 -21  100.90    2.45
   5  -2 -21   94.93    2.10
  -5  -2 -21   96.72    2.37
  -5   2 -21   96.52    2.36
   5  -2 -19   92.90    2.28
   5   2 -19   92.06    2.22
   5  -2 -19   95.70    1.98
  -5   2 -19   91.83    2.22
  -5  -2 -19   91.95    2.26
   5  -2 -17  170.13    2.91
   5   2 -17  160.85    2.78
   5  -2 -17  167.68    2.47
  -5   2 -17  168.82    2.89
  -5  -2 -17  177.50    2.99
   5  -2 -15   99.72    2.13
  -5  -2 -15   94.77    1.28
   5   2 -15   98.36    2.07
   5  -2 -15   97.16    1.77
  -5   2 -15  101.41    2.16
  -5  -2 -15   98.11    2.12
  -5   2 -13  246.30    3.24
  -5  -2 -13  244.14    1.70
   5  -2 -13  240.70    3.09
  -5  -2 -13  240.82    1.71
   5   2 -13  239.96    3.02
   5  -2 -13  240.92    2.61
  -5  -2 -13  238.45    3.20
   5   2 -11  344.92    1.76
  -5   2 -11  336.77    3.64
   5  -2 -11  340.47    3.48
  -5  -2 -11  342.10    1.58
   5   2 -11  338.18    3.38
   5  -2 -11  332.50    2.90
  -5  -2 -11  338.82    3.67
  -5  -2 -11  337.65    1.59
   5   2  -9  272.32    1.78
   5  -2  -9  273.06    2.92
   5   2  -9  274.45    2.89
   5  -2  -9  278.86    2.53
  -5   2  -9  273.22    3.17
  -5   2  -9  269.08    2.22
   5   2  -7  555.74    2.81
  -5   2  -7  601.55    4.46
   5  -2  -7  556.46    3.90
   5   2  -7  567.84    3.90
   5  -2  -7  571.23    3.43
  -5   2  -7  592.45    2.99
   5   2  -5  330.98    2.32
   5   2  -5  340.70    2.91
   5  -2  -5  336.88    2.81
  -5   2  -5  329.05    2.09
   5  -2  -5  327.34    2.53
   5  -2  -5  328.93    2.25
  -5   2  -5  336.81    3.20
   5   2  -3  503.51    3.20
   5   2  -3  502.50    3.08
   5  -2  -3  495.81    3.14
  -5   2  -3  517.95    2.68
   5  -2  -3  513.25    3.07
   5   2  -3  498.54    3.30
  -5  -2  -3  522.37    3.19
   5  -2  -3  492.87    3.08
  -5   2  -3  487.98    3.65
   5  -2  -3  522.48    3.47
   5   2  -1  467.51    3.18
  -5  -2  -1  482.14    2.14
  -5   2  -1  504.05    3.49
  -5   2  -1  486.46    2.74
   5  -2  -1  500.26    3.20
  -5  -2  -1  513.34    3.16
  -5   2  -1  497.63    3.20
   5  -2  -1  492.10    3.26
   5   2  -1  473.05    2.70
  -5  -2  -1  503.85    3.44
   5  -2   1  475.81    3.19
   5   2   1  461.26    3.34
  -5   2   1  491.93    2.99
  -5  -2   1  471.06    2.62
  -5  -2   1  489.32    3.14
  -5   2   1  502.78    3.12
   5   2   1  477.46    3.10
  -5   2   1  495.11    3.23
   5  -2   1  502.04    3.52
   5   2   1  480.18    2.18
  -5  -2   1  489.20    3.16
   5   2   3  507.73    3.72
  -5  -2   3  481.68    3.03
   5   2   3  492.84    1.44
  -5   2   3  470.34    3.06
   5   2   3  499.18    3.24
  -5   2   3  504.93    3.02
   5  -2   3  519.99    3.56
   5  -2   3  510.95    2.82
  -5  -2   3  521.09    3.10
  -5  -2   5  338.95    2.84
   5   2   5  331.42    3.16
  -5   2   5  329.86    2.68
  -5   2   5  340.11    2.26
   5   2   5  330.83    2.80
   5  -2   5  336.81    3.05
   5  -2   5  331.68    2.34
  -5  -2   5  336.30    2.34
  -5  -2   7  594.41    4.12
   5   2   7  600.62    4.45
   5  -2   7  558.71    3.05
  -5  -2   7  586.06    2.80
  -5   2   7  568.05    2.51
   5  -2   7  552.58    4.21
  -5   2   9  278.00    1.40
  -5  -2   9  270.67    3.03
   5   2   9  287.32    3.22
   5   2   9  283.93    3.03
   5  -2   9  276.34    2.25
  -5   2   9  285.66    1.46
  -5  -2   9  282.05    1.89
   5  -2   9  280.29    3.21
  -5  -2  11  349.33    1.83
   5   2  11  344.50    3.55
   5  -2  11  346.72    3.82
   5  -2  11  343.06    2.75
  -5  -2  13  244.68    3.29
   5  -2  13  239.89    2.50
   5   2  13  239.21    3.16
   5  -2  15  100.83    1.78
  -5  -2  15  103.99    2.29
   5   2  15   97.49    2.16
   5  -2  15  100.38    2.32
   5  -2  17  172.77    2.49
  -5  -2  17  167.33    3.06
   5   2  17  163.59    2.97
   5  -2  17  172.72    3.22
   5  -2  19   99.32    2.61
   5   2  19   92.13    2.34
  -5  -2  19   93.02    2.44
   5  -2  19   94.34    1.97
   5   2  21   99.77    2.59
   5  -2  21   99.81    2.75
  -5  -2  21  101.35    2.66
   5  -2  21  100.81    2.16
   5   2  23   65.31    2.20
   5  -2  23   66.24    2.38
  -5  -2  23   63.32    2.24
   5  -2  23   66.07    1.88
  -5  -2  25   49.31    2.09
  -5  -2  27   37.81    1.93
  -5   3 -26    1.10    0.52
  -5   3 -26    1.99    0.68
  -5  -3 -26    1.56    0.52
  -5  -3 -26    1.78    0.57
   5  -3 -26    2.56    0.60
   5   3 -26    1.12    0.52
   5  -3 -26    1.79    0.52
   5  -3 -24   -0.06    0.42
   5   3 -24    0.52    0.45
  -5  -3 -24    0.71    0.47
   5  -3 -24    0.75    0.44
  -5   3 -24    0.35    0.45
   5  -3 -22    0.51    0.41
   5   3 -22    1.66    0.54
   5  -3 -22    0.48    0.34
  -5  -3 -22    0.18    0.47
  -5   3 -22    0.40    0.41
  -5  -3 -20    9.97    0.84
   5  -3 -20    8.77    0.80
  -5  -3 -20    9.08    0.53
   5   3 -20    8.10    0.79
   5  -3 -20    7.54    0.61
  -5   3 -20    8.64    0.78
   5  -3 -18    0.64    0.36
  -5  -3 -18    0.67    0.23
   5   3 -18    1.36    0.46
   5  -3 -18    1.26    0.34
  -5   3 -18    0.79    0.44
  -5  -3 -18    1.22    0.42
   5   3 -16    0.16    0.11
   5  -3 -16    0.16    0.35
  -5  -3 -16    0.21    0.17
   5   3 -16    1.07    0.41
   5  -3 -16    0.52    0.29
  -5  -3 -16    0.30    0.36
  -5   3 -16    0.07    0.35
  -5  -3 -14    1.33    0.18
   5  -3 -14    0.58    0.38
   5   3 -14    0.99    0.35
   5  -3 -14    0.92    0.26
  -5  -3 -14    0.82    0.36
  -5  -3 -14    0.90    0.19
  -5   3 -14    1.27    0.40
   5   3 -14    1.15    0.18
   5  -3 -12    8.28    0.61
  -5  -3 -12    8.30    0.28
  -5  -3 -12    8.15    0.27
   5   3 -12    7.25    0.59
   5  -3 -12    7.74    0.49
  -5   3 -12    7.49    0.64
   5   3 -12    8.77    0.36
   5  -3 -10    0.80    0.32
   5   3 -10    1.14    0.32
   5  -3 -10    0.86    0.23
   5  -3 -10    1.33    0.15
  -5   3 -10    1.33    0.37
  -5   3 -10    1.22    0.27
   5   3 -10    1.50    0.21
   5   3  -8    0.24    0.16
   5  -3  -8    0.57    0.27
   5   3  -8    0.10    0.25
   5  -3  -8    0.70    0.22
  -5   3  -8    0.16    0.29
   5  -3  -8    0.16    0.14
  -5   3  -8    0.59    0.22
   5   3  -6    0.98    0.21
   5  -3  -6    0.88    0.25
   5   3  -6    0.94    0.26
  -5   3  -6    1.17    0.23
   5  -3  -6    0.57    0.20
  -5   3  -6    0.86    0.31
   5  -3  -6    1.39    0.22
   5  -3  -4   77.29    1.35
   5   3  -4   83.26    1.45
  -5   3  -4   80.82    1.18
  -5  -3  -4   85.38    1.32
   5  -3  -4   83.12    1.29
   5   3  -4   82.76    1.37
   5  -3  -4   85.41    1.29
  -5   3  -4   81.45    1.57
   5   3  -4   87.27    1.32
  -5   3  -2    5.95    0.36
   5  -3  -2    6.36    0.40
  -5  -3  -2    5.81    0.39
   5   3  -2    6.05    0.41
   5  -3  -2    6.10    0.42
  -5   3  -2    5.49    0.44
   5   3  -2    6.07    0.38
   5  -3  -2    6.38    0.41
  -5  -3  -2    5.61    0.24
   5   3  -2    5.18    0.41
   5   3   0    4.03    0.41
  -5   3   0    2.72    0.29
   5  -3   0    2.56    0.27
   5   3   0    4.00    0.28
   5   3   0    4.50    0.38
   5  -3   0    2.99    0.32
  -5   3   0    3.04    0.32
  -5  -3   0    3.43    0.27
  -5   3   0    2.85    0.34
   5  -3   0    2.89    0.35
  -5  -3   0    4.36    0.41
   5   3   2    6.31    0.46
   5   3   2    6.00    0.23
  -5   3   2    6.01    0.41
   5  -3   2    5.27    0.35
  -5   3   2    6.46    0.39
  -5  -3   2    6.27    0.42
   5   3   2    5.76    0.39
  -5  -3   2    6.74    0.40
  -5   3   2    5.69    0.40
   5  -3   2    6.42    0.45
  -5   3   4   83.62    1.26
   5  -3   4   83.32    1.51
  -5   3   4   83.75    1.31
  -5  -3   4   87.03    1.42
   5   3   4   85.14    1.38
   5  -3   4   82.85    1.32
  -5  -3   4   86.78    1.30
   5   3   4   81.43    1.59
  -5   3   6    1.08    0.19
   5   3   6    1.02    0.30
   5  -3   6    1.29    0.24
  -5   3   6    1.00    0.25
   5   3   6    0.99    0.26
  -5  -3   6    1.01    0.26
  -5  -3   6    1.33    0.23
   5  -3   6    0.91    0.28
   5   3   8    0.14    0.28
   5  -3   8    0.33    0.18
  -5   3   8    0.31    0.15
   5   3   8    0.59    0.27
  -5  -3   8    0.44    0.18
   5  -3   8    0.36    0.28
  -5  -3   8    0.17    0.25
   5   3  10    1.15    0.33
   5  -3  10    1.07    0.25
  -5   3  10    0.99    0.15
  -5  -3  10    1.31    0.23
  -5  -3  10    1.50    0.37
   5  -3  10    1.98    0.42
   5   3  10    1.47    0.34
   5   3  12    8.48    0.67
  -5  -3  12    8.90    0.39
   5  -3  12    6.70    0.48
  -5  -3  12    7.70    0.65
   5   3  12    7.76    0.61
   5  -3  12    9.02    0.70
   5   3  14    0.67    0.36
  -5  -3  14    0.88    0.37
   5  -3  14    0.86    0.27
   5  -3  14    0.48    0.41
  -5  -3  14    0.83    0.16
   5   3  16    0.49    0.37
   5  -3  16    0.40    0.41
  -5  -3  16    0.64    0.45
   5  -3  16    0.27    0.30
  -5  -3  16    0.38    0.12
   5   3  18    0.78    0.42
   5  -3  18    0.64    0.53
  -5  -3  18    0.38    0.40
   5  -3  18    0.26    0.31
   5   3  20    7.72    0.79
   5  -3  20    9.27    0.92
  -5  -3  20    8.15    0.86
   5  -3  20    8.90    0.72
   5   3  22    0.08    0.45
   5  -3  22    1.67    0.60
  -5  -3  22    1.32    0.56
   5  -3  22    0.23    0.38
  -5  -3  24    0.95    0.61
   5  -3  24    1.15    0.47
  -5  -3  26    1.55    0.72
  -5   4 -25   22.55    1.52
  -5  -4 -25   21.43    1.23
   5  -4 -25   26.14    1.44
   5   4 -25   24.51    1.45
   5  -4 -25   23.07    1.11
  -5  -4 -25   24.12    1.34
  -5   4 -25   22.30    1.30
   5  -4 -23   33.09    1.55
   5   4 -23   31.84    1.55
   5  -4 -23   31.23    1.21
  -5  -4 -23   33.82    1.53
  -5   4 -23   31.80    1.47
   5  -4 -21   27.56    1.32
   5   4 -21   27.39    1.39
   5  -4 -21   26.95    1.06
  -5   4 -21   27.03    1.32
  -5  -4 -21   26.09    1.32
   5  -4 -19   55.75    1.79
  -5  -4 -19   55.62    1.10
   5   4 -19   53.94    1.82
   5  -4 -19   52.84    1.38
  -5  -4 -19   52.49    1.73
  -5   4 -19   56.51    1.82
   5  -4 -17   59.25    1.75
  -5  -4 -17   61.53    1.03
   5   4 -17   56.31    1.76
   5  -4 -17   59.03    1.37
  -5   4 -17   63.34    1.85
   5   4 -17   56.47    0.88
  -5  -4 -17   58.58    1.79
  -5   4 -15   96.33    2.19
   5  -4 -15  101.40    2.15
   5   4 -15   97.60    2.19
  -5  -4 -15   99.02    1.15
   5  -4 -15   95.22    1.63
  -5  -4 -15   93.21    1.26
   5   4 -15   94.65    1.22
   5  -4 -13  124.06    0.97
   5  -4 -13  122.77    2.24
  -5   4 -13  121.77    2.37
   5   4 -13  124.30    2.33
  -5  -4 -13  125.18    1.08
   5  -4 -13  122.61    1.75
  -5  -4 -13  117.47    1.17
   5   4 -13  124.47    1.45
   5  -4 -11  114.46    2.05
   5   4 -11  119.96    2.18
   5  -4 -11  118.32    1.62
  -5  -4 -11  117.96    0.88
   5  -4 -11  117.45    1.23
  -5   4 -11  119.65    2.27
  -5  -4 -11  117.57    0.82
   5   4 -11  119.65    1.48
   5  -4  -9  125.57    2.02
  -5   4  -9  120.27    2.19
   5   4  -9  122.77    2.07
   5  -4  -9  119.91    1.56
   5  -4  -9  123.77    1.43
   5   4  -9  123.05    1.56
  -5   4  -7  184.68    2.61
   5  -4  -7  181.35    2.30
   5   4  -7  184.44    2.39
   5  -4  -7  185.82    1.88
   5   4  -7  184.27    1.94
   5  -4  -5  264.65    2.65
   5  -4  -5  268.70    2.27
   5   4  -5  267.74    2.73
  -5   4  -5  263.54    2.40
   5  -4  -5  265.69    2.38
   5   4  -5  263.40    2.39
  -5   4  -3  180.42    2.36
  -5  -4  -3  179.41    1.22
   5  -4  -3  180.65    2.07
   5   4  -3  185.21    2.14
  -5  -4  -3  191.89    1.98
  -5   4  -3  183.76    1.95
   5   4  -3  187.20    2.01
   5  -4  -3  178.94    1.88
   5  -4  -3  176.96    2.07
   5   4  -3  185.01    2.11
  -5  -4  -1  293.34    1.94
   5   4  -1  302.00    2.23
  -5   4  -1  287.94    2.49
   5   4  -1  293.08    2.54
   5  -4  -1  288.44    2.49
  -5   4  -1  282.80    2.84
   5  -4  -1  290.98    2.77
   5  -4  -1  291.46    2.49
   5   4  -1  304.93    2.82
   5   4   1  278.50    1.81
   5  -4   1  285.84    2.44
  -5  -4   1  294.50    2.27
   5   4   1  300.79    2.52
  -5   4   1  283.17    2.41
  -5   4   1  298.68    2.75
   5  -4   1  297.69    2.67
   5   4   1  300.11    2.90
   5   4   3  178.95    2.34
   5   4   3  185.60    1.99
  -5  -4   3  182.48    2.00
  -5   4   3  176.53    1.86
  -5   4   3  182.38    2.04
   5  -4   3  185.56    2.09
   5   4   3  188.30    1.24
   5  -4   3  178.37    2.19
  -5  -4   3  181.62    2.06
   5   4   5  264.83    2.97
  -5  -4   5  265.07    2.68
  -5   4   5  261.09    2.35
  -5   4   5  260.76    2.27
   5   4   5  276.11    2.53
   5  -4   5  270.58    2.89
  -5  -4   5  268.28    2.42
   5  -4   5  252.30    2.51
   5  -4   7  184.50    2.20
   5   4   7  189.20    2.63
  -5   4   7  185.93    2.12
  -5  -4   7  180.90    2.41
  -5   4   7  181.85    1.79
   5   4   7  191.18    2.24
  -5  -4   7  186.01    1.99
   5  -4   7  176.92    2.51
   5   4   9  123.52    2.22
  -5  -4   9  126.35    2.18
   5   4   9  130.35    1.97
  -5  -4   9  124.49    1.66
  -5   4   9  124.63    1.43
   5  -4   9  123.24    2.24
   5   4  11  117.98    2.28
   5  -4  11  118.18    2.33
   5  -4  11  120.30    1.89
  -5  -4  11  121.98    2.30
  -5  -4  11  119.73    1.62
   5   4  11  122.29    2.05
  -5   4  11  120.52    1.21
   5   4  13  130.79    2.45
   5  -4  13  124.46    2.02
  -5  -4  13  128.46    2.50
  -5  -4  13  126.29    1.56
   5   4  13  122.96    2.18
   5  -4  13  126.21    2.55
   5   4  15  102.56    2.29
   5  -4  15   94.42    1.88
  -5  -4  15   93.70    1.27
  -5  -4  15  103.20    2.39
   5   4  15   99.89    2.09
   5  -4  15  103.90    2.47
  -5  -4  17   63.32    2.00
   5  -4  17   56.92    1.57
   5   4  17   60.20    1.74
   5  -4  17   61.62    2.01
   5  -4  19   58.27    2.08
   5  -4  19   54.57    1.63
  -5  -4  19   58.10    2.00
   5   4  19   55.40    1.76
   5  -4  21   30.75    1.64
  -5  -4  21   26.08    1.46
   5  -4  21   26.90    1.24
   5   4  21   31.33    1.42
   5   4  23   30.34    1.46
   5  -4  23   31.39    1.72
  -5  -4  23   33.75    1.72
   5  -4  23   31.32    1.40
  -5  -4  25   27.60    1.65
   5  -4  25   23.53    1.30
  -5   5 -26    0.29    0.58
   5  -5 -26    0.77    0.54
   5   5 -26    1.03    0.61
  -5   5 -26   -0.42    0.55
  -5  -5 -26    0.14    0.45
  -5   5 -24   -0.26    0.53
   5  -5 -24    0.65    0.49
   5   5 -24   -0.08    0.50
  -5  -5 -24    0.34    0.46
  -5   5 -24    0.13    0.47
   5  -5 -22    2.56    0.58
   5   5 -22    1.73    0.57
   5  -5 -22    0.88    0.33
  -5  -5 -22    1.60    0.52
  -5   5 -22    1.73    0.54
   5   5 -20    1.88    0.52
   5  -5 -20    2.20    0.36
  -5   5 -20    1.68    0.47
  -5  -5 -20    1.02    0.41
   5  -5 -18    0.21    0.36
   5   5 -18    0.72    0.42
   5  -5 -18    0.40    0.26
  -5  -5 -18    0.52    0.19
  -5   5 -18    0.70    0.43
  -5   5 -16   -0.01    0.36
   5  -5 -16    0.59    0.38
   5   5 -16    0.81    0.38
   5  -5 -16   -0.20    0.25
  -5  -5 -16    0.14    0.15
   5   5 -16    0.40    0.24
   5  -5 -14    2.48    0.44
   5   5 -14    2.00    0.44
   5  -5 -14    2.15    0.30
  -5  -5 -14    2.04    0.20
  -5   5 -14    1.96    0.43
  -5  -5 -14    3.04    0.28
   5  -5 -14    2.35    0.23
   5   5 -14    2.01    0.29
   5  -5 -12    7.99    0.62
   5   5 -12    6.45    0.60
   5  -5 -12    6.68    0.42
  -5  -5 -12    7.03    0.28
   5  -5 -12    6.89    0.38
  -5   5 -12    7.34    0.65
   5   5 -12    7.94    0.45
  -5  -5 -12    7.27    0.32
  -5  -5 -10    0.16    0.10
   5   5 -10    0.57    0.30
   5  -5 -10    0.35    0.26
  -5  -5 -10    0.29    0.11
   5  -5 -10    0.05    0.17
  -5   5 -10    0.02    0.29
   5  -5 -10    0.28    0.19
   5   5 -10    0.22    0.21
  -5  -5  -8    5.21    0.18
   5  -5  -8    4.78    0.44
   5   5  -8    4.52    0.47
   5  -5  -8    4.45    0.33
   5  -5  -8    4.05    0.35
  -5   5  -8    4.71    0.49
  -5  -5  -8    4.74    0.19
   5   5  -8    4.36    0.38
   5  -5  -6    1.66    0.28
   5   5  -6    1.86    0.32
  -5  -5  -6    0.98    0.11
   5  -5  -6    1.39    0.30
   5  -5  -6    1.18    0.21
  -5   5  -6    1.65    0.36
   5   5  -6    1.26    0.27
   5  -5  -4   16.60    0.69
   5   5  -4   18.28    0.75
   5  -5  -4   18.46    0.74
   5  -5  -4   17.16    0.60
  -5  -5  -4   17.53    0.43
  -5   5  -4   16.81    0.80
   5   5  -4   15.23    0.67
   5   5  -2    2.27    0.27
   5   5  -2    1.48    0.26
   5  -5  -2    1.97    0.29
  -5  -5  -2    1.92    0.20
  -5   5  -2    1.44    0.31
   5  -5  -2    1.19    0.23
   5   5  -2    2.48    0.32
   5  -5   0    6.84    0.45
   5   5   0    7.07    0.36
   5   5   0    6.15    0.41
  -5   5   0    6.79    0.50
   5  -5   0    6.29    0.44
  -5  -5   0    6.96    0.39
   5   5   0    7.29    0.52
   5   5   2    1.45    0.31
   5  -5   2    1.60    0.29
  -5   5   2    1.69    0.26
   5   5   2    1.89    0.25
   5  -5   2    2.10    0.30
  -5   5   2    1.88    0.29
   5   5   2    1.67    0.19
  -5  -5   2    1.89    0.26
  -5  -5   4   18.73    0.73
  -5   5   4   17.59    0.63
   5   5   4   16.44    0.42
   5   5   4   16.97    0.65
  -5   5   4   15.68    0.64
   5   5   4   18.33    0.84
   5  -5   4   16.91    0.74
   5  -5   4   17.49    0.73
   5   5   6    0.95    0.32
  -5   5   6    1.38    0.25
   5  -5   6    1.40    0.30
   5   5   6    0.99    0.11
  -5   5   6    1.38    0.25
   5   5   6    0.75    0.24
  -5  -5   6    1.71    0.32
   5  -5   6    1.09    0.29
   5   5   8    4.89    0.53
  -5   5   8    4.74    0.37
   5  -5   8    4.05    0.41
  -5  -5   8    4.37    0.47
  -5   5   8    4.60    0.40
  -5  -5   8    4.71    0.41
   5  -5   8    3.87    0.48
   5   5   8    4.64    0.41
   5  -5  10    0.56    0.30
  -5  -5  10   -0.01    0.28
   5   5  10    0.02    0.30
   5  -5  10    0.28    0.29
  -5  -5  10    0.17    0.23
   5   5  10    0.09    0.23
  -5   5  10    0.00    0.17
   5   5  12    6.48    0.63
   5  -5  12    6.64    0.55
  -5  -5  12    8.57    0.71
  -5  -5  12    7.34    0.50
   5   5  12    6.51    0.53
  -5   5  12    7.86    0.38
   5  -5  12    7.96    0.73
   5   5  14    2.41    0.51
   5  -5  14    1.79    0.47
  -5  -5  14    2.17    0.48
   5  -5  14    1.92    0.37
  -5  -5  14    1.95    0.32
   5   5  14    2.44    0.44
  -5   5  14    2.58    0.22
   5   5  16    0.60    0.37
   5  -5  16    0.40    0.42
   5   5  16    0.34    0.37
   5  -5  16    0.09    0.30
  -5  -5  16    1.09    0.44
   5   5  18    0.61    0.36
   5  -5  18   -0.08    0.46
   5  -5  18    0.50    0.40
  -5  -5  18    0.57    0.45
  -5  -5  20    1.90    0.58
   5   5  20    1.58    0.47
   5  -5  20    0.85    0.55
   5  -5  20    1.40    0.47
   5   5  22    1.44    0.47
   5  -5  22    2.88    0.71
  -5  -5  22    2.57    0.68
   5  -5  22    2.07    0.51
   5  -5  24    0.06    0.45
  -5  -5  24    1.07    0.65
  -5  -5  26   -0.60    0.67
   5  -5  26   -0.19    0.50
  -5   6 -25    2.51    0.70
   5   6 -25    5.65    0.90
   5  -6 -25    3.45    0.67
  -5  -6 -25    4.66    0.71
  -5   6 -25    5.25    0.75
  -5   6 -23   15.38    1.27
   5  -6 -23   14.08    1.07
   5   6 -23   14.11    1.14
  -5   6 -23   11.20    0.97
  -5  -6 -23   14.10    1.05
   5  -6 -21   22.01    1.22
   5   6 -21   18.32    1.22
  -5  -6 -21   19.64    1.19
  -5   6 -21   21.60    1.24
   5  -6 -19    6.92    0.70
   5   6 -19    6.23    0.74
   5  -6 -19    8.47    0.56
  -5   6 -19    8.04    0.77
   5  -6 -17    7.60    0.69
   5   6 -17    7.13    0.76
   5  -6 -17    8.16    0.51
  -5   6 -17    8.00    0.76
   5   6 -17    7.54    0.50
   5  -6 -15   34.65    1.29
   5   6 -15   34.56    1.39
   5  -6 -15   32.58    0.89
  -5  -6 -15   35.42    0.73
  -5   6 -15   32.85    1.35
   5   6 -15   33.52    0.97
  -5  -6 -13   19.89    0.58
   5  -6 -13   22.06    1.00
   5   6 -13   21.21    1.07
   5  -6 -13   22.01    0.70
   5  -6 -13   18.45    0.65
  -5   6 -13   20.82    1.06
  -5  -6 -13   21.32    0.53
   5   6 -13   20.36    0.77
   5   6 -11   29.74    1.17
   5  -6 -11   28.85    1.10
   5  -6 -11   27.19    0.74
  -5  -6 -11   27.03    0.61
   5  -6 -11   26.24    0.81
  -5   6 -11   25.72    1.13
  -5  -6 -11   28.73    0.57
   5   6 -11   28.76    0.90
   5   6  -9   65.97    1.61
  -5  -6  -9   65.17    0.85
   5  -6  -9   66.29    1.14
  -5   6  -9   63.90    1.69
   5  -6  -9   62.38    1.28
   5   6  -9   66.30    1.37
  -5  -6  -9   67.78    0.82
  -5  -6  -7   29.63    0.56
   5   6  -7   28.01    1.02
   5  -6  -7   30.83    1.03
   5  -6  -7   29.78    0.77
   5   6  -7   28.55    0.92
  -5  -6  -5   49.35    0.78
   5   6  -5   47.66    1.25
   5  -6  -5   48.56    1.22
   5  -6  -5   46.89    0.98
  -5   6  -5   50.60    1.41
   5   6  -5   48.31    1.22
   5   6  -3   72.67    1.44
  -5  -6  -3   70.50    1.04
   5  -6  -3   70.54    1.44
   5  -6  -3   68.67    1.22
   5   6  -3   68.99    1.48
   5   6  -1   33.72    0.95
   5  -6  -1   30.38    0.95
  -5   6  -1   31.86    1.05
   5  -6  -1   31.64    0.89
  -5  -6  -1   31.78    0.78
   5   6  -1   32.60    1.05
   5   6  -1   32.96    0.83
  -5   6   1   30.95    1.01
   5   6   1   28.98    0.85
   5   6   1   32.21    1.06
   5  -6   1   29.58    0.95
  -5  -6   1   31.08    0.85
   5   6   1   30.95    0.74
   5  -6   1   32.27    0.95
  -5   6   3   65.52    1.19
   5   6   3   71.73    1.31
   5  -6   3   70.66    1.49
   5   6   3   75.80    1.08
  -5   6   3   69.79    1.42
   5  -6   3   66.28    1.43
  -5  -6   3   68.74    1.37
   5   6   3   69.09    1.62
   5   6   5   49.24    1.41
  -5  -6   5   47.35    1.24
   5   6   5   49.54    0.77
  -5   6   5   48.24    1.05
   5  -6   5   48.10    1.28
   5   6   5   49.39    1.10
  -5   6   5   47.28    1.14
   5  -6   5   46.07    1.28
  -5  -6   7   27.96    1.05
   5   6   7   29.09    0.55
  -5   6   7   28.47    0.84
   5   6   7   30.13    0.90
  -5   6   7   29.34    0.89
   5  -6   7   31.52    1.14
   5  -6   7   28.44    1.01
   5   6   7   28.68    1.12
   5   6   9   66.57    1.72
   5  -6   9   72.76    1.64
  -5  -6   9   67.81    1.69
   5   6   9   67.10    1.39
  -5   6   9   69.06    1.34
   5  -6   9   68.81    1.77
  -5  -6  11   26.89    1.16
   5  -6  11   29.35    1.08
   5   6  11   30.68    1.23
   5   6  11   26.86    0.95
  -5   6  11   26.53    0.80
   5  -6  11   27.44    1.20
   5   6  13   21.81    1.10
  -5  -6  13   21.41    1.11
   5  -6  13   18.29    0.91
   5   6  13   21.04    0.90
  -5   6  13   21.31    0.67
   5  -6  13   19.67    1.13
  -5  -6  15   33.85    1.46
   5  -6  15   33.88    1.26
   5  -6  15   37.45    1.56
   5   6  15   32.68    1.17
  -5   6  15   32.71    0.74
   5   6  15   35.39    1.43
   5  -6  17    8.48    0.86
   5   6  17    9.11    0.81
  -5  -6  17    8.68    0.86
   5  -6  17    8.19    0.68
   5   6  17    9.07    0.70
   5   6  19    8.15    0.71
   5  -6  19   10.61    1.01
   5   6  19    8.01    0.79
  -5  -6  19   10.01    0.94
   5  -6  19    6.90    0.71
   5  -6  21   19.43    1.14
   5   6  21   21.45    1.12
   5  -6  21   20.71    1.43
  -5  -6  21   20.43    1.37
   5  -6  23   12.29    1.00
  -5  -6  23   13.67    1.21
   5  -6  25    3.86    0.69
  -5  -6  25    4.19    0.87
  -5   7 -24    1.52    0.65
   5   7 -24    1.35    0.60
   5  -7 -24    2.22    0.63
  -5  -7 -24    1.82    0.57
  -5   7 -24    1.16    0.52
  -5   7 -22    1.57    0.65
   5   7 -22    0.15    0.44
   5  -7 -22    1.08    0.55
  -5  -7 -22    1.60    0.52
  -5   7 -22    1.01    0.53
   5   7 -20    3.80    0.68
   5  -7 -20    4.22    0.60
  -5   7 -20    3.56    0.65
   5   7 -18    4.78    0.72
   5  -7 -18    4.43    0.61
   5  -7 -18    3.55    0.36
  -5   7 -18    5.18    0.69
   5   7 -16    7.88    0.78
   5  -7 -16    8.20    0.71
   5  -7 -16    6.98    0.44
  -5   7 -16    7.51    0.75
   5   7 -16    7.14    0.54
   5   7 -14    0.18    0.39
   5  -7 -14    0.27    0.35
  -5   7 -14    0.55    0.40
   5  -7 -14    0.01    0.19
  -5  -7 -14    0.02    0.17
   5   7 -14    0.32    0.29
   5   7 -12    6.03    0.64
   5  -7 -12    7.10    0.62
  -5   7 -12    4.68    0.61
   5  -7 -12    5.79    0.38
  -5  -7 -12    6.26    0.35
   5   7 -12    5.67    0.49
  -5  -7 -10    0.93    0.19
   5   7 -10    1.14    0.39
  -5   7 -10    1.77    0.43
   5  -7 -10    1.20    0.34
   5  -7 -10    1.31    0.24
  -5  -7 -10    1.27    0.20
   5   7 -10    0.98    0.30
  -5  -7  -8   28.72    0.65
   5   7  -8   31.11    1.15
   5  -7  -8   28.56    0.75
  -5   7  -8   28.45    1.19
   5   7  -8   28.82    1.01
  -5   7  -6    3.95    0.51
  -5  -7  -6    4.95    0.31
   5  -7  -6    4.90    0.35
   5   7  -6    4.57    0.47
   5  -7  -6    4.46    0.45
   5   7  -6    4.01    0.45
  -5  -7  -4    5.28    0.34
   5   7  -4    5.86    0.48
   5  -7  -4    5.09    0.47
   5  -7  -4    5.31    0.38
  -5   7  -4    4.72    0.53
   5   7  -4    5.47    0.49
   5   7  -2    3.82    0.38
  -5  -7  -2    4.35    0.34
   5   7  -2    4.21    0.45
  -5   7  -2    3.64    0.47
   5  -7  -2    4.25    0.37
   5  -7  -2    3.87    0.41
   5  -7   0   11.82    0.59
   5   7   0   11.46    0.58
  -5  -7   0   12.30    0.57
   5  -7   0   12.78    0.68
  -5   7   0   11.50    0.68
   5   7   0   10.50    0.51
   5   7   0   13.66    0.76
   5   7   2    3.77    0.36
  -5   7   2    3.70    0.43
   5  -7   2    4.31    0.46
   5   7   2    4.08    0.35
  -5  -7   2    4.18    0.39
   5  -7   2    4.85    0.46
   5   7   2    4.12    0.47
   5   7   4    5.38    0.41
  -5   7   4    4.65    0.36
   5   7   4    6.14    0.37
  -5   7   4    5.38    0.49
  -5  -7   4    6.00    0.49
   5  -7   4    5.62    0.51
   5  -7   4    4.52    0.45
   5   7   4    5.69    0.57
   5   7   6    3.99    0.29
  -5   7   6    4.14    0.35
   5   7   6    4.29    0.38
  -5   7   6    4.78    0.45
   5  -7   6    4.47    0.50
  -5  -7   6    5.05    0.50
   5  -7   6    4.31    0.49
   5   7   6    5.42    0.59
   5  -7   8   25.60    1.05
  -5   7   8   27.60    0.93
   5   7   8   29.76    0.66
  -5   7   8   25.08    0.80
   5   7   8   28.04    0.89
  -5  -7   8   30.11    1.16
   5  -7   8   28.13    1.15
   5   7   8   27.46    1.15
   5  -7  10    1.48    0.46
   5   7  10    1.32    0.41
  -5  -7  10    1.35    0.42
  -5   7  10    1.23    0.30
   5  -7  10    0.54    0.36
   5   7  10    1.05    0.28
  -5   7  10    1.39    0.29
   5   7  12    6.41    0.69
  -5  -7  12    6.60    0.70
   5  -7  12    6.78    0.62
   5   7  12    5.44    0.48
  -5   7  12    7.00    0.50
   5  -7  12    7.01    0.71
  -5  -7  14    0.55    0.41
   5  -7  14    0.17    0.44
   5   7  14    0.49    0.40
   5  -7  14    0.40    0.40
  -5   7  14    0.34    0.24
   5   7  14    0.18    0.27
   5  -7  16    7.35    0.84
  -5  -7  16    7.90    0.83
   5  -7  16    6.85    0.70
   5   7  16    8.19    0.64
  -5   7  16    6.63    0.41
   5  -7  18    2.75    0.66
   5   7  18    4.03    0.60
  -5  -7  18    4.27    0.70
   5  -7  18    3.79    0.59
   5   7  18    3.80    0.53
   5   7  20    3.99    0.68
   5  -7  20    2.55    0.55
   5  -7  20    3.69    0.76
  -5  -7  20    3.27    0.66
   5  -7  22    1.02    0.58
  -5  -7  22    1.72    0.66
  -5  -7  24    2.34    0.74
   5  -7  24    1.98    0.63
  -5   8 -23   21.50    1.51
   5   8 -23   22.64    1.48
   5  -8 -23   20.82    1.27
  -5   8 -23   21.22    1.34
  -5   8 -21   44.89    2.05
   5   8 -21   46.04    1.96
   5  -8 -21   49.10    1.81
   5   8 -19   32.67    1.58
   5  -8 -19   35.51    1.48
  -5   8 -19   33.70    1.54
   5   8 -17  110.52    2.69
   5  -8 -17  106.98    2.40
   5   8 -17  106.42    2.01
   5   8 -15   76.52    2.16
   5  -8 -15   76.25    1.96
   5  -8 -15   73.04    1.21
  -5   8 -15   75.71    2.14
   5   8 -15   79.54    1.74
   5   8 -13  112.64    2.48
   5  -8 -13  109.41    2.25
   5  -8 -13  114.74    1.49
  -5   8 -13  109.64    2.49
  -5  -8 -13  112.80    1.45
   5   8 -13  107.80    2.01
   5   8 -11  125.35    2.48
   5  -8 -11  132.75    2.39
   5  -8 -11  130.37    1.52
  -5   8 -11  128.53    2.61
  -5  -8 -11  134.47    1.55
   5   8 -11  129.82    2.23
  -5   8  -9  113.96    2.40
   5   8  -9  111.95    2.23
   5  -8  -9  112.86    2.13
   5  -8  -9  114.85    1.44
   5   8  -9  118.14    2.13
  -5  -8  -9  117.72    1.44
  -5  -8  -7  216.05    2.01
  -5   8  -7  218.50    3.22
   5  -8  -7  220.13    2.07
   5   8  -7  213.45    2.85
  -5  -8  -5  117.43    1.54
   5   8  -5  116.16    2.03
   5  -8  -5  114.79    2.07
   5  -8  -5  114.18    1.55
   5   8  -5  114.84    2.13
   5  -8  -3  256.66    3.01
  -5  -8  -3  265.99    2.45
   5   8  -3  255.82    2.84
  -5   8  -3  259.57    3.34
   5  -8  -3  259.98    2.46
   5   8  -3  256.08    3.16
   5   8  -1  202.12    2.88
   5   8  -1  198.82    2.41
  -5  -8  -1  204.78    2.28
   5  -8  -1  197.81    2.67
  -5   8  -1  201.66    2.86
   5  -8  -1  197.08    2.28
   5   8   1  197.11    2.29
   5  -8   1  196.75    2.71
  -5   8   1  199.12    2.79
  -5  -8   1  204.21    2.45
   5  -8   1  193.84    2.42
   5   8   1  204.90    2.97
   5   8   3  254.37    3.32
   5   8   3  239.15    2.48
   5   8   3  259.54    2.47
  -5   8   3  260.17    3.09
  -5  -8   3  252.51    2.89
   5  -8   3  248.82    3.04
   5  -8   3  249.31    2.93
  -5   8   5  112.35    1.59
   5   8   5  108.19    1.51
   5   8   5  121.66    1.81
  -5   8   5  115.34    2.01
  -5  -8   5  113.22    2.07
   5  -8   5  113.64    2.12
   5  -8   5  118.91    2.19
   5   8   5  107.17    2.22
   5   8   7  209.87    2.03
   5   8   7  210.30    2.32
  -5   8   7  208.82    2.71
  -5  -8   7  211.36    2.99
   5  -8   7  210.22    3.04
   5  -8   7  209.42    2.98
   5  -8   9  109.91    2.27
   5   8   9  115.46    1.46
  -5   8   9  111.46    1.66
   5   8   9  119.49    1.80
  -5   8   9  115.93    2.01
   5  -8   9  115.57    2.43
  -5  -8   9  115.61    2.35
   5   8   9  114.47    2.43
   5   8  11  135.01    2.69
   5  -8  11  133.26    2.58
  -5  -8  11  132.00    2.66
   5   8  11  137.22    1.98
  -5   8  11  127.02    2.09
   5  -8  11  126.44    2.65
   5   8  13  109.17    2.50
  -5  -8  13  113.83    2.59
   5  -8  13  118.27    2.51
   5   8  13  102.94    1.77
  -5   8  13  106.81    1.86
   5  -8  13  110.95    2.64
   5   8  15   79.07    1.64
   5  -8  15   79.45    2.35
   5   8  15   84.39    2.28
  -5  -8  15   80.83    2.32
   5  -8  15   77.58    2.09
  -5   8  15   77.98    1.48
   5  -8  17  103.27    2.80
   5   8  17  108.87    2.64
  -5  -8  17  109.64    2.83
   5  -8  17  104.51    2.50
   5   8  17  101.73    1.94
   5   8  19   34.41    1.58
   5  -8  19   35.68    1.79
  -5  -8  19   36.14    1.74
   5  -8  19   32.50    1.48
   5   8  21   48.78    1.91
  -5  -8  21   49.09    2.13
   5  -8  21   47.11    1.85
   5  -8  23   18.79    1.30
  -5  -8  23   21.53    1.53
  -5   9 -22    1.23    0.69
   5   9 -22   -0.09    0.55
   5  -9 -22    0.26    0.45
  -5   9 -22   -0.44    0.59
  -5   9 -20    2.28    0.75
   5   9 -20    4.33    0.76
   5  -9 -20    4.30    0.66
  -5   9 -20    4.51    0.73
   5   9 -18    0.23    0.50
   5  -9 -18    0.45    0.40
  -5   9 -18    0.52    0.47
   5   9 -16   12.00    0.96
   5  -9 -16   11.03    0.84
  -5   9 -16   10.55    0.94
   5   9 -16   10.65    0.74
   5   9 -14    2.15    0.52
   5  -9 -14    3.10    0.51
  -5   9 -14    2.67    0.55
   5   9 -14    2.48    0.47
   5   9 -12    2.12    0.47
   5  -9 -12    1.91    0.43
  -5   9 -12    2.21    0.54
   5  -9 -12    1.85    0.24
  -5  -9 -12    1.95    0.30
   5   9 -12    1.61    0.41
   5   9 -10    9.58    0.75
   5  -9 -10    7.46    0.64
   5  -9 -10    8.22    0.41
  -5   9 -10    7.37    0.73
   5   9 -10    8.41    0.69
  -5  -9 -10    9.08    0.49
  -5  -9  -8   14.89    0.61
   5   9  -8   13.96    0.83
   5  -9  -8   15.61    0.86
  -5   9  -8   12.34    0.88
   5  -9  -8   13.56    0.53
   5   9  -8   14.02    0.83
   5   9  -6    0.20    0.28
  -5  -9  -6    0.32    0.23
  -5   9  -6    0.01    0.35
   5  -9  -6   -0.26    0.35
   5  -9  -6    0.44    0.22
   5   9  -6   -0.18    0.36
  -5  -9  -4   16.12    0.67
   5   9  -4   16.24    0.79
   5  -9  -4   16.79    0.87
  -5   9  -4   16.24    0.94
   5  -9  -4   17.10    0.66
   5   9  -4   17.74    0.93
   5   9  -2    0.58    0.26
  -5  -9  -2    1.11    0.28
  -5   9  -2    0.34    0.35
   5  -9  -2    0.64    0.32
   5  -9  -2    1.34    0.31
   5   9  -2    0.54    0.34
   5   9   0   29.16    0.96
  -5  -9   0   30.76    1.00
   5  -9   0   28.08    1.10
  -5   9   0   31.64    1.22
   5  -9   0   30.41    0.99
   5   9   0   30.02    1.22
   5   9   2    1.35    0.31
   5  -9   2    0.93    0.32
  -5   9   2    0.74    0.34
  -5  -9   2    0.29    0.27
   5  -9   2    0.69    0.33
   5   9   2    0.50    0.34
  -5   9   4   15.67    0.64
   5   9   4   15.48    0.68
  -5   9   4   15.54    0.83
  -5  -9   4   17.39    0.87
   5  -9   4   17.99    0.93
   5  -9   4   16.87    0.87
   5   9   4   18.19    0.99
   5   9   6    0.83    0.38
   5  -9   6    0.85    0.37
  -5  -9   6    0.14    0.32
   5  -9   6   -0.03    0.35
  -5   9   6    0.34    0.23
   5   9   6    0.10    0.24
  -5   9   6    0.96    0.38
   5  -9   8   13.32    0.88
  -5   9   8   13.15    0.60
   5   9   8   13.50    0.63
  -5   9   8   14.59    0.81
  -5  -9   8   16.42    0.94
   5  -9   8   14.61    0.91
   5   9   8   14.25    0.95
   5  -9  10    9.48    0.78
   5   9  10   10.13    0.56
  -5   9  10    8.54    0.65
  -5  -9  10    7.79    0.72
   5  -9  10    6.29    0.68
   5   9  10    8.47    0.76
   5   9  12    1.46    0.48
   5  -9  12    1.71    0.53
  -5  -9  12    2.07    0.55
   5  -9  12    2.38    0.54
  -5   9  12    2.17    0.42
   5   9  12    1.93    0.32
   5  -9  14    2.37    0.53
   5   9  14    2.20    0.52
   5  -9  14    0.94    0.50
  -5  -9  14    3.12    0.57
  -5   9  14    2.52    0.43
   5   9  14    2.74    0.36
   5   9  16   10.90    0.93
   5  -9  16   12.01    1.05
  -5  -9  16   12.11    1.04
   5  -9  16   10.68    0.92
   5  -9  18    0.47    0.47
   5   9  18   -0.05    0.42
   5  -9  18   -0.11    0.57
  -5  -9  18    0.25    0.50
   5   9  20    3.33    0.67
  -5  -9  20    5.30    0.85
   5  -9  20    4.42    0.75
   5   9  22    1.00    0.63
   5  -9  22   -1.08    0.65
  -5  -9  22    0.04    0.63
  -5  10 -21    0.10    0.59
   5  10 -21    1.26    0.61
  -5  10 -21    1.68    0.62
   5 -10 -21    0.17    0.43
  -5  10 -19    4.66    0.84
   5  10 -19    5.13    0.80
   5 -10 -19    4.12    0.62
  -5  10 -19    3.08    0.67
   5  10 -17    1.44    0.54
   5  10 -17    1.49    0.45
   5 -10 -17    1.41    0.46
  -5  10 -17    2.34    0.61
   5 -10 -15    6.17    0.67
  -5  10 -15    5.12    0.72
   5  10 -15    6.78    0.66
  -5  10 -13    2.39    0.55
   5  10 -13    3.11    0.57
   5 -10 -13    2.01    0.45
   5  10 -13    1.96    0.47
   5  10 -11    2.93    0.51
   5 -10 -11    3.48    0.53
  -5  10 -11    3.16    0.59
   5  10 -11    2.17    0.46
  -5 -10 -11    3.07    0.35
  -5 -10  -9    8.54    0.51
   5  10  -9    9.58    0.74
   5 -10  -9    9.74    0.75
  -5  10  -9    9.08    0.82
   5 -10  -9    8.48    0.41
   5  10  -9    9.75    0.76
   5  10  -7    2.27    0.44
  -5 -10  -7    1.65    0.30
   5  10  -7    2.16    0.45
   5 -10  -7    1.86    0.43
  -5  10  -7    1.25    0.48
   5 -10  -7    1.59    0.27
  -5 -10  -5   11.06    0.61
   5  10  -5   10.53    0.68
  -5  10  -5   12.46    0.90
   5 -10  -5    9.86    0.73
   5 -10  -5   10.54    0.53
   5  10  -5   12.95    0.87
  -5 -10  -3    4.97    0.46
   5  10  -3    5.96    0.52
   5 -10  -3    5.70    0.61
  -5  10  -3    5.61    0.64
   5 -10  -3    6.87    0.49
   5  10  -3    5.56    0.59
  -5 -10  -1    7.97    0.58
   5  10  -1    8.19    0.57
   5 -10  -1    6.79    0.64
  -5  10  -1    7.58    0.69
   5 -10  -1    8.02    0.55
   5  10  -1    8.99    0.75
   5  10   1    6.13    0.47
  -5  10   1    7.97    0.71
  -5 -10   1    8.50    0.62
   5 -10   1    8.35    0.68
   5 -10   1    7.69    0.57
   5  10   1    8.14    0.72
   5  10   3    5.20    0.44
  -5 -10   3    6.82    0.60
  -5  10   3    4.42    0.55
   5 -10   3    4.97    0.57
   5  10   3    6.68    0.70
   5 -10   3    4.72    0.52
   5 -10   5   12.02    0.79
   5  10   5   10.60    0.58
  -5 -10   5   11.32    0.77
  -5  10   5   10.92    0.77
   5 -10   5   10.54    0.78
   5  10   5   10.62    0.84
   5  10   7    1.51    0.45
   5 -10   7    1.82    0.45
  -5 -10   7    2.38    0.48
   5 -10   7    2.76    0.47
   5  10   7    2.57    0.34
  -5  10   7    2.00    0.43
   5 -10   9    8.92    0.80
   5  10   9    9.00    0.51
  -5  10   9   10.13    0.73
  -5 -10   9    9.00    0.77
   5  10   9   10.04    0.85
   5 -10   9    9.48    0.82
   5 -10  11    4.26    0.67
   5  10  11    2.73    0.55
  -5 -10  11    1.68    0.49
   5 -10  11    1.33    0.46
   5  10  11    2.86    0.34
  -5  10  11    2.87    0.49
   5 -10  13    2.42    0.56
   5  10  13    3.36    0.61
   5 -10  13    1.98    0.55
  -5 -10  13    1.91    0.52
  -5  10  13    1.84    0.44
   5  10  15    6.33    0.77
   5 -10  15    6.87    0.84
  -5 -10  15    7.34    0.84
   5 -10  15    6.65    0.82
  -5  10  15    6.03    0.63
   5  10  17    0.97    0.52
  -5 -10  17    1.26    0.59
   5 -10  17    1.74    0.60
   5 -10  19    3.79    0.71
   5  10  19    4.90    0.79
  -5 -10  19    4.70    0.82
   5  10  21    1.18    0.60
  -5 -10  21    1.67    0.73
   5 -10  21    1.89    0.72
  -5  11 -20    0.29    0.59
   5  11 -20    1.09    0.64
  -5  11 -20    0.07    0.52
   5 -11 -20    1.17    0.49
  -5  11 -18    0.45    0.59
   5  11 -18    0.17    0.51
  -5  11 -18    0.38    0.52
   5 -11 -18    0.60    0.40
  -5  11 -16   -0.11    0.48
   5  11 -16    0.64    0.45
   5 -11 -16    1.86    0.51
  -5  11 -16    1.06    0.52
   5  11 -16    2.00    0.51
   5  11 -14    1.95    0.53
   5 -11 -14    2.49    0.50
  -5  11 -14    1.85    0.53
   5  11 -14    1.54    0.45
   5  11 -12    1.37    0.46
   5 -11 -12    1.49    0.42
  -5  11 -12    1.80    0.54
   5  11 -12    1.60    0.48
  -5 -11 -10    0.45    0.26
   5  11 -10    1.23    0.45
   5 -11 -10   -0.02    0.34
  -5  11 -10   -0.12    0.46
   5  11 -10    0.17    0.36
  -5 -11  -8    2.78    0.38
   5 -11  -8    3.56    0.53
   5  11  -8    3.33    0.51
  -5  11  -8    3.53    0.61
   5  11  -8    3.54    0.55
   5 -11  -6    0.54    0.22
   5  11  -6    0.77    0.35
  -5 -11  -6    0.61    0.28
  -5  11  -6    0.40    0.43
   5 -11  -6    0.76    0.38
   5  11  -6    0.68    0.44
  -5 -11  -4    2.27    0.37
   5  11  -4    2.32    0.40
  -5  11  -4    2.49    0.53
   5 -11  -4    1.24    0.39
   5  11  -4    3.38    0.57
   5 -11  -4    2.75    0.35
   5 -11  -2    0.90    0.27
   5  11  -2    0.78    0.31
  -5 -11  -2    0.55    0.31
  -5  11  -2    1.13    0.44
   5 -11  -2    0.56    0.38
   5  11  -2    0.83    0.42
   5 -11   0    1.11    0.34
   5  11   0    0.57    0.28
  -5 -11   0    0.94    0.34
  -5  11   0    1.05    0.43
   5 -11   0    0.03    0.33
   5  11   0    1.41    0.46
   5 -11   2    0.94    0.42
   5 -11   2    0.96    0.37
   5  11   2    0.92    0.29
  -5 -11   2    0.36    0.29
  -5  11   2    0.89    0.39
   5  11   2    0.79    0.38
   5 -11   4    1.60    0.39
   5 -11   4    1.61    0.44
  -5 -11   4    2.76    0.47
   5  11   4    1.96    0.34
  -5  11   4    2.11    0.47
   5  11   4    2.57    0.53
   5  11   6    1.56    0.49
  -5 -11   6    1.15    0.41
   5 -11   6    0.65    0.36
   5 -11   6    0.42    0.39
   5  11   6    0.67    0.27
  -5  11   6    0.32    0.35
   5 -11   8    2.90    0.53
   5  11   8    3.32    0.35
   5 -11   8    2.64    0.54
  -5 -11   8    3.35    0.57
  -5  11   8    3.63    0.52
   5  11   8    3.31    0.61
  -5 -11  10    0.07    0.37
   5 -11  10   -0.36    0.43
   5 -11  10    0.54    0.43
  -5  11  10    0.46    0.36
   5  11  10   -0.21    0.41
   5  11  12    1.86    0.55
   5 -11  12    1.45    0.53
  -5 -11  12    2.12    0.55
   5 -11  12    0.64    0.49
  -5  11  12    1.69    0.43
   5  11  14    2.50    0.57
   5 -11  14    1.46    0.55
  -5 -11  14    2.25    0.60
   5 -11  14    0.80    0.50
  -5  11  14    2.07    0.49
   5  11  16    0.81    0.45
  -5 -11  16    1.35    0.59
   5 -11  16    1.76    0.61
   5  11  18    0.79    0.57
  -5 -11  18   -0.38    0.53
   5 -11  18    0.70    0.61
   5 -11  20    0.03    0.60
   5  11  20    0.25    0.54
  -5 -11  20   -0.08    0.56
  -5  12 -19    6.93    1.02
   5  12 -19    9.02    1.01
   5 -12 -19    7.34    0.82
  -5  12 -19    7.13    0.96
  -5  12 -17   30.71    1.72
   5  12 -17   29.51    1.56
   5 -12 -17   26.75    1.39
  -5  12 -17   29.44    1.63
   5  12 -17   25.83    1.32
  -5  12 -15   21.66    1.40
   5  12 -15   19.76    1.23
   5 -12 -15   22.33    1.24
  -5  12 -15   19.24    1.34
   5  12 -15   22.91    1.24
   5  12 -13   19.62    1.19
   5 -12 -13   23.39    1.24
  -5  12 -13   20.29    1.31
   5  12 -13   20.70    1.19
   5  12 -11   29.48    1.33
   5 -12 -11   26.43    1.26
  -5  12 -11   25.45    1.43
   5  12 -11   25.44    1.28
  -5 -12  -9   32.13    1.07
   5  12  -9   30.98    1.30
   5 -12  -9   34.18    1.41
   5  12  -9   31.39    1.42
  -5 -12  -7   40.25    1.22
   5  12  -7   40.11    1.41
   5 -12  -7   36.50    1.45
  -5  12  -7   38.16    1.65
   5  12  -7   39.70    1.59
  -5 -12  -5   23.07    0.97
   5  12  -5   23.05    1.02
   5 -12  -5   21.35    1.14
  -5  12  -5   22.12    1.28
   5  12  -5   22.21    1.21
  -5 -12  -3   66.74    1.64
   5  12  -3   65.21    1.59
  -5  12  -3   64.35    2.02
   5  12  -3   63.05    1.99
   5 -12  -3   63.57    1.36
  -5 -12  -1   37.46    1.29
   5  12  -1   39.72    1.19
  -5  12  -1   38.51    1.55
   5 -12  -1   40.51    1.51
   5  12  -1   37.35    1.55
   5 -12  -1   40.75    1.20
  -5 -12   1   39.89    1.39
   5  12   1   41.42    1.16
  -5  12   1   38.33    1.52
   5 -12   1   37.27    1.45
   5  12   1   37.18    1.57
   5 -12   1   40.09    1.29
   5  12   3   67.62    1.43
   5 -12   3   66.30    1.74
  -5 -12   3   66.04    1.85
  -5  12   3   62.31    1.88
   5 -12   3   69.25    1.95
   5  12   3   68.58    2.15
   5 -12   5   24.34    1.14
   5  12   5   21.09    0.80
  -5 -12   5   21.95    1.12
  -5  12   5   23.35    1.17
   5  12   5   23.55    1.31
   5 -12   5   20.64    1.15
   5 -12   7   36.17    1.54
   5 -12   7   41.84    1.56
  -5 -12   7   38.95    1.57
   5  12   7   39.48    1.69
  -5  12   7   38.32    1.46
   5 -12   9   28.67    1.37
   5 -12   9   30.37    1.47
  -5 -12   9   35.74    1.56
  -5  12   9   32.20    1.36
   5  12   9   32.77    1.63
   5 -12  11   27.68    1.42
   5  12  11   30.00    1.54
  -5 -12  11   27.61    1.46
  -5  12  11   27.00    1.30
   5 -12  13   23.09    1.40
  -5  12  13   21.44    1.17
  -5 -12  13   25.07    1.44
   5  12  13   22.37    1.39
   5  12  15   19.14    1.31
  -5 -12  15   22.31    1.45
   5 -12  15   20.23    1.40
   5  12  17   28.42    1.60
  -5 -12  17   26.02    1.61
   5 -12  17   28.69    1.70
   5  12  19    7.97    0.99
  -5 -12  19    8.22    1.06
   5 -12  19    8.62    1.06
  -5  13 -16    1.17    0.68
   5  13 -16    0.60    0.56
   5 -13 -16    0.60    0.52
  -5  13 -16    0.81    0.60
   5  13 -16   -0.50    0.53
  -5  13 -14    9.24    0.98
   5  13 -14    9.14    0.92
   5 -13 -14    8.04    0.82
  -5  13 -14    7.53    0.93
   5  13 -14    9.51    0.92
  -5  13 -12    5.93    0.85
   5  13 -12    7.28    0.78
  -5  13 -12    5.96    0.87
   5 -13 -12    5.99    0.74
   5  13 -12    5.98    0.76
   5  13 -10    2.34    0.52
   5 -13 -10    3.22    0.58
  -5  13 -10    3.48    0.70
   5  13 -10    2.16    0.58
  -5 -13  -8    0.44    0.35
   5  13  -8    0.53    0.41
  -5  13  -8    0.10    0.49
   5 -13  -8   -0.40    0.42
   5  13  -8   -0.08    0.41
  -5 -13  -6    7.71    0.63
   5  13  -6    7.40    0.67
  -5  13  -6    8.25    0.88
   5 -13  -6    8.19    0.79
   5  13  -6    7.26    0.80
  -5 -13  -4    9.16    0.69
   5  13  -4    8.30    0.65
   5 -13  -4    6.79    0.76
  -5  13  -4    6.94    0.81
   5  13  -4    7.39    0.84
  -5 -13  -2    3.07    0.51
   5  13  -2    2.30    0.39
   5 -13  -2    3.62    0.57
  -5  13  -2    2.45    0.60
   5  13  -2    2.39    0.58
   5 -13   0    1.72    0.48
   5 -13   0    3.15    0.47
  -5 -13   0    3.47    0.52
   5  13   0    2.87    0.40
  -5  13   0    2.91    0.61
   5  13   0    1.76    0.54
   5 -13   2    3.38    0.48
   5 -13   2    2.28    0.51
   5  13   2    3.27    0.41
  -5  13   2    3.60    0.62
  -5 -13   2    2.95    0.52
   5  13   2    2.23    0.56
   5 -13   4    6.85    0.68
   5 -13   4    7.08    0.79
  -5 -13   4    5.90    0.68
  -5  13   4    5.92    0.70
   5  13   4    8.35    0.88
   5 -13   6    8.00    0.80
   5 -13   6    9.07    0.79
  -5 -13   6    7.78    0.80
  -5  13   6    8.44    0.80
   5  13   6    9.27    0.94
   5  13   8    0.34    0.45
  -5 -13   8    0.29    0.41
   5 -13   8   -0.21    0.44
   5 -13   8   -0.18    0.51
  -5  13   8   -0.02    0.40
   5  13  10    2.27    0.62
  -5 -13  10    1.94    0.59
   5 -13  10    2.70    0.66
  -5  13  10    2.75    0.57
   5 -13  12    6.11    0.88
  -5 -13  12    6.88    0.87
  -5  13  12    6.64    0.77
   5  13  12    7.87    0.92
   5 -13  14    7.73    0.98
  -5  13  14    9.64    0.93
  -5 -13  14    8.98    1.01
   5  13  14    8.04    0.96
   5  13  16    0.83    0.60
  -5 -13  16   -0.11    0.60
   5 -13  16    0.20    0.59
  -5  14 -15    9.65    1.08
   5  14 -15   10.75    1.03
   5 -14 -15    9.46    0.93
  -5  14 -15    7.99    1.02
   5  14 -15    7.47    0.88
  -5  14 -13    5.35    0.83
   5  14 -13    5.62    0.74
   5 -14 -13    3.35    0.70
  -5  14 -13    6.31    0.91
   5  14 -13    4.19    0.73
  -5  14 -11    6.31    0.85
   5  14 -11    6.38    0.78
   5 -14 -11    4.90    0.72
  -5  14 -11    6.57    0.89
   5  14 -11    5.33    0.78
  -5  14  -9   12.74    1.01
   5  14  -9   10.66    0.84
   5 -14  -9   11.11    0.98
  -5  14  -9   11.45    1.09
   5  14  -9   11.18    1.02
  -5  14  -7    7.64    0.79
  -5 -14  -7    6.93    0.64
   5  14  -7    7.34    0.68
   5 -14  -7    6.70    0.78
  -5  14  -7    6.99    0.90
   5  14  -7    6.57    0.84
  -5  14  -5   14.68    0.97
  -5 -14  -5   12.98    0.84
   5  14  -5   15.02    0.88
   5 -14  -5   14.73    1.06
  -5  14  -5   14.21    1.14
   5  14  -5   14.45    1.12
  -5  14  -3   14.59    0.92
  -5 -14  -3   16.04    0.95
   5  14  -3   16.87    0.87
  -5  14  -3   14.94    1.14
   5 -14  -3   14.45    1.04
   5  14  -3   12.45    1.06
  -5  14  -1    8.45    0.89
  -5 -14  -1    6.85    0.69
   5  14  -1    7.73    0.60
   5 -14  -1    7.00    0.75
   5  14  -1    7.79    0.90
  -5 -14   1    7.52    0.74
  -5  14   1    7.05    0.81
   5 -14   1    9.18    0.86
   5  14   1    8.40    0.93
  -5 -14   3   15.84    1.07
  -5  14   3   14.76    1.08
   5  14   3   14.70    1.16
   5 -14   3   15.20    1.10
   5 -14   5   13.13    1.02
  -5 -14   5   14.64    1.06
  -5  14   5   14.30    1.04
   5  14   5   14.57    1.19
   5 -14   7    5.52    0.78
  -5 -14   7    5.03    0.74
  -5  14   7    6.79    0.80
   5  14   7    7.05    0.89
   5 -14   9   11.87    1.08
  -5 -14   9   12.73    1.07
  -5  14   9   11.39    0.97
   5  14   9   14.32    1.23
  -5 -14  11    5.00    0.79
   5 -14  11    5.68    0.86
  -5  14  11    6.25    0.79
   5  14  11    6.82    0.92
   5 -14  13    4.65    0.86
  -5  14  13    4.75    0.75
  -5 -14  13    5.84    0.90
   5  14  13    5.55    0.88
   5 -14  15    8.40    1.10
  -5 -14  15   11.58    1.21
   5  14  15   11.25    1.20
  -5  15 -12   -0.02    0.55
  -5  15 -12    1.69    0.68
   5  15 -12    0.63    0.49
   5 -15 -12    1.25    0.61
   5  15 -12    0.47    0.54
  -5  15 -10    5.24    0.80
   5  15 -10    4.88    0.68
  -5  15 -10    4.94    0.84
   5 -15 -10    2.83    0.64
   5  15 -10    4.56    0.78
  -5  15  -8    4.42    0.73
   5  15  -8    3.58    0.59
   5 -15  -8    4.18    0.71
  -5  15  -8    4.55    0.86
   5  15  -8    5.01    0.81
  -5  15  -6    0.50    0.44
   5  15  -6    1.43    0.42
  -5 -15  -6    1.19    0.43
  -5  15  -6    1.58    0.64
   5 -15  -6    0.42    0.46
   5  15  -6    0.99    0.53
  -5 -15  -4    3.45    0.56
   5  15  -4    2.49    0.46
   5 -15  -4    3.09    0.66
  -5  15  -4    2.36    0.68
   5  15  -4    3.74    0.76
   5 -15  -2    2.90    0.62
  -5 -15  -2    3.77    0.58
  -5  15  -2    2.71    0.68
   5  15  -2    3.46    0.70
  -5 -15   0    5.37    0.69
  -5  15   0    5.66    0.84
   5 -15   0    4.99    0.72
   5  15   0    7.66    0.94
  -5 -15   2    4.63    0.66
  -5  15   2    3.68    0.69
   5 -15   2    3.23    0.68
   5  15   2    3.53    0.74
   5 -15   4    2.70    0.65
  -5  15   4    3.05    0.63
  -5 -15   4    2.85    0.58
   5  15   4    2.08    0.69
   5 -15   6    0.06    0.49
  -5  15   6    1.38    0.57
  -5 -15   6    1.42    0.55
   5  15   6    0.34    0.55
  -5 -15   8    4.85    0.78
   5 -15   8    3.56    0.74
  -5  15   8    5.47    0.76
   5  15   8    4.98    0.85
   5 -15  10    4.93    0.84
  -5 -15  10    5.68    0.87
  -5  15  10    4.68    0.76
   5  15  10    4.87    0.90
   5  15  12    1.49    0.69
  -5 -15  12    0.69    0.57
   5 -15  12    1.60    0.67
  -5  15  12    0.98    0.52
   5 -16  -7    5.69    0.82
  -5  16  -7    4.88    0.90
   5  16  -7    5.86    0.88
  -5  16  -5    8.51    1.03
   5 -16  -5    8.60    0.92
   5  16  -5    9.81    1.06
   5 -16  -3    4.27    0.73
  -5 -16  -3    4.46    0.66
  -5  16  -3    5.84    0.89
   5  16  -3    3.92    0.78
  -5 -16  -1    8.02    0.84
  -5  16  -1    8.56    0.98
   5 -16  -1    7.81    0.87
   5  16  -1    9.25    1.03
  -5 -16   1    8.08    0.83
  -5  16   1    8.68    0.97
   5  16   1    8.63    1.01
   5 -16   1    8.36    0.92
  -5 -16   3    4.16    0.70
  -5  16   3    3.32    0.70
   5  16   3    3.22    0.74
   5 -16   5    9.89    1.00
  -5 -16   5    9.91    0.99
  -5  16   5    9.70    1.01
   5  16   5    8.81    1.06
   5 -16   7    6.16    0.88
  -5 -16   7    6.36    0.89
  -5  16   7    4.80    0.78
   5  16   7    6.98    0.99
   6   0 -26    0.14    0.44
  -6   0 -26    0.47    0.45
  -6   0 -24    2.83    0.62
   6   0 -24    2.18    0.53
   6   0 -22    9.72    0.81
  -6   0 -22    8.66    0.86
   6   0 -20    9.17    0.76
  -6   0 -20   10.33    0.87
   6   0 -18    3.21    0.49
  -6   0 -18    2.70    0.53
  -6   0 -16   68.73    1.90
   6   0 -16   62.55    1.62
   6   0 -14    3.49    0.43
  -6   0 -14    4.48    0.55
  -6   0 -14    3.62    0.30
  -6   0 -12   71.43    0.99
   6   0 -12   72.00    1.56
  -6   0 -12   74.74    1.86
   6   0 -10    0.37    0.24
  -6   0 -10    0.18    0.12
  -6   0 -10    0.53    0.32
  -6   0  -8  134.47    1.00
   6   0  -8  130.47    1.91
  -6   0  -8  136.17    2.30
  -6   0  -6   25.27    0.45
   6   0  -6   25.04    0.82
  -6   0  -6   23.90    0.95
   6   0  -4  117.51    1.64
   6   0  -4  116.23    1.68
  -6   0  -4  116.72    1.95
   6   0  -4  111.96    1.73
   6   0  -2   67.95    1.23
   6   0  -2   71.07    1.17
   6   0  -2   66.81    1.26
  -6   0   0   45.02    1.10
   6   0   0   45.81    0.82
   6   0   0   42.40    0.88
  -6   0   0   43.23    1.08
   6   0   0   47.35    1.07
  -6   0   2   66.73    1.22
   6   0   2   66.47    1.30
   6   0   2   67.97    0.85
  -6   0   2   67.50    1.27
   6   0   2   67.10    0.97
  -6   0   4  110.30    1.45
  -6   0   4  118.25    1.53
   6   0   4  116.36    1.11
   6   0   4  110.87    1.77
   6   0   6   26.32    0.47
  -6   0   6   25.31    0.66
  -6   0   6   25.82    0.66
   6   0   8  137.38    1.12
   6   0   8  134.04    2.17
  -6   0   8  137.20    1.32
  -6   0   8  132.40    1.26
  -6   0  10    0.06    0.26
   6   0  10    0.29    0.14
  -6   0  10    0.23    0.10
  -6   0  10    0.08    0.09
   6   0  10    0.18    0.29
  -6   0  12   75.10    1.81
   6   0  12   72.31    1.07
   6   0  12   74.72    1.84
  -6   0  14    3.35    0.51
   6   0  14    3.44    0.31
  -6   0  16   68.77    1.94
   6   0  16   66.45    1.27
   6   0  16   65.17    1.96
   6   0  18    2.31    0.55
  -6   0  18    1.43    0.44
   6   0  18    3.00    0.38
   6   0  20    7.73    0.56
  -6   0  20    7.90    0.80
   6   0  20    8.38    0.88
   6   0  22    7.55    0.91
  -6   0  22    9.69    0.97
   6   0  24    4.82    0.83
  -6   0  24    2.17    0.67
   6  -1 -25    0.89    0.52
   6   1 -25    0.67    0.48
  -6  -1 -25    0.81    0.48
   6  -1 -25    1.14    0.51
  -6   1 -25    0.94    0.47
   6  -1 -23    6.09    0.74
   6   1 -23    5.93    0.70
   6  -1 -23    6.36    0.69
  -6  -1 -23    5.48    0.73
  -6   1 -23    6.63    0.79
   6  -1 -21   15.23    1.06
   6   1 -21   12.69    0.91
   6  -1 -21   15.16    0.93
  -6   1 -21   11.70    0.94
  -6  -1 -21   13.40    0.99
  -6   1 -19   15.90    1.03
   6   1 -19   17.59    0.99
   6  -1 -19   15.80    0.90
  -6  -1 -19   16.23    1.02
   6   1 -17    4.89    0.55
   6  -1 -17    4.08    0.50
  -6   1 -17    3.49    0.55
  -6  -1 -17    3.76    0.58
  -6  -1 -15   21.86    1.11
   6   1 -15   20.59    0.96
   6  -1 -15   20.29    0.89
  -6   1 -15   22.20    1.09
  -6  -1 -15   19.25    0.57
   6   1 -13    5.44    0.52
   6  -1 -13    5.83    0.49
  -6  -1 -13    5.97    0.59
  -6   1 -13    5.36    0.38
  -6   1 -13    5.93    0.60
  -6  -1 -13    5.70    0.29
  -6  -1 -11   18.10    0.36
   6  -1 -11   19.88    0.90
  -6   1 -11   19.13    0.95
   6   1 -11   19.08    0.84
   6  -1 -11   19.62    0.79
  -6  -1 -11   21.71    1.00
  -6   1 -11   18.47    0.56
   6  -1  -9   76.53    1.62
   6   1  -9   80.28    1.57
   6  -1  -9   80.28    1.49
  -6   1  -9   80.12    1.03
  -6  -1  -9   76.22    1.75
  -6   1  -9   78.06    1.78
   6  -1  -7    9.81    0.57
  -6   1  -7   10.72    0.36
   6   1  -7    9.40    0.55
   6  -1  -7   10.44    0.55
  -6  -1  -7   11.44    0.69
  -6   1  -7   11.57    0.70
  -6   1  -5   96.29    1.06
   6   1  -5   96.43    1.58
   6  -1  -5   96.22    1.52
  -6   1  -5  100.04    1.86
  -6  -1  -5   95.92    1.81
   6   1  -3   75.08    1.28
  -6   1  -3   73.48    1.00
   6  -1  -3   77.11    1.30
   6   1  -3   76.92    1.35
   6   1  -3   76.20    1.39
   6  -1  -3   74.39    1.38
   6  -1  -3   72.97    1.30
  -6  -1  -3   72.86    1.50
  -6   1  -3   70.40    1.50
   6  -1  -1    5.48    0.37
   6   1  -1    6.32    0.43
  -6   1  -1    5.57    0.33
   6   1  -1    5.94    0.34
   6  -1  -1    6.30    0.36
   6   1  -1    5.51    0.42
   6   1  -1    5.58    0.36
   6  -1  -1    5.71    0.41
  -6   1  -1    6.22    0.46
  -6   1   1    5.20    0.40
   6   1   1    6.13    0.28
   6  -1   1    5.10    0.29
   6  -1   1    5.73    0.42
  -6   1   1    5.99    0.41
   6   1   1    5.92    0.32
   6   1   1    5.19    0.39
  -6  -1   1    5.67    0.41
  -6   1   3   74.25    1.26
   6   1   3   75.40    0.73
   6  -1   3   74.32    1.00
  -6   1   3   74.64    1.27
   6   1   3   71.86    1.38
   6  -1   3   73.31    1.41
   6   1   3   75.69    0.85
  -6  -1   3   75.50    1.28
  -6  -1   3   73.78    1.27
  -6   1   5   97.92    1.32
  -6   1   5   99.52    1.37
  -6  -1   5  102.74    1.65
   6   1   5   92.40    0.67
   6   1   5   94.47    1.67
   6  -1   5   96.29    1.71
   6  -1   5   99.28    1.18
  -6  -1   5   96.57    1.33
  -6   1   7   10.87    0.41
  -6  -1   7   10.69    0.44
   6  -1   7   11.30    0.40
  -6   1   7   11.47    0.43
   6   1   7   10.06    0.61
   6  -1   7   11.43    0.67
  -6  -1   7   11.81    0.65
  -6  -1   7   11.43    0.44
   6  -1   9   79.59    1.08
  -6  -1   9   79.54    0.99
  -6   1   9   79.62    0.86
  -6  -1   9   79.38    1.70
   6   1   9   75.45    1.69
   6  -1   9   77.55    1.75
  -6  -1   9   78.53    0.94
  -6   1   9   79.79    0.86
   6   1  11   18.78    0.39
  -6  -1  11   19.46    0.93
  -6  -1  11   19.75    0.39
   6  -1  11   20.93    0.63
   6   1  11   18.33    0.92
   6  -1  11   19.43    0.97
   6  -1  13    6.30    0.41
  -6  -1  13    6.19    0.60
   6   1  13    6.19    0.31
   6   1  13    6.32    0.61
   6  -1  13    6.45    0.65
   6  -1  15   22.60    0.79
   6   1  15   21.63    0.63
  -6  -1  15   19.11    1.05
   6   1  15   21.44    1.12
   6  -1  15   21.62    1.15
   6   1  17    3.10    0.55
   6  -1  17    4.14    0.44
   6   1  17    3.99    0.35
  -6  -1  17    3.39    0.58
   6  -1  17    3.47    0.60
  -6  -1  19   15.55    1.07
   6  -1  19   15.49    0.80
   6   1  19   17.82    1.16
   6  -1  19   16.23    1.14
   6   1  19   15.48    0.68
   6  -1  21   14.56    1.17
  -6  -1  21   14.13    1.11
   6  -1  21   12.44    0.76
   6   1  21   11.91    1.02
   6   1  23    6.86    0.90
   6  -1  23    7.64    0.95
  -6  -1  23    6.58    0.83
   6   1  25    0.80    0.64
   6  -1  25    1.02    0.69
  -6  -1  25    1.14    0.60
   6  -2 -26   -0.71    0.54
   6   2 -26    0.21    0.48
   6  -2 -26   -0.26    0.44
  -6   2 -26    0.18    0.52
  -6  -2 -26    0.31    0.51
   6   2 -24    1.11    0.47
   6  -2 -24    0.42    0.38
  -6   2 -24    0.03    0.45
  -6  -2 -24    0.33    0.48
   6  -2 -22    2.46    0.56
   6   2 -22    1.90    0.51
  -6   2 -22    2.05    0.56
   6  -2 -22    1.81    0.45
  -6  -2 -22    1.92    0.56
   6  -2 -20    0.53    0.41
   6   2 -20    0.51    0.42
   6  -2 -20    0.23    0.36
  -6  -2 -20   -0.09    0.40
  -6   2 -20    0.46    0.39
  -6  -2 -18    2.21    0.28
   6  -2 -18    2.75    0.51
   6   2 -18    2.70    0.51
   6  -2 -18    2.32    0.42
  -6  -2 -18    2.94    0.56
  -6   2 -18    3.03    0.55
  -6  -2 -16    2.51    0.49
   6  -2 -16    3.14    0.51
  -6  -2 -16    2.18    0.23
   6   2 -16    3.47    0.53
   6  -2 -16    2.58    0.41
  -6   2 -16    1.41    0.42
  -6  -2 -14    0.40    0.14
   6  -2 -14    0.37    0.34
  -6  -2 -14    0.10    0.12
   6   2 -14    1.11    0.36
   6  -2 -14    0.42    0.28
  -6   2 -14   -0.17    0.31
  -6  -2 -14    0.67    0.38
   6  -2 -12    1.38    0.37
   6   2 -12    1.46    0.36
   6  -2 -12    1.20    0.31
  -6  -2 -12    1.54    0.38
  -6   2 -12    0.86    0.35
  -6   2 -12    0.90    0.24
   6   2 -10    1.08    0.18
   6  -2 -10    1.47    0.34
   6   2 -10    1.42    0.33
   6  -2 -10    1.39    0.29
  -6  -2 -10    1.11    0.37
  -6   2 -10    1.62    0.38
  -6   2 -10    1.21    0.22
   6   2  -8    1.45    0.20
   6  -2  -8    1.25    0.30
   6   2  -8    1.54    0.31
   6  -2  -8    1.93    0.29
  -6   2  -8    1.30    0.21
  -6   2  -8    1.85    0.38
   6   2  -6    6.97    0.40
  -6   2  -6    7.29    0.57
   6  -2  -6    6.15    0.46
  -6   2  -6    7.53    0.36
   6   2  -6    6.93    0.50
   6  -2  -6    7.02    0.45
   6   2  -4    0.31    0.20
   6  -2  -4    0.58    0.22
  -6   2  -4    0.22    0.15
   6   2  -4    0.72    0.24
   6   2  -4    0.50    0.22
   6  -2  -4    0.57    0.21
  -6   2  -4    0.79    0.29
   6   2  -2    0.76    0.24
  -6   2  -2    0.82    0.27
  -6   2  -2    0.77    0.19
   6  -2  -2    1.03    0.22
   6  -2  -2    0.93    0.24
   6  -2  -2    0.75    0.24
   6   2  -2    0.66    0.19
   6  -2  -2    0.98    0.26
   6   2  -2    0.54    0.21
   6   2   0   17.33    0.72
  -6   2   0   17.59    0.62
   6  -2   0   16.63    0.56
   6   2   0   16.28    0.66
  -6   2   0   16.91    0.71
   6  -2   0   16.44    0.67
   6   2   0   16.94    0.53
  -6  -2   0   17.41    0.52
   6   2   2    0.62    0.25
   6   2   2    0.92    0.12
   6  -2   2    0.66    0.18
   6   2   2    0.80    0.22
  -6   2   2    0.38    0.21
   6  -2   2    1.22    0.27
   6   2   2    0.89    0.14
  -6  -2   2    1.28    0.24
  -6  -2   2    0.91    0.23
   6   2   4    0.40    0.26
  -6   2   4    0.07    0.17
  -6  -2   4    0.14    0.20
  -6   2   4    0.31    0.18
   6   2   4    0.21    0.22
[truncated: 270,752 more chars]
