# Supplementary material for: Long Time CO2 Storage Under Ambient Conditions in Isolated Voids of a Porous Coordination Network Facilitated by the “Magic Door” Mechanism
Source: Adv Sci (Weinh). 2023 Nov 20;11(2):2307417. doi: 10.1002/advs.202307417 (PMC10787060; doi:10.1002/advs.202307417)
Supplement: Supplementary file 2 — Supporting Information [file ADVS-11-2307417-s003.zip › network2@activated.cif]

data_network2@activated
_audit_creation_date               2021-12-02
_audit_creation_method
;
Olex2 1.3
(compiled 2020.02.04 svn.rd84adfe8 for OlexSys, GUI svn.r6032)
;
_shelx_SHELXL_version_number       '2018/3'
_audit_contact_author_address      ?
_audit_contact_author_email        ?
_audit_contact_author_name         ''
_audit_contact_author_phone        ?
_publ_contact_author_id_orcid      ?
_publ_section_references
;
Dolomanov, O.V., Bourhis, L.J., Gildea, R.J, Howard, J.A.K. & Puschmann, H.
 (2009), J. Appl. Cryst. 42, 339-341.

Sheldrick, G.M. (2015). Acta Cryst. C71, 3-8.
;
_chemical_name_common              ?
_chemical_name_systematic          ?
_chemical_formula_moiety           'C34 H30 Cu4 I4 N8'
_chemical_formula_sum              'C34 H30 Cu4 I4 N8'
_chemical_formula_weight           1312.42
_chemical_melting_point            ?
loop_
  _atom_type_symbol
  _atom_type_description
  _atom_type_scat_dispersion_real
  _atom_type_scat_dispersion_imag
  _atom_type_scat_source
 'C' 'C' 0.0040 0.0018 'International Tables Vol C Tables 4.2.6.8 and 6.1.1.4'
 'H' 'H' 0.0000 0.0000 'International Tables Vol C Tables 4.2.6.8 and 6.1.1.4'
 'Cu' 'Cu' 0.3218 1.4189 'International Tables Vol C Tables 4.2.6.8 and 6.1.1.4'
 'I' 'I' -0.3273 2.0139 'International Tables Vol C Tables 4.2.6.8 and 6.1.1.4'
 'N' 'N' 0.0075 0.0037 'International Tables Vol C Tables 4.2.6.8 and 6.1.1.4'

_shelx_space_group_comment
;
The symmetry employed for this shelxl refinement is uniquely defined
by the following loop, which should always be used as a source of
symmetry information in preference to the above space-group names.
They are only intended as comments.
;
_space_group_crystal_system        'tetragonal'
_space_group_IT_number             88
_space_group_name_H-M_alt          'I 41/a'
_space_group_name_Hall             '-I 4ad'
loop_
  _space_group_symop_operation_xyz
 'x, y, z'
 '-x+1/2, -y, z+1/2'
 '-y+3/4, x+1/4, z+1/4'
 'y+3/4, -x+3/4, z+3/4'
 'x+1/2, y+1/2, z+1/2'
 '-x+1, -y+1/2, z+1'
 '-y+5/4, x+3/4, z+3/4'
 'y+5/4, -x+5/4, z+5/4'
 '-x, -y, -z'
 'x-1/2, y, -z-1/2'
 'y-3/4, -x-1/4, -z-1/4'
 '-y-3/4, x-3/4, -z-3/4'
 '-x+1/2, -y+1/2, -z+1/2'
 'x, y+1/2, -z'
 'y-1/4, -x+1/4, -z+1/4'
 '-y-1/4, x-1/4, -z-1/4'

_cell_length_a                     12.3500(6)
_cell_length_b                     12.3500(6)
_cell_length_c                     28.851(2)
_cell_angle_alpha                  90
_cell_angle_beta                   90
_cell_angle_gamma                  90
_cell_volume                       4400.4(6)
_cell_formula_units_Z              4
_cell_measurement_reflns_used      17545
_cell_measurement_temperature      90
_cell_measurement_theta_max        71.4806
_cell_measurement_theta_min        0.8609
_shelx_estimated_absorpt_T_max     ?
_shelx_estimated_absorpt_T_min     ?
_exptl_absorpt_coefficient_mu      5.444
_exptl_absorpt_correction_T_max    ?
_exptl_absorpt_correction_T_min    ?
_exptl_absorpt_correction_type     ?
_exptl_absorpt_process_details     ?
_exptl_absorpt_special_details     ?
_exptl_crystal_colour              yellow
_exptl_crystal_density_diffrn      1.981
_exptl_crystal_density_meas        ?
_exptl_crystal_density_method      ?
_exptl_crystal_description         prism
_exptl_crystal_F_000               2472
_exptl_crystal_size_max            0.071
_exptl_crystal_size_mid            0.039
_exptl_crystal_size_min            0.035
_exptl_transmission_factor_max     ?
_exptl_transmission_factor_min     ?
_diffrn_reflns_av_R_equivalents    0.0436
_diffrn_reflns_av_unetI/netI       0.0327
_diffrn_reflns_Laue_measured_fraction_full  0.772
_diffrn_reflns_Laue_measured_fraction_max  0.783
_diffrn_reflns_limit_h_max         15
_diffrn_reflns_limit_h_min         -15
_diffrn_reflns_limit_k_max         18
_diffrn_reflns_limit_k_min         -18
_diffrn_reflns_limit_l_max         36
_diffrn_reflns_limit_l_min         -43
_diffrn_reflns_number              18479
_diffrn_reflns_point_group_measured_fraction_full  0.772
_diffrn_reflns_point_group_measured_fraction_max  0.783
_diffrn_reflns_theta_full          26.744
_diffrn_reflns_theta_max           35.708
_diffrn_reflns_theta_min           1.893
_diffrn_ambient_temperature        90
_diffrn_detector_area_resol_mean   ?
_diffrn_measured_fraction_theta_full  0.772
_diffrn_measured_fraction_theta_max  0.783
_diffrn_measurement_device_type    'Dectris Pilatus3 S6M'
_diffrn_measurement_method         'omega scan'
_diffrn_radiation_type              synchrotron
_diffrn_radiation_wavelength       0.750
_diffrn_source                     'Multipole Wiggler'
_reflns_Friedel_coverage           0.000
_reflns_Friedel_fraction_full      .
_reflns_Friedel_fraction_max       .
_reflns_number_gt                  2888
_reflns_number_total               3407
_reflns_special_details
;
 Reflections were merged by SHELXL according to the crystal
 class for the calculation of statistics and refinement.

 _reflns_Friedel_fraction is defined as the number of unique
 Friedel pairs measured divided by the number that would be
 possible theoretically, ignoring centric projections and
 systematic absences.
;
_reflns_threshold_expression       'I > 2\s(I)'
_computing_cell_refinement         'XDS '
_computing_data_collection         'KEK Unified Graphical User Interface (UGUI) '
_computing_data_reduction          'XDS '
_computing_molecular_graphics      'Olex2 1.3 (Dolomanov et al., 2009)'
_computing_publication_material    'Olex2 1.3 (Dolomanov et al., 2009)'
_computing_structure_refinement    'SHELXL 2018/3 (Sheldrick, 2015)'
_computing_structure_solution      'SHELXT 2018/2 (Sheldrick, 2018)'
_refine_diff_density_max           1.000
_refine_diff_density_min           -1.691
_refine_diff_density_rms           0.191
_refine_ls_extinction_coef         .
_refine_ls_extinction_method       none
_refine_ls_goodness_of_fit_ref     1.179
_refine_ls_hydrogen_treatment      constr
_refine_ls_matrix_type             full
_refine_ls_number_parameters       117
_refine_ls_number_reflns           3407
_refine_ls_number_restraints       0
_refine_ls_R_factor_all            0.0551
_refine_ls_R_factor_gt             0.0468
_refine_ls_restrained_S_all        1.179
_refine_ls_shift/su_max            0.085
_refine_ls_shift/su_mean           0.003
_refine_ls_structure_factor_coef   Fsqd
_refine_ls_weighting_details
 'w=1/[\s^2^(Fo^2^)+(0.1165P)^2^] where P=(Fo^2^+2Fc^2^)/3'
_refine_ls_weighting_scheme        calc
_refine_ls_wR_factor_gt            0.1481
_refine_ls_wR_factor_ref           0.1742
_refine_special_details            ?
_olex2_refinement_description
;
1. Fixed Uiso
 At 1.2 times of:
  All C(H) groups
 At 1.5 times of:
  All C(H,H,H) groups
2. Others
 Fixed Sof: H14A(0.5) H14B(0.5) H14C(0.5)
3.a Aromatic/amide H refined with riding coordinates:
 C4(H4), C6(H6), C8(H8)
3.b Idealised Me refined as rotating group:
 C13(H13A,H13B,H13C), C14(H14A,H14B,H14C)
;
_atom_sites_solution_hydrogens     geom
_atom_sites_solution_primary       ?
_atom_sites_solution_secondary     ?
loop_
  _atom_site_label
  _atom_site_type_symbol
  _atom_site_fract_x
  _atom_site_fract_y
  _atom_site_fract_z
  _atom_site_U_iso_or_equiv
  _atom_site_adp_type
  _atom_site_occupancy
  _atom_site_site_symmetry_order
  _atom_site_calc_flag
  _atom_site_refinement_flags_posn
  _atom_site_refinement_flags_adp
  _atom_site_refinement_flags_occupancy
  _atom_site_disorder_assembly
  _atom_site_disorder_group
 I1 I 0.65506(2) 0.85328(2) 0.17713(2) 0.03218(13) Uani 1 1 d . . . . .
 Cu2 Cu 0.55777(4) 0.66442(4) 0.15862(2) 0.03214(15) Uani 1 1 d . . . . .
 N3 N 0.6339(3) 0.5585(3) 0.20106(10) 0.0308(6) Uani 1 1 d . . . . .
 C4 C 0.7425(3) 0.5461(3) 0.19978(12) 0.0322(7) Uani 1 1 d . . . . .
 H4 H 0.781438 0.595477 0.182024 0.039 Uiso 1 1 calc R U . . .
 N5 N 0.7981(3) 0.4710(3) 0.22127(11) 0.0329(6) Uani 1 1 d . . . . .
 C6 C 0.7411(3) 0.3999(3) 0.24642(11) 0.0297(6) Uani 1 1 d . . . . .
 H6 H 0.778019 0.344961 0.261811 0.036 Uiso 1 1 calc R U . . .
 C7 C 0.6297(3) 0.4046(3) 0.25049(10) 0.0267(6) Uani 1 1 d . . . . .
 C9 C 0.5640(3) 0.3240(3) 0.27663(10) 0.0267(5) Uani 1 1 d . . . . .
 C8 C 0.5787(3) 0.4886(3) 0.22710(11) 0.0300(6) Uani 1 1 d . . . . .
 H8 H 0.504048 0.496303 0.229702 0.036 Uiso 1 1 calc R U . . .
 C12 C 0.500000 0.250000 0.25221(14) 0.0260(8) Uani 1 2 d S T P . .
 C11 C 0.500000 0.250000 0.34896(14) 0.0246(7) Uani 1 2 d S T P . .
 C10 C 0.5647(3) 0.3246(3) 0.32519(10) 0.0267(6) Uani 1 1 d . . . . .
 C13 C 0.6302(3) 0.4056(3) 0.35151(13) 0.0368(8) Uani 1 1 d . . . . .
 H13A H 0.582708 0.456678 0.366189 0.055 Uiso 1 1 calc R U . . .
 H13B H 0.677634 0.443075 0.330587 0.055 Uiso 1 1 calc R U . . .
 H13C H 0.672413 0.369087 0.374683 0.055 Uiso 1 1 calc R U . . .
 C14 C 0.500000 0.250000 0.19947(15) 0.0332(9) Uani 1 2 d S T P . .
 H14A H 0.462723 0.313099 0.188383 0.050 Uiso 0.5 1 calc R U P A -1
 H14B H 0.463993 0.186168 0.188383 0.050 Uiso 0.5 1 calc R U P A -1
 H14C H 0.573283 0.250733 0.188383 0.050 Uiso 0.5 1 calc R U P A -1

loop_
  _atom_site_aniso_label
  _atom_site_aniso_U_11
  _atom_site_aniso_U_22
  _atom_site_aniso_U_33
  _atom_site_aniso_U_23
  _atom_site_aniso_U_13
  _atom_site_aniso_U_12
 I1 0.03093(17) 0.03583(18) 0.02979(17) -0.00284(7) -0.00049(7) -0.00541(8)
 Cu2 0.0342(3) 0.0340(3) 0.0283(2) 0.00681(14) -0.00249(15) -0.00117(16)
 N3 0.0347(14) 0.0315(14) 0.0263(11) 0.0053(10) -0.0013(10) -0.0024(11)
 C4 0.0283(15) 0.0420(19) 0.0264(13) 0.0030(12) 0.0039(11) -0.0027(13)
 N5 0.0274(13) 0.0413(17) 0.0299(13) -0.0001(11) 0.0049(10) -0.0016(12)
 C6 0.0263(15) 0.0347(16) 0.0280(13) 0.0033(11) -0.0016(10) 0.0016(12)
 C7 0.0300(15) 0.0283(15) 0.0217(12) 0.0014(10) 0.0009(9) -0.0009(11)
 C9 0.0273(14) 0.0315(15) 0.0213(11) 0.0024(10) 0.0008(10) 0.0018(11)
 C8 0.0316(16) 0.0326(16) 0.0258(13) 0.0039(11) 0.0010(11) 0.0008(12)
 C12 0.0244(19) 0.031(2) 0.0222(16) 0.000 0.000 0.0023(15)
 C11 0.0270(19) 0.0270(19) 0.0200(14) 0.000 0.000 -0.0011(15)
 C10 0.0302(15) 0.0292(15) 0.0208(12) -0.0004(9) 0.0008(10) 0.0011(11)
 C13 0.045(2) 0.040(2) 0.0254(13) -0.0010(12) -0.0003(13) -0.0120(16)
 C14 0.035(2) 0.043(3) 0.0213(17) 0.000 0.000 -0.001(2)

_geom_special_details
;
 All esds (except the esd in the dihedral angle between two l.s. planes)
 are estimated using the full covariance matrix.  The cell esds are taken
 into account individually in the estimation of esds in distances, angles
 and torsion angles; correlations between esds in cell parameters are only
 used when they are defined by crystal symmetry.  An approximate (isotropic)
 treatment of cell esds is used for estimating esds involving l.s. planes.
;
loop_
  _geom_bond_atom_site_label_1
  _geom_bond_atom_site_label_2
  _geom_bond_distance
  _geom_bond_site_symmetry_2
  _geom_bond_publ_flag
 I1 Cu2 2.6776(6) . ?
 I1 Cu2 2.6783(5) 12_766 ?
 I1 Cu2 2.6910(6) 6_564 ?
 Cu2 Cu2 2.5504(10) 6_564 ?
 Cu2 Cu2 2.6486(8) 12_766 ?
 Cu2 Cu2 2.6486(8) 15_565 ?
 Cu2 N3 2.024(3) . ?
 N3 C4 1.351(5) . ?
 N3 C8 1.332(4) . ?
 C4 H4 0.9300 . ?
 C4 N5 1.310(5) . ?
 N5 C6 1.340(5) . ?
 C6 H6 0.9300 . ?
 C6 C7 1.382(5) . ?
 C7 C9 1.489(5) . ?
 C7 C8 1.389(5) . ?
 C9 C12 1.399(4) . ?
 C9 C10 1.401(4) . ?
 C8 H8 0.9300 . ?
 C12 C14 1.522(6) . ?
 C11 C11 1.502(8) 11_666 ?
 C11 C10 1.399(4) 6_554 ?
 C11 C10 1.399(4) . ?
 C10 C13 1.494(5) . ?
 C13 H13A 0.9600 . ?
 C13 H13B 0.9600 . ?
 C13 H13C 0.9600 . ?
 C14 H14A 0.9600 . ?
 C14 H14B 0.9600 . ?
 C14 H14C 0.9600 . ?

loop_
  _geom_angle_atom_site_label_1
  _geom_angle_atom_site_label_2
  _geom_angle_atom_site_label_3
  _geom_angle
  _geom_angle_site_symmetry_1
  _geom_angle_site_symmetry_3
  _geom_angle_publ_flag
 Cu2 I1 Cu2 59.278(17) . 12_766 ?
 Cu2 I1 Cu2 56.725(19) . 6_564 ?
 Cu2 I1 Cu2 59.115(16) 12_766 6_564 ?
 I1 Cu2 I1 117.998(19) . 6_564 ?
 I1 Cu2 I1 111.666(17) . 15_565 ?
 I1 Cu2 I1 111.244(17) 15_565 6_564 ?
 Cu2 Cu2 I1 61.37(2) 6_564 6_564 ?
 Cu2 Cu2 I1 109.456(16) 15_565 . ?
 Cu2 Cu2 I1 60.204(16) 15_565 6_564 ?
 Cu2 Cu2 I1 60.68(2) 12_766 15_565 ?
 Cu2 Cu2 I1 109.047(17) 12_766 6_564 ?
 Cu2 Cu2 I1 60.374(17) 12_766 . ?
 Cu2 Cu2 I1 61.904(19) 6_564 . ?
 Cu2 Cu2 I1 112.519(11) 6_564 15_565 ?
 Cu2 Cu2 I1 60.35(2) 15_565 15_565 ?
 Cu2 Cu2 Cu2 61.221(11) 6_564 12_766 ?
 Cu2 Cu2 Cu2 61.221(11) 6_564 15_565 ?
 Cu2 Cu2 Cu2 57.56(2) 15_565 12_766 ?
 N3 Cu2 I1 103.54(9) . . ?
 N3 Cu2 I1 106.32(9) . 6_564 ?
 N3 Cu2 I1 104.74(9) . 15_565 ?
 N3 Cu2 Cu2 146.88(9) . 15_565 ?
 N3 Cu2 Cu2 142.72(9) . 6_564 ?
 N3 Cu2 Cu2 144.60(9) . 12_766 ?
 C4 N3 Cu2 121.2(2) . . ?
 C8 N3 Cu2 121.5(3) . . ?
 C8 N3 C4 116.8(3) . . ?
 N3 C4 H4 117.0 . . ?
 N5 C4 N3 126.0(3) . . ?
 N5 C4 H4 117.0 . . ?
 C4 N5 C6 116.4(3) . . ?
 N5 C6 H6 118.6 . . ?
 N5 C6 C7 122.8(3) . . ?
 C7 C6 H6 118.6 . . ?
 C6 C7 C9 123.9(3) . . ?
 C6 C7 C8 116.2(3) . . ?
 C8 C7 C9 119.9(3) . . ?
 C12 C9 C7 119.3(3) . . ?
 C12 C9 C10 120.7(3) . . ?
 C10 C9 C7 120.0(3) . . ?
 N3 C8 C7 121.8(3) . . ?
 N3 C8 H8 119.1 . . ?
 C7 C8 H8 119.1 . . ?
 C9 C12 C9 119.5(4) 6_554 . ?
 C9 C12 C14 120.23(19) 6_554 . ?
 C9 C12 C14 120.23(19) . . ?
 C10 C11 C11 119.35(19) . 11_666 ?
 C10 C11 C11 119.35(19) 6_554 11_666 ?
 C10 C11 C10 121.3(4) . 6_554 ?
 C9 C10 C13 121.0(3) . . ?
 C11 C10 C9 118.9(3) . . ?
 C11 C10 C13 120.1(3) . . ?
 C10 C13 H13A 109.5 . . ?
 C10 C13 H13B 109.5 . . ?
 C10 C13 H13C 109.5 . . ?
 H13A C13 H13B 109.5 . . ?
 H13A C13 H13C 109.5 . . ?
 H13B C13 H13C 109.5 . . ?
 C12 C14 H14A 109.5 . . ?
 C12 C14 H14B 109.5 . . ?
 C12 C14 H14C 109.5 . . ?
 H14A C14 H14B 109.5 . . ?
 H14A C14 H14C 109.5 . . ?
 H14B C14 H14C 109.5 . . ?

loop_
  _geom_torsion_atom_site_label_1
  _geom_torsion_atom_site_label_2
  _geom_torsion_atom_site_label_3
  _geom_torsion_atom_site_label_4
  _geom_torsion
  _geom_torsion_site_symmetry_1
  _geom_torsion_site_symmetry_2
  _geom_torsion_site_symmetry_3
  _geom_torsion_site_symmetry_4
  _geom_torsion_publ_flag
 Cu2 N3 C4 N5 -170.8(3) . . . . ?
 Cu2 N3 C8 C7 169.4(3) . . . . ?
 N3 C4 N5 C6 0.5(6) . . . . ?
 C4 N3 C8 C7 -2.3(5) . . . . ?
 C4 N5 C6 C7 -0.8(5) . . . . ?
 N5 C6 C7 C9 177.4(3) . . . . ?
 N5 C6 C7 C8 -0.5(5) . . . . ?
 C6 C7 C9 C12 -107.7(4) . . . . ?
 C6 C7 C9 C10 73.9(4) . . . . ?
 C6 C7 C8 N3 2.1(5) . . . . ?
 C7 C9 C12 C9 -178.3(3) . . . 6_554 ?
 C7 C9 C12 C14 1.7(3) . . . . ?
 C7 C9 C10 C11 178.2(3) . . . . ?
 C7 C9 C10 C13 0.3(5) . . . . ?
 C9 C7 C8 N3 -175.9(3) . . . . ?
 C8 N3 C4 N5 1.0(6) . . . . ?
 C8 C7 C9 C12 70.2(4) . . . . ?
 C8 C7 C9 C10 -108.3(4) . . . . ?
 C12 C9 C10 C11 -0.2(4) . . . . ?
 C12 C9 C10 C13 -178.1(3) . . . . ?
 C11 C11 C10 C9 -179.9(2) 11_666 . . . ?
 C11 C11 C10 C13 -2.0(4) 11_666 . . . ?
 C10 C9 C12 C9 0.1(2) . . . 6_554 ?
 C10 C9 C12 C14 -179.9(2) . . . . ?
 C10 C11 C10 C9 0.1(2) 6_554 . . . ?
 C10 C11 C10 C13 178.0(4) 6_554 . . . ?

_shelx_res_file
;
TITL shelx_a.res in I4(1)/a
    shelx.res
    created by SHELXL-2018/3 at 08:07:55 on 02-Dec-2021
REM Old TITL shelx_a.res in I4(1)/a
REM SHELXT solution in I4(1)/a: R1 0.088, Rweak 0.003, Alpha 0.023
REM <I/s> 0.979 for 56 systematic absences, Orientation as input
REM Formula found by SHELXT: C19 N2 Cu2 I2
REM #####
CELL 0.75 12.35 12.35 28.851 90 90 90
ZERR 4 0.0006 0.0006 0.0023 0 0 0
LATT 2
SYMM 0.5-X,-Y,0.5+Z
SYMM 0.75-Y,0.25+X,0.25+Z
SYMM 0.75+Y,0.75-X,0.75+Z
SFAC C H Cu I N
DISP C 0.004 0.0018 12.8342
DISP Cu 0.3218 1.4189 5942.9914
DISP H -0 0 0.6261
DISP I -0.3273 2.0139 8871.3508
DISP N 0.0075 0.0037 22.2291
UNIT 136 120 16 16 32

L.S. 4 0 0
PLAN  5
CONF
BOND
list 6
MORE -1
BOND $H
fmap 2 53
acta
REM <olex2.extras>
REM <HklSrc "%.\\shelx.HKL">
REM </olex2.extras>

WGHT    0.116500
FVAR       0.14026
I1    4    0.655055    0.853284    0.177133    11.00000    0.03093    0.03583 =
         0.02979   -0.00284   -0.00049   -0.00541
CU2   3    0.557770    0.664420    0.158617    11.00000    0.03418    0.03398 =
         0.02826    0.00681   -0.00249   -0.00117
N3    5    0.633871    0.558485    0.201064    11.00000    0.03472    0.03149 =
         0.02633    0.00527   -0.00127   -0.00240
C4    1    0.742530    0.546124    0.199783    11.00000    0.02826    0.04197 =
         0.02641    0.00297    0.00391   -0.00274
AFIX  43
H4    2    0.781438    0.595477    0.182024    11.00000   -1.20000
AFIX   0
N5    5    0.798107    0.470983    0.221267    11.00000    0.02739    0.04128 =
         0.02993   -0.00011    0.00486   -0.00164
C6    1    0.741070    0.399853    0.246424    11.00000    0.02627    0.03473 =
         0.02800    0.00326   -0.00156    0.00156
AFIX  43
H6    2    0.778019    0.344961    0.261811    11.00000   -1.20000
AFIX   0
C7    1    0.629708    0.404554    0.250486    11.00000    0.02999    0.02825 =
         0.02172    0.00141    0.00091   -0.00089
C9    1    0.564042    0.324002    0.276626    11.00000    0.02726    0.03152 =
         0.02128    0.00244    0.00079    0.00176
C8    1    0.578712    0.488617    0.227102    11.00000    0.03158    0.03260 =
         0.02580    0.00393    0.00104    0.00080
AFIX  43
H8    2    0.504048    0.496303    0.229702    11.00000   -1.20000
AFIX   0
C12   1    0.500000    0.250000    0.252214    10.50000    0.02442    0.03142 =
         0.02217    0.00000    0.00000    0.00234
C11   1    0.500000    0.250000    0.348962    10.50000    0.02698    0.02698 =
         0.01997    0.00000    0.00000   -0.00108
C10   1    0.564734    0.324593    0.325189    11.00000    0.03015    0.02918 =
         0.02077   -0.00038    0.00084    0.00106
C13   1    0.630224    0.405596    0.351514    11.00000    0.04484    0.04025 =
         0.02540   -0.00101   -0.00031   -0.01203
AFIX 137
H13A  2    0.582708    0.456678    0.366189    11.00000   -1.50000
H13B  2    0.677634    0.443075    0.330587    11.00000   -1.50000
H13C  2    0.672413    0.369087    0.374683    11.00000   -1.50000
AFIX   0
C14   1    0.500000    0.250000    0.199474    10.50000    0.03522    0.04321 =
         0.02131    0.00000    0.00000   -0.00130
PART -1
AFIX 137
H14A  2    0.462723    0.313099    0.188383    10.50000   -1.50000
H14B  2    0.463993    0.186168    0.188383    10.50000   -1.50000
H14C  2    0.573283    0.250733    0.188383    10.50000   -1.50000
AFIX   0
HKLF 4


REM  shelx_a.res in I4(1)/a
REM wR2 = 0.1742, GooF = S = 1.179, Restrained GooF = 1.179 for all data
REM R1 = 0.0468 for 2888 Fo > 4sig(Fo) and 0.0551 for all 3407 data
REM 117 parameters refined using 0 restraints

END

WGHT      0.1166      0.0000

REM Highest difference peak  1.000,  deepest hole -1.691,  1-sigma level  0.191
Q1    1   0.7085  0.8177  0.1743  11.00000  0.05    1.00
Q2    1   0.9971  0.7099  0.1914  11.00000  0.05    0.98
Q3    1   0.9747  0.7584  0.1863  11.00000  0.05    0.96
Q4    1   1.0230  0.7149  0.1961  11.00000  0.05    0.85
Q5    1   0.6077  0.8980  0.1704  11.00000  0.05    0.72
;
_shelx_res_checksum                60688
_shelx_hkl_file
;
   0   0   2    0.65    0.51
   0   0  -4  296.38   16.12
   0   0  -6    0.67    0.82
   0   0  -6    0.69    1.24
   0   0  -8 6772.63  359.24
   0   0  -8 6785.47  359.67
   0   0 -10    7.00    1.38
   0   0 -10    7.27    1.80
   0   0 -12 9999.00  530.15
   0   0 -12 9254.85  490.80
   0   0 -14    1.38    1.86
   0   0 -16   11.92    1.93
   0   0 -18    0.86    1.87
   0   0 -18    1.73    1.49
   0   0 -20  953.72   51.84
   0   0 -20  946.02   52.14
   0   0 -22   -0.35    1.61
   0   0 -22    0.20    1.99
   0   0 -24   75.37    5.81
   0   0 -24   70.93    6.16
   0   0 -26    2.26    2.27
   0   0 -26   -0.20    1.67
   0   0 -28  489.60   27.98
   0   0 -28  481.73   28.34
   0   0 -30    0.94    2.09
   0   0 -30    1.45    3.06
   0   0 -32    1.65    2.24
   0   0 -32    3.91    3.08
   0   0 -34    1.52    2.09
   0   0 -34   -0.93    2.47
   0   0 -36  168.50   11.24
   0   0 -36  170.81   12.52
   0   0 -38    0.76    1.88
   0   0 -40  461.88   26.29
   0   0 -40  514.66   30.13
   0   0 -42   -1.85    2.46
   0   0 -42   -0.18    3.09
   1   0   1 3152.81  167.05
   1   0  -1 3436.78  182.02
   0   1  -1 3643.78  192.97
   0  -1  -1 3577.06  189.54
   0   1   1 3212.68  170.21
   0  -1   1 3286.24  174.06
   1   0   3 3335.00  176.80
  -1   0  -3 3238.34  171.67
   1   0  -3 3382.05  179.28
   1   0  -3 3532.58  187.15
   0   1  -3 3137.41  166.28
   0  -1  -3 3122.01  165.51
   0   1   3 3145.97  166.87
   0  -1   3 3310.19  175.43
   1   0   5  538.19   29.05
  -1   0  -5  547.77   29.56
   1   0  -5  579.07   31.20
   1   0  -5  598.06   32.04
   0   1  -5  546.23   29.32
   0  -1  -5  541.95   29.29
   0   1   5  556.31   30.02
   0  -1   5  553.84   29.73
  -1   0  -7 2302.59  122.40
  -1   0  -7 2346.22  124.88
   1   0  -7 2424.05  128.99
   1   0  -7 2631.05  139.77
   0   1  -7 2445.44  129.93
   0  -1  -7 2573.74  136.94
   0   1   7 2503.60  133.27
   0  -1   7 2391.55  127.02
  -1   0  -9 3217.81  171.15
  -1   0  -9 3241.76  172.26
   1   0  -9 3270.85  173.97
   1   0  -9 3313.61  176.03
   0   1  -9 3322.16  176.46
   0  -1  -9 3406.84  181.25
   0   1   9 3347.83  178.17
   0  -1   9 3476.99  184.67
  -1   0 -11 2004.08  107.26
  -1   0 -11 1861.24   99.31
   1   0 -11 2030.59  108.29
   1   0 -11 2004.93  107.26
   0   1 -11 1830.44   97.68
   0  -1 -11 1974.99  105.72
   0   1  11 1831.30   98.02
   0  -1  11 1868.07   99.73
  -1   0 -13 1231.70   66.31
  -1   0 -13 1239.40   67.02
   1   0 -13 1288.15   69.64
   1   0 -13 1289.00   69.50
   0   1 -13 1271.04   68.63
   0  -1 -13 1261.64   68.15
  -1   0 -15   74.46    5.20
  -1   0 -15   71.81    5.62
   1   0 -15   60.96    4.45
   1   0 -15   64.24    5.25
   0   1 -15   66.39    4.76
   0   1 -15   67.21    5.37
   0  -1 -15   65.48    5.27
  -1   0 -17    3.92    1.50
  -1   0 -17    2.98    2.07
   1   0 -17    4.28    2.11
   1   0 -17    6.53    1.82
   0   1 -17    4.17    1.97
   0   1 -17    5.46    1.61
   0  -1 -17    3.30    2.00
   0  -1 -17    3.56    1.50
  -1   0 -19  264.81   16.06
  -1   0 -19  294.49   17.14
   1   0 -19  277.73   16.13
   1   0 -19  274.99   16.78
   0   1 -19  253.26   14.81
   0   1 -19  272.51   16.53
   0  -1 -19  281.06   16.41
   0  -1 -19  289.28   17.40
  -1   0 -21  357.70   20.97
  -1   0 -21  349.50   19.90
   1   0 -21  372.67   21.18
   1   0 -21  373.01   21.87
   0   1 -21  383.88   22.59
   0   1 -21  377.63   21.50
   0  -1 -21  386.44   22.01
   0  -1 -21  403.04   23.48
  -1   0 -23    8.17    2.15
  -1   0 -23    8.57    2.65
   1   0 -23    4.61    2.43
   1   0 -23    5.19    2.06
   0   1 -23    7.27    2.76
   0   1 -23    4.72    1.98
   0  -1 -23    7.34    2.79
   0  -1 -23    9.88    2.19
  -1   0 -25   47.46    4.86
   1   0 -25   60.89    5.78
   0   1 -25   66.77    6.23
   0  -1 -25   69.93    6.68
  -1   0 -27    1.33    1.93
   1   0 -27    2.29    2.12
   0   1 -27    3.68    2.92
   0   1 -27    1.06    2.06
   0  -1 -27    2.27    2.99
   0  -1 -27    2.72    2.10
  -1   0 -29    4.67    3.19
  -1   0 -29    6.11    2.29
   1   0 -29    9.54    3.39
   1   0 -29    6.79    2.52
   0   1 -29    6.83    3.00
   0   1 -29    5.83    2.43
   0  -1 -29   10.05    3.34
   0  -1 -29    9.27    2.71
  -1   0 -31    1.23    3.04
  -1   0 -31    0.98    1.93
   1   0 -31    1.95    3.03
   1   0 -31    1.16    2.02
   0   1 -31    0.23    1.98
   0   1 -31    0.83    2.79
   0  -1 -31   -0.68    1.96
   0  -1 -31   -0.08    2.30
  -1   0 -33    2.33    2.77
  -1   0 -33    2.79    2.34
   1   0 -33    3.84    2.55
   1   0 -33    3.74    2.79
   0   1 -33    5.05    2.38
   0   1 -33    2.89    3.00
   0  -1 -33    3.20    2.32
   0  -1 -33    1.94    2.62
  -1   0 -35  113.25    9.34
  -1   0 -35  109.91    8.02
   1   0 -35  123.00    9.88
   1   0 -35  123.94    8.86
   0   1 -35  121.03    9.79
   0   1 -35  125.40    9.02
   0  -1 -35  120.43    9.55
   0  -1 -35  120.43    8.61
  -1   0 -37   88.53    7.10
  -1   0 -37   95.11    8.04
   1   0 -37  100.50    7.78
   1   0 -37  102.39    8.76
   0   1 -37  110.17    9.25
   0  -1 -37  112.31    8.90
   0  -1 -37  104.87    8.25
  -1   0 -39    8.81    2.41
  -1   0 -39    8.11    2.84
   1   0 -39    8.60    2.20
   1   0 -39   11.54    3.27
   0   1 -39    8.78    3.10
   0   1 -39    7.99    2.26
   0  -1 -39    9.07    3.08
   0  -1 -39   10.49    2.46
  -1   0 -41    3.92    2.74
   1   0 -41    4.03    2.52
   0   1 -41    3.90    2.35
   0  -1 -41    5.16    2.32
  -1   0 -43   26.70    6.55
   1   0 -43   20.73    6.03
   0   1 -43   22.85    7.03
   0  -1 -43   26.67    6.82
   1   1   0    0.49    0.57
  -1  -1   0    1.91    0.58
  -1   1   0    0.73    0.50
   1   1   2 9562.77  506.19
  -1  -1   2 9631.21  509.62
  -1   1  -2 9622.65  509.36
   1  -1  -2 9845.04  521.08
   1   1  -2 9930.58  525.78
  -1  -1  -2 9357.49  495.24
  -1   1   2 9605.54  508.50
   1  -1   2 9870.70  522.70
   1   1   4  317.08   17.31
  -1  -1   4  382.17   20.61
  -1   1  -4  356.50   19.23
   1  -1  -4  394.48   21.41
   1   1  -4  373.01   20.12
  -1  -1  -4  370.28   20.12
  -1   1   4  377.80   20.50
   1  -1   4  355.31   19.19
   1   1   6   12.76    1.83
  -1  -1   6   12.49    1.48
  -1   1  -6   12.00    1.41
   1  -1  -6   15.68    1.94
   1   1  -6   13.29    1.51
  -1  -1  -6   13.57    1.79
  -1   1   6   14.43    1.91
   1  -1   6   14.46    1.58
   1   1   8 2130.67  113.68
  -1  -1   8 2105.01  112.05
  -1   1  -8 2109.28  112.22
   1  -1  -8 2111.85  112.65
   1   1  -8 2090.46  111.28
  -1  -1  -8 2244.43  119.66
  -1   1   8 2081.91  111.02
   1  -1   8 2076.78  110.51
   1   1  10 2813.23  149.95
  -1  -1  10 3047.60  162.00
  -1   1 -10 2932.13  155.93
   1  -1 -10 3026.22  161.23
   1   1 -10 3027.93  160.97
  -1  -1 -10 3071.55  163.54
  -1   1  10 3045.04  162.17
   1  -1  10 2843.17  151.23
   1   1  12  946.02   51.38
  -1   1 -12 1017.86   55.15
  -1   1 -12  970.81   52.24
   1  -1 -12  981.08   53.19
   1   1 -12  963.97   52.71
   1   1 -12  993.06   53.45
  -1  -1 -12  986.21   53.53
  -1   1  12  992.20   53.74
  -1   1 -14 2403.52  128.65
   1  -1 -14 2361.62  126.42
   1   1 -14 2388.98  127.53
   1   1 -14 2468.53  132.15
  -1  -1 -14 2483.92  132.92
  -1   1 -16 1038.39   56.15
   1  -1 -16 1074.31   58.15
   1   1 -16 1076.88   58.23
  -1  -1 -16  987.92   53.67
  -1   1 -18   14.99    2.73
  -1   1 -18   13.98    2.11
   1  -1 -18   21.94    3.20
   1  -1 -18   19.92    2.54
   1   1 -18   12.74    2.09
   1   1 -18   16.11    2.84
  -1  -1 -18   18.21    3.00
  -1  -1 -18   18.65    2.49
  -1   1 -20  171.92   10.55
  -1   1 -20  186.21   12.09
   1  -1 -20  184.84   11.98
   1  -1 -20  178.85   11.05
   1   1 -20  169.44   11.12
   1   1 -20  169.87   10.48
  -1  -1 -20  175.60   11.46
  -1  -1 -20  164.48   10.20
  -1   1 -22  199.04   12.88
  -1   1 -22  190.31   11.68
   1  -1 -22  205.88   12.54
   1  -1 -22  221.11   14.03
   1   1 -22  213.24   12.95
   1   1 -22  210.93   13.57
  -1  -1 -22  213.84   12.94
  -1  -1 -22  233.43   14.65
  -1   1 -24  893.84   48.97
  -1   1 -24  924.63   51.34
   1  -1 -24  860.47   47.22
   1  -1 -24  955.43   53.10
   1   1 -24  916.08   50.19
   1   1 -24  894.69   49.77
  -1  -1 -24  850.48   46.64
  -1  -1 -24  939.17   52.30
  -1   1 -26    6.11    2.63
  -1   1 -26    6.50    2.19
   1  -1 -26    6.88    3.18
   1  -1 -26    8.78    2.40
   1   1 -26    6.19    2.99
   1   1 -26    7.00    2.42
  -1  -1 -26    6.92    2.97
  -1  -1 -26    6.59    2.14
  -1   1 -28   17.12    3.66
  -1   1 -28   17.73    2.99
   1  -1 -28   18.32    3.76
   1  -1 -28   20.40    3.30
   1   1 -28   15.80    3.65
   1   1 -28   20.85    3.33
  -1  -1 -28   19.84    3.09
  -1  -1 -28   19.20    3.81
  -1   1 -30    0.86    1.92
  -1   1 -30    0.55    2.57
   1  -1 -30    3.18    2.63
   1  -1 -30    1.94    2.15
   1   1 -30   -0.66    2.07
   1   1 -30   -0.84    2.54
  -1  -1 -30    2.47    2.78
  -1  -1 -30    0.95    2.05
  -1   1 -32  355.82   22.03
  -1   1 -32  319.64   19.19
   1  -1 -32  315.54   19.88
   1  -1 -32  311.86   18.95
   1   1 -32  297.32   18.12
   1   1 -32  344.37   21.40
  -1  -1 -32  318.79   19.18
  -1  -1 -32  297.57   18.76
  -1   1 -34   77.31    7.67
  -1   1 -34   64.70    5.47
   1  -1 -34   78.08    6.40
   1  -1 -34   59.71    5.98
   1   1 -34   71.87    7.30
   1   1 -34   66.15    5.60
  -1  -1 -34   62.26    6.33
  -1  -1 -34   71.49    5.98
  -1   1 -36   81.41    7.61
  -1   1 -36   80.64    6.62
   1  -1 -36   71.70    6.91
   1  -1 -36   74.98    6.32
   1   1 -36   82.98    6.73
   1   1 -36   87.16    8.27
  -1  -1 -36   82.58    6.65
  -1  -1 -36   76.54    7.05
  -1   1 -38   69.76    5.81
   1  -1 -38   75.95    6.05
   1   1 -38   65.01    5.43
  -1  -1 -38   76.30    6.07
  -1   1 -40   10.70    2.86
  -1   1 -40   12.29    3.12
   1  -1 -40   10.39    2.55
   1  -1 -40   12.74    3.67
   1   1 -40    9.02    2.55
   1   1 -40   11.69    3.38
  -1  -1 -40    9.79    2.99
  -1  -1 -40    8.40    2.63
  -1   1 -42   -1.26    3.81
  -1   1 -42    0.03    2.63
   1  -1 -42    0.62    3.54
   1  -1 -42    0.62    2.89
   1   1 -42    0.58    3.29
   1   1 -42    0.10    2.54
  -1  -1 -42    1.98    2.80
  -1  -1 -42    0.84    3.67
  -2   0   0  584.97   32.07
   2   0   0  544.77   29.75
   0   2   0  560.16   30.03
   0  -2   0  517.83   27.81
   2   0   2   30.15    1.94
   2   0  -2   34.95    2.08
   0   2  -2   33.09    2.29
   0  -2  -2   36.71    2.60
   0   2   2   33.97    2.38
   0  -2   2   31.78    2.25
   2   0   4 1341.19   71.40
  -2   0  -4 1391.65   74.14
   2   0  -4 1373.68   73.14
   2   0  -4 1328.35   70.61
   0   2  -4 1282.16   68.29
   0  -2  -4 1272.75   67.90
   0   2   4 1309.54   69.86
   0  -2   4 1346.32   71.71
  -2   0  -6  556.31   30.14
   2   0  -6  562.13   30.41
   2   0  -6  566.32   30.42
   0   2  -6  573.51   30.94
   0  -2  -6  558.19   30.29
   0   2   6  571.71   31.09
   0  -2   6  563.41   30.42
  -2   0  -8   19.63    1.79
  -2   0  -8   24.14    2.51
   2   0  -8   24.78    2.09
   2   0  -8   20.95    2.20
   0   2  -8   17.88    1.91
   0  -2  -8   26.33    2.64
   0   2   8   24.92    2.68
   0  -2   8   18.21    1.92
  -2   0 -10   65.61    4.76
  -2   0 -10   63.26    4.22
   2   0 -10   65.12    4.32
   2   0 -10   68.00    4.82
   0   2 -10   63.23    4.28
   0  -2 -10   71.13    5.11
   0   2  10   68.55    4.97
   0  -2  10   67.35    4.52
  -2   0 -12  824.64   44.50
  -2   0 -12  854.15   46.51
   2   0 -12  855.35   46.51
   2   0 -12  881.86   47.57
   0   2 -12  834.39   45.09
   0  -2 -12  880.15   47.97
   0   2  12  878.44   47.84
   0  -2  12  837.73   45.33
  -2   0 -14  875.02   47.89
   2   0 -14  916.93   50.05
   0   2 -14  862.18   46.70
   0  -2 -14  892.98   48.84
   0   2  14  868.17   47.55
   0  -2  14  892.98   48.44
  -2   0 -16  465.65   25.87
   2   0 -16  498.84   27.60
   0   2 -16  485.32   26.93
   0  -2 -16  446.15   25.57
   0   2  16  475.40   26.98
   0  -2  16  497.64   27.75
  -2   0 -18    0.60    1.94
  -2   0 -18    1.68    1.38
   2   0 -18    1.79    1.47
   2   0 -18    1.98    1.98
   0   2 -18    3.27    2.36
   0   2 -18    1.62    1.36
   0  -2 -18    2.21    1.86
   0   2  18    3.89    2.23
  -2   0 -20   46.34    3.90
  -2   0 -20   47.57    4.56
   2   0 -20   48.60    4.74
   2   0 -20   46.31    3.92
   0   2 -20   52.13    4.97
   0   2 -20   54.14    4.43
   0  -2 -20   43.95    4.42
   0   2  20   43.79    4.71
  -2   0 -22  177.82   10.96
  -2   0 -22  175.69   11.47
   2   0 -22  202.46   12.92
   2   0 -22  204.86   12.40
   0   2 -22  209.56   12.79
   0   2 -22  193.14   12.51
   0  -2 -22  198.27   12.18
   0  -2 -22  204.86   13.13
  -2   0 -24    8.55    2.20
  -2   0 -24    8.66    2.69
   2   0 -24    9.30    2.21
   2   0 -24   10.33    2.83
   0   2 -24    7.51    2.33
   0   2 -24    8.00    2.80
   0  -2 -24   10.27    2.96
   0  -2 -24   10.51    2.47
  -2   0 -26  199.12   13.12
  -2   0 -26  179.88   11.21
   2   0 -26  238.99   14.53
   2   0 -26  201.35   12.98
   0   2 -26  224.19   13.75
   0  -2 -26  220.60   13.65
  -2   0 -28  150.55   11.01
  -2   0 -28  129.93    8.71
   2   0 -28  144.30    9.78
   2   0 -28  130.87    9.64
   0   2 -28  137.20   10.20
   0   2 -28  147.12    9.90
   0  -2 -28  129.67    9.71
   0  -2 -28  128.30    8.81
  -2   0 -30   30.47    5.04
  -2   0 -30   22.64    3.09
   2   0 -30   30.24    3.88
   2   0 -30   31.04    4.39
   0   2 -30   26.46    3.67
   0   2 -30   28.68    4.46
   0  -2 -30   24.09    4.04
   0  -2 -30   28.67    3.77
  -2   0 -32   81.98    7.75
  -2   0 -32   79.03    6.80
   2   0 -32   71.26    6.66
   2   0 -32   89.30    8.25
   0   2 -32   79.20    7.24
   0  -2 -32   68.44    6.34
  -2   0 -34   71.40    5.94
  -2   0 -34   65.96    6.83
   2   0 -34   82.84    6.58
   2   0 -34   74.69    7.28
   0   2 -34   75.81    7.18
   0   2 -34   79.86    6.36
   0  -2 -34   55.89    5.56
   0  -2 -34   83.53    6.75
  -2   0 -36    4.18    2.32
  -2   0 -36    4.69    2.85
   2   0 -36    5.78    2.48
   2   0 -36    5.14    2.92
   0   2 -36    4.66    2.48
   0   2 -36    5.70    3.46
   0  -2 -36    5.19    2.90
   0  -2 -36    7.35    2.55
  -2   0 -38   -0.12    1.94
   2   0 -38   -0.14    1.76
   0   2 -38    0.16    1.88
   0   2 -38    0.41    2.91
   0  -2 -38   -0.86    2.30
   0  -2 -38    1.00    1.89
  -2   0 -40    9.42    3.13
  -2   0 -40   10.90    2.97
   2   0 -40    7.50    2.61
   2   0 -40    8.88    3.51
   0   2 -40    8.94    2.61
   0   2 -40   10.94    3.38
   0  -2 -40    7.72    2.44
   0  -2 -40    8.14    3.08
  -2   0 -42    4.66    3.81
  -2   0 -42    6.59    3.08
   2   0 -42    9.34    3.63
   2   0 -42    9.41    3.97
   0   2 -42    6.41    2.69
   0   2 -42    5.32    4.29
   0  -2 -42    5.56    2.40
   0  -2 -42    4.98    4.24
  -1   2  -1   99.48    5.69
   1  -2  -1   92.46    5.37
   2   1  -1   95.63    5.36
  -2  -1  -1   96.40    5.43
   2   1   1   95.63    5.40
  -2  -1   1   95.37    5.32
  -1   2   1   96.40    5.57
   1  -2   1   96.14    5.54
   1   2   3   31.49    2.42
  -1  -2   3   30.09    2.23
  -2   1   3   36.57    2.56
   2  -1   3   29.36    1.95
  -2   1  -3   28.41    1.87
   2  -1  -3   32.98    2.28
   1   2  -3   31.77    2.35
  -1  -2  -3   34.25    2.56
   1  -2  -5  905.81   48.56
   1   2   5 1013.59   54.31
  -1  -2   5 1084.58   57.96
  -2   1   5 1047.80   56.01
   2  -1   5 1061.48   56.56
   2   1  -5  996.48   53.20
  -2  -1  -5  891.27   47.81
  -2  -1   5  958.85   51.19
  -2   1  -5 1046.09   55.72
   2  -1  -5 1077.73   57.64
   1   2  -5 1019.57   54.46
  -1  -2  -5 1050.37   56.24
  -1   2   5  903.25   48.48
   1  -2   5  857.92   45.91
   1   2   7   42.33    3.39
  -1  -2   7   49.05    3.39
  -2   1   7   49.60    3.58
   2  -1   7   43.79    3.00
  -2   1  -7   42.25    2.89
   2  -1  -7   46.65    3.49
   1   2  -7   47.45    3.35
  -1  -2  -7   46.67    3.51
  -1   2  -9    2.90    1.22
   1  -2  -9    1.48    1.65
   1   2   9    4.04    1.69
  -1  -2   9    1.09    1.11
  -2   1   9    3.37    1.49
   2   1  -9    2.23    1.14
  -2  -1  -9    0.26    1.26
   2   1   9    2.41    1.48
  -2  -1   9    1.43    1.04
  -2   1  -9    3.11    1.09
   2  -1  -9    4.30    1.61
   1   2  -9    2.89    1.22
  -1  -2  -9    5.08    1.68
  -1   2   9    1.67    1.57
   1  -2   9    2.49    1.22
   1   2  11  125.48    8.07
  -1  -2  11  141.14    8.46
  -2   1  11  129.84    8.13
  -2   1 -11  131.56    7.82
  -2   1 -11  140.28    8.72
   2  -1 -11  130.02    8.12
   1   2 -11  136.77    8.20
  -1  -2 -11  133.78    8.48
   1  -2 -13 1155.58   62.64
   2   1 -13 1144.46   61.95
  -2  -1 -13 1144.46   62.06
  -2   1 -13  806.68   44.06
   2  -1 -13  787.17   42.98
  -1  -2 -13  892.12   48.70
  -1   2 -15 3109.18  165.68
   2   1 -15 3218.67  171.92
   2   1 -15 3167.35  168.67
  -2  -1 -15 3417.96  182.53
  -2   1 -15  174.74   10.42
  -2   1 -15  174.66   10.96
   2  -1 -15  168.76   10.60
   2  -1 -15  177.14   10.61
   1   2 -15  172.26   10.32
  -1   2 -17  261.99   15.81
  -1   2 -17  241.90   14.09
   1  -2 -17  240.36   14.63
   2   1 -17  238.39   14.48
   2   1 -17  250.36   14.55
  -2  -1 -17  244.98   14.37
  -2  -1 -17  248.14   15.05
  -2   1 -17 1242.82   67.02
  -2   1 -17 1292.43   70.27
   2  -1 -17 1335.20   72.42
   2  -1 -17 1357.44   73.15
   1   2 -17 1336.91   72.04
  -1  -2 -17 1324.93   71.86
  -1   2 -19   24.41    3.54
  -1   2 -19   19.68    2.46
   1  -2 -19   21.26    3.08
   2   1 -19   20.95    3.17
   2   1 -19   22.43    2.63
  -2  -1 -19   21.67    2.63
  -2  -1 -19   20.70    3.19
  -2   1 -19  256.68   15.70
  -2   1 -19  241.04   14.13
   2  -1 -19  255.40   15.53
   2  -1 -19  261.82   15.33
   1   2 -19  278.07   16.93
   1   2 -19  258.05   15.05
  -1  -2 -19  219.91   13.66
  -1   2 -21  904.10   49.93
  -1   2 -21  958.85   52.27
   1  -2 -21  966.54   52.79
   1  -2 -21 1020.43   56.22
   2   1 -21 1076.02   59.25
   2   1 -21  995.62   54.24
  -2  -1 -21 1057.21   58.29
  -2  -1 -21  939.17   51.24
  -2   1 -21   81.39    6.70
  -2   1 -21   69.40    5.26
   2  -1 -21   64.08    4.94
   2  -1 -21   70.42    5.95
   1   2 -21   63.46    5.50
   1   2 -21   67.97    5.28
  -1  -2 -21   82.69    6.58
  -1  -2 -21   81.22    6.04
  -1   2 -23 1679.90   90.50
  -1   2 -23 1626.01   88.36
   1  -2 -23 1761.16   95.63
   1  -2 -23 1695.29   91.35
   2   1 -23 1780.83   96.57
   2   1 -23 1741.49   93.75
  -2  -1 -23 1572.98   85.53
  -2  -1 -23 1575.54   84.95
  -2   1 -23  479.93   27.82
  -2   1 -23  455.72   25.73
   2  -1 -23  491.65   28.41
   2  -1 -23  477.96   26.93
   1   2 -23  477.02   27.64
   1   2 -23  480.79   27.12
  -1  -2 -23  461.54   26.12
  -1  -2 -23  437.43   25.32
  -1   2 -25  755.70   42.53
   1  -2 -25  762.02   42.84
   1  -2 -25  726.96   40.83
   2   1 -25  734.32   41.26
  -2  -1 -25  724.82   41.05
  -2   1 -25  613.63   34.77
   2  -1 -25  686.50   38.89
   1   2 -25  609.52   34.70
   1   2 -25  594.12   33.22
  -1  -2 -25  625.00   35.13
  -1  -2 -25  635.78   36.10
  -1   2 -27  554.35   31.19
  -1   2 -27  537.33   31.16
   1  -2 -27  532.46   30.79
   1  -2 -27  532.20   30.12
   2   1 -27  506.45   29.41
   2   1 -27  600.79   33.77
  -2  -1 -27  514.58   30.08
  -2  -1 -27  487.03   27.47
  -2   1 -27    5.13    2.12
  -2   1 -27    3.40    2.87
   2  -1 -27    6.29    2.36
   2  -1 -27    4.35    2.59
   1   2 -27    6.02    2.44
   1   2 -27    4.35    2.93
  -1  -2 -27    3.22    1.91
  -1  -2 -27    5.57    2.89
  -1   2 -29   38.80    5.16
  -1   2 -29   29.33    3.54
   1  -2 -29   35.13    4.11
   1  -2 -29   31.22    4.57
   2   1 -29   26.70    4.05
   2   1 -29   28.85    3.69
  -2  -1 -29   29.24    4.68
  -2  -1 -29   27.28    3.36
  -2   1 -29   96.65    6.93
  -2   1 -29  109.31    8.68
   2  -1 -29  112.82    8.86
   2  -1 -29  120.78    8.60
   1   2 -29  118.21    9.25
   1   2 -29  118.21    8.37
  -1  -2 -29  106.66    7.69
  -1  -2 -29  110.68    8.88
  -1   2 -31   77.96    7.17
  -1   2 -31   80.27    6.39
   1  -2 -31   79.85    7.10
   1  -2 -31   69.95    5.80
   2   1 -31   73.67    6.00
   2   1 -31   70.02    6.48
  -2  -1 -31   75.34    6.11
  -2  -1 -31   81.28    7.34
  -2   1 -31  264.90   16.05
  -2   1 -31  288.42   18.33
   2  -1 -31  250.88   16.12
   2  -1 -31  261.13   15.90
   1   2 -31  263.87   16.02
   1   2 -31  275.25   17.66
  -1  -2 -31  262.07   15.93
  -1  -2 -31  251.05   16.01
  -1   2 -33  627.14   36.84
  -1   2 -33  583.00   32.85
   1  -2 -33  606.95   34.15
   2   1 -33  561.53   31.63
   2   1 -33  639.12   37.37
  -2  -1 -33  606.87   34.29
  -2  -1 -33  560.68   32.59
  -2   1 -33   20.31    3.29
  -2   1 -33   20.05    4.52
   2  -1 -33   12.82    3.62
   2  -1 -33   16.85    3.22
   1   2 -33   14.83    2.94
  -1  -2 -33   19.03    3.34
  -1   2 -35  140.37    9.80
  -1   2 -35  128.73    9.75
   1  -2 -35  120.09    8.52
   1  -2 -35  125.48    9.90
   2   1 -35  146.87   10.26
   2   1 -35  128.90   10.05
  -2  -1 -35  128.22    9.86
  -2  -1 -35  133.44    9.19
  -2   1 -35   61.98    5.72
  -2   1 -35   65.25    6.83
   2  -1 -35   57.71    5.48
   2  -1 -35   54.70    6.11
   1   2 -35   46.72    5.72
   1   2 -35   59.44    5.69
  -1  -2 -35   53.92    4.97
  -1  -2 -35   59.24    6.24
  -1   2 -37   27.51    4.53
   1  -2 -37   21.61    3.83
   2   1 -37   28.43    4.64
  -2  -1 -37   17.62    3.32
  -2   1 -37   16.05    3.67
   2  -1 -37   12.70    3.21
   1   2 -37   17.68    4.12
  -1  -2 -37   11.43    2.95
  -1   2 -39    4.95    2.25
  -1   2 -39    4.85    2.90
   1  -2 -39    4.05    2.80
   1  -2 -39    3.67    2.07
   2   1 -39    3.81    2.81
   2   1 -39    4.51    1.90
  -2  -1 -39    4.43    2.45
  -2  -1 -39    3.92    2.15
  -2   1 -39   40.41    4.92
  -2   1 -39   46.54    4.65
   2  -1 -39   48.10    5.61
   2  -1 -39   44.95    4.22
   1   2 -39   49.85    4.67
   1   2 -39   58.62    6.46
  -1  -2 -39   49.42    4.86
  -1  -2 -39   44.32    4.79
  -1   2 -41   61.65    6.02
  -1   2 -41   53.74    7.35
   1  -2 -41   52.51    6.63
   1  -2 -41   55.69    5.32
   2   1 -41   56.52    5.78
   2   1 -41   63.30    8.49
  -2  -1 -41   60.41    5.88
  -2   1 -41   19.32    3.60
   2  -1 -41   23.36    3.97
   2  -1 -41   25.34    6.40
   1   2 -41   14.54    3.74
   1   2 -41   20.31    3.32
  -1  -2 -41   17.72    3.18
  -1  -2 -41   17.67    4.57
   2   2   0 2463.40  130.79
  -2  -2   0 2828.63  150.12
  -2   2   0 2879.95  152.76
   2  -2   0 2916.73  154.73
   2   2   2 3058.72  162.34
  -2  -2   2 3081.81  163.54
  -2   2  -2 3085.23  163.62
   2  -2  -2 3243.48  172.09
   2   2  -2 3229.79  171.32
  -2  -2  -2 2832.05  150.37
  -2   2   2 2968.06  157.46
   2  -2   2 2881.66  152.85
   2   2   4    3.79    1.33
  -2  -2   4    5.93    1.17
  -2   2  -4    9.57    1.20
   2  -2  -4    5.84    1.22
   2   2  -4    6.12    1.18
  -2  -2  -4    5.52    1.38
  -2   2   4    8.08    1.37
   2  -2   4    5.90    1.10
   2   2   6 2242.72  119.49
  -2  -2   6 2308.58  122.74
  -2   2  -6 2186.26  116.24
   2  -2  -6 2273.51  120.95
   2   2  -6 2213.64  117.70
  -2  -2  -6 2201.66  117.18
  -2   2   6 2236.73  119.15
   2  -2   6 2226.47  118.38
   2   2   8   12.38    2.04
  -2  -2   8    9.98    1.48
  -2   2  -8   10.28    1.47
   2  -2  -8   12.53    1.93
   2   2  -8    9.74    1.46
  -2  -2  -8   11.47    1.82
  -2   2   8   11.04    1.86
   2  -2   8    9.35    1.43
   2   2  10  146.35    9.04
  -2  -2  10  155.33    9.14
  -2   2 -10  154.90    9.06
   2  -2 -10  156.01    9.50
   2   2 -10  158.41    9.30
  -2  -2 -10  160.54    9.76
  -2   2  10  149.01    9.14
   2  -2  10  146.95    8.62
  -2  -2  12   23.02    2.38
  -2   2 -12   26.82    2.55
   2  -2 -12   21.08    2.65
  -2  -2 -12   30.40    3.24
  -2   2  12   22.82    2.76
   2  -2  12   23.86    2.37
   2   2  14 5149.19  274.05
  -2  -2  14 5554.62  295.09
  -2   2 -14 5001.21  265.67
   2  -2 -14 5417.76  288.25
   2   2 -14 5075.63  269.69
  -2  -2 -14 5319.40  282.95
  -2   2  14 5178.27  275.50
   2  -2  14 5261.24  279.52
   2   2  16  227.35   13.86
  -2  -2  16  233.85   13.73
  -2   2 -16  215.38   12.65
   2  -2 -16  227.18   13.91
   2   2 -16  217.35   12.74
  -2  -2 -16  242.84   14.59
  -2   2  16  230.95   14.08
   2   2  18   90.67    6.92
  -2   2 -18   83.15    5.74
  -2   2 -18   96.14    7.25
   2  -2 -18   79.78    6.10
   2   2 -18   92.89    7.07
   2   2 -18   80.04    5.59
  -2  -2 -18   86.13    6.50
  -2   2  18   89.73    6.82
   2   2  20  240.70   14.81
  -2   2 -20  229.32   14.25
  -2   2 -20  245.15   14.45
   2  -2 -20  264.30   15.50
   2  -2 -20  276.62   16.72
   2   2 -20  263.78   16.06
   2   2 -20  269.09   15.79
  -2  -2 -20  249.25   15.36
  -2   2 -22 2496.75  134.38
  -2   2 -22 2485.63  133.10
   2  -2 -22 2563.48  137.20
   2  -2 -22 2710.59  145.67
   2   2 -22 2579.72  138.66
   2   2 -22 2657.56  142.16
  -2  -2 -22 2533.54  135.58
  -2  -2 -22 2830.34  151.99
  -2   2 -24   39.92    4.77
  -2   2 -24   35.11    3.67
   2  -2 -24   35.87    3.90
   2  -2 -24   34.68    4.31
   2   2 -24   41.77    4.77
  -2  -2 -24   48.15    5.14
  -2  -2 -24   37.35    4.08
  -2   2 -26 1424.15   76.96
   2  -2 -26 1553.31   83.97
   2   2 -26 1606.34   86.82
  -2  -2 -26 1438.70   77.83
  -2   2 -28   68.59    5.40
  -2   2 -28   82.40    7.43
   2  -2 -28   83.03    6.44
   2  -2 -28   73.11    6.46
   2   2 -28   80.11    6.32
   2   2 -28   75.66    6.74
  -2  -2 -28   82.73    7.20
  -2  -2 -28   69.23    5.45
  -2   2 -30  282.26   16.82
  -2   2 -30  306.81   19.13
   2  -2 -30  310.49   18.43
   2  -2 -30  272.60   16.82
   2   2 -30  279.78   17.46
   2   2 -30  291.84   17.47
  -2  -2 -30  319.30   19.60
  -2  -2 -30  306.39   18.20
  -2   2 -32   53.13    6.11
   2  -2 -32   46.58    5.41
   2   2 -32   40.89    5.40
  -2  -2 -32   40.58    5.00
  -2   2 -34  698.90   38.99
  -2   2 -34  783.07   44.55
   2  -2 -34  749.54   41.76
   2  -2 -34  737.06   41.81
   2   2 -34  786.23   44.81
   2   2 -34  726.96   40.56
  -2  -2 -34  720.55   40.12
  -2  -2 -34  709.60   40.12
  -2   2 -36   11.21    2.79
  -2   2 -36   10.73    3.69
   2  -2 -36    9.83    2.92
   2  -2 -36   11.52    2.98
   2   2 -36   11.34    2.85
   2   2 -36   14.56    3.79
  -2  -2 -36   11.82    2.77
  -2  -2 -36   11.40    3.05
  -2   2 -38  106.75    7.75
  -2   2 -38   74.59    7.24
   2  -2 -38   93.92    6.94
   2  -2 -38   84.76    7.51
   2   2 -38   94.77    6.92
   2   2 -38  102.90    9.00
  -2  -2 -38  104.01    7.49
  -2   2 -40    2.00    2.61
   2  -2 -40   -0.05    3.07
   2   2 -40    0.92    3.05
  -2  -2 -40    0.02    2.29
  -2   2 -42  120.95   10.47
  -2   2 -42  106.06    8.07
   2  -2 -42  136.52   10.38
   2  -2 -42  101.70    8.70
   2   2 -42  123.51    9.72
   2   2 -42  102.98    9.30
  -2  -2 -42  131.30   10.48
  -2  -2 -42  117.95    8.71
   3   0   1  947.73   50.71
   3   0  -1  972.53   51.91
   0   3  -1  903.25   48.36
   0  -3  -1  919.50   49.28
   0   3   1  921.21   49.34
   0  -3   1  877.58   47.00
   3   0   3 1070.89   57.14
  -3   0  -3  973.38   51.87
   3   0  -3 1200.91   63.83
   3   0  -3 1170.11   62.32
   0   3  -3 1146.17   61.24
   0  -3  -3 1117.94   59.82
   0   3   3 1135.05   60.77
   0  -3   3 1100.83   58.81
  -3   0  -5  208.71   11.44
  -3   0  -5  221.19   12.29
   3   0  -5  223.16   12.39
   3   0  -5  229.92   12.57
   0   3  -5  222.14   12.45
   0  -3  -5  248.57   14.01
   0   3   5  229.83   13.03
   0  -3   5  215.38   12.08
  -3   0  -7 1355.73   72.25
  -3   0  -7 1427.57   76.31
   3   0  -7 1403.62   75.03
   3   0  -7 1464.35   77.99
   0   3  -7 1425.01   76.13
   0  -3  -7 1377.10   73.75
   0   3   7 1421.59   76.25
   0  -3   7 1371.12   73.28
  -3   0  -9 2385.56  126.94
  -3   0  -9 2362.47  126.00
   3   0  -9 2334.24  124.46
   3   0  -9 2511.30  133.61
   0   3  -9 2476.22  131.90
   0  -3  -9 2382.14  127.02
   0   3   9 2154.62  115.22
   0  -3   9 2386.41  127.11
  -3   0 -11 1218.87   65.69
  -3   0 -11 1176.95   63.08
   3   0 -11 1273.61   68.26
   3   0 -11 1236.83   66.61
   0   3 -11 1219.72   65.78
   0  -3 -11 1247.10   67.26
   0   3  11 1203.47   65.31
   0  -3  11 1242.82   66.78
  -3   0 -13  249.51   14.67
   3   0 -13  290.39   16.89
   0   3 -13  264.13   15.17
   0  -3 -13  275.08   16.05
   0   3  13  264.81   15.64
   0  -3  13  267.72   15.33
  -3   0 -15    3.97    1.36
  -3   0 -15    2.66    1.97
   3   0 -15    4.13    2.02
   3   0 -15    4.55    1.51
   0   3 -15    4.02    1.60
   0   3  15    5.09    2.20
  -3   0 -17 1097.41   59.86
  -3   0 -17 1099.97   59.46
   3   0 -17 1126.49   60.82
   3   0 -17 1131.63   61.69
   0   3 -17 1121.36   60.67
   0  -3 -17 1121.36   61.08
   0   3  17 1129.91   61.62
   0  -3  17 1185.51   64.22
  -3   0 -19  977.66   53.07
  -3   0 -19  950.29   52.14
   3   0 -19 1028.13   56.47
   3   0 -19  947.73   51.41
   0   3 -19  960.55   52.27
   0  -3 -19  997.33   54.68
   0   3  19  956.28   52.60
   0  -3  19 1035.83   56.39
  -3   0 -21   52.54    4.32
  -3   0 -21   55.95    5.03
   3   0 -21   44.50    4.55
   3   0 -21   44.10    3.87
   0   3 -21   53.40    4.55
   0   3 -21   53.77    5.21
   0  -3 -21   59.13    5.37
   0   3  21   55.08    5.32
  -3   0 -23  376.44   21.49
  -3   0 -23  384.56   22.58
   3   0 -23  409.11   23.27
   3   0 -23  399.70   23.32
   0   3 -23  415.96   24.45
   0   3 -23  417.41   23.87
   0  -3 -23  436.74   25.46
   0   3  23  417.58   24.55
  -3   0 -25  364.12   21.72
   3   0 -25  344.71   20.40
   0   3 -25  341.12   20.61
   0   3 -25  372.07   21.51
   0  -3 -25  379.77   22.38
   0  -3 -25  404.41   23.40
  -3   0 -27   35.71    3.69
  -3   0 -27   35.32    5.10
   3   0 -27   33.43    4.45
   3   0 -27   39.15    4.24
   0   3 -27   35.82    4.73
   0   3 -27   41.05    4.30
   0  -3 -27   40.15    4.14
   0  -3 -27   35.04    4.54
  -3   0 -29  214.44   13.19
  -3   0 -29  271.14   17.58
   3   0 -29  258.22   15.82
   3   0 -29  223.59   14.58
   0   3 -29  251.22   15.49
   0   3 -29  242.67   15.88
   0  -3 -29  260.53   16.59
   0  -3 -29  256.00   15.66
  -3   0 -31  501.49   29.77
  -3   0 -31  512.10   29.18
   3   0 -31  539.90   30.69
   3   0 -31  533.14   31.15
   0   3 -31  520.82   29.73
   0   3 -31  471.29   27.77
   0  -3 -31  483.10   27.58
   0  -3 -31  504.48   29.30
  -3   0 -33    2.35    2.77
  -3   0 -33    1.14    2.07
   3   0 -33    2.19    3.16
   3   0 -33   -0.52    1.95
   0   3 -33    0.59    2.03
   0  -3 -33    0.52    2.20
  -3   0 -35    0.76    1.86
  -3   0 -35    0.02    2.84
   3   0 -35   -0.48    2.50
   3   0 -35   -0.04    2.24
   0   3 -35    0.59    2.26
   0   3 -35   -0.72    2.69
   0  -3 -35    0.13    1.95
   0  -3 -35    0.05    2.82
  -3   0 -37  150.12   10.66
   3   0 -37  164.82   11.93
   0   3 -37  166.28   11.98
   0   3 -37  167.82   11.11
   0  -3 -37  143.87   10.25
   0  -3 -37  160.12   10.55
  -3   0 -39   81.04    6.39
  -3   0 -39   76.14    7.01
   3   0 -39   64.66    5.29
   3   0 -39   80.00    7.74
   0   3 -39   79.77    6.41
   0   3 -39   68.73    6.74
   0  -3 -39   73.34    5.98
   0  -3 -39   70.22    6.41
   3   0 -41   17.44    3.41
   3   0 -41   14.93    4.39
   0   3 -41   19.88    4.03
   0   3 -41   19.18    3.46
   0  -3 -41   17.06    3.41
   0  -3 -41   19.01    3.00
   3   1   0    0.71    0.70
  -3  -1   0    0.48    0.69
  -3   1   0    1.10    0.54
   1   3   0    1.46    1.17
  -1  -3   0    0.63    1.19
  -1   3   0   -0.31    1.02
   1  -3   0   -0.55    1.10
  -1   3  -2   86.05    5.23
   1  -3  -2   85.71    5.27
   3   1  -2   91.35    5.18
  -3  -1  -2   84.83    4.92
   3   1   2   82.45    4.80
  -3  -1   2   95.29    5.39
  -1   3   2   91.86    5.64
   1  -3   2   83.81    5.11
   1   3   4  813.26   43.80
  -1  -3   4  826.61   44.38
  -3   1   4  855.35   45.75
   3  -1   4  811.90   43.31
  -3   1  -4  784.69   41.84
   3  -1  -4  884.43   47.28
   1   3  -4  792.05   42.56
  -1  -3  -4  897.26   48.23
  -1   3  -6   46.41    3.30
   1  -3  -6   42.78    3.29
   3   1  -6   43.88    2.97
  -3  -1  -6   51.41    3.66
   3   1   6   45.14    3.30
  -3  -1   6   45.09    3.05
  -1   3   6   44.06    3.44
   1  -3   6   44.23    3.17
  -1   3  -8   44.64    3.29
   1  -3  -8   39.92    3.33
   3   1  -8   44.61    3.17
  -3  -1  -8   45.79    3.56
   3   1   8   45.62    3.64
  -3  -1   8   47.00    3.29
  -1   3   8   40.23    3.49
   1  -3   8   44.55    3.30
  -1   3 -10  227.95   13.00
   1  -3 -10  237.36   13.80
   3   1 -10  225.22   12.75
  -3  -1 -10  190.66   11.26
   3   1  10  222.22   12.98
  -3  -1  10  238.22   13.48
  -1   3  10  244.63   14.41
   1  -3  10  211.01   12.11
   1  -3 -12 2603.67  139.08
   3   1 -12 2654.14  141.82
   3   1 -12 2743.10  146.10
  -3  -1 -12 2323.12  124.28
  -3   1 -12   94.77    5.96
  -3   1 -12   95.29    6.45
   3  -1 -12   95.29    6.12
   3  -1 -12   93.32    6.41
  -1  -3 -12  102.47    6.90
  -1   3 -14  317.08   18.03
   3   1 -14  315.54   17.82
   3   1 -14  326.83   18.93
  -3  -1 -14  307.50   17.84
  -3   1 -14   42.54    3.95
   3  -1 -14   43.06    3.57
   3  -1 -14   44.16    4.09
   1   3 -14   42.69    3.66
   1   3  16   43.08    4.35
  -1  -3  16   42.52    3.70
  -3   1 -16   41.89    3.50
   3  -1 -16   42.06    3.50
   1   3 -16   38.67    3.47
  -1  -3 -16   40.72    3.92
  -1   3 -18  119.66    7.72
   1  -3 -18  120.26    8.28
   3   1 -18  123.77    8.57
   3   1 -18  115.47    7.43
  -3  -1 -18  128.56    8.27
  -3  -1 -18  122.66    8.32
  -1   3  18  117.95    8.25
   1  -3  18  119.75    7.94
   1   3  20   37.59    4.19
  -1  -3  20   28.41    3.10
  -3   1 -20   31.48    3.15
  -3   1 -20   33.18    4.01
   3  -1 -20   29.37    2.95
   3  -1 -20   32.20    3.81
   1   3 -20   32.43    3.36
  -1  -3 -20   42.78    4.48
  -1   3 -22    3.20    1.86
  -1   3 -22    5.87    2.74
   1  -3 -22    6.85    2.76
   3   1 -22    3.27    1.86
   3   1 -22    3.58    2.44
  -3  -1 -22    4.84    2.33
  -3  -1 -22    2.71    1.71
  -3   1 -22  422.80   23.93
  -3   1 -22  443.42   25.77
   3  -1 -22  458.63   26.50
   3  -1 -22  468.21   26.43
   1   3 -22  443.59   25.18
   1   3 -22  464.36   26.94
  -1  -3 -22  458.80   26.52
  -1   3 -24 2074.21  112.05
   1  -3 -24 2317.13  124.88
   3   1 -24 2282.92  122.49
   3   1 -24 2212.78  119.41
  -3  -1 -24 2231.60  120.61
  -3  -1 -24 2005.79  107.69
  -3   1 -24  148.75    9.59
  -3   1 -24  139.17    9.65
   3  -1 -24  129.16    8.44
   3  -1 -24  137.80    9.81
   1   3 -24  149.09   10.57
  -1  -3 -24  154.13   10.50
  -1   3 -26   25.65    3.30
   1  -3 -26   27.88    3.40
   3   1 -26   27.05    3.41
  -3  -1 -26   28.17    4.34
  -3  -1 -26   30.69    3.42
  -3   1 -26  411.76   23.50
  -3   1 -26  409.54   24.14
   3  -1 -26  444.87   25.34
   1   3 -26  479.50   27.33
  -1  -3 -26  429.90   24.63
  -1   3 -28   82.10    7.25
  -1   3 -28   78.14    6.04
   1  -3 -28   90.84    6.89
   1  -3 -28   89.81    7.48
   3   1 -28   70.63    6.32
   3   1 -28   93.75    7.00
  -3  -1 -28   86.90    7.61
  -3  -1 -28   81.66    6.20
  -3   1 -28    7.55    2.26
  -3   1 -28    5.98    2.92
   3  -1 -28    6.81    2.54
   3  -1 -28    6.06    2.80
   1   3 -28    6.18    2.96
   1   3 -28    6.15    2.48
  -1  -3 -28    2.68    2.91
  -1  -3 -28    5.38    2.20
  -1   3 -30  122.74    8.60
  -1   3 -30  133.69   10.26
   1  -3 -30  132.15    9.02
   1  -3 -30  121.38    9.07
   3   1 -30  119.66    8.41
   3   1 -30  104.61    8.22
  -3  -1 -30  129.07    9.66
  -3  -1 -30  118.04    8.23
  -3   1 -30  558.88   32.49
  -3   1 -30  481.13   27.31
   3  -1 -30  564.87   31.94
   3  -1 -30  502.09   29.26
   1   3 -30  579.49   33.74
   1   3 -30  560.08   31.75
  -1  -3 -30  543.75   30.87
  -1  -3 -30  557.00   32.14
  -1   3 -32  430.07   25.60
   1  -3 -32  410.57   23.91
   1  -3 -32  472.58   27.70
   3   1 -32  515.52   30.53
  -3  -1 -32  472.23   27.88
  -3   1 -32   33.83    5.21
   3  -1 -32   24.18    4.27
   1   3 -32   18.95    3.78
   1   3 -32   19.78    3.45
  -1  -3 -32   27.88    4.12
  -1  -3 -32   24.23    3.66
  -1   3 -34    1.00    2.14
  -1   3 -34   -1.27    2.94
   1  -3 -34   -0.19    2.72
   1  -3 -34    2.00    2.21
   3   1 -34    0.91    2.15
   3   1 -34   -1.26    3.06
  -3  -1 -34    1.96    2.78
  -3  -1 -34    2.41    2.05
  -3   1 -34    3.70    2.15
  -3   1 -34    2.70    2.83
   3  -1 -34    4.33    3.15
   3  -1 -34    5.61    2.47
   1   3 -34    3.21    2.28
   1   3 -34    2.90    2.98
  -1  -3 -34    3.04    2.23
  -1  -3 -34    3.88    2.75
  -1   3 -36  313.49   19.73
  -1   3 -36  322.55   19.30
   1  -3 -36  301.25   17.91
   1  -3 -36  332.73   20.45
   3   1 -36  371.82   23.16
   3   1 -36  315.54   18.74
  -3  -1 -36  312.89   18.68
  -3  -1 -36  268.49   16.59
  -3   1 -36   38.25    5.23
  -3   1 -36   32.49    3.84
   3  -1 -36   37.70    4.43
   3  -1 -36   29.68    4.22
   1   3 -36   32.88    4.14
   1   3 -36   36.96    5.49
  -1  -3 -36   34.42    4.02
  -1  -3 -36   35.32    4.79
  -1   3 -38    9.73    2.56
  -1   3 -38    6.34    2.80
   1  -3 -38    8.51    2.99
   1  -3 -38    7.07    2.19
   3   1 -38    8.66    2.37
   3   1 -38    7.94    3.39
  -3  -1 -38   10.38    2.55
  -3  -1 -38    8.42    3.07
  -3   1 -38  286.88   18.69
  -3   1 -38  305.36   18.24
   3  -1 -38  312.89   19.86
   3  -1 -38  292.01   17.43
   1   3 -38  310.15   19.58
   1   3 -38  270.03   16.19
  -1  -3 -38  253.52   15.58
  -1  -3 -38  281.15   16.80
  -1   3 -40    0.88    2.68
   1  -3 -40   -0.12    2.30
   1  -3 -40   -1.11    2.86
   3   1 -40   -1.89    2.60
  -3  -1 -40    1.95    2.87
  -3   1 -40    2.58    3.31
   3  -1 -40    2.80    3.51
   1   3 -40    2.89    2.35
   1   3 -40    2.11    2.88
  -1  -3 -40    2.03    2.40
  -1  -3 -40    2.02    2.65
  -1   3 -42    6.13    3.02
  -1   3 -42   13.50    4.92
   1  -3 -42    9.72    3.84
   3   1 -42    6.57    2.74
   3   1 -42    5.69    2.95
  -3  -1 -42    9.41    3.67
  -3  -1 -42    9.95    3.19
  -3   1 -42   21.57    4.48
  -3   1 -42   15.73    3.09
   3  -1 -42   16.45    3.88
   3  -1 -42   14.02    3.64
   1   3 -42   30.28    6.73
  -1  -3 -42   20.48    4.98
  -1  -3 -42   10.08    3.04
  -2   3  -1  332.65   18.12
   2  -3  -1  346.25   18.90
   3   2  -1  349.24   18.95
  -3  -2  -1  353.85   19.22
   3   2   1  326.40   17.80
  -3  -2   1  363.52   19.70
  -2   3   1  348.90   19.05
   2  -3   1  321.53   17.54
  -2   3  -3   22.51    1.97
   2  -3  -3   18.65    1.88
   3   2  -3   20.53    1.79
  -3  -2  -3   21.67    1.98
   3   2   3   23.04    2.09
  -3  -2   3   20.19    1.75
  -2   3   3   18.56    1.86
   2  -3   3   21.22    1.84
   2   3   5   79.54    5.20
  -2  -3   5   76.84    4.82
  -3   2   5   79.27    4.95
   3  -2   5   75.49    4.57
  -3   2  -5   76.77    4.58
   3  -2  -5   77.80    4.84
   2   3  -5   81.78    5.13
  -2  -3  -5   72.33    4.79
   2   3   7   13.97    2.12
  -2  -3   7   12.87    1.70
  -3   2   7   14.58    1.89
   3  -2   7   11.30    1.44
  -3   2  -7   11.05    1.38
   3  -2  -7   15.76    1.93
   2   3  -7   14.52    1.81
  -2  -3  -7   14.76    1.96
   2   3   9  686.58   37.53
  -2  -3   9  754.08   40.79
  -3   2   9  768.95   41.75
   3  -2   9  692.91   37.40
  -3   2  -9  675.04   36.42
   3  -2  -9  763.73   41.42
   2   3  -9  757.92   41.00
  -2  -3  -9  746.04   40.59
  -2  -3  11   56.07    4.12
  -3   2  11   59.29    4.52
   3  -2  11   67.26    4.58
  -3   2 -11   64.97    4.41
   3  -2 -11   62.12    4.73
  -2  -3 -11   74.27    5.37
  -2   3 -13 1749.19   93.66
   2  -3 -13 1744.05   93.66
   2   3  13 1763.73   94.94
  -2  -3  13 1844.13   98.71
   3  -2  13 1755.17   93.92
  -3  -2 -13 1760.31   94.52
  -3  -2  13 1906.57  101.96
   3  -2 -13 1780.83   95.63
   2   3 -13 1857.82   99.48
  -2  -3 -13 1708.98   91.78
  -2   3  13 1771.42   95.37
   2  -3  13 1780.83   95.37
   2   3  15  152.93    9.98
  -2  -3  15  134.38    8.39
  -3   2  15  145.76    9.43
  -3   2 -15  139.00    8.50
   2   3 -15  133.18    8.39
  -2  -3 -15  149.01    9.50
  -2   3 -17   39.40    3.49
   2  -3 -17   47.18    4.25
   3   2 -17   42.35    3.55
   3   2 -17   44.91    4.49
  -3  -2 -17   46.85    4.26
   3   2  17   48.54    4.58
  -2   3  17   48.73    4.55
   2  -3  17   39.76    3.58
  -2   3 -19   19.01    2.51
   2  -3 -19   29.18    3.58
   3   2 -19   20.98    2.60
   3   2 -19   22.10    3.33
  -3  -2 -19   22.14    3.18
  -3   2 -19    5.79    2.14
  -3   2 -19    5.83    1.76
   3  -2 -19   10.92    1.99
   3  -2 -19   12.18    2.53
   2   3 -19    8.34    1.96
  -2  -3 -19    7.28    2.28
  -2   3 -21 1348.03   72.88
  -2   3 -21 1371.97   74.70
   2  -3 -21 1425.01   77.49
   3   2 -21 1368.55   73.98
   3   2 -21 1329.21   72.46
  -3  -2 -21 1416.45   77.05
  -3  -2 -21 1301.84   70.41
  -3   2 -21  627.23   35.35
  -3   2 -21  620.81   34.38
   3  -2 -21  654.94   36.20
   3  -2 -21  668.62   37.52
   2   3 -21  625.43   35.34
   2   3 -21  645.36   35.76
  -2  -3 -21  674.01   37.75
  -2   3 -23 1116.23   60.61
  -2   3 -23 1020.43   56.18
   2  -3 -23 1258.22   68.77
   3   2 -23 1119.65   61.55
   3   2 -23 1135.90   61.74
  -3  -2 -23 1123.07   61.07
  -3  -2 -23 1181.23   64.74
  -3   2 -23  170.04   10.61
  -3   2 -23  176.71   11.75
   3  -2 -23  179.88   11.20
   3  -2 -23  167.39   11.20
   2   3 -23  167.64   10.63
   2   3 -23  172.78   11.66
  -2  -3 -23  192.02   12.44
  -2   3 -25  820.71   45.05
  -2   3 -25  809.24   45.27
   2  -3 -25  938.32   51.51
   2  -3 -25  869.03   48.15
   3   2 -25  858.76   47.13
   3   2 -25  845.77   47.14
  -3  -2 -25  860.47   47.77
  -3  -2 -25  881.86   48.42
  -3   2 -25   52.71    4.62
  -3   2 -25   56.12    5.55
   3  -2 -25   49.01    4.76
   3  -2 -25   50.43    4.50
   2   3 -25   47.81    5.23
   2   3 -25   52.45    4.74
  -2  -3 -25   57.15    5.50
  -2  -3 -25   59.97    5.04
  -2   3 -27  166.62   11.38
  -2   3 -27  169.87   10.67
   2  -3 -27  183.47   12.05
   2  -3 -27  197.33   12.34
   3   2 -27  173.97   11.79
   3   2 -27  209.99   13.18
  -3  -2 -27  167.30   10.58
  -3  -2 -27  181.16   12.09
  -3   2 -27  511.50   29.95
  -3   2 -27  443.33   25.20
   3  -2 -27  506.45   29.35
   3  -2 -27  539.30   30.47
   2   3 -27  515.77   29.30
   2   3 -27  456.92   26.84
  -2  -3 -27  443.84   25.23
  -2  -3 -27  542.04   31.28
  -2   3 -29    1.85    1.85
  -2   3 -29    3.78    2.98
   2  -3 -29    1.66    2.25
   2  -3 -29    0.24    1.89
   3   2 -29    0.83    2.42
   3   2 -29    0.92    2.08
  -3  -2 -29    0.90    2.75
  -3  -2 -29    0.84    1.73
  -3   2 -29   60.46    6.14
  -3   2 -29   52.09    4.62
   3  -2 -29   63.24    5.98
   3  -2 -29   70.23    5.79
   2   3 -29   59.23    5.99
   2   3 -29   68.50    5.79
  -2  -3 -29   70.34    6.59
  -2  -3 -29   60.94    5.20
  -2   3 -31   22.56    4.07
  -2   3 -31   22.44    3.44
   2  -3 -31   30.15    4.42
   2  -3 -31   24.74    3.29
   3   2 -31   24.84    3.45
   3   2 -31   22.80    4.17
  -3  -2 -31   25.60    4.28
  -3  -2 -31   23.17    3.48
  -3   2 -31    1.11    2.11
  -3   2 -31    1.63    2.89
   3  -2 -31    2.15    2.09
   3  -2 -31    2.92    2.77
   2   3 -31    0.12    2.59
   2   3 -31   -0.30    2.02
  -2  -3 -31   -0.46    1.90
  -2  -3 -31    2.40    2.79
  -2   3 -33  429.90   24.83
   2  -3 -33  446.67   25.68
   3   2 -33  400.99   23.22
  -3  -2 -33  444.53   25.62
  -3   2 -33   41.75    4.24
   3  -2 -33   54.79    5.07
   2   3 -33   35.39    5.71
   2   3 -33   45.50    4.66
  -2  -3 -33   45.65    4.71
  -2   3 -35  298.94   18.60
  -2   3 -35  318.96   19.08
   2  -3 -35  315.45   18.63
   2  -3 -35  326.40   20.04
   3   2 -35  294.58   18.47
   3   2 -35  336.58   20.11
  -3  -2 -35  280.55   16.70
  -3  -2 -35  322.72   19.78
  -3   2 -35  150.72    9.97
  -3   2 -35  164.99   11.80
   3  -2 -35  152.08   10.85
   3  -2 -35  166.62   11.06
   2   3 -35  172.09   11.48
   2   3 -35  142.50   10.49
  -2  -3 -35  150.72    9.90
  -2  -3 -35  178.77   12.26
  -2   3 -37   17.68    3.20
  -2   3 -37   14.07    3.67
   2  -3 -37   18.36    2.99
   2  -3 -37   12.32    3.70
   3   2 -37   16.05    3.03
   3   2 -37   19.10    4.49
  -3  -2 -37   15.40    3.07
  -3  -2 -37   17.86    3.40
  -3   2 -37    0.46    2.18
  -3   2 -37    0.97    2.98
   3  -2 -37    1.55    2.13
   3  -2 -37    0.47    2.84
   2   3 -37    1.59    3.30
   2   3 -37    1.05    1.97
  -2  -3 -37    0.14    2.11
  -2  -3 -37    0.56    2.06
  -2   3 -39    8.49    3.14
  -2   3 -39   11.43    2.83
   2  -3 -39    5.38    2.92
   2  -3 -39    6.77    2.31
   3   2 -39    8.90    2.55
   3   2 -39    7.29    3.45
  -3  -2 -39    9.09    2.56
  -3  -2 -39    8.19    2.88
  -3   2 -39   40.26    5.49
  -3   2 -39   42.11    4.68
   3  -2 -39   44.10    5.38
   3  -2 -39   47.00    4.76
   2   3 -39   42.25    4.44
   2   3 -39   37.75    5.17
  -2  -3 -39   31.04    3.96
  -2  -3 -39   37.96    4.26
  -2   3 -41   10.20    3.90
  -2   3 -41    8.01    2.75
   2  -3 -41    7.79    2.73
   2  -3 -41    9.65    4.38
   3   2 -41    6.47    3.21
   3   2 -41    8.56    2.80
  -3  -2 -41    4.81    3.15
  -3  -2 -41    8.25    2.43
  -3   2 -41   28.29    3.78
  -3   2 -41   26.81    4.59
   3  -2 -41   35.02    4.35
   3  -2 -41   32.44    4.92
   2   3 -41   37.69    6.55
   2   3 -41   38.12    5.08
  -2  -3 -41   31.07    3.83
  -2  -3 -41   35.95    5.42
   3   3   0    0.02    0.98
  -3  -3   0    1.59    1.10
  -3   3   0    0.70    0.92
   3  -3   0    0.45    0.89
   3   3   2 1336.91   71.52
  -3  -3   2 1445.54   77.10
  -3   3  -2 1513.11   80.57
   3  -3  -2 1517.38   80.87
   3   3  -2 1456.66   77.73
  -3  -3  -2 1494.29   79.77
  -3   3   2 1535.35   81.82
   3  -3   2 1487.44   79.23
   3   3   4   30.04    2.61
  -3  -3   4   33.99    2.64
  -3   3  -4   33.31    2.44
   3  -3  -4   32.78    2.57
   3   3  -4   34.68    2.69
  -3  -3  -4   32.91    2.70
  -3   3   4   31.97    2.58
   3  -3   4   32.04    2.37
   3   3   6  137.12    8.33
  -3  -3   6  132.41    7.81
  -3   3  -6  139.85    8.08
   3  -3  -6  143.96    8.51
   3   3  -6  141.65    8.33
  -3  -3  -6  137.63    8.23
  -3   3   6  138.66    8.32
   3  -3   6  134.29    7.80
   3   3   8 1140.18   61.55
  -3  -3   8 1206.89   64.74
  -3   3  -8 1175.24   62.95
   3  -3  -8 1204.33   64.66
   3   3  -8 1242.82   66.63
  -3  -3  -8 1091.42   58.80
  -3   3   8 1165.83   62.77
   3  -3   8 1119.65   59.99
   3   3  10  486.18   27.21
  -3  -3  10  450.34   24.82
  -3   3 -10  469.75   25.74
   3  -3 -10  435.46   24.21
   3   3 -10  414.50   22.91
  -3  -3 -10  457.26   25.36
  -3   3  10  422.46   23.57
   3  -3  10  431.27   23.70
   3   3  12  609.86   33.93
  -3  -3  12  600.20   32.85
   3  -3 -12  592.75   32.68
   3   3 -12  585.40   32.02
  -3  -3 -12  591.21   32.57
   3  -3  12  595.58   32.55
   3   3  14   66.10    5.31
  -3   3 -14   61.35    4.46
   3   3 -14   63.62    4.65
  -3   3  14   64.76    5.14
   3  -3  14   64.48    4.88
   3   3  16  172.18   11.06
  -3  -3  16  161.49   10.00
  -3   3 -16  152.33    9.35
   3  -3 -16  159.18   10.08
   3   3 -16  147.47    9.09
  -3  -3 -16  162.26   10.22
  -3   3  16  155.84   10.10
   3  -3  16  157.55    9.74
   3   3  18  149.60    9.96
  -3  -3  18  154.73    9.74
  -3   3 -18  155.33    9.60
   3  -3 -18  153.36   10.02
   3   3 -18  153.44    9.54
  -3  -3 -18  153.53    9.91
  -3   3  18  144.47    9.55
   3   3  20  596.26   33.56
  -3   3 -20  609.18   33.68
  -3   3 -20  643.82   36.09
   3  -3 -20  677.09   37.80
   3   3 -20  637.66   35.28
  -3  -3 -20  645.11   36.06
  -3   3  20  640.74   35.89
   3   3  22   81.41    6.83
  -3   3 -22   75.51    5.70
  -3   3 -22   70.04    5.90
   3  -3 -22   68.65    5.84
   3   3 -22   72.22    6.34
   3   3 -22   72.32    5.64
  -3  -3 -22   77.27    6.28
  -3   3 -24  883.57   49.19
   3  -3 -24  910.09   50.23
   3   3 -24  902.39   50.21
  -3  -3 -24  931.47   51.43
  -3   3 -26   77.24    5.90
   3  -3 -26   78.75    6.03
   3  -3 -26   71.34    6.80
   3   3 -26   87.93    6.69
   3   3 -26   70.69    6.38
  -3  -3 -26   62.85    4.98
  -3  -3 -26   77.28    6.70
  -3   3 -28   25.95    3.23
  -3   3 -28   27.82    4.39
   3  -3 -28   28.61    3.56
   3  -3 -28   23.61    3.79
   3   3 -28   22.99    3.72
   3   3 -28   27.35    3.69
  -3  -3 -28   33.09    4.48
  -3  -3 -28   26.82    3.24
  -3   3 -30  126.94    8.77
  -3   3 -30  127.71    9.65
   3  -3 -30  106.23    8.16
   3  -3 -30  104.44    7.49
   3   3 -30  121.72    8.66
   3   3 -30  118.04    9.11
  -3  -3 -30  128.73    9.51
  -3  -3 -30  122.74    8.55
  -3   3 -32   79.14    7.53
  -3   3 -32   67.94    5.88
   3  -3 -32   83.35    6.54
   3  -3 -32   85.62    7.38
   3   3 -32   72.52    6.04
   3   3 -32   66.93    7.13
  -3  -3 -32   78.05    6.39
  -3  -3 -32   86.82    7.38
  -3   3 -34    0.54    1.93
  -3   3 -34    1.16    2.54
   3  -3 -34    1.94    1.91
   3  -3 -34    0.06    2.69
   3   3 -34    1.04    2.22
   3   3 -34    0.56    2.58
  -3  -3 -34    0.26    2.70
  -3  -3 -34    0.22    1.77
  -3   3 -36  204.17   14.03
  -3   3 -36  192.71   12.58
   3  -3 -36  188.17   12.79
   3  -3 -36  177.57   11.72
   3   3 -36  190.31   13.45
  -3  -3 -36  186.55   12.15
  -3  -3 -36  200.84   13.31
  -3   3 -38   52.68    5.29
  -3   3 -38   67.61    7.17
   3  -3 -38   50.53    5.93
   3  -3 -38   52.77    5.09
   3   3 -38   51.30    6.16
   3   3 -38   50.04    4.75
  -3  -3 -38   52.73    5.50
  -3  -3 -38   53.22    5.05
  -3   3 -40    9.44    2.77
  -3   3 -40    9.43    3.88
   3  -3 -40   10.49    2.49
   3   3 -40   13.45    2.83
  -3  -3 -40   14.13    3.76
  -3  -3 -40    9.46    2.42
  -3   3 -42   13.85    3.49
   3   3 -42   11.62    3.82
  -3  -3 -42   16.43    4.25
   0   4   0 5655.55  300.06
   0  -4   0 5294.60  280.89
  -4   0  -2   85.62    4.71
   4   0  -2   92.21    5.08
   0   4  -2   85.20    5.48
   0  -4  -2   99.99    6.29
   0   4   2   99.65    6.29
  -4   0  -4 1161.56   61.82
  -4   0  -4 1263.34   67.34
   4   0  -4 1299.27   69.14
   4   0  -4 1222.29   65.15
   0   4  -4 1237.69   66.29
   0  -4  -4 1179.52   63.27
   0   4   4 1187.22   63.78
   0  -4   4 1196.63   64.07
  -4   0  -6  317.76   17.28
  -4   0  -6  325.80   17.98
   4   0  -6  330.34   17.96
   4   0  -6  323.15   17.80
   0   4  -6  319.05   17.76
   0  -4  -6  299.71   16.93
   0   4   6  307.07   17.36
   0  -4   6  297.23   16.59
  -4   0  -8 2424.91  129.25
  -4   0  -8 2247.00  119.49
   4   0  -8 2374.44  126.51
   4   0  -8 2417.21  128.48
   0   4  -8 2404.38  128.13
   0  -4  -8 2511.30  134.04
   0   4   8 2275.22  121.55
   0  -4   8 2268.38  120.95
  -4   0 -10  329.31   18.53
  -4   0 -10  340.35   18.82
   4   0 -10  360.87   20.22
   4   0 -10  365.74   20.17
   0  -4 -10  324.35   18.47
   0  -4  10  349.93   19.60
  -4   0 -12 2696.05  143.62
  -4   0 -12 2843.17  151.73
   4   0 -12 2856.00  151.99
   4   0 -12 2904.75  154.98
   0   4 -12 2624.20  139.94
   0  -4 -12 2658.42  141.91
   0   4  12 2948.38  157.72
   0  -4  12 2711.45  144.64
  -4   0 -14   82.72    6.01
   4   0 -14   86.65    6.25
   4   0 -14   79.82    5.42
   0   4 -14   87.07    5.96
   0  -4 -14   72.43    5.36
   0   4  14   87.25    6.58
   0  -4  14   81.23    5.63
  -4   0 -16  371.05   20.88
   4   0 -16  386.44   21.65
   0   4 -16  373.87   21.18
   0  -4 -16  396.37   22.77
   0   4  16  388.67   22.53
   0  -4  16  378.32   21.48
  -4   0 -18   16.41    2.83
  -4   0 -18   15.65    2.30
   4   0 -18   18.21    2.98
   4   0 -18   17.47    2.28
   0   4 -18   15.53    2.44
   0  -4 -18   14.90    2.81
   0   4  18   11.77    2.86
   0  -4  18   18.76    2.54
  -4   0 -20 1126.49   61.62
  -4   0 -20 1076.02   58.26
   4   0 -20 1084.58   58.77
   4   0 -20 1078.59   59.08
   0   4 -20 1126.49   61.20
   0  -4 -20 1153.87   62.95
   0   4  20 1138.47   62.45
   0  -4  20 1083.72   58.87
  -4   0 -22   81.78    6.62
  -4   0 -22   80.36    5.89
   4   0 -22   86.90    6.26
   4   0 -22   81.65    6.48
   0   4 -22   83.52    6.28
   0  -4 -22   88.27    6.84
   0   4  22   82.75    6.80
   0  -4  22   78.08    5.91
  -4   0 -24    3.43    1.83
  -4   0 -24    4.82    2.69
   4   0 -24    2.34    2.27
   4   0 -24    4.82    2.02
   0   4 -24    3.05    2.74
   0   4 -24    2.99    1.99
   0  -4 -24    5.25    2.43
   0   4  24    3.45    2.74
  -4   0 -26    1.14    1.72
  -4   0 -26    0.01    2.70
   4   0 -26    1.27    1.92
   0   4 -26   -0.16    2.74
   0   4 -26    1.58    2.01
   0  -4 -26    0.55    2.54
   0   4  26    0.91    2.97
  -4   0 -28  623.38   34.68
  -4   0 -28  717.89   41.02
   4   0 -28  697.79   39.66
   4   0 -28  780.24   43.27
   0   4 -28  700.19   39.94
   0   4 -28  744.58   41.51
   0  -4 -28  782.73   43.99
   0  -4 -28  761.94   42.39
  -4   0 -30    3.49    1.99
  -4   0 -30    5.75    2.76
   4   0 -30    5.28    2.29
   4   0 -30    4.25    2.72
   0   4 -30    5.42    2.50
   0   4 -30    6.14    2.98
   0  -4 -30    5.21    2.22
   0  -4 -30    6.14    3.06
  -4   0 -32   54.68    6.01
   4   0 -32   44.01    5.19
   0   4 -32   50.14    4.94
   0   4 -32   35.86    5.24
   0  -4 -32   51.02    4.71
   0  -4 -32   49.47    6.12
  -4   0 -34    3.58    2.87
  -4   0 -34    2.19    1.93
   4   0 -34    3.14    2.52
   4   0 -34    3.63    2.11
   0   4 -34    1.21    2.82
   0   4 -34    4.63    2.44
   0  -4 -34    6.46    3.45
   0  -4 -34    5.74    2.13
  -4   0 -36  165.33   11.71
  -4   0 -36  188.52   12.42
   4   0 -36  158.23   11.45
   4   0 -36  168.24   10.97
   0   4 -36  175.69   12.46
   0  -4 -36  214.95   14.28
  -4   0 -38    4.57    3.34
  -4   0 -38    5.59    2.45
   4   0 -38    7.14    2.62
   4   0 -38    4.41    3.86
   0   4 -38    8.68    3.09
   0   4 -38    6.98    2.59
   0  -4 -38    8.53    3.02
   0  -4 -38    9.19    2.39
  -4   0 -40   93.32    7.95
   4   0 -40   93.66    7.48
   4   0 -40   87.07    8.43
   0   4 -40   87.59    6.92
   0  -4 -40   85.53    6.53
  -4   0 -42    0.96    2.37
  -4   0 -42   -0.13    1.90
   4   0 -42    3.01    2.70
   0   4 -42    3.01    4.61
   0  -4 -42   -0.46    4.13
  -1   4  -1   14.19    1.84
   1  -4  -1   13.50    1.77
   4   1  -1   15.14    1.30
  -4  -1  -1   13.69    1.21
   4   1   1   14.23    1.26
  -4  -1   1   14.32    1.18
  -1   4   1   16.17    1.95
   1  -4   1   11.71    1.63
  -1   4  -3  155.24    9.03
   1  -4  -3  149.60    8.79
   4   1  -3  161.91    8.96
  -4  -1  -3  149.78    8.39
   4   1   3  147.81    8.33
  -4  -1   3  162.77    9.01
  -1   4   3  156.35    9.25
   1  -4   3  150.72    8.77
   1   4   5    5.69    1.58
  -1  -4   5    8.52    1.57
  -4   1   5    6.90    1.30
  -4   1  -5    8.40    1.40
  -4   1  -5    8.44    1.05
   4  -1  -5    6.76    1.30
   1   4  -5    7.88    1.51
  -1  -4  -5    7.36    1.62
  -1   4  -7  354.79   19.66
   1  -4  -7  367.54   20.57
   4   1  -7  361.81   19.76
  -4  -1  -7  365.91   20.16
   4   1   7  356.42   19.75
  -4  -1   7  400.90   21.85
  -1   4   7  339.32   19.09
   1  -4   7  363.69   20.14
  -1   4  -9  719.86   39.06
   1  -4  -9  750.74   40.96
   4   1  -9  759.03   40.91
  -4  -1  -9  768.18   41.69
   4   1   9  697.19   37.95
  -4  -1   9  790.34   42.63
  -1   4   9  723.62   39.61
   1  -4   9  713.96   38.81
  -1   4 -11  148.75    9.02
   1  -4 -11  144.47    9.02
   4   1 -11  162.08   10.01
   4   1 -11  160.63    9.43
  -4  -1 -11  151.06    9.35
   4   1  11  150.72    9.38
  -1   4  11  146.35    9.45
   1  -4  11  149.35    9.05
  -1   4 -13  468.38   25.93
   1   4  13  446.07   25.57
   4   1 -13  534.51   29.77
  -4  -1 -13  529.12   29.54
  -4   1 -13  413.30   23.34
   4  -1 -13  447.52   25.16
   1   4 -13  391.83   21.92
  -1   4 -15    4.13    1.59
   1  -4 -15    2.37    1.87
   4   1 -15    3.71    1.36
  -4  -1 -15    3.25    1.84
  -4  -1 -15    3.60    1.40
  -4   1 -15   56.38    4.20
  -4   1 -15   65.13    5.29
   4  -1 -15   60.98    4.45
   4  -1 -15   58.46    4.85
   1   4 -15   59.72    4.57
  -1  -4 -15   58.20    4.74
  -1   4 -17  316.39   18.13
   1  -4 -17  342.74   20.05
   4   1 -17  303.48   17.30
   4   1 -17  330.94   19.40
  -4  -1 -17  333.25   19.09
  -4  -1 -17  317.42   18.71
  -4   1 -17   97.51    7.17
  -4   1 -17   93.15    6.29
   4  -1 -17  104.69    7.44
   4  -1 -17  106.15    6.93
   1   4 -17   99.99    6.78
  -1  -4 -17   97.94    7.09
  -1   4 -19  277.22   16.17
   1  -4 -19  261.99   15.75
   4   1 -19  282.18   16.33
   4   1 -19  290.65   17.43
  -4  -1 -19  257.45   15.04
  -4  -1 -19  274.22   16.62
  -4   1 -19 1233.41   67.41
  -4   1 -19 1147.88   62.10
   4  -1 -19 1218.87   66.48
   4  -1 -19 1161.56   62.74
   1   4 -19 1207.75   65.43
  -1  -4 -19 1226.57   66.71
  -1   4 -21  117.10    7.90
   1  -4 -21  127.45    8.81
   4   1 -21  120.69    8.64
   4   1 -21  120.09    7.96
  -4  -1 -21  116.24    8.38
  -4  -1 -21  127.19    8.27
  -4   1 -21  584.63   32.96
  -4   1 -21  609.86   33.76
   4  -1 -21  691.29   38.72
   4  -1 -21  645.28   35.62
   1   4 -21  683.08   37.87
  -1  -4 -21  640.23   35.90
  -1   4 -23   10.76    3.31
   1  -4 -23   15.15    3.00
  -1  -4  23    7.58    2.15
   4   1 -23   14.99    3.16
   4   1 -23   16.33    2.53
  -4  -1 -23   12.54    2.28
  -4  -1 -23   12.42    2.90
  -4   1 -23    5.42    2.37
  -4   1 -23    8.39    2.15
   4  -1 -23    7.63    2.02
   4  -1 -23    8.89    2.78
  -1  -4 -23    9.31    2.66
  -1   4 -25   65.74    5.29
   4   1 -25   81.24    6.23
   4   1 -25   78.10    6.70
  -4  -1 -25   67.72    5.68
  -4  -1 -25   72.52    6.36
  -4   1 -25   17.18    3.35
   4  -1 -25   13.75    2.69
   4  -1 -25   15.61    3.17
   1   4 -25   15.71    2.83
  -1   4 -27   65.23    5.35
  -1   4 -27   61.32    5.99
   1  -4 -27   76.30    6.17
   1  -4 -27   80.80    6.86
   4   1 -27   57.99    5.73
   4   1 -27   72.25    5.84
  -4  -1 -27   62.52    5.88
  -4  -1 -27   67.66    5.40
  -4   1 -27  182.87   11.44
  -4   1 -27  193.05   12.85
   4  -1 -27  220.85   13.68
   4  -1 -27  208.28   13.85
   1   4 -27  224.62   14.87
   1   4 -27  217.77   13.64
  -1  -4 -27  235.57   15.21
  -1   4 -29    1.11    2.61
  -1   4 -29    3.05    2.09
   1  -4 -29    0.87    1.83
   1  -4 -29    1.57    2.55
   4   1 -29    1.81    2.36
   4   1 -29    0.74    2.05
  -4  -1 -29    0.42    2.44
  -4  -1 -29    0.80    1.78
  -4   1 -29  307.24   17.95
  -4   1 -29  356.76   21.64
   4  -1 -29  388.67   22.53
   4  -1 -29  352.58   21.28
   1   4 -29  385.50   22.58
   1   4 -29  345.99   21.27
  -1  -4 -29  393.54   23.52
  -1  -4 -29  390.72   22.84
  -1   4 -31    1.03    2.47
   1  -4 -31    2.49    2.92
   4   1 -31    2.14    2.85
   4   1 -31    2.67    2.06
  -4  -1 -31    1.80    2.05
  -4  -1 -31    1.16    2.58
  -4   1 -31  139.08   10.62
  -4   1 -31  117.78    8.28
   4  -1 -31  140.88    9.67
   4  -1 -31  115.47    8.96
   1   4 -31  109.06    8.54
  -1  -4 -31  141.05   10.20
  -1   4 -33    6.15    2.52
  -1   4 -33    5.94    3.16
   1  -4 -33    8.37    3.34
   1  -4 -33    8.30    2.54
   4   1 -33    6.59    2.12
  -4  -1 -33    5.64    2.23
  -4   1 -33    1.41    1.83
   4  -1 -33    4.43    2.19
   1   4 -33    3.61    2.28
   1   4 -33    4.58    3.06
  -1  -4 -33    3.02    2.71
  -1  -4 -33    4.81    2.31
  -1   4 -35   92.72    8.16
  -1   4 -35  103.75    7.83
   1  -4 -35  129.07    9.85
   1  -4 -35   98.54    7.15
   4   1 -35   97.77    7.16
   4   1 -35   95.11    8.21
  -4  -1 -35   91.52    7.70
  -4  -1 -35   90.67    6.78
   4  -1 -35   59.70    5.24
   4  -1 -35   55.06    5.63
   1   4 -35   63.14    6.83
   1   4 -35   58.41    5.39
  -1  -4 -35   57.39    5.08
  -1  -4 -35   71.55    6.84
  -1   4 -37   17.40    3.17
   1  -4 -37   18.00    2.92
   4   1 -37   18.19    4.63
   4   1 -37   19.52    3.32
  -4  -1 -37   13.86    3.38
  -4  -1 -37   16.24    3.21
  -4   1 -37  114.45    9.19
  -4   1 -37  127.79    9.16
   4  -1 -37  122.92   10.02
   4  -1 -37  124.28    8.92
   1   4 -37  124.37    8.69
  -1  -4 -37  124.80    8.66
  -1   4 -39    7.12    2.62
  -1   4 -39    5.30    2.69
   1  -4 -39    8.10    3.15
   1  -4 -39    6.31    2.33
  -4  -1 -39    7.82    3.02
  -4  -1 -39    6.64    2.53
  -4   1 -39  152.93   10.50
  -4   1 -39  135.49   10.34
   4  -1 -39  140.79   11.06
   4  -1 -39  147.47   10.02
   1   4 -39  124.63    8.86
   1   4 -39  115.73    9.20
  -1  -4 -39  132.67    9.41
  -1  -4 -39  135.15    9.31
  -1   4 -41    3.88    3.75
  -1   4 -41    3.65    2.78
   1  -4 -41    2.85    3.40
   1  -4 -41    1.39    2.34
   4   1 -41    4.50    2.75
   4   1 -41    1.72    2.21
  -4  -1 -41    1.15    2.30
  -4  -1 -41    1.92    2.02
  -4   1 -41   43.44    5.06
  -4   1 -41   37.71    4.05
   4  -1 -41   50.97    5.37
   4  -1 -41   36.39    4.96
   1   4 -41   46.45    5.18
   1   4 -41   50.21    6.87
  -1  -4 -41   42.11    4.56
  -1  -4 -41   53.85    6.36
  -4   2   0 1694.44   90.07
   4  -2   0 1682.46   89.38
   2   4   0 1549.89   82.87
  -2  -4   0 1590.94   84.95
  -2   4  -2    3.02    1.25
   2  -4  -2    3.80    1.35
   4   2  -2    5.21    1.06
  -4  -2  -2    2.52    1.10
   4   2   2    3.43    1.07
  -4  -2   2    4.60    1.03
  -2   4   2    3.88    1.33
   2  -4   2    3.48    1.17
  -2   4  -4  121.03    7.22
   2  -4  -4  120.52    7.26
   4   2  -4  124.20    7.15
  -4  -2  -4  116.76    6.91
   4   2   4  110.26    6.54
  -4  -2   4  123.26    7.12
  -2   4   4  122.15    7.46
   2  -4   4  118.13    7.03
   2   4   6 1446.39   77.65
  -2  -4   6 1363.42   73.03
  -4   2   6 1425.86   76.20
   4  -2   6 1425.86   76.00
  -4   2  -6 1441.26   76.82
   4  -2  -6 1446.39   77.21
   2   4  -6 1441.26   77.15
  -2  -4  -6 1469.48   78.78
  -2   4  -8 1713.26   91.52
   2  -4  -8 1791.09   95.88
   2   4   8 2144.36  114.62
   4   2  -8 1683.32   89.81
  -4  -2  -8 1679.90   89.81
   4   2   8 1705.56   91.27
  -4  -2   8 1756.89   93.75
  -2   4   8 1689.31   90.58
   2  -4   8 1631.15   87.16
  -2  -4  10  804.11   43.62
  -4   2  10  803.17   43.67
   4  -2  10  831.23   44.79
  -4   2 -10  809.16   43.61
   4  -2 -10  842.61   45.66
  -2  -4 -10  847.05   46.10
  -2   4 -12 1012.73   54.66
   2  -4 -12  952.86   51.71
  -4  -2 -12 1017.86   55.12
  -4   2 -12  521.68   29.34
  -4   2 -12  518.43   28.36
   4  -2 -12  571.62   31.55
   2   4 -12  520.82   28.68
  -2  -4 -12  508.25   28.28
  -2   4 -14  250.54   14.53
   2  -4 -14  264.64   15.49
   4   2 -14  248.23   14.25
  -4  -2 -14  249.25   14.74
   4   2  14  242.75   14.49
  -4  -2  14  283.12   16.27
  -2   4  14  260.02   15.57
   2  -4  14  245.75   14.40
   2   4  16    6.01    2.28
  -2  -4  16    6.52    1.92
  -4   2 -16    4.21    1.48
   4  -2 -16    6.79    2.03
   4  -2 -16    8.28    1.79
   2   4 -16    6.45    1.81
  -2  -4 -16    7.04    2.07
  -2   4 -18   89.21    6.16
   2  -4 -18   92.63    6.75
   2   4  18   85.02    6.75
  -2  -4  18   82.42    5.88
   4   2 -18   93.06    6.31
   4   2 -18   95.54    7.10
  -4  -2 -18   93.49    6.93
   4   2  18   89.30    6.69
  -4   2 -18   79.27    6.25
  -4   2 -18   83.95    5.85
   4  -2 -18   77.63    6.00
   4  -2 -18   76.70    5.47
   2   4 -18   86.56    6.13
  -2  -4 -18   84.96    6.40
  -2   4  18   95.37    7.24
   2  -4  18   89.73    6.27
  -2   4 -20  524.07   29.27
   2  -4 -20  483.01   27.48
   2   4  20  593.69   33.65
   4   2 -20  516.54   28.83
   4   2 -20  486.95   27.75
  -4  -2 -20  501.92   28.62
  -4   2 -20  568.72   32.10
  -4   2 -20  588.48   32.55
   4  -2 -20  649.47   36.33
   4  -2 -20  617.56   34.06
   2   4 -20  656.73   36.36
  -2  -4 -20  624.75   34.93
   2   4  22   16.16    3.14
  -2  -4  22   10.41    2.29
  -4   2 -22   11.19    2.97
  -4   2 -22   13.68    2.37
   4  -2 -22   13.69    2.36
   4  -2 -22   11.58    2.64
   2   4 -22   10.23    2.33
  -2  -4 -22   16.47    3.07
  -2   4 -24    2.52    2.56
  -2   4 -24    2.39    1.83
   2  -4 -24    3.36    2.24
   2   4  24    1.68    2.53
   4   2 -24    3.53    2.42
  -4  -2 -24    2.76    2.32
  -4   2 -24    0.09    2.38
  -4   2 -24    0.83    1.86
   4  -2 -24    0.27    2.16
   2   4 -24    0.04    2.44
   2   4 -24    2.35    1.99
  -2  -4 -24    1.50    2.20
  -2   4  24    0.42    2.29
  -2   4 -26  301.00   18.56
  -2   4 -26  295.69   17.30
   2  -4 -26  343.51   20.57
   4   2 -26  341.97   20.06
  -4  -2 -26  290.65   17.06
  -4   2 -26   16.94    2.75
   4  -2 -26   14.32    2.68
   2   4 -26   22.79    3.36
   2   4 -26   15.73    3.75
  -2  -4 -26   18.23    3.71
  -2   4 -28  404.15   24.39
  -2   4 -28  359.41   20.79
   2  -4 -28  401.16   23.29
   2  -4 -28  366.85   21.73
   4   2 -28  387.56   23.22
   4   2 -28  412.53   23.83
  -4  -2 -28  353.68   21.18
  -4  -2 -28  328.97   19.10
  -4   2 -28   75.62    6.59
   4  -2 -28   89.30    6.71
   4  -2 -28   89.90    7.34
   2   4 -28   92.46    7.07
   2   4 -28   78.80    6.89
  -2  -4 -28  105.81    8.51
  -2  -4 -28   83.89    6.34
  -2   4 -30    1.79    2.18
  -2   4 -30    1.24    2.50
   2  -4 -30    1.64    2.69
   2  -4 -30    1.80    1.79
   4   2 -30   -0.44    2.43
   4   2 -30    1.36    2.02
  -4  -2 -30    0.99    2.01
  -4  -2 -30    1.03    2.44
  -4   2 -30   30.78    4.43
  -4   2 -30   29.06    3.50
   4  -2 -30   29.60    3.56
   4  -2 -30   29.59    4.04
   2   4 -30   30.54    4.55
   2   4 -30   34.22    4.07
  -2  -4 -30   29.86    3.67
  -2  -4 -30   31.19    4.61
  -2   4 -32   75.01    6.23
  -2   4 -32   56.77    6.93
   2  -4 -32   68.04    5.66
   4   2 -32   62.29    5.34
   4   2 -32   70.26    6.90
  -4  -2 -32   63.20    5.73
  -4  -2 -32   71.22    6.53
  -4   2 -32   12.17    3.69
   4  -2 -32   11.33    2.74
   4  -2 -32   11.50    2.95
   2   4 -32   10.16    2.65
  -2  -4 -32   13.33    2.88
  -2   4 -34  129.33    9.07
  -2   4 -34  119.15    9.24
   2  -4 -34  133.44    8.94
   2  -4 -34  157.46   11.28
   4   2 -34  123.94    8.62
   4   2 -34  108.72    8.45
  -4  -2 -34  146.18   10.67
   4  -2 -34    3.94    2.08
   4  -2 -34    3.79    2.72
   2   4 -34    5.76    2.67
   2   4 -34    9.04    3.26
  -2  -4 -34    5.74    3.17
  -2  -4 -34    4.86    2.11
  -2   4 -36   76.95    7.13
   2  -4 -36   82.83    7.31
   4   2 -36   80.77    6.83
   4   2 -36   79.56    7.78
  -4   2 -36   84.82    6.64
  -4   2 -36   99.56    8.85
   4  -2 -36   77.29    6.73
   4  -2 -36  102.21    8.00
   2   4 -36   82.32    7.76
  -2  -4 -36   75.18    6.49
  -2   4 -38   94.86    7.58
  -2   4 -38   68.43    6.50
   2  -4 -38   73.10    5.68
   2  -4 -38   81.60    7.20
   4   2 -38  101.02    9.58
   4   2 -38   84.69    6.85
  -4  -2 -38   86.99    6.90
  -4  -2 -38   85.52    7.39
  -4   2 -38   29.92    5.26
  -4   2 -38   26.89    3.87
   4  -2 -38   25.93    3.90
   2   4 -38   23.62    4.30
   2   4 -38   20.87    3.22
  -2  -4 -38   23.21    3.47
  -2  -4 -38   20.22    3.33
  -2   4 -40   94.00    7.41
   2  -4 -40  101.02    7.58
   4   2 -40   91.09    7.08
  -4  -2 -40   75.15    6.71
  -4   2 -40    4.84    2.65
  -4   2 -40    3.18    2.08
   4  -2 -40    5.36    2.47
   4  -2 -40    7.90    3.31
   2   4 -40    4.65    4.12
   2   4 -40    7.86    2.87
  -2  -4 -40    6.58    3.92
  -2  -4 -40    5.46    2.54
   4   2 -42   -1.17    1.97
  -4  -2 -42   -0.04    1.94
  -4   2 -42   11.68    2.99
   4  -2 -42    7.86    2.52
   3   4   1  445.38   24.47
  -3  -4   1  417.67   22.88
  -4   3   1  451.29   24.43
   4  -3   1  449.57   24.27
  -4   3  -1  485.92   26.27
   4  -3  -1  428.27   23.14
   3   4  -1  491.48   26.93
  -3  -4  -1  463.76   25.39
  -3   4  -3   51.07    3.53
   3  -4  -3   55.62    3.82
   4   3  -3   59.21    3.94
  -4  -3  -3   49.64    3.51
   4   3   3   46.57    3.42
  -4  -3   3   56.80    3.80
  -3   4   3   58.21    4.09
   3  -4   3   47.16    3.29
  -3   4  -5  621.24   33.62
   3  -4  -5  654.86   35.50
   4   3  -5  680.34   36.75
  -4  -3  -5  566.83   30.85
   4   3   5  621.33   33.81
  -4  -3   5  671.44   36.28
  -3   4   5  640.23   34.83
   3  -4   5  611.66   33.09
   3   4   7  955.43   51.76
  -3  -4   7 1055.50   56.79
  -4   3   7 1062.34   57.28
   4  -3   7  949.44   50.89
  -4   3  -7 1010.16   54.16
   4  -3  -7 1076.88   57.81
   3   4  -7 1034.97   55.73
  -3  -4  -7  961.40   51.99
  -3   4  -9  544.77   29.72
   3  -4  -9  524.59   28.89
   4   3  -9  546.40   29.87
  -4  -3  -9  543.92   29.89
   4   3   9  465.30   26.05
  -4  -3   9  534.08   29.21
  -3   4   9  540.07   29.94
   3  -4   9  545.63   29.81
   3   4  11    5.48    1.97
  -3  -4  11   10.30    1.80
  -4   3  11    5.52    1.82
   4  -3  11    4.81    1.41
  -4   3 -11    5.73    1.41
   4  -3 -11    7.18    1.75
   3   4 -11   12.51    1.96
  -3  -4 -11    5.22    1.72
  -3   4 -13  134.29    8.28
   4   3 -13  130.79    8.08
  -4  -3 -13  119.32    7.68
   4   3  13  131.38    8.63
  -4  -3  13  135.58    8.43
  -3   4  13  120.52    8.03
  -3   4 -15  177.40   10.75
   3  -4 -15  177.74   11.03
   4   3 -15  175.09   10.51
  -4  -3 -15  166.02   10.45
   4   3  15  164.48   10.52
  -4  -3  15  183.30   11.09
  -3   4  15  173.72   11.09
   3  -4  15  178.68   10.81
  -3   4 -17  296.21   17.06
   3  -4 -17  281.32   16.61
   4   3 -17  270.03   15.59
  -4  -3 -17  289.70   17.06
   4   3  17  291.16   17.40
  -4  -3  17  291.33   16.91
  -3   4  17  270.12   16.29
   3  -4  17  281.41   16.32
   3   4  19    8.90    2.77
  -3  -4  19    4.95    1.88
  -4   3  19    6.12    2.30
  -4   3 -19    7.76    1.96
  -4   3 -19    8.38    2.58
   4  -3 -19    7.17    2.41
   3   4 -19    5.00    1.89
  -3  -4 -19    9.59    2.45
  -3   4 -21  156.18    9.98
   3  -4 -21  138.23    9.38
   4   3 -21  153.36   10.47
   4   3 -21  144.56    9.36
  -4  -3 -21  151.14    9.99
  -4   3 -21  250.88   14.90
  -4   3 -21  231.20   14.40
   4  -3 -21  256.26   15.72
   4  -3 -21  238.99   14.28
   3   4 -21  245.15   14.69
  -3  -4 -21  247.03   15.11
  -3   4 -23  586.17   33.43
   3  -4 -23  564.44   31.91
   4   3 -23  588.73   33.58
  -4  -3 -23  554.53   31.42
  -4   3 -23   96.40    7.59
  -4   3 -23   89.81    6.49
   4  -3 -23   99.73    7.20
   4  -3 -23   90.15    7.04
  -3  -4 -23   87.25    6.76
  -3   4 -25  241.38   14.46
   4   3 -25  256.00   15.41
  -4  -3 -25  233.77   14.05
  -4   3 -25  110.77    8.40
  -4   3 -25  100.25    7.07
   4  -3 -25  100.08    7.08
   4  -3 -25   99.22    7.80
   3   4 -25  120.86    8.42
   3   4 -25   99.90    8.36
  -3   4 -27  141.73   10.26
  -3   4 -27  138.31    9.09
   3  -4 -27  148.32   10.23
   3  -4 -27  155.58   10.24
   4   3 -27  164.99   10.82
   4   3 -27  143.70   10.31
  -4  -3 -27  142.59   10.00
  -4  -3 -27  129.25    8.59
  -4   3 -27    5.49    1.94
  -4   3 -27    5.86    2.70
   4  -3 -27    3.57    2.02
   4  -3 -27    4.36    2.51
   3   4 -27    3.38    2.55
   3   4 -27    4.51    2.26
  -3  -4 -27    4.98    2.99
  -3   4 -29  408.68   23.60
  -3   4 -29  403.55   24.13
   3  -4 -29  402.10   23.69
   3  -4 -29  414.42   23.93
   4   3 -29  407.57   24.39
   4   3 -29  435.72   25.19
  -4  -3 -29  408.77   23.99
  -4  -3 -29  391.06   22.58
  -4   3 -29    7.48    2.21
  -4   3 -29    7.76    2.87
   4  -3 -29    7.41    2.66
   4  -3 -29    7.11    2.13
   3   4 -29    7.24    2.59
   3   4 -29    7.46    2.85
  -3  -4 -29    9.40    2.45
  -3  -4 -29    7.69    3.07
  -3   4 -31  288.25   17.98
   3  -4 -31  358.13   21.83
   4   3 -31  292.70   18.30
  -4  -3 -31  317.51   19.36
  -4   3 -31   79.84    7.30
  -4   3 -31   71.64    6.01
   4  -3 -31   71.57    6.37
   3   4 -31   75.34    6.35
   3   4 -31   68.07    6.59
  -3  -4 -31   81.10    7.20
  -3   4 -33    0.16    1.82
  -3   4 -33    2.74    2.72
   3  -4 -33    1.82    1.73
   3  -4 -33    1.53    2.97
   4   3 -33    0.89    2.70
   4   3 -33    1.48    1.96
  -4  -3 -33    0.79    1.71
  -4  -3 -33    0.33    2.83
   4  -3 -33    0.60    1.66
   4  -3 -33   -1.62    2.43
   3   4 -33   -0.74    2.15
   3   4 -33    0.12    2.81
  -3  -4 -33   -0.15    1.86
  -3  -4 -33    1.31    2.92
  -3   4 -35    0.13    1.99
  -3   4 -35    1.18    2.70
   3  -4 -35    0.36    2.71
   3  -4 -35    0.65    1.90
   4   3 -35    1.90    2.61
   4   3 -35    1.87    2.06
  -4  -3 -35    1.67    1.97
  -4  -3 -35    1.77    2.70
  -4   3 -35   24.51    3.43
  -4   3 -35   28.29    4.57
   4  -3 -35   25.76    4.00
   4  -3 -35   27.85    3.60
   3   4 -35   28.01    3.67
   3   4 -35   30.15    4.80
  -3  -4 -35   26.21    4.04
  -3  -4 -35   23.41    3.27
  -3   4 -37  263.78   17.76
  -3   4 -37  285.17   17.51
   3  -4 -37  314.94   20.08
   3  -4 -37  264.47   15.95
   4   3 -37  282.69   17.21
   4   3 -37  297.32   20.16
  -4  -3 -37  282.18   17.18
  -4   3 -37    3.23    2.22
   4  -3 -37    4.44    2.49
   3   4 -37    4.30    2.16
   3   4 -37    3.21    3.40
  -3  -4 -37    3.45    2.22
  -3  -4 -37    2.26    2.50
  -3   4 -39    9.19    2.94
  -3   4 -39    8.03    3.13
   3  -4 -39    9.24    3.49
   4   3 -39    9.73    3.91
  -4  -3 -39    7.56    2.48
  -4  -3 -39    8.84    2.96
  -4   3 -39   27.98    4.52
  -4   3 -39   24.45    3.67
   4  -3 -39   20.56    3.47
   4  -3 -39   24.61    4.23
   3   4 -39   18.27    3.94
  -3  -4 -39   26.49    3.98
  -3   4 -41   59.57    6.35
  -3   4 -41   55.80    5.32
   4   3 -41   45.15    5.40
   4   3 -41   57.35    5.67
  -4  -3 -41   45.28    4.10
  -4  -3 -41   47.66    4.75
  -4   3 -41   25.62    3.94
  -4   3 -41   25.14    3.26
   4  -3 -41   22.73    3.52
   4  -3 -41   30.73    3.76
   3   4 -41   26.85    4.57
   3   4 -41   27.18    4.49
  -3  -4 -41   26.98    3.68
  -3  -4 -41   35.49    5.25
   4   4   0 3677.99  195.53
  -4  -4   0 3796.02  201.69
  -4   4   0 3825.96  203.14
   4  -4   0 3674.57  195.10
   4   4   2  795.30   43.08
  -4  -4   2  825.50   44.50
  -4   4  -2  924.63   49.69
   4  -4  -2  829.77   44.57
   4   4  -2  874.16   47.12
  -4  -4  -2  853.30   46.00
  -4   4   2  896.40   48.26
   4  -4   2  849.02   45.56
   4   4   4  141.22    8.64
  -4  -4   4  169.18    9.90
  -4   4  -4  160.63    9.30
   4  -4  -4  164.14    9.53
   4   4  -4  156.27    9.22
  -4  -4  -4  141.65    8.54
  -4   4   4  166.53    9.77
   4  -4   4  144.04    8.33
   4   4   6 2601.96  138.74
  -4  -4   6 2921.01  155.50
  -4   4  -6 2942.39  156.52
   4  -4  -6 2974.04  158.23
   4   4  -6 3005.68  159.95
  -4  -4  -6 2699.47  143.87
  -4   4   6 2801.26  149.26
   4  -4   6 2799.55  148.92
   4   4   8 1413.89   76.47
  -4  -4   8 1306.11   70.13
  -4   4  -8 1301.84   69.77
   4  -4  -8 1320.66   70.91
  -4  -4  -8 1136.76   61.30
  -4   4   8 1324.08   71.38
   4  -4   8 1257.36   67.35
   4   4  10  282.69   16.52
  -4  -4  10  299.03   16.94
   4  -4 -10  312.37   17.70
   4   4 -10  297.15   16.81
  -4  -4 -10  292.19   16.79
   4  -4  10  278.93   15.75
   4   4  12  623.98   34.62
  -4   4 -12  680.85   37.08
   4  -4 -12  688.81   37.78
   4   4 -12  633.81   34.61
  -4   4  12  656.47   36.24
   4  -4  12  666.31   36.37
   4   4  14  134.29    8.90
  -4  -4  14  147.38    9.13
  -4   4 -14  150.72    9.30
   4  -4 -14  155.67    9.84
   4   4 -14  142.59    8.78
  -4  -4 -14  132.24    8.50
  -4   4  14  150.97    9.79
   4   4  16  317.25   18.64
  -4  -4  16  306.98   17.62
  -4   4 -16  341.80   19.55
   4  -4 -16  329.57   19.15
   4   4 -16  304.42   17.43
  -4  -4 -16  330.59   19.15
  -4   4  16  336.92   19.85
   4  -4  16  316.74   18.19
   4   4  18  307.41   18.48
  -4  -4  18  333.93   19.19
  -4   4 -18  329.40   18.91
   4  -4 -18  340.86   19.90
   4   4 -18  324.18   18.60
  -4  -4 -18  299.88   17.67
  -4   4  18  316.99   18.74
   4  -4  18  304.93   17.69
   4   4  20  412.71   24.14
  -4  -4  20  416.13   23.68
  -4   4 -20  464.19   26.19
   4  -4 -20  446.15   25.55
   4   4 -20  415.87   23.64
  -4  -4 -20  417.50   23.87
  -4   4  20  408.68   23.74
   4   4  22   53.93    5.35
  -4  -4  22   55.45    4.92
  -4   4 -22   64.95    5.92
  -4   4 -22   61.76    5.08
   4  -4 -22   58.25    5.29
   4   4 -22   44.31    4.72
  -4  -4 -22   60.22    5.33
  -4   4  22   62.27    5.69
   4   4  24   -0.75    2.71
  -4   4 -24   -1.35    1.71
  -4   4 -24   -0.40    2.24
   4  -4 -24    1.33    2.44
   4   4 -24   -0.18    1.81
  -4  -4 -24   -0.51    2.23
   4   4  26   10.65    3.27
  -4   4 -26   10.28    2.96
  -4   4 -26    9.04    2.26
   4  -4 -26    6.74    2.17
   4  -4 -26    5.14    2.55
   4   4 -26    6.46    2.41
   4   4 -26    5.97    2.93
  -4  -4 -26   10.93    2.90
  -4   4 -28  414.84   23.76
  -4   4 -28  412.79   24.45
   4  -4 -28  433.92   25.22
   4  -4 -28  451.63   25.74
   4   4 -28  422.12   25.06
   4   4 -28  458.80   26.31
  -4  -4 -28  427.59   24.48
  -4  -4 -28  473.35   27.38
  -4   4 -30    4.10    2.22
  -4   4 -30    3.42    2.44
   4  -4 -30    3.11    1.76
   4  -4 -30    3.25    2.70
   4   4 -30    3.93    2.44
   4   4 -30    4.09    2.65
  -4  -4 -30    4.40    2.84
  -4  -4 -30    3.55    1.91
   4  -4 -32   40.68    3.97
   4   4 -32   47.63    4.68
   4   4 -32   42.30    5.47
  -4  -4 -32   46.97    6.30
  -4  -4 -32   45.06    4.42
  -4   4 -34    0.78    1.82
  -4   4 -34    1.34    2.87
   4  -4 -34    0.39    2.53
   4  -4 -34    0.16    1.63
   4   4 -34    1.09    1.85
   4   4 -34    0.68    2.65
  -4  -4 -34    0.59    2.32
  -4  -4 -34   -0.69    1.54
  -4   4 -36   57.70    5.68
  -4   4 -36   69.68    7.59
   4  -4 -36   61.11    5.63
   4   4 -36   53.60    5.21
  -4   4 -38   56.57    5.91
  -4   4 -38   45.59    5.22
   4  -4 -38   51.09    5.01
   4  -4 -38   47.84    5.59
   4   4 -38   43.63    4.69
   4   4 -38   39.30    5.18
  -4  -4 -38   54.11    5.51
  -4  -4 -38   55.78    5.25
  -4   4 -40  106.66    8.69
  -4   4 -40  107.26    7.70
   4  -4 -40  103.24    8.02
   4  -4 -40  114.36    7.95
   4   4 -40   84.57    7.95
  -4  -4 -40  101.53    7.85
  -4  -4 -40   91.44    6.55
   0   5  -1 2890.21  153.96
   0  -5  -1 2613.94  139.17
   0   5   1 2772.18  147.72
   0  -5   1 2548.93  135.75
  -5   0  -3    9.47    0.85
  -5   0  -3   10.32    1.02
   5   0  -3   12.40    1.04
   5   0  -3   10.11    1.10
   0  -5  -3   15.41    2.15
   0   5   3   15.17    2.11
  -5   0  -5 1815.90   96.48
  -5   0  -5 1923.67  102.39
   5   0  -5 2009.21  106.83
   5   0  -5 1885.18  100.42
   0   5  -5 1842.42   98.45
   0  -5  -5 1785.10   95.54
   0   5   5 1744.05   93.49
   0  -5   5 1742.34   93.15
  -5   0  -7 1572.98   83.99
  -5   0  -7 1742.34   92.72
   5   0  -7 1886.89  100.42
   5   0  -7 1878.34  100.25
   0  -5  -7 1855.25   99.39
   0  -5   7 1720.10   92.04
  -5   0  -9    8.97    1.71
  -5   0  -9    8.60    1.35
   5   0  -9   10.79    1.91
   5   0  -9   11.28    1.60
   0   5  -9   10.80    1.94
   0  -5  -9    4.52    1.70
   0   5   9    6.35    1.94
   0  -5   9   11.38    1.98
  -5   0 -11  683.68   37.55
  -5   0 -11  593.01   32.23
   5   0 -11  623.81   34.27
   5   0 -11  655.29   35.58
   0   5 -11  632.79   34.74
   0   5  11  590.19   32.92
  -5   0 -13 2122.11  113.85
   5   0 -13 2040.00  109.40
   0   5 -13 2003.22  107.26
   0  -5 -13 1957.89  105.04
   0   5  13 1850.97   99.82
   0  -5  13 1969.01  105.46
  -5   0 -15  105.46    7.39
  -5   0 -15  109.49    7.08
   5   0 -15  109.66    7.64
   5   0 -15  112.56    7.15
   0   5 -15  102.04    6.84
   0  -5 -15  106.41    7.29
   0   5  15  118.47    8.39
   0  -5  15  101.10    6.85
  -5   0 -17  364.80   21.29
  -5   0 -17  334.36   19.01
   5   0 -17  363.09   21.08
   5   0 -17  358.39   20.29
   0   5 -17  373.95   21.32
   0  -5 -17  334.10   19.49
   0   5  17  305.27   18.15
   0  -5  17  356.50   20.37
  -5   0 -19  166.62   10.26
  -5   0 -19  184.33   11.95
   5   0 -19  172.01   10.54
   5   0 -19  168.24   10.97
   0   5 -19  173.12   10.88
   0  -5 -19  189.97   12.02
   0   5  19  174.74   11.55
   0  -5  19  160.72   10.10
  -5   0 -21  184.92   12.15
  -5   0 -21  181.67   11.20
   5   0 -21  173.38   11.31
   5   0 -21  180.39   11.16
   0   5 -21  182.27   11.44
   0  -5 -21  205.20   12.98
   0   5  21  194.59   12.80
   0  -5  21  174.92   11.03
  -5   0 -23   41.35    4.75
  -5   0 -23   39.09    3.80
   5   0 -23   37.02    4.19
   5   0 -23   47.47    4.32
   0   5 -23   46.37    4.50
   0  -5 -23   42.49    4.41
   0   5  23   42.60    4.87
   0  -5  23   45.93    4.42
  -5   0 -25   62.29    5.63
  -5   0 -25   73.35    6.53
   5   0 -25   75.60    6.63
   5   0 -25   74.40    5.91
   0   5 -25   85.79    6.66
   0  -5 -25   70.94    6.19
   0   5  25   70.51    6.60
   0  -5  25   75.36    5.91
  -5   0 -27   95.71    6.88
  -5   0 -27  109.06    8.72
   5   0 -27  105.04    7.56
   5   0 -27   96.23    7.94
   0   5 -27  104.95    8.67
   0   5 -27  105.38    7.76
   0  -5 -27  122.32    9.09
   0   5  27  104.69    8.40
   5   0 -29   20.90    3.12
   5   0 -29   20.13    3.86
   0   5 -29   20.76    3.37
   0   5 -29   21.32    4.13
   0  -5 -29   27.88    4.21
   0   5  29   20.48    3.93
  -5   0 -31  108.97    8.58
  -5   0 -31  120.69    8.53
   5   0 -31  109.66    8.59
   5   0 -31  104.95    7.53
   0   5 -31  103.58    8.47
   0   5 -31  137.80    9.72
   0  -5 -31  118.72    8.88
   0  -5 -31   96.06    6.96
  -5   0 -33    7.34    2.47
   0   5 -33    9.58    2.80
   0   5 -33    7.53    3.02
   0  -5 -33    6.26    2.30
   0  -5 -33    7.05    3.04
  -5   0 -35   88.87    7.26
  -5   0 -35   98.19    7.29
   5   0 -35   93.83    8.03
   5   0 -35   95.63    7.04
   0   5 -35   95.80    8.48
   0   5 -35   95.37    7.35
   0  -5 -35   93.83    7.24
   0  -5 -35  106.32    8.23
  -5   0 -37   13.50    2.83
  -5   0 -37   15.94    4.63
   5   0 -37   13.73    3.01
   0   5 -37   13.93    3.01
   0   5 -37   12.34    3.54
   0  -5 -37   12.86    2.48
   0  -5 -37   15.57    3.29
  -5   0 -39    0.34    2.44
  -5   0 -39    1.09    2.47
   5   0 -39   -0.05    3.40
   5   0 -39    0.67    2.36
   0   5 -39   -1.52    2.05
   0   5 -39    1.12    2.42
   0  -5 -39    0.82    1.83
   0  -5 -39   -0.42    2.39
  -5   0 -41   23.54    3.65
  -5   0 -41   21.73    3.60
   5   0 -41   24.21    3.44
   5   0 -41   20.09    3.90
   0   5 -41   37.15    6.82
   0  -5 -41   42.43    6.95
   5   1   0    1.58    0.74
  -5  -1   0    1.09    0.62
   1   5   0    1.82    1.36
  -1  -5   0    1.63    1.31
  -1   5   0    1.09    1.24
   1  -5   0    0.27    1.20
  -1   5  -2  184.58   10.71
   1  -5  -2  178.42   10.44
   5   1  -2  192.37   10.54
  -5  -1  -2  198.87   10.86
   5   1   2  198.70   10.99
  -5  -1   2  195.19   10.66
  -1   5   2  180.48   10.65
   1  -5   2  189.63   10.96
   1   5   4   29.48    3.01
  -1  -5   4   31.13    2.83
  -5   1  -4   29.36    1.94
  -5   1  -4   32.79    2.37
   5  -1  -4   26.63    1.82
   5  -1  -4   28.10    2.07
   1   5  -4   31.41    2.83
  -1  -5  -4   27.42    2.76
  -1   5  -6    1.99    1.37
   1  -5  -6    3.06    1.57
   5   1  -6    1.55    0.91
  -5  -1  -6    1.65    1.16
   5   1   6    2.06    1.30
  -5  -1   6    3.08    1.01
  -1   5   6    3.09    1.72
   1  -5   6    3.41    1.45
   1   5   8    1.43    1.75
  -1  -5   8    0.80    1.36
  -5   1  -8    1.35    1.36
  -5   1  -8    1.64    0.96
   5  -1  -8    1.00    0.98
   5  -1  -8    1.93    1.21
   1   5  -8    1.21    1.38
  -1  -5  -8    1.74    1.53
  -1   5 -10    9.95    1.86
   1  -5 -10   13.76    2.35
   5   1 -10    9.77    1.64
   5   1 -10    6.79    1.90
  -5  -1 -10   10.67    1.93
   5   1  10   11.24    2.14
  -1   5  10   12.32    2.41
   1  -5  10    7.48    1.77
  -1   5 -12   91.61    6.17
   5   1 -12   98.96    6.73
   5   1 -12   95.46    6.08
  -5  -1 -12  101.70    6.81
  -5   1 -12   31.71    3.29
  -5   1 -12   31.78    2.72
   5  -1 -12   36.45    3.46
   5  -1 -12   35.39    2.93
   1   5 -12   29.21    2.91
  -1  -5 -12   40.24    3.81
  -1   5 -14  126.00    7.98
   1  -5 -14  120.69    7.98
   5   1 -14  118.38    7.39
   5   1 -14  130.96    8.63
  -5  -1 -14  129.42    8.07
  -5  -1 -14  129.16    8.40
  -1   5  14  110.94    7.77
   1  -5  14  124.54    7.95
   1   5  16   15.14    2.91
  -1  -5  16   16.83    2.48
  -5   1 -16   14.34    2.07
   5  -1 -16   22.44    2.55
   1   5 -16   13.26    2.17
  -1  -5 -16   14.55    2.69
  -1   5 -18   88.10    6.29
   1  -5 -18   79.92    6.20
   5   1 -18   90.41    6.94
   5   1 -18   86.82    6.02
  -5  -1 -18   83.34    5.94
  -5  -1 -18   79.09    6.23
  -5   1 -18  134.55    8.60
  -5   1 -18  130.61    8.95
   5  -1 -18  135.40    8.50
   5  -1 -18  146.78    9.85
   1   5 -18  131.38    8.59
  -1  -5 -18  155.58   10.18
  -1   5 -20   40.95    3.86
   1  -5 -20   42.28    4.36
   5   1 -20   43.17    3.82
   5   1 -20   41.79    4.49
  -5  -1 -20   44.55    3.94
  -5  -1 -20   42.10    4.38
  -5   1 -20    0.31    1.49
  -5   1 -20    1.72    2.08
   5  -1 -20    1.16    1.61
   5  -1 -20    1.41    2.06
   1   5 -20    0.10    1.69
  -1  -5 -20    1.80    2.05
   1  -5 -22    5.97    2.33
   5   1 -22    5.87    2.53
   5   1 -22    7.42    2.00
  -5  -1 -22    8.24    2.59
  -5  -1 -22    9.02    2.08
  -5   1 -22   93.92    6.73
  -5   1 -22   89.38    6.96
   5  -1 -22  104.78    8.11
   5  -1 -22   93.23    6.56
  -1  -5 -22  103.50    7.67
  -1   5 -24  249.25   15.05
   5   1 -24  235.99   15.00
  -5  -1 -24  233.08   14.76
  -5   1 -24    8.27    2.32
  -5   1 -24    8.65    2.68
   5  -1 -24   12.90    3.05
   1   5 -24    9.88    2.52
  -1   5 -26   10.55    2.42
  -1   5 -26   11.58    3.48
   1  -5 -26    9.64    2.85
   5   1 -26    9.51    2.43
  -5  -1 -26    9.22    2.37
  -5   1 -26    1.19    1.82
   5  -1 -26    2.59    2.07
   1   5 -26    0.81    2.12
  -1  -5 -26    2.26    2.48
  -1   5  26    7.93    2.85
  -1   5 -28    3.18    2.09
  -1   5 -28    0.83    2.98
   1  -5 -28    2.21    2.59
   1   5  28    0.78    2.65
   5   1 -28   -0.10    2.48
   5   1 -28    1.62    1.96
  -5  -1 -28    1.93    2.51
  -5  -1 -28    1.28    1.73
   5  -1 -28    0.26    2.40
   5  -1 -28    2.67    2.06
   1   5 -28    2.00    2.09
   1   5 -28    2.31    3.03
  -1  -5 -28    1.69    2.57
  -1   5  28    0.56    2.42
  -1   5 -30   60.70    6.07
  -1   5 -30   57.73    6.24
   1  -5 -30   67.07    6.34
   1  -5 -30   46.03    4.78
   5   1 -30   56.26    4.92
   5   1 -30   54.96    5.85
  -5  -1 -30   49.92    4.91
  -5  -1 -30   46.11    5.26
  -5   1 -30    9.53    3.33
  -5   1 -30    7.85    2.29
   5  -1 -30    7.96    2.62
   5  -1 -30    5.02    2.67
   1   5 -30    5.07    3.15
  -1  -5 -30   10.39    3.03
  -1   5 -32  133.78    9.50
  -1   5 -32  104.78    8.80
   1  -5 -32  114.79    8.90
   1  -5 -32  118.72    8.50
   5   1 -32  106.06    8.73
   5   1 -32   89.73    6.66
  -5  -1 -32  113.76    8.68
  -5  -1 -32  105.55    8.19
  -5   1 -32   -0.49    2.53
   1   5 -32    0.12    2.72
   1   5 -32    0.34    2.20
  -1  -5 -32   -1.05    2.43
  -1  -5 -32    0.28    1.99
  -1   5 -34    1.59    2.72
  -1   5 -34    1.49    2.18
   1  -5 -34    3.07    2.12
   1  -5 -34    2.59    2.67
   5   1 -34   -0.28    2.84
   5   1 -34    2.14    2.11
  -5  -1 -34    0.66    2.60
  -5  -1 -34    0.26    1.80
  -5   1 -34   36.76    5.16
  -5   1 -34   34.12    4.09
   5  -1 -34   34.80    4.01
   5  -1 -34   31.49    4.48
   1   5 -34   33.03    5.02
   1   5 -34   33.50    4.06
  -1  -5 -34   33.49    4.10
  -1  -5 -34   33.91    4.46
  -1   5 -36   10.62    3.45
  -1   5 -36   15.76    3.13
   1  -5 -36   11.13    2.46
   1  -5 -36   12.41    3.48
   5   1 -36   10.44    3.20
   5   1 -36   11.75    3.44
  -5  -1 -36   11.41    2.63
  -5  -1 -36   12.74    3.32
  -5   1 -36    2.58    2.67
  -5   1 -36    0.93    1.98
   5  -1 -36    0.57    2.49
   5  -1 -36    1.04    2.21
   1   5 -36    0.67    2.08
  -1  -5 -36    2.46    2.07
  -1  -5 -36   -0.36    2.31
  -1   5 -38    1.25    2.41
  -1   5 -38   -0.32    2.44
   1  -5 -38    0.38    1.66
   1  -5 -38    0.92    2.61
   5   1 -38   -0.36    2.61
   5   1 -38    0.89    2.17
  -5  -1 -38   -0.74    2.07
  -5  -1 -38    3.09    3.27
  -5   1 -38   47.24    4.92
  -5   1 -38   66.52    7.65
   5  -1 -38   50.05    6.05
   5  -1 -38   50.38    4.99
   1   5 -38   38.01    5.40
   1   5 -38   45.33    4.75
  -1  -5 -38   46.93    4.54
  -1  -5 -38   46.90    4.99
  -1   5 -40   78.67    7.15
  -1   5 -40   74.21    7.90
   1  -5 -40   84.88    8.18
   1  -5 -40   71.16    6.38
   5   1 -40   71.07    6.10
  -5  -1 -40   60.84    5.50
  -5   1 -40    0.11    1.88
  -5   1 -40   -1.08    2.38
   5  -1 -40    1.46    2.47
   1   5 -40   -0.40    2.74
   1   5 -40    2.18    2.28
  -1  -5 -40    0.99    2.76
  -1  -5 -40    0.74    2.25
  -5  -1 -42    0.75    2.04
  -5   1 -42    1.87    2.58
  -2   5  -1  335.38   18.70
   2  -5  -1  335.90   18.66
   5   2  -1  340.60   18.57
  -5  -2  -1  342.48   18.61
   5   2   1  345.14   18.84
  -5  -2   1  372.33   20.19
  -2   5   1  335.81   18.71
   2  -5   1  322.04   17.90
  -2   5  -3 2873.97  152.93
   2  -5  -3 2989.43  159.18
   2   5   3 3068.99  163.54
  -2  -5   3 2989.43  159.09
  -5   2   3 3158.80  167.82
   5  -2   3 3078.40  163.45
   5   2  -3 2832.91  150.46
  -5  -2  -3 2639.60  140.28
   5   2   3 2876.54  152.93
  -5  -2   3 3133.99  166.45
  -5   2  -3 3118.59  165.51
   5  -2  -3 3194.72  169.61
   2   5  -3 3122.01  166.19
  -2  -5  -3 3170.77  168.84
  -2   5   3 2968.91  158.15
   2  -5   3 2763.63  147.12
  -2  -5   5  848.51   45.93
  -5   2   5  832.00   44.69
   5  -2   5  814.97   43.60
  -5   2  -5  836.28   44.72
   5  -2  -5  898.97   48.19
  -2  -5  -5  780.67   42.46
   2  -5  -7   87.33    5.88
   5   2  -7   86.90    5.44
  -5  -2  -7   75.57    4.97
   5   2   7   82.05    5.59
  -5  -2   7   84.85    5.29
   2  -5   7   71.49    4.86
   2   5   9  962.26   52.31
  -2  -5   9 1068.32   57.70
  -5   2   9 1030.69   55.57
  -5   2  -9 1030.69   55.28
   5  -2  -9  988.78   53.22
   2   5  -9 1014.44   54.83
  -2  -5  -9 1023.00   55.44
  -2   5 -11  373.87   20.97
   5   2 -11  371.82   20.67
  -5  -2 -11  359.33   20.23
   5   2  11  374.81   21.32
  -5  -2  11  402.01   22.33
  -2   5  11  345.74   19.96
  -2   5 -13   14.78    2.09
   2  -5 -13   17.87    2.41
   5   2 -13   16.83    2.11
  -5  -2 -13   13.36    2.31
   5   2  13   11.90    2.37
  -5  -2  13   21.42    2.47
  -2   5  13   15.73    2.64
   2  -5  13   14.32    2.07
  -2   5 -15  133.10    8.36
   2  -5 -15  141.56    9.08
   5   2 -15  138.31    8.60
   5   2  15  136.69    9.02
  -2   5  15  143.36    9.55
   2  -5  15  135.49    8.55
  -2   5 -17 1652.53   88.87
   2  -5 -17 1797.08   96.83
   5   2 -17 1736.36   93.75
   5   2 -17 1676.48   90.07
  -5  -2 -17 1700.43   91.69
  -5   2 -17  553.76   31.33
  -5   2 -17  538.87   29.91
   5  -2 -17  552.30   31.07
   5  -2 -17  542.21   30.08
   2   5 -17  509.44   28.39
  -2  -5 -17  541.52   30.48
  -2   5 -19  137.03    8.87
   2  -5 -19  125.65    8.60
   5   2 -19  127.45    8.84
   5   2 -19  137.46    8.78
  -5  -2 -19  138.57    9.37
  -5   2 -19  387.81   22.69
  -5   2 -19  379.86   21.58
   5  -2 -19  362.32   20.60
   5  -2 -19  406.20   23.64
   2   5 -19  376.44   21.55
  -2  -5 -19  362.32   21.04
  -2   5 -21  803.68   44.14
   2  -5 -21  833.79   46.08
   5   2 -21  838.33   46.57
   5   2 -21  846.11   46.37
  -5  -2 -21  801.12   44.07
  -5  -2 -21  819.51   45.44
  -5   2 -21  250.45   14.87
  -5   2 -21  259.08   16.02
   5  -2 -21  267.04   16.34
   5  -2 -21  249.00   14.73
   2   5 -21  258.48   15.44
  -2  -5 -21  242.58   14.87
  -2   5 -23   64.93    5.32
   2  -5 -23   61.28    5.36
   5   2 -23   56.99    5.44
   5   2 -23   59.28    4.91
  -5  -2 -23   70.39    5.55
  -5  -2 -23   68.26    5.93
  -2   5  23   58.86    5.43
   2  -5  23   65.02    5.29
  -2   5 -25   77.44    7.06
  -2   5 -25   76.86    5.90
   2  -5 -25   81.52    6.58
   5   2 -25   65.55    6.62
   5   2 -25   77.76    6.03
  -5  -2 -25   81.47    6.10
  -5  -2 -25   78.50    6.57
  -5   2 -25  132.92    9.58
  -5   2 -25  136.86    9.17
   5  -2 -25  133.61    8.89
   5  -2 -25  134.12    9.59
   2   5 -25  146.87    9.79
  -2  -5 -25  121.20    8.58
  -2   5 -27  377.72   23.01
  -2   5 -27  316.22   18.57
   2  -5 -27  337.95   20.16
   5   2 -27  341.97   20.74
   5   2 -27  363.60   21.14
  -5  -2 -27  292.61   17.18
  -5  -2 -27  339.32   20.37
   5  -2 -27   98.71    7.18
   5  -2 -27   98.88    7.78
   2   5 -27  107.18    7.73
   2   5 -27  105.89    8.52
  -2  -5 -27  111.88    8.54
  -2   5 -29  243.18   15.11
  -2   5 -29  234.45   15.46
   2  -5 -29  226.67   13.98
   2  -5 -29  246.26   15.50
   5   2 -29  226.93   14.00
   5   2 -29  217.00   14.15
  -5   2 -29    5.05    1.94
  -5   2 -29    6.49    2.78
   5  -2 -29    4.61    2.12
   5  -2 -29    3.92    2.48
   2   5 -29    6.70    2.40
   2   5 -29    5.82    3.31
  -2  -5 -29    6.66    2.87
  -2   5 -31   36.66    4.51
  -2   5 -31   35.05    4.87
   2  -5 -31   29.86    3.58
   2  -5 -31   31.25    4.75
   5   2 -31   32.51    4.68
  -5  -2 -31   32.26    4.38
  -5  -2 -31   27.58    3.88
  -5   2 -31   12.76    3.66
  -5   2 -31   11.74    2.65
   2   5 -31   11.26    2.83
  -2  -5 -31   13.64    2.87
  -2  -5 -31    9.87    3.39
  -2   5 -33    6.77    3.01
  -2   5 -33    8.88    2.71
   2  -5 -33   10.10    2.65
   2  -5 -33   10.41    3.20
   5   2 -33    7.60    3.14
  -5  -2 -33    8.12    2.27
  -5  -2 -33    7.99    3.33
  -5   2 -33  255.32   18.05
  -5   2 -33  229.75   14.39
   5  -2 -33  204.94   13.72
   5  -2 -33  212.98   13.33
   2   5 -33  232.74   14.55
   2   5 -33  214.44   14.49
  -2  -5 -33  216.40   13.88
  -2  -5 -33  232.23   14.50
  -2   5 -35    3.46    2.85
  -2   5 -35    2.35    2.26
   2  -5 -35    2.35    2.08
   2  -5 -35    3.23    2.50
   5   2 -35    3.31    2.23
   5   2 -35    2.93    2.94
  -5  -2 -35    1.14    2.62
  -5  -2 -35    0.62    2.00
  -5   2 -35    6.52    3.17
  -5   2 -35    2.68    2.19
   5  -2 -35    0.99    2.37
   5  -2 -35    2.04    2.36
   2   5 -35    2.44    3.10
  -2  -5 -35    1.39    2.11
  -2  -5 -35    3.21    2.38
  -2   5 -37   23.78    4.27
  -2   5 -37   30.85    4.25
   2  -5 -37   30.49    4.55
   2  -5 -37   23.77    3.12
   5   2 -37   29.44    4.08
   5   2 -37   22.17    5.26
  -5  -2 -37   26.85    3.58
  -5   2 -37   20.09    3.28
   5  -2 -37   23.45    3.75
   2   5 -37   19.13    3.14
   2   5 -37   20.89    4.66
  -2  -5 -37   16.59    3.05
  -2  -5 -37   19.83    3.15
  -2   5 -39  131.13    9.36
  -2   5 -39  111.28    8.96
   2  -5 -39  141.05    9.46
   2  -5 -39  167.99   12.47
   5   2 -39  130.70   10.38
  -5  -2 -39  120.69    8.45
  -5  -2 -39  123.00    8.90
  -5   2 -39   22.47    3.98
  -5   2 -39   21.15    3.44
   5  -2 -39   25.43    4.56
   5  -2 -39   27.18    4.11
   2   5 -39   24.85    3.68
  -2  -5 -39   24.10    4.33
  -2  -5 -39   25.56    3.83
  -2   5 -41    5.42    3.74
   2  -5 -41    4.09    2.69
   5   2 -41    2.17    1.98
   5   2 -41    1.75    2.02
  -5  -2 -41    2.24    1.99
  -5  -2 -41    2.62    2.14
  -5   2 -41   32.13    4.43
  -5   2 -41   28.00    3.48
   5  -2 -41   20.14    3.40
   5  -2 -41   30.00    4.05
   2   5 -41   29.97    5.40
  -2  -5 -41   37.71    5.52
   5   3   0    1.61    1.12
  -5  -3   0    2.51    1.07
  -5   3   0    1.28    0.90
   5  -3   0    0.81    0.78
   3   5   0    0.49    1.38
  -3  -5   0    0.58    1.33
  -3   5   0    7.82    1.59
   3  -5   0    1.52    1.25
   3   5   2  248.57   14.38
  -3  -5   2  221.79   12.79
  -5   3   2  212.13   11.80
   5  -3   2  229.75   12.63
  -5   3  -2  228.81   12.61
   5  -3  -2  215.38   11.90
   3   5  -2  230.86   13.33
  -3  -5  -2  225.90   13.02
  -3   5  -4  659.47   35.79
   3  -5  -4  645.02   35.12
   5   3  -4  634.50   34.31
  -5  -3  -4  588.82   31.96
   5   3   4  636.55   34.58
  -5  -3   4  676.15   36.51
  -3   5   4  632.10   34.50
   3  -5   4  599.77   32.60
  -3   5  -6   84.84    5.52
   3  -5  -6   78.56    5.29
   5   3  -6   86.99    5.53
  -5  -3  -6   85.88    5.55
  -5   3  -6   14.77    1.61
   5  -3  -6   18.54    1.89
  -3  -5  -6   11.72    2.04
   3  -5  -8 1321.51   71.09
   5   3  -8 1322.37   70.87
  -5  -3  -8 1247.10   67.07
   5   3   8 1132.48   61.29
  -5  -3   8 1349.74   72.37
   3  -5   8 1282.16   68.87
   3   5  10   40.61    3.86
  -5   3  10   44.32    3.78
   5  -3  10   38.48    2.99
  -5   3 -10   42.50    3.21
   5  -3 -10   44.90    3.51
   3   5 -10   44.26    3.66
  -3   5 -12  303.31   17.17
   5   3 -12  343.68   19.30
  -5  -3 -12  325.55   18.60
   5   3  12  317.25   18.42
  -5  -3  12  379.69   21.28
  -3   5  12  343.00   19.89
  -3   5 -14   58.42    4.36
   3  -5 -14   63.99    4.91
   3   5  14   60.23    5.11
  -3  -5  14   51.19    4.18
  -5   3  14   53.04    4.54
   5  -3  14   56.54    4.35
   5   3 -14   61.46    4.53
   5   3  14   62.46    5.23
  -5   3 -14   58.87    4.38
   3   5 -14   51.24    3.99
  -3  -5 -14   54.76    4.43
  -3   5  14   62.06    5.21
   3  -5  14   62.96    4.68
  -3   5 -16   -0.12    1.41
   3  -5 -16    3.61    2.01
   5   3 -16    1.33    1.51
  -5  -3 -16    2.08    1.83
   5   3  16    0.63    1.86
  -5  -3  16    1.35    1.54
  -3   5  16    4.60    2.02
   3  -5  16    1.02    1.49
   3   5  18  181.93   11.78
  -3  -5  18  170.98   10.65
  -5   3  18  187.66   12.24
  -5   3 -18  200.15   12.12
  -5   3 -18  185.35   11.92
   5  -3 -18  193.48   12.16
   3   5 -18  180.99   11.15
  -3  -5 -18  191.68   11.94
   3   5  20   12.45    3.01
  -3  -5  20   13.33    2.38
  -5   3 -20   13.43    2.84
  -5   3 -20   15.40    2.53
   5  -3 -20   14.34    2.31
   5  -3 -20   16.19    2.93
   3   5 -20   11.63    2.31
  -3  -5 -20   13.86    2.71
   3  -5 -22  382.00   22.24
   5   3 -22  389.10   22.29
   5   3 -22  385.84   22.85
  -5  -3 -22  387.38   22.56
  -5   3 -22    2.04    2.21
  -5   3 -22    3.12    1.79
   5  -3 -22    1.23    2.11
   5  -3 -22    2.11    1.79
  -3  -5 -22    3.47    2.20
  -3   5 -24  487.80   27.58
   5   3 -24  525.87   29.62
   5   3 -24  522.11   30.27
  -5  -3 -24  457.09   25.97
  -5  -3 -24  536.05   30.73
  -5   3 -24  683.33   38.67
   5  -3 -24  721.23   40.49
   3   5 -24  732.69   40.68
  -3   5 -26  316.99   19.48
  -3   5 -26  308.18   18.09
   3  -5 -26  330.68   19.66
   5   3 -26  291.93   18.04
   5   3 -26  346.76   20.31
  -5  -3 -26  327.69   19.69
  -5  -3 -26  285.60   16.84
   5  -3 -26   51.47    4.62
   5  -3 -26   49.86    5.17
   3   5 -26   54.55    5.00
   3   5 -26   47.25    5.38
  -3  -5 -26   59.34    5.63
  -3   5 -28   13.91    2.79
  -3   5 -28   10.43    3.10
   3  -5 -28   11.30    3.01
   3  -5 -28   12.19    2.84
   3   5  28   29.68    4.47
   5   3 -28   12.34    3.28
   5   3 -28   14.46    2.93
  -5  -3 -28   12.89    2.53
  -5  -3 -28   13.87    3.20
  -5   3 -28   32.02    4.33
  -5   3 -28   28.75    3.41
   5  -3 -28   26.17    3.75
   5  -3 -28   34.44    3.83
   3   5 -28   32.06    3.79
   3   5 -28   29.43    4.44
  -3  -5 -28   29.55    4.14
  -3   5 -30  480.79   28.24
   3  -5 -30  584.37   33.44
   5   3 -30  460.17   26.83
   5   3 -30  521.59   29.55
  -5   3 -30   74.72    6.09
  -5   3 -30   66.67    6.43
   3   5 -30   78.95    7.65
  -3  -5 -30   72.96    6.43
  -3   5 -32    8.56    3.22
  -3   5 -32    8.13    2.50
   3  -5 -32   12.00    3.27
   3  -5 -32   11.61    2.56
   5   3 -32    9.90    2.53
  -5  -3 -32   10.32    2.49
  -5   3 -32  357.62   22.22
  -5   3 -32  386.19   22.67
   5  -3 -32  338.12   19.71
   3   5 -32  380.97   22.39
   3   5 -32  373.53   23.13
  -3  -5 -32  378.49   22.26
  -3  -5 -32  374.30   22.30
  -3   5 -34   54.03    5.90
  -3   5 -34   54.90    4.90
   3  -5 -34   51.29    5.12
   3  -5 -34   55.23    4.92
   5   3 -34   58.63    5.42
  -5  -3 -34   62.49    6.21
  -5  -3 -34   52.83    4.77
  -5   3 -34    2.49    2.27
  -5   3 -34    2.77    2.88
   5  -3 -34    2.57    2.57
   5  -3 -34    1.91    2.09
   3   5 -34    1.13    1.97
   3   5 -34    0.21    2.86
  -3  -5 -34    1.88    2.16
  -3  -5 -34    2.87    2.26
  -3   5 -36   80.34    6.96
   3  -5 -36   75.80    6.04
   5   3 -36   73.59    8.46
   5   3 -36   88.02    7.10
  -5  -3 -36   95.29    8.53
  -5  -3 -36   74.11    6.25
  -5   3 -36   41.49    6.25
   5  -3 -36   26.76    4.42
   5  -3 -36   31.06    4.49
   3   5 -36   24.79    5.61
   3   5 -36   29.14    3.61
  -3  -5 -36   29.08    3.83
  -3   5 -38  215.72   13.81
  -3   5 -38  169.44   11.83
   3  -5 -38  228.81   14.93
   3  -5 -38  192.79   12.03
   5   3 -38  185.52   13.15
   5   3 -38  216.49   13.85
  -5  -3 -38  185.95   12.33
  -5  -3 -38  213.24   13.59
  -5   3 -38    1.83    3.03
  -5   3 -38    2.60    2.49
   5  -3 -38    2.03    2.91
   5  -3 -38    3.04    2.53
   3   5 -38    2.01    2.15
   3   5 -38    2.00    2.98
  -3  -5 -38    2.27    2.44
  -3  -5 -38    2.27    2.16
  -3   5 -40   15.54    3.58
  -3   5 -40   18.01    3.19
   5   3 -40   17.00    3.00
   5   3 -40   15.85    3.61
  -5  -3 -40   16.65    3.22
  -5   3 -40   73.06    6.13
   5  -3 -40   83.89    6.52
   5  -3 -40   74.89    6.70
   3   5 -40   80.45    7.72
  -3  -5 -40  101.44    8.31
  -3  -5 -40   95.46    7.31
   4   5   1  144.30    8.85
  -4  -5   1  145.16    8.72
  -5   4   1  167.99    9.70
   5  -4   1  144.30    8.28
  -5   4  -1  149.60    8.65
   5  -4  -1  155.16    8.89
   4   5  -1  137.63    8.47
  -4  -5  -1  146.35    8.83
  -4   5  -3 1401.91   75.06
   4  -5  -3 1324.08   70.93
   5   4  -3 1324.93   70.98
  -5  -4  -3 1302.69   69.84
   5   4   3 1386.51   74.39
  -5  -4   3 1380.53   73.98
  -4   5   3 1418.16   76.07
   4  -5   3 1340.33   71.75
  -4   5  -5   45.78    3.48
   4  -5  -5   51.22    3.74
   5   4  -5   43.73    3.38
  -5  -4  -5   41.42    3.30
   5   4   5   41.63    3.43
  -5  -4   5   41.69    3.24
  -4   5   5   50.57    3.84
   4  -5   5   44.28    3.29
  -4   5  -7   39.68    3.33
   4  -5  -7   35.92    3.09
   5   4  -7   37.64    3.15
  -5  -4  -7   42.13    3.49
   5   4   7   39.83    3.49
  -5  -4   7   38.14    3.19
   4  -5   7   39.73    3.18
   4   5   9  202.20   12.17
  -5   4   9  238.39   14.02
   5  -4   9  216.75   12.40
  -5   4  -9  223.42   12.75
   5  -4  -9  230.09   13.26
   4   5  -9  243.95   14.12
  -4  -5  -9  203.57   12.32
   4   5  11    2.12    1.70
  -4  -5  11    0.21    1.34
   5  -4  11    2.21    1.31
   5  -4 -11    3.44    1.40
   4   5 -11    2.23    1.39
  -4  -5 -11    2.29    1.57
   4   5  13   76.60    5.95
  -4  -5  13   89.04    6.11
  -5   4  13  101.10    7.14
  -5   4 -13   86.73    5.82
   4   5 -13   87.50    5.93
  -4  -5 -13   83.11    5.96
  -4   5 -15   80.03    5.60
   4  -5 -15   89.21    6.46
   5   4 -15   81.79    5.70
  -5  -4 -15   80.33    5.93
   5   4  15   80.94    6.24
  -5  -4  15   85.20    5.98
  -4   5  15   74.95    5.89
   4  -5  15   82.42    5.81
  -4   5 -17  252.33   14.84
   4  -5 -17  310.06   18.34
   5   4 -17  239.50   14.10
  -5  -4 -17  284.14   16.89
   5   4  17  266.18   16.23
  -5  -4  17  264.64   15.55
  -4   5  17  274.91   16.56
   4  -5  17  235.99   13.96
  -4   5 -19   24.37    3.05
   4  -5 -19   21.63    3.21
   5   4 -19   24.19    2.94
  -5  -4 -19   25.89    3.35
   5   4  19   27.51    3.67
  -5  -4  19   18.91    2.68
  -4   5  19   18.08    3.22
   4  -5  19   22.97    2.80
  -4  -5  21   74.61    5.90
  -5   4  21   89.81    7.12
  -5   4 -21   78.97    6.61
  -5   4 -21   78.96    6.07
   5  -4 -21   91.95    6.96
  -4  -5 -21   85.79    6.68
  -4   5 -23   75.78    6.98
  -4   5 -23   76.65    5.98
   4  -5 -23   68.98    5.70
   5   4 -23   69.27    5.50
   5   4 -23   74.94    6.78
  -5  -4 -23   61.15    5.18
   5   4  23   74.42    6.86
  -4   5  23   75.11    6.53
  -4   5 -25   80.73    6.17
  -4   5 -25   77.64    6.73
   4  -5 -25   69.25    5.90
   4   5  25   97.94    7.87
   5   4 -25   76.61    6.00
   5   4 -25   70.13    6.54
  -5  -4 -25   72.79    5.95
   5   4  25   82.32    7.16
   5  -4 -25  109.31    7.67
   5  -4 -25   99.56    8.15
  -4  -5 -25   84.20    6.57
  -4   5 -27  174.66   11.76
  -4   5 -27  179.88   11.33
   4  -5 -27  187.83   11.98
   4  -5 -27  185.78   12.02
   5   4 -27  178.51   11.31
   5   4 -27  162.85   11.22
  -5  -4 -27  183.56   11.85
  -5  -4 -27  175.69   11.09
  -5   4 -27   13.39    3.28
  -5   4 -27   12.23    2.45
   5  -4 -27   19.19    2.95
   5  -4 -27   15.50    3.18
   4   5 -27   11.89    3.40
   4   5 -27   13.93    2.79
  -4  -5 -27   14.37    3.06
  -4   5 -29   84.85    6.84
  -4   5 -29   68.39    6.27
   4  -5 -29   83.17    6.76
   4  -5 -29   70.28    5.37
   5   4 -29   75.72    6.11
   5   4 -29   62.86    5.85
  -5   4 -29   20.93    3.43
  -5   4 -29   25.55    3.59
   4   5 -29   23.55    3.59
   4   5 -29   25.38    4.68
  -4  -5 -29   26.09    3.76
   4  -5 -31    6.37    2.23
   5   4 -31    4.66    2.14
  -5  -4 -31    6.31    3.02
  -5  -4 -31    7.58    2.49
  -5   4 -31   22.26    3.99
  -5   4 -31   26.45    4.49
   5  -4 -31   19.80    3.03
   5  -4 -31   23.48    3.98
   4   5 -31   15.58    4.57
   4   5 -31   27.32    3.69
  -4  -5 -31   25.17    3.37
  -4   5 -33   53.84    5.92
  -4   5 -33   53.42    4.84
   4  -5 -33   40.30    3.99
   4  -5 -33   43.78    4.79
   5   4 -33   43.74    5.84
  -5  -4 -33   52.54    5.33
  -5  -4 -33   48.43    4.44
  -5   4 -33   59.84    6.29
  -5   4 -33   64.09    5.76
   5  -4 -33   61.18    5.10
   5  -4 -33   73.62    6.91
   4   5 -33   51.40    5.71
   4   5 -33   56.79    5.03
  -4  -5 -33   53.61    5.11
  -4  -5 -33   55.79    4.93
  -4   5 -35  160.72   12.35
   5   4 -35  150.80   11.90
  -5  -4 -35  142.76   10.24
  -5   4 -35   10.85    2.83
   5  -4 -35   14.70    3.29
   5  -4 -35   14.72    3.60
   4   5 -35   15.70    5.07
   4   5 -35   13.51    3.01
  -4  -5 -35   12.61    3.43
  -4  -5 -35   11.62    3.15
  -4   5 -37   10.55    3.40
  -4   5 -37   10.60    3.70
   4  -5 -37   10.55    3.50
   4  -5 -37   10.57    2.62
   5   4 -37   10.32    3.07
   5   4 -37    7.80    3.44
  -5  -4 -37   12.34    3.74
  -5  -4 -37   10.49    3.00
  -5   4 -37    4.48    2.81
  -5   4 -37    7.25    4.21
   5  -4 -37    4.88    2.51
   5  -4 -37    3.96    2.94
   4   5 -37    5.37    2.41
   4   5 -37    4.01    3.49
  -4  -5 -37    4.21    2.64
  -4  -5 -37    1.74    2.06
  -4   5 -39   35.45    4.00
   4  -5 -39   39.77    4.13
   4  -5 -39   31.55    4.32
   5   4 -39   36.32    4.25
   5   4 -39   26.72    4.37
  -5  -4 -39   32.24    3.45
  -5   4 -39    3.32    2.76
  -5   4 -39    5.22    2.38
   5  -4 -39    4.42    2.16
  -4  -5 -39    4.23    2.50
  -4  -5 -39    5.20    2.13
  -4   5 -41   -0.09    2.05
  -5  -4 -41    0.18    1.89
  -5   4 -41   18.55    3.43
   5  -4 -41   15.20    3.65
   5   5   0    0.28    1.31
  -5  -5   0   -0.20    1.23
  -5   5   0   -0.47    1.08
   5  -5   0    0.03    1.01
  -5  -5   2    3.77    1.38
  -5   5  -2    6.81    1.38
   5  -5  -2    5.81    1.32
  -5  -5  -2    4.96    1.50
  -5   5   2    7.24    1.58
   5  -5   2    6.46    1.34
  -5  -5   4    2.15    1.35
  -5   5  -4    1.30    1.18
   5  -5  -4    2.34    1.27
  -5  -5  -4    1.73    1.38
  -5   5   4    2.65    1.32
   5  -5   4    1.77    1.08
   5   5   6    8.00    2.05
  -5  -5   6   10.42    1.79
  -5   5  -6   11.35    1.74
   5  -5  -6   13.35    1.87
   5   5  -6   10.01    1.82
  -5  -5  -6    9.73    1.75
  -5   5   6   11.68    1.94
   5  -5   6   11.20    1.62
   5   5   8   30.90    3.20
  -5  -5   8   32.35    2.99
   5  -5  -8   36.79    3.19
   5   5  -8   30.43    2.94
  -5  -5  -8   32.02    3.19
   5  -5   8   30.19    2.64
   5   5  10  111.45    7.58
  -5   5 -10  124.28    7.70
   5  -5 -10  126.17    7.95
   5   5 -10  139.00    8.72
  -5   5  10  127.71    8.36
   5  -5  10  111.88    7.01
   5   5  12   37.21    3.92
  -5  -5  12   35.68    3.35
  -5   5 -12   45.69    3.79
   5   5 -12   39.38    3.60
  -5  -5 -12   43.14    3.99
  -5   5  12   39.80    3.95
   5   5  14  178.00   11.60
  -5  -5  14  166.45   10.32
  -5   5 -14  166.10   10.12
   5  -5 -14  168.84   10.41
   5   5 -14  166.10   10.24
  -5  -5 -14  175.94   10.97
  -5   5  14  165.42   10.68
   5  -5  14  165.68   10.05
   5   5  16   11.38    2.59
  -5  -5  16   12.71    2.36
  -5   5 -16   14.39    2.38
   5  -5 -16   12.03    2.41
   5   5 -16   13.79    2.29
  -5  -5 -16   14.94    2.67
  -5   5  16   12.34    2.74
   5  -5  16   14.22    2.25
   5   5  18   81.57    6.67
  -5  -5  18   97.17    6.87
  -5   5 -18   94.52    6.69
   5  -5 -18   91.35    6.74
   5   5 -18   94.77    6.66
  -5  -5 -18   79.61    6.08
  -5   5  18   86.73    6.77
   5  -5  18   90.58    6.37
   5   5  20  104.27    8.08
  -5  -5  20   85.96    6.46
  -5   5 -20  110.43    7.76
   5  -5 -20  101.10    7.45
   5   5 -20   89.21    6.47
  -5  -5 -20   91.09    6.79
  -5   5  20   91.95    7.17
   5  -5  20   99.05    7.01
   5   5  22    5.27    2.68
  -5  -5  22    8.94    2.19
   5  -5 -22    8.66    2.41
   5   5 -22    9.31    2.32
  -5  -5 -22    5.73    2.00
   5   5  24  112.99    8.57
  -5  -5  24  108.89    7.80
  -5   5 -24  129.07    8.81
   5   5 -24  117.87    8.06
  -5  -5 -24  115.90    8.04
   5   5  26    1.54    2.58
  -5   5 -26   -0.01    2.17
  -5   5 -26    1.52    1.80
   5  -5 -26    2.20    1.87
   5  -5 -26    1.64    2.23
   5   5 -26   -0.11    2.53
   5   5 -26    0.74    1.85
  -5  -5 -26    2.33    2.04
   5   5  28    7.00    3.18
  -5   5 -28    7.13    2.58
  -5   5 -28    5.99    2.50
   5   5 -28    6.80    3.27
   5   5 -28    6.66    2.32
  -5  -5 -28    5.62    2.36
  -5   5 -30   59.51    6.19
   5  -5 -30   58.26    5.59
   5  -5 -30   63.95    6.03
   5   5 -30   48.62    6.35
   5   5 -30   65.50    5.52
  -5  -5 -30   59.16    6.35
  -5   5 -32   56.54    5.98
   5  -5 -32   51.58    5.44
   5  -5 -32   46.67    4.36
   5   5 -32   44.27    4.35
  -5  -5 -32   61.91    5.28
  -5  -5 -32   59.40    5.63
  -5   5 -34    3.86    2.51
  -5   5 -34    5.20    3.16
   5  -5 -34    5.11    2.75
   5  -5 -34    5.28    2.43
   5   5 -34    5.19    4.03
  -5  -5 -34    6.66    2.66
  -5  -5 -34    3.92    2.42
  -5   5 -36   40.87    6.77
  -5   5 -36   37.21    4.92
   5  -5 -36   30.25    3.92
   5  -5 -36   29.72    4.65
   5   5 -36   29.59    4.20
   5   5 -36   34.27    6.04
  -5  -5 -36   36.81    4.37
  -5  -5 -36   43.24    5.78
  -5   5 -38    5.06    2.58
   5  -5 -38    4.80    2.71
   5   5 -38    6.49    2.55
   5   5 -38    8.34    3.34
  -5  -5 -38    4.84    2.07
  -5  -5 -38    4.31    2.27
  -5   5 -40    8.68    2.82
  -5   5 -40    9.36    2.95
   5  -5 -40    5.81    2.56
   5  -5 -40    8.51    2.76
   5   5 -40    5.10    2.54
  -5  -5 -40    8.65    2.26
   0  -6   0  601.39   32.91
   0  -6  -2 1088.00   58.69
   0  -6   2 1054.65   56.86
  -6   0  -4  178.34    9.73
  -6   0  -4  190.40   10.47
   6   0  -4  174.57    9.56
   6   0  -4  185.52   10.30
   0   6  -4  194.85   11.60
   0  -6  -4  166.53   10.23
   0   6   4  153.27    9.40
   0  -6   4  178.59   10.64
  -6   0  -6 3981.64  211.44
  -6   0  -6 4121.06  218.80
   6   0  -6 4151.00  220.51
   6   0  -6 4203.17  223.08
   0   6  -6 4266.47  226.93
   0  -6  -6 3948.28  210.16
   0   6   6 4050.07  215.72
   0  -6   6 4084.28  217.26
  -6   0  -8    3.46    1.08
  -6   0  -8    3.32    1.35
   6   0  -8    4.65    1.45
   6   0  -8    5.22    1.16
   0   6  -8    2.39    1.55
   0   6   8    6.13    1.93
  -6   0 -10   31.07    2.90
  -6   0 -10   31.79    2.59
   6   0 -10   32.96    2.98
   6   0 -10   31.78    2.62
   0   6 -10   31.66    3.12
   0  -6 -10   33.25    3.30
   0   6  10   31.07    3.45
   0  -6  10   32.16    3.14
  -6   0 -12  214.18   12.29
  -6   0 -12  201.26   12.10
   6   0 -12  222.65   13.15
   6   0 -12  225.04   12.90
   0   6 -12  217.35   12.92
   0  -6 -12  210.33   12.68
   0   6  12  198.70   12.34
   0  -6  12  205.71   12.33
  -6   0 -14 1456.66   78.79
   6   0 -14 1780.83   95.29
   6   0 -14 1685.88   90.67
   0   6 -14 1626.01   87.33
   0  -6 -14 1735.50   93.40
   0   6  14 1559.30   84.39
   0  -6  14 1593.51   85.71
  -6   0 -16  900.68   48.88
   6   0 -16  923.78   50.11
   0   6 -16  855.35   46.66
   0  -6 -16  869.03   47.63
   0   6  16  836.28   46.43
   0  -6  16  923.78   50.41
  -6   0 -18  631.85   35.60
  -6   0 -18  652.72   36.01
   6   0 -18  670.93   37.46
   6   0 -18  679.40   37.34
   0   6 -18  650.24   36.03
   0  -6 -18  698.39   38.82
   0   6  18  658.61   37.12
   0  -6  18  644.76   35.74
   6   0 -20    6.93    1.92
   6   0 -20    5.82    2.35
   0   6 -20    5.03    2.08
   0  -6 -20    6.81    2.40
   0   6  20    8.33    2.85
   0  -6  20    5.79    2.10
  -6   0 -22  773.49   42.62
  -6   0 -22  824.90   46.15
   6   0 -22  787.86   43.92
   6   0 -22  837.04   46.02
   0   6 -22  816.51   45.03
   0  -6 -22  833.11   46.15
   0   6  22  805.14   45.16
   0  -6  22  755.79   41.78
  -6   0 -24    1.86    2.20
   6   0 -24    1.16    2.68
   0   6 -24    2.53    2.04
   0  -6 -24    2.46    2.18
   0   6  24    0.20    2.72
   0  -6  24    2.07    1.92
  -6   0 -26  277.56   16.53
   6   0 -26  300.06   18.08
   0   6 -26  306.81   18.24
   0  -6 -26  319.05   19.23
   0   6  26  285.17   17.89
   0  -6  26  310.75   18.60
  -6   0 -28  227.44   13.79
  -6   0 -28  236.08   14.92
   6   0 -28  267.21   16.94
   6   0 -28  248.14   15.00
   0   6 -28  264.55   16.12
   0   6 -28  261.82   17.34
   0  -6 -28  273.96   16.98
   0   6  28  252.42   16.29
  -6   0 -30   64.06    5.78
  -6   0 -30   57.45    5.67
   6   0 -30   59.12    6.03
   6   0 -30   56.82    4.94
   0   6 -30   61.77    6.78
   0   6 -30   68.56    6.10
   0  -6 -30   57.06    5.58
   0   6  30   57.89    6.49
  -6   0 -32   63.94    6.54
  -6   0 -32   68.59    6.21
   6   0 -32   55.91    6.81
   6   0 -32   56.96    5.11
   0   6 -32   70.94    6.22
   0   6 -32   61.05    6.67
   0  -6 -32   67.03    6.32
   0  -6 -32   67.11    5.81
  -6   0 -34  198.44   13.02
  -6   0 -34  226.16   14.13
   6   0 -34  239.59   14.86
   6   0 -34  265.07   17.62
   0   6 -34  230.69   14.43
   0   6 -34  213.24   14.54
   0  -6 -34  235.99   14.71
   0  -6 -34  225.30   14.34
  -6   0 -36    1.39    2.87
   6   0 -36    3.21    2.81
   0   6 -36   -0.44    2.64
   0   6 -36   -1.25    2.19
   0  -6 -36    1.08    2.37
   0  -6 -36    0.54    1.88
  -6   0 -38    5.08    3.69
  -6   0 -38    3.01    2.60
   6   0 -38    1.28    3.45
   6   0 -38    4.92    2.84
   0   6 -38    3.54    3.13
   0  -6 -38    4.65    2.59
  -6   0 -40   14.36    3.30
  -6   0 -40   19.60    3.49
   6   0 -40   14.80    3.77
   6   0 -40   14.58    2.83
   0   6 -40   24.04    6.13
   0   6 -40   18.09    3.77
   0  -6 -40   29.15    5.67
   0  -6 -40   15.49    3.21
   1  -6  -1    3.69    1.54
   1   6   1    2.04    1.68
  -1  -6   1    2.89    1.47
   6   1  -1    2.03    0.62
  -6  -1  -1    2.42    0.66
   6   1   1    1.52    0.74
  -6  -1   1    0.92    0.57
   1   6  -1    3.18    1.66
  -1  -6  -1    2.81    1.48
   1  -6   1    1.92    1.48
   1   6   3  484.04   26.93
  -1  -6   3  483.44   26.70
  -6   1  -3  478.82   25.93
   6  -1  -3  516.72   27.75
   1   6  -3  526.55   29.03
  -1  -6  -3  492.34   27.23
   1   6   5  265.75   15.53
  -1  -6   5  261.39   15.03
  -6   1  -5  255.74   13.91
  -6   1  -5  261.90   14.43
   6  -1  -5  246.09   13.51
   6  -1  -5  244.55   13.32
   1   6  -5  263.87   15.20
  -1  -6  -5  223.85   13.11
  -1   6  -7 2950.95  157.29
   1  -6  -7 2818.37  150.63
   6   1  -7 2749.09  146.10
  -6  -1  -7 2667.83  141.91
  -6   1  -7  584.46   31.75
  -6   1  -7  577.95   31.13
   6  -1  -7  580.52   31.45
   6  -1  -7  591.13   31.84
   1   6  -7  609.61   33.50
   1   6   9   27.99    3.21
  -1  -6   9   34.86    3.23
  -6   1  -9   36.86    3.15
  -6   1  -9   33.91    2.58
   6  -1  -9   33.04    2.63
   6  -1  -9   33.35    2.81
   1   6  -9   40.10    3.57
  -1  -6  -9   28.79    3.10
   1   6  11    2.64    1.88
  -1  -6  11    4.44    1.61
  -6   1 -11    5.95    1.81
  -6   1 -11    4.46    1.21
   6  -1 -11    5.71    1.43
   6  -1 -11    3.65    1.44
   1   6 -11    4.84    1.67
  -1  -6 -11    3.02    1.71
   1   6  13  269.35   16.11
  -1  -6  13  268.58   15.64
  -6   1 -13  285.00   16.65
   6  -1 -13  277.30   16.11
   1   6 -13  277.30   16.07
  -1  -6 -13  292.01   17.16
   1   6  15  927.20   51.19
  -1  -6  15  931.47   50.81
  -6   1 -15  931.47   50.47
  -6   1 -15  891.27   48.86
   6  -1 -15  940.03   50.80
   1   6 -15  898.11   48.89
  -1  -6 -15  940.03   51.41
  -1   6 -17  242.67   14.29
   1  -6 -17  280.12   16.60
   6   1 -17  288.76   17.36
   6   1 -17  275.59   15.94
  -6  -1 -17  274.82   16.00
  -6  -1 -17  275.25   16.49
  -6   1 -17  368.14   21.40
  -6   1 -17  386.79   21.94
   6  -1 -17  359.84   20.32
   6  -1 -17  386.19   22.32
   1   6 -17  390.46   22.18
  -1  -6 -17  350.10   20.25
  -1   6 -19  408.43   23.19
   1  -6 -19  420.75   24.22
   1   6  19  469.58   27.07
  -1  -6  19  513.29   28.89
   6   1 -19  435.97   25.27
   6   1 -19  418.09   23.58
  -6  -1 -19  401.58   23.59
  -6  -1 -19  388.84   22.20
   6  -1 -19  521.85   29.71
   6  -1 -19  492.51   27.49
   1   6 -19  506.11   28.47
  -1  -6 -19  522.02   29.63
   1  -6 -21  502.09   28.63
   6   1 -21  469.75   26.46
   6   1 -21  478.65   27.59
  -6   1 -21  305.44   18.36
  -6   1 -21  316.22   18.43
   6  -1 -21  349.76   20.92
   6  -1 -21  317.42   18.44
  -1  -6 -21  300.23   17.98
  -1   6 -23  310.83   18.16
   6   1 -23  345.39   20.78
   6   1 -23  331.02   19.34
  -6  -1 -23  335.38   19.51
  -6  -1 -23  329.40   19.64
  -6   1 -23    4.65    2.58
  -6   1 -23    5.06    2.14
   6  -1 -23    6.23    2.50
   6  -1 -23    8.00    2.32
   1   6 -23    6.46    2.35
  -1   6 -25  118.38    8.07
   1  -6 -25  145.24    9.89
   6   1 -25  106.66    8.72
  -6  -1 -25  133.01    9.47
  -6  -1 -25  133.69    9.01
  -6   1 -25    5.87    2.13
  -6   1 -25    6.07    2.91
   1   6 -25    4.44    2.21
  -1  -6 -25    4.68    2.42
  -1   6 -27  295.44   17.59
   1  -6 -27  320.41   19.25
   6   1 -27  296.80   17.61
   6   1 -27  279.27   17.58
  -6  -1 -27  279.70   17.23
  -6  -1 -27  276.79   16.44
  -6   1 -27  136.86    9.00
  -6   1 -27  164.22   11.58
   6  -1 -27  166.87   10.81
   6  -1 -27  152.85   10.75
   1   6 -27  159.52   10.52
  -1  -6 -27  179.71   11.99
  -1   6 -29   32.86    5.26
  -1   6 -29   27.01    4.34
   1  -6 -29   31.01    4.19
   6   1 -29   29.88    4.44
   6   1 -29   29.47    3.60
  -6  -1 -29   28.72    4.03
  -6  -1 -29   31.48    3.73
  -6   1 -29  487.12   28.77
  -6   1 -29  422.89   24.20
   6  -1 -29  407.92   24.07
   6  -1 -29  492.59   28.17
  -1  -6 -29  434.09   25.21
  -1   6 -31   28.55    4.04
  -1   6 -31   28.14    5.51
   1  -6 -31   21.90    4.10
   6   1 -31   26.43    4.66
  -6  -1 -31   25.34    3.98
  -6  -1 -31   27.92    4.05
  -6   1 -31   84.53    7.61
  -6   1 -31   87.59    6.87
   6  -1 -31   71.98    6.42
   6  -1 -31   77.12    6.95
   1   6 -31   88.27    7.07
   1   6 -31   98.45    9.14
  -1  -6 -31   80.90    6.88
  -1   6 -33  295.18   17.87
  -1   6 -33  278.93   17.89
   1  -6 -33  307.84   18.54
   1  -6 -33  302.28   18.41
   6   1 -33  343.77   21.91
   6   1 -33  301.51   18.22
  -6  -1 -33  302.71   18.36
  -6  -1 -33  306.81   19.31
  -6   1 -33  141.91   10.01
  -6   1 -33  118.13    9.90
   6  -1 -33  140.62    9.79
   6  -1 -33  147.12   11.26
   1   6 -33  137.71   10.95
   1   6 -33  141.56    9.78
  -1  -6 -33  127.96    9.09
  -1  -6 -33  127.28    9.19
  -1   6 -35   42.49    5.12
  -1   6 -35   61.52    5.71
   1  -6 -35   47.60    5.23
   1  -6 -35   53.49    5.10
   6   1 -35   57.98    6.64
   6   1 -35   63.67    5.79
  -6  -1 -35   56.63    5.68
  -6  -1 -35   59.99    5.31
  -6   1 -35    7.42    3.04
  -6   1 -35    6.71    2.46
   6  -1 -35    4.64    2.88
   6  -1 -35    6.67    2.50
   1   6 -35    4.26    3.12
   1   6 -35    4.83    2.39
  -1  -6 -35    6.91    2.51
  -1  -6 -35    8.57    2.64
  -1   6 -37    4.52    2.64
  -1   6 -37    1.82    2.65
   1  -6 -37    3.95    1.95
   1  -6 -37    2.60    2.68
   6   1 -37    3.93    2.58
   6   1 -37    5.99    3.24
  -6  -1 -37    3.49    2.19
  -6   1 -37    6.30    2.46
   6  -1 -37    4.70    2.55
   6  -1 -37    2.85    3.16
   1   6 -37    5.78    2.61
   1   6 -37    5.85    3.64
  -1  -6 -37    3.50    2.18
  -1  -6 -37    4.03    2.40
  -1   6 -39   18.58    3.80
  -1   6 -39   20.99    5.16
   1  -6 -39   19.82    3.28
   1  -6 -39   23.12    4.67
   6   1 -39   14.46    3.94
  -6  -1 -39   17.99    3.47
  -6  -1 -39   17.54    3.44
  -6   1 -39   21.97    3.59
  -6   1 -39   27.12    4.52
   6  -1 -39   23.26    4.61
   1   6 -39   27.90    3.91
   1   6 -39   19.19    4.26
  -1  -6 -39   22.85    3.83
  -1  -6 -39   23.24    3.41
   6   1 -41   64.32    7.01
  -6  -1 -41   76.41    7.13
  -6   1 -41   43.69    5.11
  -6   1 -41   45.40    5.08
   6  -1 -41   30.80    4.51
   6  -1 -41   50.78    5.95
  -6   2   0    5.27    0.70
   2   6   0    4.77    1.78
  -2  -6   0    3.45    1.54
   2   6   2  435.20   24.34
  -2  -6   2  415.02   23.10
  -6   2   2  462.23   24.92
   6  -2   2  424.00   22.76
  -6   2  -2  438.80   23.60
   6  -2  -2  427.59   22.96
   2   6  -2  444.70   24.79
  -2  -6  -2  386.96   21.66
   2  -6  -4    6.71    1.81
   6   2  -4    7.51    1.24
  -6  -2  -4    3.13    1.03
   6   2   4    3.03    1.25
  -6  -2   4    7.55    1.23
   2  -6   4    3.48    1.49
  -2   6  -6 2225.61  118.81
   2  -6  -6 2280.35  121.89
   6   2  -6 2292.33  122.06
  -6  -2  -6 2199.09  117.18
  -6   2  -6 1447.25   77.13
  -6   2  -6 1461.79   78.16
   6  -2  -6 1459.23   77.88
   2   6  -6 1343.75   72.29
  -2   6  -8    8.07    1.77
   6   2  -8    7.43    1.44
  -6  -2  -8    6.97    1.59
   6   2   8    5.85    1.73
  -6  -2   8    6.79    1.42
  -2   6   8    6.59    1.92
   2   6  10    2.29    1.92
  -2  -6  10    2.71    1.53
  -6   2 -10    0.83    1.36
  -6   2 -10    0.52    1.06
   6  -2 -10    1.41    1.08
   6  -2 -10    0.90    1.30
   2   6 -10    0.88    1.52
  -2  -6 -10    1.76    1.67
  -2   6 -12   16.74    2.32
   2  -6 -12   22.28    2.70
  -6  -2 -12   16.70    2.38
  -6  -2  12   22.68    2.56
  -2   6  12   19.73    2.86
   2  -6  12   21.08    2.46
  -2   6 -14  650.24   35.69
   2  -6 -14  688.89   37.96
   2   6  14  662.12   37.08
  -2  -6  14  681.79   37.56
   6   2 -14  695.48   37.95
  -6  -2 -14  703.86   38.80
   6   2  14  716.01   39.55
  -6   2 -14  699.25   38.70
  -6   2 -14  654.26   35.71
   6  -2 -14  700.53   38.20
   6  -2 -14  662.20   36.47
   2   6 -14  718.75   39.49
  -2  -6 -14  684.19   37.85
  -2   6  14  676.32   37.71
   2  -6  14  664.60   36.57
  -2   6 -16   64.14    4.77
   2  -6 -16   69.57    5.39
   6   2 -16   72.38    5.21
   6   2 -16   73.65    5.84
  -6  -2 -16   78.90    5.96
   6   2  16   71.86    5.77
  -2   6  16   75.61    6.18
   2  -6  16   64.14    4.97
  -2   6 -18  164.31   10.26
   2  -6 -18  183.04   11.56
   6   2 -18  170.64   11.10
   6   2 -18  179.28   11.01
  -6  -2 -18  173.72   11.00
  -6  -2 -18  169.27   10.50
   6  -2 -18   93.06    7.05
   6  -2 -18   83.18    5.82
   2   6 -18   91.09    6.56
  -2  -6 -18   85.05    6.36
  -2   6 -20    1.66    1.71
   2  -6 -20    2.78    2.02
   6   2 -20    2.60    2.20
   6   2 -20    2.93    1.81
  -2   6  20    2.77    2.23
   2  -6  20    1.21    1.62
  -2   6 -22    1.39    1.83
   2  -6 -22   -0.14    1.79
   6   2 -22    0.40    2.34
   6   2 -22    0.73    1.76
  -6  -2 -22   -0.29    2.02
  -6  -2 -22    3.12    1.99
  -6   2 -22  136.52    9.52
  -6   2 -22  139.51    9.14
   6  -2 -22  125.14    8.41
   6  -2 -22  127.79    9.07
   2   6 -22  131.38    8.85
  -2  -6 -22  126.08    8.80
  -2   6 -24   13.51    2.49
   2  -6 -24   11.96    2.66
   2   6  24   17.85    3.94
  -2  -6  24   12.30    2.68
   6   2 -24   11.98    2.70
   6   2 -24   15.80    3.42
  -6  -2 -24   18.89    3.38
  -6   2 -24   13.56    3.04
   2   6 -24   15.02    2.90
  -2  -6 -24   17.65    2.97
  -2   6  24   14.04    3.06
   2  -6  24   10.50    2.21
  -2   6 -26   42.47    4.16
   2  -6 -26   41.73    4.45
  -6  -2 -26   39.88    3.92
  -6  -2 -26   38.64    4.65
  -6   2 -26  187.75   11.69
   6  -2 -26  217.00   13.43
   6  -2 -26  194.16   12.86
   2   6 -26  208.45   13.01
  -2  -6 -26  212.73   13.56
  -2   6 -28   37.82    5.27
  -2   6 -28   35.54    4.20
   2  -6 -28   39.83    4.54
   6   2 -28   29.37    4.35
   6   2 -28   35.22    3.95
  -6  -2 -28   34.46    4.29
  -6  -2 -28   26.53    3.26
  -6   2 -28  410.22   24.33
  -6   2 -28  381.82   21.98
   6  -2 -28  431.44   24.75
   6  -2 -28  380.54   22.44
   2   6 -28  424.17   24.43
  -2  -6 -28  432.21   25.21
  -2   6 -30   34.30    5.54
  -2   6 -30   28.06    4.01
   2  -6 -30   26.10    4.23
   6   2 -30   23.00    4.32
   6   2 -30   24.13    3.27
  -6  -2 -30   32.86    4.08
  -6  -2 -30   28.87    4.04
  -6   2 -30   54.94    5.98
  -6   2 -30   54.80    5.16
   6  -2 -30   40.82    4.68
   6  -2 -30   52.25    4.87
   2   6 -30   46.39    4.74
  -2  -6 -30   47.95    5.40
  -2   6 -32    0.45    2.11
  -2   6 -32    1.66    2.82
   2  -6 -32    0.60    2.01
   2  -6 -32    1.21    2.48
   6   2 -32    1.03    2.00
  -6  -2 -32    1.07    2.08
  -6   2 -32  264.98   17.87
  -6   2 -32  260.02   16.29
   6  -2 -32  241.13   14.94
   2   6 -32  232.49   14.51
   2   6 -32  246.94   16.60
  -2  -6 -32  210.07   13.43
  -2   6 -34   17.75    3.25
  -2   6 -34   17.13    3.68
   2  -6 -34   17.12    3.16
   2  -6 -34   18.33    3.10
   6   2 -34   16.59    4.34
   6   2 -34   19.51    3.43
  -6  -2 -34   23.21    3.49
  -6  -2 -34   23.60    4.06
  -6   2 -34   94.26    8.59
  -6   2 -34   94.26    7.32
   6  -2 -34  108.89    8.45
   6  -2 -34   78.90    7.22
   2   6 -34   76.84    7.47
   2   6 -34   74.35    6.36
  -2  -6 -34   84.31    6.96
  -2  -6 -34   77.13    6.12
  -2   6 -36   10.20    2.95
  -2   6 -36   10.60    3.57
   2  -6 -36   10.00    2.38
   2  -6 -36   11.46    3.29
   6   2 -36   12.17    3.23
   6   2 -36    6.04    3.65
  -6  -2 -36    8.56    2.59
  -6  -2 -36   14.50    4.29
  -6   2 -36    8.10    4.16
   6  -2 -36    5.15    2.89
   6  -2 -36    5.65    2.91
   2   6 -36    3.38    3.33
   2   6 -36    5.78    2.30
  -2  -6 -36    5.57    2.23
  -2  -6 -36    5.36    2.45
  -2   6 -38    0.31    2.88
   2  -6 -38    2.69    2.66
   6   2 -38    0.50    2.29
   6   2 -38    0.45    3.00
  -6  -2 -38    0.86    2.62
  -6  -2 -38    1.10    2.04
  -6   2 -38   -0.85    2.09
  -6   2 -38    1.19    3.21
   6  -2 -38    0.17    2.84
   6  -2 -38   -0.81    2.76
   2   6 -38   -0.72    4.06
   2   6 -38   -0.67    2.26
  -2  -6 -38    1.05    2.26
  -2  -6 -38   -1.04    2.21
  -2   6 -40    2.06    2.46
  -2   6 -40    3.10    3.56
   2  -6 -40    3.19    2.49
   2  -6 -40    3.65    2.60
   6   2 -40    2.44    2.46
   6   2 -40    3.77    2.17
  -6  -2 -40    4.12    2.16
  -6  -2 -40    1.73    2.01
  -6   2 -40   62.10    5.54
  -6   2 -40   56.97    5.82
   6  -2 -40   60.40    5.97
   6  -2 -40   75.94    6.58
   2   6 -40   77.06    8.32
  -2  -6 -40   55.67    6.30
   3  -6  -1  498.41   27.42
   6   3  -1  497.21   27.09
  -6  -3  -1  538.61   29.18
   6   3   1  565.47   30.78
  -6  -3   1  543.58   29.46
   3  -6   1  510.47   28.03
   3  -6  -3  136.60    8.36
   6   3  -3  154.98    9.03
  -6  -3  -3  138.57    8.12
   6   3   3  133.52    7.95
  -6  -3   3  148.07    8.55
   3  -6   3  131.30    8.03
  -3   6  -5   64.18    4.59
   3  -6  -5   62.00    4.48
   6   3  -5   57.85    3.98
  -6  -3  -5   58.04    3.98
   6   3   5   66.43    4.67
  -6  -3   5   67.92    4.49
  -3   6   5   64.24    4.74
   3  -6   5   64.84    4.61
  -3   6  -7  335.98   18.92
   3  -6  -7  352.92   19.94
   6   3  -7  355.82   19.76
  -6  -3  -7  326.23   18.30
   6   3   7  333.50   18.89
  -6  -3   7  356.08   19.77
  -3   6   7  328.54   18.69
   3  -6   7  315.03   17.77
  -3   6  -9  118.30    7.52
   3   6   9  114.96    7.74
  -3  -6   9  118.64    7.66
  -6   3   9  110.94    7.11
   6  -3   9  116.50    7.05
   6   3  -9  112.99    7.04
  -6  -3  -9  125.65    7.91
   6   3   9  126.25    8.22
  -6  -3   9  123.94    7.67
  -6   3  -9  109.14    6.56
   6  -3  -9  114.10    7.01
   3   6  -9  109.91    7.15
  -3  -6  -9  119.84    7.87
  -3   6   9  110.43    7.40
   3   6  11   26.34    3.24
  -3  -6  11   28.10    2.95
  -6   3  11   33.20    3.19
   6  -3  11   28.37    2.59
  -6   3 -11   31.25    2.72
   6  -3 -11   31.86    2.96
   3   6 -11   33.91    3.21
  -3  -6 -11   27.85    3.18
  -3   6 -13   59.66    4.58
   3  -6 -13   65.96    5.15
   6   3 -13   67.41    4.77
   6   3  13   61.88    5.17
  -3   6  13   64.47    5.28
   3  -6  13   62.26    4.74
  -3   6 -15  123.94    7.93
   3  -6 -15  121.72    8.10
   6   3 -15  123.69    7.87
  -6  -3 -15  126.85    8.42
   6   3  15  119.07    8.24
  -6  -3  15  138.31    8.86
  -3   6  15  125.57    8.75
   3  -6  15  120.01    7.86
  -3   6 -17    0.59    1.61
   3  -6 -17    0.74    1.76
   6   3 -17    0.87    1.53
  -6  -3 -17    1.64    1.87
   6   3  17    1.41    1.93
  -6  -3  17    0.59    1.49
  -3   6  17    0.95    2.00
   3  -6  17    1.01    1.57
   3   6  19   29.19    3.83
  -3  -6  19   31.12    3.44
  -6   3 -19   27.85    3.68
  -6   3 -19   31.96    3.39
   6  -3 -19   36.70    4.05
   6  -3 -19   36.55    3.54
   3   6 -19   30.48    3.35
  -3  -6 -19   30.06    3.49
   3  -6 -21   25.57    3.36
   3   6  21   22.87    3.77
  -3  -6  21   15.03    2.63
   6   3 -21   27.88    3.33
   6   3 -21   26.80    4.04
   6   3  21   20.07    3.67
  -6   3 -21   22.79    3.01
  -6   3 -21   22.45    3.68
   6  -3 -21   17.80    3.29
   3   6 -21   18.00    2.83
  -3  -6 -21   24.85    3.30
   3  -6  21   25.29    3.05
  -3   6 -23  110.51    7.59
   6   3 -23  122.06    9.20
  -6  -3 -23  125.82    9.01
  -6   3 -23  365.91   21.16
  -6   3 -23  368.48   22.00
   3   6 -23  379.94   21.99
  -3  -6 -23  307.67   18.22
  -3   6 -25  153.96    9.82
   3  -6 -25  177.91   11.58
   6   3 -25  150.89   11.05
   6   3 -25  182.44   11.78
  -6  -3 -25  152.08    9.84
  -3   6  25  140.45    9.60
   3  -6  25  158.58   10.28
  -3   6 -27    7.66    3.22
  -3   6 -27    7.81    2.34
   3  -6 -27    6.65    2.53
   3   6  27    2.32    2.66
  -3  -6  27    1.70    2.12
   6   3 -27    5.12    2.46
  -6  -3 -27    5.22    2.69
  -6  -3 -27    4.74    1.96
  -6   3 -27    1.53    2.25
  -6   3 -27    2.09    1.84
   6  -3 -27    1.62    2.21
   6  -3 -27    1.62    1.90
   3   6 -27    3.45    2.19
  -3  -6 -27   -0.29    2.22
  -3   6  27    4.49    2.68
  -3   6 -29   12.21    3.95
   3  -6 -29   12.11    3.09
   6   3 -29   10.55    3.02
   6   3 -29   12.97    2.73
  -6  -3 -29   12.15    2.55
  -6  -3 -29   12.57    3.20
  -6   3 -29   29.87    4.35
  -6   3 -29   31.96    3.95
   6  -3 -29   32.01    3.60
   6  -3 -29   33.93    4.32
   3   6 -29   39.06    5.75
  -3  -6 -29   30.82    4.12
  -3   6 -31   37.82    5.41
  -3   6 -31   42.46    4.47
   3  -6 -31   48.43    5.26
   3  -6 -31   50.08    4.71
   6   3 -31   37.28    5.52
   6   3 -31   43.73    4.39
  -6  -3 -31   44.15    4.89
  -6  -3 -31   51.24    5.65
  -6   3 -31  258.82   16.82
   6  -3 -31  303.65   19.23
   3   6 -31  248.48   15.39
   3   6 -31  286.45   19.06
  -3  -6 -31  254.46   15.94
  -3   6 -33   54.56    5.81
  -3   6 -33   56.08    4.98
   3  -6 -33   59.28    5.22
   3  -6 -33   49.52    4.91
   6   3 -33   63.68    7.04
   6   3 -33   61.82    5.48
  -6  -3 -33   60.72    6.12
  -6  -3 -33   59.09    5.34
  -6   3 -33   32.05    4.15
  -6   3 -33   34.02    5.28
   6  -3 -33   32.65    4.35
   6  -3 -33   28.68    4.90
   3   6 -33   23.06    3.57
   3   6 -33   24.10    4.30
  -3  -6 -33   31.69    3.97
  -3  -6 -33   25.63    3.56
  -3   6 -35   12.08    4.50
  -3   6 -35   16.27    3.75
   3  -6 -35   13.55    2.93
   6   3 -35   18.14    4.56
  -6  -3 -35   12.17    2.88
  -6  -3 -35   14.03    3.56
  -6   3 -35   83.85    6.68
  -6   3 -35  113.76   10.06
   6  -3 -35   88.10    7.77
   6  -3 -35   99.56    7.95
   3   6 -35   84.82    6.74
  -3  -6 -35   96.57    7.60
  -3   6 -37   73.28    6.53
  -3   6 -37   61.20    6.60
   3  -6 -37   67.14    5.56
   3  -6 -37   70.27    6.50
   6   3 -37   87.07    7.25
   6   3 -37   62.23    6.85
  -6  -3 -37   62.79    5.64
  -6  -3 -37   86.39    8.12
  -6   3 -37   27.25    3.96
  -6   3 -37   40.12    6.58
   6  -3 -37   35.29    4.80
   6  -3 -37   25.42    4.41
   3   6 -37   27.80    5.43
   3   6 -37   24.96    3.69
  -3  -6 -37   28.68    3.92
  -3  -6 -37   22.26    3.52
  -3   6 -39    0.48    2.59
  -3   6 -39   -0.38    2.05
   3  -6 -39    2.12    2.24
   6   3 -39    1.61    1.95
  -6  -3 -39    1.22    2.17
  -6  -3 -39    0.73    1.51
  -6   3 -39    3.18    2.31
  -6   3 -39    3.71    2.56
   6  -3 -39    5.51    2.23
   3   6 -39    5.57    4.21
   3   6 -39    8.16    3.11
  -3  -6 -39    5.58    2.30
  -3  -6 -39    6.68    2.91
  -6  -3 -41    1.72    2.08
  -6   3 -41   12.95    3.18
   6  -3 -41    8.32    3.44
   6   4   0 1175.24   63.23
  -6  -4   0 1294.14   69.39
  -6   4   0 1419.02   75.83
   6  -4   0 1332.63   71.11
   4   6   0 1354.02   72.88
  -4  -6   0 1344.61   72.27
   4  -6   0 1142.75   61.43
   4   6   2   97.34    6.50
  -4  -6   2  100.93    6.57
  -6   4   2   99.90    6.07
   6  -4   2   96.91    5.75
  -6   4  -2  103.33    6.21
   6  -4  -2  109.23    6.45
   4   6  -2  113.16    7.27
  -4  -6  -2   96.40    6.36
   4  -6  -4   83.65    5.53
   6   4  -4   87.93    5.67
  -6  -4  -4   99.05    6.29
   6   4   4   95.11    6.23
  -6  -4   4   91.35    5.85
   4  -6   4   98.71    6.26
  -4   6  -6  598.14   32.73
   4  -6  -6  551.36   30.30
   6   4  -6  564.95   30.86
  -6  -4  -6  530.32   29.17
   6   4   6  551.79   30.38
  -6  -4   6  646.13   35.24
  -4   6   6  543.15   30.04
   4  -6   6  564.70   30.97
  -4   6  -8  135.58    8.40
  -6  -4  -8  130.19    8.25
  -6  -4   8  143.87    8.77
  -4   6   8  137.71    8.84
   4   6  10   56.03    4.67
  -4  -6  10   64.75    4.82
   6  -4  10   60.58    4.26
  -6   4 -10   52.24    3.86
   6  -4 -10   62.53    4.49
   4   6 -10   63.87    4.77
  -4  -6 -10   55.42    4.55
  -4   6 -12  348.04   19.81
   4  -6 -12  334.10   19.26
   4   6  12  308.52   18.20
  -4  -6  12  310.75   17.89
  -6   4  12  295.01   17.48
   6  -4  12  286.71   16.24
   6   4 -12  326.23   18.54
   6   4  12  352.92   20.44
   6  -4 -12  281.49   16.15
   4   6 -12  315.97   18.12
  -4  -6 -12  302.45   17.67
  -4   6  12  326.66   19.20
   4  -6  12  329.91   18.84
  -4   6 -14 1471.19   79.22
   4  -6 -14 1423.30   76.89
   6   4 -14 1260.79   67.91
  -6  -4 -14 1322.37   71.53
   6  -4 -14  841.75   46.12
   4   6 -14  802.49   43.98
  -4  -6 -14  776.14   42.84
   4   6  16    1.95    2.44
  -4  -6  16    1.01    1.65
  -6   4  16    2.50    2.10
   6  -4  16    0.51    1.25
  -6   4 -16    1.01    1.62
   6  -4 -16    0.92    1.89
   4   6 -16    1.24    1.71
  -4  -6 -16    1.77    1.89
  -4   6 -18  119.58    7.94
   4  -6 -18  118.30    8.01
   6   4 -18  131.64    8.61
  -6  -4 -18  116.67    8.03
  -6   4 -18   68.14    5.82
  -6   4 -18   74.78    5.73
   6  -4 -18   71.82    5.83
   4   6 -18   62.08    4.99
  -4  -6 -18   70.63    5.71
  -4   6 -20    1.30    1.80
   4  -6 -20    2.92    1.90
   6   4 -20    3.02    1.87
   6   4  20   -0.49    2.25
  -6  -4  20    0.87    1.80
  -4   6  20    1.45    2.24
   4  -6  20    1.85    1.65
  -4   6 -22 1324.08   71.70
   4  -6 -22 1304.40   70.87
   6   4 -22 1490.01   81.53
  -6   4 -22  156.95   10.79
  -6   4 -22  182.27   11.57
   6  -4 -22  176.54   11.12
   6  -4 -22  192.28   12.62
   4   6 -22  165.25   10.60
  -4   6 -24   11.35    2.34
   4  -6 -24   10.41    2.64
   4   6  24    1.02    2.55
   6   4 -24   10.24    2.51
  -6   4 -24    0.87    2.19
  -6   4 -24    1.14    1.83
   6  -4 -24    1.84    1.76
   4   6 -24    1.05    1.81
  -4  -6 -24    1.71    1.88
  -4   6  24    8.35    2.38
   4   6  26   92.04    7.73
  -4  -6  26   99.82    7.56
  -6   4 -26   89.38    6.65
  -6   4 -26   97.25    7.92
   6  -4 -26   96.23    7.48
   6  -4 -26  101.44    7.27
   4   6 -26   94.94    7.05
  -4  -6 -26   97.51    7.35
  -4   6 -28    4.27    2.55
  -4   6 -28    6.31    3.32
   4  -6 -28    3.28    2.21
   6   4 -28    4.08    2.13
   6   4 -28    1.74    2.35
  -6  -4 -28    3.98    2.26
  -6  -4 -28    4.06    1.83
  -6   4 -28   27.75    3.88
  -6   4 -28   33.32    4.02
   6  -4 -28   22.30    3.68
   6  -4 -28   21.72    2.89
   4   6 -28   31.39    5.14
   4   6 -28   24.45    3.75
  -4  -6 -28   27.50    3.87
  -4   6 -30   83.48    6.82
  -4   6 -30   64.36    7.65
   4  -6 -30   77.71    6.09
   6   4 -30   75.66    7.21
   6   4 -30   68.00    5.74
  -6  -4 -30   77.83    6.77
  -6   4 -30    0.73    2.68
  -6   4 -30    1.48    2.68
   6  -4 -30   -0.17    2.74
   4   6 -30   -0.88    3.76
   4   6 -30    0.11    2.05
  -4   6 -32   12.55    2.67
  -4   6 -32   15.06    3.50
   4  -6 -32   11.41    2.52
   4  -6 -32   12.98    2.93
   6   4 -32   13.93    2.84
   6   4 -32   16.86    4.21
  -6  -4 -32   12.03    3.03
  -6  -4 -32   14.19    2.82
  -6   4 -32   20.36    4.20
  -6   4 -32   26.75    3.99
   6  -4 -32   23.11    4.62
   6  -4 -32   18.10    3.04
   4   6 -32   22.06    3.40
   4   6 -32   22.94    4.29
  -4  -6 -32   20.43    2.99
  -4  -6 -32   21.26    3.43
  -4   6 -34  341.89   20.90
  -4   6 -34  369.08   23.03
   4  -6 -34  330.42   20.13
   6   4 -34  356.59   21.37
   6   4 -34  386.70   24.43
  -6  -4 -34  318.02   19.21
  -6  -4 -34  328.88   19.51
  -6   4 -34  103.84    9.39
  -6   4 -34   85.31    7.03
   6  -4 -34   95.80    8.05
   6  -4 -34  103.75    7.86
   4   6 -34   88.44    8.94
   4   6 -34   88.96    7.49
  -4  -6 -34   85.62    7.09
  -4   6 -36   16.20    4.69
  -4   6 -36   18.00    3.91
   4  -6 -36   14.69    3.69
   4  -6 -36   14.22    2.88
   6   4 -36   15.98    3.51
   6   4 -36   10.89    3.66
  -6  -4 -36   16.01    4.91
  -6  -4 -36   14.69    3.16
  -6   4 -36   40.66    5.06
   6  -4 -36   43.42    5.29
   6  -4 -36   27.03    4.62
   4   6 -36   38.05    4.69
   4   6 -36   37.05    6.19
  -4   6 -38   37.28    4.77
  -4   6 -38   39.07    4.23
   4  -6 -38   43.49    4.35
   6   4 -38   39.67    4.47
   6   4 -38   35.27    4.95
  -6  -4 -38   46.00    4.93
  -6   4 -38    3.59    2.62
  -6   4 -38   12.45    3.84
   6  -4 -38    9.85    3.22
   4   6 -38    6.89    2.71
   4   6 -38    5.99    4.35
  -4  -6 -38    7.08    2.27
  -4   6 -40    2.37    2.30
   4  -6 -40    3.00    1.82
   6   4 -40    3.07    2.82
  -6  -4 -40    1.86    2.00
  -6  -4 -40    1.65    1.89
  -6   4 -40    8.91    3.13
  -6   4 -40   17.29    3.92
   6  -4 -40    7.69    2.88
   6  -4 -40    8.36    2.67
  -4  -6 -40    6.14    2.37
   5  -6  -1   55.51    3.98
  -6  -5  -1   50.05    3.89
  -6  -5   1   53.98    4.08
   5  -6   1   48.93    3.63
   5   6   3  129.84    8.29
  -6   5   3  110.85    6.91
   6  -5   3  124.80    7.44
  -6   5  -3  124.03    7.48
   6  -5  -3  111.28    6.73
   5   6  -3  111.02    7.30
  -5  -6  -3  118.04    7.72
   5   6   5    3.71    1.61
  -6   5   5    6.29    1.63
   6  -5   5    4.92    1.23
  -6   5  -5    2.91    1.26
   6  -5  -5    4.86    1.38
   5   6  -5    5.90    1.61
  -5   6  -7  577.10   31.67
   5  -6  -7  524.33   28.87
   5   6   7  506.88   28.39
  -5  -6   7  523.39   29.05
  -6   5   7  456.32   25.46
   6  -5   7  486.60   26.66
   6   5  -7  533.82   29.36
  -6  -5  -7  519.88   28.83
   6   5   7  562.04   31.19
   6  -5  -7  519.71   28.59
   5   6  -7  466.93   25.96
  -5  -6  -7  471.29   26.34
  -5   6   7  549.31   30.49
   5  -6   7  545.72   29.93
  -5   6  -9  103.24    6.80
   6   5  -9   98.45    6.52
   6   5   9   94.34    6.71
  -5   6   9   97.25    6.91
  -5   6 -11  260.96   15.22
   5  -6 -11  254.03   14.90
   6   5 -11  239.76   14.07
  -6  -5 -11  252.08   15.01
   6   5  11  240.78   14.58
  -6  -5  11  246.34   14.56
  -5   6  11  244.63   14.92
   5  -6  11  248.48   14.46
   5   6  13  113.93    8.15
  -5  -6  13  145.16    9.26
  -6   5  13  134.12    9.17
   6  -5  13  130.87    8.18
  -6   5 -13  136.60    8.62
   6  -5 -13  137.71    8.78
   5   6 -13  153.19    9.65
  -5  -6 -13  129.93    8.68
   5   6  15   85.15    6.78
  -5  -6  15   83.21    6.03
  -6   5  15   91.86    6.93
   6  -5  15   85.47    5.99
  -6   5 -15   86.22    6.05
   6  -5 -15   93.32    6.68
   5   6 -15   84.72    6.23
  -5  -6 -15   83.29    6.22
  -5   6 -17    3.41    1.83
   5  -6 -17    1.80    1.83
   6   5 -17    3.19    1.81
  -6  -5 -17    3.09    1.98
   6   5  17    4.54    2.43
  -6  -5  17    2.42    1.86
  -5   6  17    1.90    2.21
   5  -6  17    3.90    1.81
  -5   6 -19  129.67    8.60
   5  -6 -19  138.57    9.18
   6   5 -19  150.97    9.75
  -6  -5 -19  128.99    8.88
   6   5  19  136.60    9.86
  -6  -5  19  147.81    9.68
  -5   6  19  142.42    9.93
   5  -6  19  137.37    8.95
   5   6  21  283.97   17.73
  -5  -6  21  281.15   16.99
  -6   5  21  308.01   18.77
  -6   5 -21  304.85   17.92
  -6   5 -21  292.78   18.02
   6  -5 -21  290.90   17.38
   5   6 -21  294.41   17.34
  -5  -6 -21  282.86   16.96
   5   6  23   63.65    6.24
  -5  -6  23   51.81    4.81
  -6   5  23   53.76    5.22
  -6   5 -23   68.51    6.16
  -6   5 -23   63.38    5.23
   6  -5 -23   54.91    5.43
   5   6 -23   55.07    4.69
  -5  -6 -23   58.60    5.08
  -5   6 -25  141.05    9.16
  -5   6 -25  165.25   11.44
   5  -6 -25  175.09   11.46
   6   5 -25  161.57   11.92
  -6  -5 -25  153.96   10.22
  -6   5 -25   32.03    4.22
  -6   5 -25   32.42    3.66
   6  -5 -25   33.28    3.60
   6  -5 -25   35.70    4.16
   5   6 -25   28.33    3.45
  -5  -6 -25   28.43    3.59
  -5   6 -27  309.38   19.31
  -5   6 -27  299.88   17.95
   5  -6 -27  269.00   16.63
   5   6  27  247.20   16.07
   6   5 -27  303.99   19.59
   6   5 -27  288.25   17.24
  -6  -5 -27  258.82   15.75
  -6   5 -27  195.79   12.67
   6  -5 -27  224.19   14.03
   6  -5 -27  203.49   12.37
   5   6 -27  235.14   14.38
  -5  -6 -27  236.34   14.69
  -5   6 -29  109.31    9.01
   5  -6 -29  110.68    8.35
   6   5 -29  106.58    9.15
   6   5 -29   88.27    7.36
  -6  -5 -29  113.51    8.48
  -6   5 -29  289.45   18.18
   6  -5 -29  347.96   21.14
   6  -5 -29  282.09   16.95
   5   6 -29  275.59   16.50
  -5   6 -31    1.63    2.44
  -5   6 -31    1.43    2.36
   5  -6 -31    1.16    1.91
   5  -6 -31    0.41    2.28
   6   5 -31    0.67    2.92
   6   5 -31    2.17    2.13
  -6  -5 -31    2.29    2.11
  -6  -5 -31    1.52    2.27
  -6   5 -31  148.15   10.35
   6  -5 -31  136.60   10.40
   6  -5 -31  117.10    8.15
   5   6 -31  109.49    7.76
   5   6 -31  116.67    9.37
  -5  -6 -31  108.29    7.83
  -5  -6 -31  132.50    9.42
  -5   6 -33  223.16   15.02
  -5   6 -33  241.81   15.23
   5  -6 -33  250.96   15.70
   5  -6 -33  225.47   14.55
   6   5 -33  250.79   15.92
   6   5 -33  237.88   16.73
  -6  -5 -33  228.04   14.44
  -6  -5 -33  187.23   12.21
  -6   5 -33    5.52    2.52
  -6   5 -33    5.63    3.57
   6  -5 -33    6.42    2.40
   6  -5 -33    6.32    2.85
  -5  -6 -33    7.20    2.64
  -5  -6 -33    6.01    2.66
  -5   6 -35  110.26    8.66
   5  -6 -35   87.67    7.66
   5  -6 -35   90.24    7.15
   6   5 -35  108.72    8.78
   6   5 -35   91.44    9.31
  -6  -5 -35   92.55    7.27
  -6   5 -35   13.40    3.58
  -6   5 -35   13.62    4.97
   6  -5 -35   14.89    3.42
   5   6 -35   17.16    5.33
   5   6 -35   17.30    3.54
  -5  -6 -35   16.19    3.54
  -5  -6 -35   17.35    4.09
  -5   6 -37   10.30    2.86
  -5   6 -37    9.19    3.00
   5  -6 -37   10.68    2.99
   6   5 -37   11.92    3.59
  -6  -5 -37   12.84    2.95
  -6  -5 -37    9.62    2.58
  -6   5 -37   34.15    4.40
  -6   5 -37   32.64    4.53
   6  -5 -37   34.62    4.26
   6  -5 -37   37.91    4.95
   5   6 -37   35.77    6.12
   5   6 -37   32.81    4.31
  -5  -6 -37   28.54    3.58
  -5   6 -39    5.75    2.14
  -5   6 -39    5.09    2.43
   5  -6 -39    5.81    2.41
   5  -6 -39    7.19    2.35
   6   5 -39    6.03    2.34
   6   5 -39    5.27    2.95
  -6  -5 -39    3.96    1.90
  -6  -5 -39    4.63    2.24
  -6   5 -39   97.34    8.04
   6  -5 -39   99.22    8.07
   5   6 -39   73.04    6.84
  -5  -6 -39   86.05    6.44
  -5  -6 -39   87.42    6.87
   6   6   0   89.13    6.21
  -6  -6   0   85.79    6.15
   6  -6   0   84.58    5.49
   6   6   2  162.85   10.06
   6  -6  -2  150.29    8.94
   6   6  -2  158.23    9.84
   6  -6   2  143.36    8.49
   6   6   4   -0.06    1.47
   6  -6  -4    1.95    1.21
   6   6  -4    1.63    1.61
   6  -6   4    0.68    1.12
   6   6   6  387.13   22.09
  -6  -6   6  397.65   22.61
   6  -6  -6  383.88   21.41
   6   6  -6  382.59   21.58
   6  -6   6  362.24   20.19
   6   6   8  729.70   40.23
  -6  -6   8  803.08   43.95
  -6   6  -8  787.69   42.90
   6  -6  -8  767.93   41.98
   6   6  -8  728.76   39.88
  -6  -6  -8  734.57   40.39
   6  -6   8  748.00   40.71
   6   6  10    1.22    2.05
  -6  -6  10    2.57    1.75
  -6   6 -10    1.38    1.56
   6  -6 -10    1.63    1.55
   6   6 -10    2.26    1.64
  -6  -6 -10    1.54    1.69
  -6   6  10    2.18    1.82
   6   6  12  113.25    8.20
  -6  -6  12  130.27    8.57
  -6   6 -12  123.43    7.98
   6  -6 -12  127.71    8.23
   6   6 -12  126.08    8.16
  -6  -6 -12  110.26    7.50
  -6   6  12  132.58    9.12
   6  -6  12  117.61    7.72
   6   6  14  209.82   13.59
  -6  -6  14  195.62   12.03
  -6   6 -14  202.72   12.22
   6  -6 -14  206.14   12.87
   6   6 -14  206.05   12.61
  -6  -6 -14  197.33   12.29
  -6   6  14  193.14   12.18
   6   6  16  990.49   54.84
  -6  -6  16  972.53   53.19
  -6   6 -16  924.63   50.40
   6   6 -16 1010.16   55.23
  -6  -6 -16  928.91   51.08
  -6   6  16  908.38   50.12
   6  -6  16  937.46   51.21
   6   6  18    1.40    2.50
  -6  -6  18    4.33    2.12
  -6   6 -18    2.16    1.83
   6  -6 -18    5.21    2.15
   6   6 -18    4.51    2.22
  -6  -6 -18    3.99    2.15
  -6   6  18    5.15    2.53
   6  -6  18    3.48    1.71
   6   6  20  746.29   42.25
  -6  -6  20  645.36   36.16
  -6   6 -20  658.78   36.45
   6  -6 -20  695.31   38.64
   6   6 -20  732.44   40.58
  -6   6  20  651.35   36.92
   6  -6  20  644.59   35.75
   6   6  22   32.96    4.67
  -6   6 -22   21.79    2.84
   6   6 -22   17.47    2.74
  -6  -6 -22   24.45    3.41
  -6   6  22   19.44    3.19
  -6  -6  24    1.86    1.97
  -6   6 -24    0.80    1.84
  -6   6 -24    3.61    2.57
   6  -6 -24    2.40    1.88
   6   6 -24    1.96    1.92
  -6  -6 -24    2.18    2.18
  -6   6  24    1.33    2.13
   6   6  26   31.75    4.60
  -6   6 -26   32.52    3.84
  -6   6 -26   31.01    4.48
   6  -6 -26   33.40    3.86
   6   6 -26   27.52    3.84
  -6  -6 -26   33.26    4.12
  -6   6 -28  528.69   30.96
  -6   6 -28  593.18   33.63
   6  -6 -28  516.89   29.36
   6  -6 -28  610.29   34.80
   6   6 -28  639.89   37.47
  -6  -6 -28  618.76   35.29
  -6   6 -30    9.67    2.90
   6  -6 -30   10.71    2.61
   6  -6 -30    8.27    3.31
   6   6 -30    6.95    2.54
   6   6 -30    8.04    3.78
  -6  -6 -30   13.59    3.28
  -6   6 -32  131.56   10.91
  -6   6 -32  119.92    8.88
   6  -6 -32  121.89    8.78
   6  -6 -32  118.55    8.91
   6   6 -32  121.03   10.28
   6   6 -32  129.50    9.60
  -6  -6 -32  115.99    8.62
  -6  -6 -32  106.41    8.25
  -6   6 -34   48.05    5.86
  -6   6 -34   63.65    8.30
   6  -6 -34   64.62    6.24
   6  -6 -34   48.64    5.92
   6   6 -34   51.26    5.87
   6   6 -34   37.13    6.50
  -6  -6 -34   59.39    5.82
  -6   6 -36   41.41    5.17
  -6   6 -36   47.45    5.15
   6  -6 -36   51.77    5.22
   6  -6 -36   46.39    5.20
   6   6 -36   49.29    5.36
   6   6 -36   51.06    7.27
  -6  -6 -36   46.78    4.78
  -6  -6 -36   42.88    4.62
  -6   6 -38    0.19    2.22
  -6   6 -38    3.63    2.32
   6  -6 -38    1.69    1.98
   6  -6 -38    2.40    1.98
   6   6 -38    1.14    1.89
   6   6 -38   -0.46    2.83
  -6  -6 -38    0.99    1.82
   0   7  -1  247.03   14.51
   0   7   1  253.86   14.87
   0   7  -3  290.47   16.76
   0   7   3  300.57   17.42
  -7   0  -5 1626.87   86.73
  -7   0  -5 1667.92   88.87
   7   0  -5 1666.21   88.87
   7   0  -5 1637.14   87.25
   0   7  -5 1771.42   95.03
   0  -7  -5 1683.32   90.41
   0   7   5 1764.58   94.94
   0  -7   5 1692.73   90.84
  -7   0  -7   19.34    1.83
  -7   0  -7   22.01    1.79
   7   0  -7   19.54    1.71
   7   0  -7   18.59    2.03
   0   7  -7   26.45    2.88
   0  -7  -7   15.98    2.32
   0   7   7   15.58    2.44
   0  -7   7   22.96    2.63
  -7   0  -9  171.92    9.80
  -7   0  -9  166.28    9.70
   7   0  -9  180.56   10.32
   7   0  -9  163.80    9.68
   0   7  -9  178.94   10.90
   0  -7  -9  195.70   12.03
   0   7   9  175.94   11.06
   0  -7   9  176.71   10.83
  -7   0 -11   96.65    6.37
  -7   0 -11   89.13    5.61
   7   0 -11   91.09    5.79
   7   0 -11   82.08    5.65
   0   7 -11   92.98    6.45
   0  -7 -11  110.43    7.62
   0   7  11   91.52    6.74
   0  -7  11   87.59    6.12
  -7   0 -13 1159.00   62.83
   0   7 -13 1132.48   61.42
   0  -7 -13 1182.09   64.31
   0   7  13 1104.25   60.42
   0  -7  13 1088.00   59.11
  -7   0 -15   14.49    2.70
  -7   0 -15   14.38    2.13
   0   7 -15   15.40    2.61
   0  -7 -15   24.08    3.12
   0   7  15   23.11    3.65
   0  -7  15   17.57    2.67
  -7   0 -17  603.62   33.32
  -7   0 -17  587.54   33.08
   7   0 -17  613.63   33.80
   7   0 -17  575.47   32.28
   0   7 -17  612.60   34.13
   0  -7 -17  669.22   37.31
   0   7  17  635.27   36.17
   0  -7  17  591.98   33.02
  -7   0 -19  891.27   49.16
  -7   0 -19  937.46   51.06
   7   0 -19  942.60   52.01
   7   0 -19  888.70   48.42
   0  -7 -19  948.58   52.12
   0  -7  19  927.20   50.86
  -7   0 -21  275.76   16.78
  -7   0 -21  270.71   15.98
   7   0 -21  272.08   16.03
   7   0 -21  270.12   16.70
   0   7 -21  269.94   16.11
   0   7  21  275.59   17.16
  -7   0 -23  152.25    9.84
  -7   0 -23  154.30   10.68
   7   0 -23  163.03   10.44
   7   0 -23  157.04   10.94
   0   7 -23  150.63    9.88
   0  -7 -23  158.32   10.43
   0   7  23  173.46   12.08
   0  -7  23  161.83   10.81
  -7   0 -25  476.00   27.67
  -7   0 -25  449.66   25.65
   7   0 -25  468.56   26.52
   7   0 -25  504.48   29.71
   0   7 -25  436.23   24.87
   0  -7 -25  463.17   26.57
   0   7  25  458.63   27.01
   0  -7  25  493.45   28.23
  -7   0 -27   51.47    4.70
  -7   0 -27   48.53    5.12
   7   0 -27   39.96    4.83
   7   0 -27   42.85    4.11
   0   7 -27   51.56    4.90
   0  -7 -27   49.26    5.06
   0   7  27   45.49    5.21
   0  -7  27   50.23    4.91
  -7   0 -29  163.80   11.04
  -7   0 -29  188.43   12.10
   7   0 -29  158.06   10.18
   7   0 -29  160.97   11.36
   0   7 -29  186.89   12.12
   0  -7 -29  180.13   12.03
   0   7  29  205.03   14.01
   0  -7  29  149.18   10.14
  -7   0 -31  285.26   17.98
   7   0 -31  316.57   20.29
   0   7 -31  316.91   20.42
   0   7 -31  287.39   17.41
   0  -7 -31  286.28   17.60
   0   7  31  325.12   20.52
  -7   0 -33    0.96    2.01
  -7   0 -33    1.58    2.54
   7   0 -33    1.13    2.88
   7   0 -33    0.42    2.20
   0   7 -33    1.45    3.03
   0   7 -33    0.25    2.27
   0  -7 -33    1.37    2.32
   0   7  33   -1.54    2.70
  -7   0 -35   46.90    4.77
   7   0 -35   41.13    4.95
   0   7 -35   39.08    5.01
   0   7 -35   54.06    5.40
   0  -7 -35   54.14    5.30
   0  -7 -35   54.43    5.03
  -7   0 -37   40.07    4.89
  -7   0 -37   49.86    6.77
   7   0 -37   44.55    5.52
   7   0 -37   35.27    5.81
   0   7 -37   30.25    4.80
   0  -7 -37   34.06    4.10
  -7   0 -39   25.29    4.18
  -7   0 -39   27.16    4.19
   7   0 -39   19.13    3.06
   0   7 -39   35.98    7.06
   0   7 -39   28.69    4.26
   0  -7 -39   26.29    3.78
   0  -7 -39   39.34    5.65
  -7   0 -41    2.36    2.55
   7   0 -41    0.15    2.85
   7   1   0    0.82    0.52
   1   7   0    0.27    1.45
  -1   7   0    1.63    1.55
  -1   7  -2  998.19   54.11
   7   1  -2  910.09   48.69
   7   1   2  912.66   48.93
  -1   7   2 1044.38   56.68
   1   7   4  140.20    9.00
  -1  -7   4  130.10    8.21
  -7   1  -4  130.79    7.29
   7  -1  -4  131.73    7.29
   7  -1  -4  126.08    6.92
   1   7  -4  131.64    8.37
  -1  -7  -4  140.45    8.84
  -1   7  -6  257.71   14.98
   1  -7  -6  277.90   16.05
   7   1  -6  274.56   15.08
   7   1  -6  288.08   16.11
  -7  -1  -6  247.54   13.77
  -7   1  -6  672.47   36.17
  -7   1  -6  682.39   36.55
   7  -1  -6  651.78   35.07
   7  -1  -6  645.88   34.63
   1   7  -6  700.27   38.40
  -1  -7  -6  660.58   36.34
   1   7   8    2.83    1.94
  -1  -7   8    0.82    1.44
  -7   1  -8    2.17    1.12
  -7   1  -8    2.07    0.91
   7  -1  -8    1.57    1.20
   7  -1  -8    1.85    0.97
   1   7  -8    1.89    1.59
  -1  -7  -8    3.90    1.79
  -1   7 -10  638.09   35.14
   1  -7 -10  654.86   36.28
   7   1 -10  657.33   35.65
   7   1 -10  648.70   35.57
  -7  -1 -10  617.99   33.62
  -7  -1 -10  617.90   33.70
  -7   1 -10 1129.06   60.48
  -7   1 -10 1105.96   59.64
   7  -1 -10 1011.88   54.69
   7  -1 -10 1158.14   62.38
   1   7 -10 1213.74   65.65
  -1  -7 -10 1194.06   64.82
   1   7  12   50.15    4.65
  -1  -7  12   49.22    4.22
  -7   1 -12   51.68    4.38
  -7   1 -12   47.94    3.58
   1   7 -12   51.06    4.33
  -1  -7 -12   52.12    4.58
  -1   7 -14   91.86    6.47
   1  -7 -14   84.53    6.31
  -7  -1 -14   90.24    6.04
  -7  -1 -14   88.70    6.19
  -1   7  14   80.45    6.42
   1  -7  14   93.49    6.61
  -7   1 -16   25.35    2.80
   7  -1 -16   32.78    3.18
   1   7 -16   22.61    3.09
  -1  -7 -16   34.75    3.73
  -1   7 -18   22.02    2.85
   1  -7 -18   23.87    3.28
   7   1 -18   22.22    3.48
   7   1 -18   27.32    3.04
  -7  -1 -18   19.85    2.61
  -7  -1 -18   20.42    3.07
  -1   7  18   19.43    3.39
   1  -7  18   23.40    2.99
  -1   7 -20   18.26    2.77
   1  -7 -20   26.79    3.45
  -1  -7  20   12.86    2.60
   7   1 -20   21.36    2.83
   7   1 -20   19.11    3.35
  -7  -1 -20   22.78    3.32
  -7  -1 -20   21.10    2.72
  -7   1 -20    8.84    2.21
  -7   1 -20   12.97    3.17
   7  -1 -20   11.09    2.86
   7  -1 -20   12.90    2.40
   1   7 -20   14.58    2.85
  -1  -7 -20    9.24    2.68
  -1   7  20   20.91    3.35
   1  -7  20   18.29    2.79
  -1   7 -22   78.77    5.86
   1  -7 -22   83.61    6.52
   7   1 -22   94.52    7.52
   7   1 -22   99.13    7.10
  -7  -1 -22   90.15    6.98
  -7  -1 -22   89.73    6.50
  -7   1 -22  186.38   12.31
  -7   1 -22  193.22   11.95
   7  -1 -22  213.15   13.09
   7  -1 -22  198.70   12.92
   1   7 -22  203.06   12.69
  -1  -7 -22  200.32   12.79
   1   7  24   14.83    3.67
  -1  -7  24   14.27    2.94
  -7   1 -24   12.03    3.23
   7  -1 -24   14.46    3.28
   1   7 -24   12.02    2.59
  -1  -7 -24   13.02    2.72
  -1   7 -26   20.68    3.12
   1  -7 -26   21.61    3.28
   7   1 -26   19.54    2.92
   7   1 -26   18.19    3.51
  -7  -1 -26   23.98    3.13
  -1   7  26   21.65    3.79
   1  -7  26   22.03    3.13
   1  -7 -28   29.71    4.01
   7   1 -28   23.27    3.14
   7   1 -28   23.80    4.05
  -7  -1 -28   24.02    3.69
  -7  -1 -28   25.01    3.46
  -7   1 -28    3.42    2.05
  -7   1 -28    1.78    2.54
   7  -1 -28    0.55    1.99
   7  -1 -28    1.18    2.49
  -1  -7 -28    3.78    2.47
  -1   7 -30    0.48    2.08
  -1   7 -30    0.47    3.48
   1  -7 -30    0.17    2.45
   7   1 -30    3.01    3.11
   7   1 -30    0.05    1.81
  -7  -1 -30    0.77    2.15
  -7  -1 -30   -0.73    2.20
  -7   1 -30 1130.77   61.82
  -7   1 -30 1023.00   56.86
   7  -1 -30 1066.61   58.23
   7  -1 -30 1053.79   58.30
   1   7 -30 1206.89   66.00
   1   7 -30 1349.74   75.28
  -1  -7 -30 1164.98   63.89
  -1   7 -32  133.27    9.32
  -1   7 -32  143.96   11.20
   1  -7 -32  144.90    9.98
   7   1 -32  142.76    9.82
  -7  -1 -32  148.49   10.20
  -7   1 -32    9.29    3.94
  -7   1 -32    5.96    2.70
   7  -1 -32    7.41    2.58
   1   7 -32    8.45    2.75
   1   7 -32    8.40    4.34
  -1  -7 -32    6.37    2.83
  -1   7 -34    2.24    2.48
  -1   7 -34    1.56    2.34
   1  -7 -34    1.41    1.97
   1  -7 -34    1.93    2.38
   7   1 -34    1.61    2.22
   7   1 -34    1.72    2.42
  -7  -1 -34    3.03    2.18
  -7  -1 -34    6.01    3.58
  -7   1 -34    2.71    2.07
  -7   1 -34    2.85    3.49
   7  -1 -34    3.93    2.32
   7  -1 -34    4.46    2.36
   1   7 -34    1.93    3.08
   1   7 -34    4.39    2.59
  -1  -7 -34    4.92    2.25
  -1  -7 -34    2.55    2.27
  -1   7 -36   36.24    4.67
  -1   7 -36   27.53    4.19
   1  -7 -36   36.30    4.30
   1  -7 -36   37.47    4.09
  -7  -1 -36   47.98    6.39
  -7  -1 -36   31.61    4.14
  -7   1 -36    2.45    2.40
  -7   1 -36    3.04    3.84
   7  -1 -36    1.11    3.20
   7  -1 -36    5.56    2.96
   1   7 -36    5.33    2.57
   1   7 -36    3.20    2.92
  -1  -7 -36    3.06    2.16
  -1  -7 -36    3.44    2.20
  -1   7 -38   10.67    3.11
  -1   7 -38    9.60    4.67
   1  -7 -38   10.10    2.80
   1  -7 -38    7.43    3.88
   7   1 -38   10.91    2.99
   7   1 -38   10.42    3.58
  -7  -1 -38   12.23    3.61
  -7  -1 -38   13.16    3.57
  -7   1 -38  260.02   17.41
  -7   1 -38  266.86   17.05
   7  -1 -38  247.80   16.88
   7  -1 -38  259.08   16.43
   1   7 -38  213.15   13.55
   1   7 -38  204.00   14.37
  -1  -7 -38  224.70   14.16
   7   1 -40   14.73    2.71
   7   1 -40   15.54    4.40
  -7  -1 -40   14.64    2.97
  -7  -1 -40   22.25    4.24
  -7   1 -40    1.89    2.65
  -7   1 -40    0.43    2.19
   7  -1 -40   -0.47    2.88
   7  -1 -40   -0.05    1.85
   2   7   1  498.50   27.78
  -2  -7   1  437.77   24.39
   2   7  -1  486.18   27.16
  -2  -7  -1  472.83   26.29
   2   7   3    7.52    1.95
  -2  -7   3    5.71    1.67
  -7   2  -3    7.99    0.72
   7  -2  -3    9.40    0.88
   7  -2  -3    9.00    0.81
   2   7  -3   10.14    2.14
  -2  -7  -3    8.87    1.90
  -2   7  -5  236.93   13.79
   2  -7  -5  229.24   13.43
   7   2  -5  235.31   13.07
  -7   2  -5  118.98    6.70
  -7   2  -5  133.86    7.72
   7  -2  -5  117.44    6.66
   7  -2  -5  124.03    7.10
   2   7  -5  123.86    7.95
  -2  -7  -5  124.63    8.00
  -2   7  -7  758.00   41.36
   2  -7  -7  740.82   40.51
   2   7   7  903.25   49.43
   7   2  -7  816.34   43.97
  -7  -2  -7  783.32   42.37
   7   2   7  869.88   47.21
  -7   2  -7  996.48   53.57
  -7   2  -7  960.55   51.40
   7  -2  -7  920.35   49.54
   2   7  -7  968.25   52.59
  -2  -7  -7  881.86   48.04
  -2   7   7  803.68   44.15
  -2   7  -9  262.25   15.23
   2  -7  -9  280.12   16.36
   7   2  -9  263.96   14.83
  -7  -2  -9  269.60   15.34
   7   2   9  255.40   14.79
  -7  -2   9  291.42   16.46
  -2   7   9  260.28   15.47
   2  -7   9  246.52   14.40
  -2   7 -11  312.46   17.90
   2  -7 -11  296.98   17.31
   7   2 -11  295.52   16.65
  -7  -2 -11  284.91   16.29
  -7   2 -11  173.63   10.65
  -7   2 -11  164.31    9.64
   2   7 -11  171.41   10.61
  -2  -7 -11  154.56    9.90
   2   7  13    2.73    2.23
  -2  -7  13    5.56    1.87
  -7   2 -13    6.07    2.14
   7  -2 -13    4.75    1.80
   2   7 -13    5.46    2.01
  -2  -7 -13    4.26    2.00
  -2   7 -15  196.90   12.00
   2  -7 -15  204.60   12.57
  -2   7  15  185.61   11.98
   2  -7  15  190.40   11.69
  -2   7 -17    1.70    1.65
   2  -7 -17    1.73    1.86
   7   2 -17    2.86    2.26
   7   2 -17    2.91    1.67
  -7  -2 -17    0.23    1.48
  -7  -2 -17   -0.35    1.80
  -2   7  17    1.72    2.14
   2  -7  17    2.12    1.66
   2  -7 -19  161.06   10.38
   7   2 -19  170.21   10.61
   7   2 -19  171.07   11.46
  -7  -2 -19  160.89   10.39
  -7  -2 -19  176.88   11.13
  -7   2 -19  900.68   49.57
  -7   2 -19  911.80   49.61
   7  -2 -19 1023.85   56.14
   7  -2 -19  949.44   51.57
  -2  -7 -19  947.73   52.06
  -2   7 -21  100.59    6.98
   7   2 -21  114.96    7.84
   7   2 -21  114.53    8.67
  -7  -2 -21  123.43    8.74
  -7  -2 -21  111.62    7.62
  -7   2 -21  476.43   27.39
  -7   2 -21  464.88   26.17
   7  -2 -21  509.36   28.53
   7  -2 -21  488.83   27.97
   2   7 -21  487.80   27.65
  -2   7 -23    3.19    1.75
   2  -7 -23    0.87    1.72
   2   7  23    6.09    3.16
  -2  -7  23   11.68    2.93
   7   2 -23    3.75    2.74
  -7  -2 -23    2.17    1.89
  -7  -2 -23    3.02    2.48
  -7   2 -23    7.45    2.13
  -7   2 -23    6.47    2.58
   7  -2 -23   10.01    2.81
   7  -2 -23    8.49    2.35
   2   7 -23    7.57    2.28
  -2  -7 -23    6.18    2.35
  -2   7  23    1.11    2.27
   2  -7  23    2.84    1.84
  -2   7 -25    9.71    2.29
   2  -7 -25    8.95    2.33
   7   2 -25   10.20    2.56
  -7  -2 -25   12.62    2.50
  -7   2 -25   49.02    4.46
  -7   2 -25   49.71    5.37
   7  -2 -25   55.58    4.79
   2   7 -25   50.35    4.68
  -2  -7 -25   53.98    5.18
  -2   7 -27  127.53    8.90
   2  -7 -27  115.13    8.27
   7   2 -27  119.41    8.27
   7   2 -27  108.89    8.51
  -7  -2 -27  113.08    7.88
  -7  -2 -27  124.20    9.10
  -2   7  27  112.14    8.66
   2  -7  27  104.35    7.38
  -2   7 -29   96.91    9.14
  -2   7 -29  101.27    7.56
   2  -7 -29   89.64    7.92
   7   2 -29   97.17    8.29
   7   2 -29   91.01    6.78
  -7  -2 -29   98.36    7.49
  -7  -2 -29   92.38    7.37
  -7   2 -29  519.62   29.49
  -7   2 -29  601.65   34.95
   7  -2 -29  573.51   32.37
   7  -2 -29  474.46   27.45
   2   7 -29  552.39   31.28
  -2   7 -31   15.33    2.97
  -2   7 -31   20.67    4.66
   2  -7 -31   12.57    3.02
   7   2 -31   15.98    3.06
   7   2 -31   15.60    4.21
  -7  -2 -31   18.54    4.12
  -7   2 -31  270.71   17.79
   7  -2 -31  330.25   20.85
   2   7 -31  328.71   21.20
   2   7 -31  286.11   17.36
  -2   7 -33   11.15    3.04
  -2   7 -33    9.76    3.24
   2  -7 -33    9.97    2.76
   2  -7 -33    7.82    2.36
   7   2 -33    8.77    3.95
   7   2 -33   10.69    2.91
  -7  -2 -33   12.07    2.95
  -7  -2 -33   14.64    3.97
  -7   2 -33  139.34    9.79
   7  -2 -33  166.10   11.38
   7  -2 -33  123.86    9.43
   2   7 -33  136.69   10.75
  -2  -7 -33  124.20    8.91
  -2   7 -35   29.91    4.70
  -2   7 -35   33.69    4.47
   2  -7 -35   28.53    3.53
   2  -7 -35   27.69    4.10
   7   2 -35   23.75    4.48
  -7  -2 -35   43.29    6.38
  -7  -2 -35   25.03    3.63
  -7   2 -35    4.94    3.90
  -7   2 -35    4.35    2.36
   7  -2 -35    4.67    3.10
   7  -2 -35    2.43    2.31
   2   7 -35    3.38    2.29
   2   7 -35    5.09    3.05
  -2  -7 -35    4.06    2.02
  -2  -7 -35    2.93    2.30
  -2   7 -37   19.60    4.43
   2  -7 -37   17.71    3.38
   7   2 -37   18.81    4.50
   7   2 -37   21.20    4.12
  -7  -2 -37   23.94    4.68
  -7  -2 -37   18.79    3.27
  -7   2 -37   85.79    9.05
  -7   2 -37   68.62    6.39
   7  -2 -37   64.25    6.79
   2   7 -37   60.81    7.67
   2   7 -37   58.52    5.73
  -2  -7 -37   76.13    7.29
  -2  -7 -37   51.21    5.05
  -2   7 -39   16.18    4.93
  -2   7 -39   13.81    3.10
   2  -7 -39   10.66    2.89
   2  -7 -39    8.98    2.66
   7   2 -39    9.87    3.39
   7   2 -39    9.50    2.47
  -7  -2 -39   10.15    2.65
  -7   2 -39  134.12   10.37
  -7   2 -39  124.37    8.88
   7  -2 -39  148.07   10.16
   2   7 -39  148.58   11.15
   2   7 -39  167.73   13.80
  -2  -7 -39  152.08   10.91
  -2  -7 -39  171.58   12.29
  -7   2 -41   53.17    6.61
   7   3   0    0.68    1.07
  -7   3   0    0.81    0.75
   3   7   0    1.10    1.51
  -3  -7   0    0.09    1.36
  -3   7   0    1.29    1.45
  -3   7  -2  133.18    8.34
   3   7   2  143.87    9.18
  -3  -7   2  130.02    8.26
  -7   3   2  155.24    8.86
   7   3  -2  140.54    8.29
   7   3   2  134.29    7.99
  -7   3  -2  135.06    7.62
   3   7  -2  130.19    8.28
  -3  -7  -2  124.37    7.93
  -3   7   2  140.79    8.86
   3   7   4   37.28    3.50
  -3  -7   4   35.50    3.28
  -7   3   4   36.21    2.67
  -7   3  -4   36.69    2.47
   3   7  -4   37.23    3.37
  -3  -7  -4   32.97    3.16
  -3   7  -6  198.44   11.78
   3  -7  -6  180.90   10.86
   3   7   6  166.10   10.34
  -3  -7   6  166.36   10.11
  -7   3   6  186.64   10.75
   7   3  -6  188.35   10.82
   7   3   6  176.11   10.50
  -7   3  -6  178.25   10.03
   3   7  -6  175.60   10.68
  -3  -7  -6  174.49   10.71
  -3   7   6  181.50   11.10
   3  -7   6  188.17   11.16
  -3   7  -8    1.13    1.43
   3  -7  -8    1.25    1.47
   7   3  -8    0.41    1.22
  -7  -3  -8    0.72    1.37
   7   3   8    1.44    1.67
  -3   7   8    1.76    1.64
   3  -7   8    0.12    1.24
   3   7  10    9.87    2.34
  -3  -7  10   13.23    2.26
  -7   3  10   14.11    2.18
  -7   3 -10   10.91    2.18
  -7   3 -10   10.08    1.50
   7  -3 -10   13.89    1.89
   3   7 -10   13.25    2.26
  -3  -7 -10   10.99    2.25
  -3   7 -12  223.59   13.28
   3  -7 -12  241.64   14.44
   7   3 -12  221.54   12.85
  -7  -3 -12  220.25   13.08
  -7   3 -12  145.16    9.25
   7  -3 -12  161.91    9.95
   3   7 -12  139.08    8.89
  -3  -7 -12  142.59    9.27
  -3   7 -14   52.66    4.39
   3  -7 -14   56.21    4.65
  -7  -3  14   53.29    4.36
  -3   7  14   52.30    4.85
   3  -7  14   51.71    4.27
   3   7  16   -0.37    2.07
  -3  -7  16   -0.06    1.63
  -7   3 -16    1.55    1.89
  -7   3 -16    0.76    1.58
   7  -3 -16   -0.23    1.29
   7  -3 -16   -0.30    1.85
   3   7 -16   -0.29    1.72
  -3  -7 -16    0.43    1.75
  -3   7 -18  589.08   32.82
   3  -7 -18  568.46   31.85
  -3  -7  18  572.14   32.10
   7   3 -18  577.01   32.07
   7   3 -18  598.66   34.02
  -7  -3 -18  550.33   30.90
   7   3  18  595.49   33.73
  -7   3 -18  574.11   31.89
  -7   3 -18  551.62   31.30
   7  -3 -18  617.56   34.58
   7  -3 -18  643.05   35.58
  -3  -7 -18  527.32   29.69
  -3   7  18  549.56   31.29
   3  -7  18  564.87   31.55
  -3   7 -20   92.89    6.65
   3  -7 -20  101.27    7.26
   7   3 -20  101.96    7.11
   7   3 -20  109.31    8.48
  -7  -3 -20   92.72    6.64
  -7   3 -20   15.49    3.15
  -7   3 -20   16.53    2.61
   7  -3 -20   16.60    2.49
   7  -3 -20   15.77    3.12
   3   7 -20   12.69    2.69
  -3  -7 -20   16.55    3.09
  -3   7 -22  143.10    9.15
   3  -7 -22  161.14   10.43
   7   3 -22  155.93   10.90
  -7  -3 -22  160.46   10.24
  -7  -3 -22  147.12    9.64
  -7   3 -22   76.47    5.78
  -7   3 -22   78.60    6.59
   7  -3 -22   81.15    5.99
   7  -3 -22   85.79    6.95
   3   7 -22   86.13    6.52
  -3  -7 -22   72.78    5.96
  -3   7 -24  190.91   11.62
   3  -7 -24  206.48   12.70
   7   3 -24  239.42   14.46
  -7  -3 -24  204.68   12.90
  -7  -3 -24  217.52   13.32
  -7   3 -24   17.77    3.35
  -7   3 -24   14.24    3.03
   7  -3 -24   18.71    3.39
   7  -3 -24   20.31    3.00
   3   7 -24   15.40    2.74
  -3  -7 -24   19.54    3.32
  -3   7 -26  102.81    7.30
   3  -7 -26   94.77    7.04
   7   3 -26   99.82    7.11
   7   3 -26  100.67    8.07
  -7  -3 -26   99.73    7.46
  -7  -3 -26  102.56    7.28
  -7   3 -26  198.95   13.08
  -7   3 -26  223.76   13.77
   7  -3 -26  230.78   14.59
   7  -3 -26  227.10   13.73
   3   7 -26  218.71   13.57
  -3  -7 -26  242.67   15.23
   3  -7 -28    3.02    2.41
   3   7  28    9.83    3.37
   7   3 -28    2.27    1.96
   7   3 -28    2.34    2.48
  -7  -3 -28    1.95    1.88
  -7  -3 -28    2.88    2.30
  -7   3 -28   15.29    3.46
  -7   3 -28   12.40    2.70
   7  -3 -28   17.67    2.92
   7  -3 -28   15.45    3.27
   3   7 -28   16.24    3.12
  -3  -7 -28   14.41    3.33
  -3   7 -30  236.68   14.40
  -3   7 -30  318.28   20.49
   3  -7 -30  264.98   16.32
   7   3 -30  295.52   19.15
  -7  -3 -30  265.24   16.52
  -7   3 -30  174.57   11.68
  -7   3 -30  165.51   11.76
   7  -3 -30  208.79   14.12
   7  -3 -30  174.49   11.38
   3   7 -30  189.80   12.24
   3   7 -30  194.68   14.22
  -3  -7 -30  170.30   11.42
  -3   7 -32   72.04    5.97
  -3   7 -32   68.52    6.60
   3  -7 -32   68.56    5.86
   7   3 -32   95.80    9.12
   7   3 -32   80.24    6.48
  -7  -3 -32   81.43    6.56
  -7  -3 -32   78.38    6.78
  -7   3 -32    2.55    2.41
   7  -3 -32    6.51    2.77
   7  -3 -32    1.05    3.05
   3   7 -32    3.40    2.49
   3   7 -32    1.15    3.13
  -3  -7 -32    2.66    2.40
   3  -7 -34   13.21    2.93
   7   3 -34    8.13    3.53
   7   3 -34   10.89    3.16
  -7  -3 -34   12.01    4.20
  -7   3 -34   -1.16    4.17
  -7   3 -34    0.07    2.00
   7  -3 -34   -1.27    2.41
   7  -3 -34   -0.40    2.12
   3   7 -34   -0.67    2.15
  -3  -7 -34   -0.51    2.08
  -3   7 -36   43.94    5.00
  -3   7 -36   37.76    5.34
   3  -7 -36   36.39    4.21
   3  -7 -36   35.60    4.30
   7   3 -36   39.65    5.75
   7   3 -36   53.49    5.99
  -7  -3 -36   36.85    4.25
  -7  -3 -36   42.78    6.55
  -7   3 -36    9.08    2.75
   7  -3 -36    4.46    3.28
   7  -3 -36   11.57    3.75
   3   7 -36    7.41    3.52
   3   7 -36    6.28    2.59
  -3  -7 -36    8.66    2.70
  -3  -7 -36    5.87    2.30
  -3   7 -38   35.01    5.09
  -3   7 -38   29.95    3.71
   3  -7 -38   29.55    4.35
   3  -7 -38   27.35    3.72
   7   3 -38   23.74    3.44
   7   3 -38   25.67    4.85
  -7  -3 -38   39.41    4.90
  -7   3 -38    7.08    3.47
  -7   3 -38    7.27    3.02
   7  -3 -38   10.29    3.67
   3   7 -38    9.94    5.20
   3   7 -38   11.87    3.40
  -3  -7 -38   10.02    3.21
  -3  -7 -38    7.84    2.71
   7   3 -40    3.48    3.02
  -7  -3 -40    2.22    2.13
  -7  -3 -40    0.76    2.67
  -7   3 -40   -0.75    2.94
  -7   3 -40   -1.58    2.33
   7  -3 -40    1.08    2.08
   7  -3 -40    0.12    2.57
  -4   7  -1  633.64   34.86
   7   4  -1  602.51   32.98
   7   4   1  598.66   32.72
  -4   7   1  623.46   34.38
   4   7   3  119.58    7.90
  -4  -7   3  139.94    8.78
  -7   4   3  124.63    7.42
   7  -4   3  121.89    7.06
  -7   4  -3  140.02    8.13
   4   7  -3  137.20    8.72
  -4  -7  -3  121.63    7.77
   4   7   5   17.45    2.52
  -4  -7   5   19.10    2.32
  -7   4   5   22.51    2.42
   7  -4   5   19.52    1.85
  -7   4  -5   18.95    1.86
   7  -4  -5   17.52    1.83
   4   7  -5   18.38    2.35
  -4  -7  -5   16.14    2.29
   4   7   7  495.42   27.91
  -4  -7   7  479.68   26.77
  -7   4   7  460.69   25.49
   7  -4   7  470.35   25.67
   7   4   7  320.67   18.60
  -4   7   7  320.59   18.59
   4  -7   7  306.21   17.53
  -4   7  -9   40.98    3.68
   4  -7  -9   38.70    3.58
   7   4  -9   35.09    3.17
  -7  -4  -9   39.14    3.55
  -7  -4   9   34.14    3.24
  -4   7   9   34.82    3.60
   4  -7   9   39.29    3.48
  -4   7 -11  213.92   12.76
   4  -7 -11  228.72   13.70
   7   4 -11  233.43   13.69
   7   4  11  200.66   12.41
  -4   7  11  215.12   13.26
   4  -7  11  205.28   12.30
   4   7  13  182.27   11.91
  -4  -7  13  174.32   10.85
  -7   4  13  163.03   10.26
   7  -4  13  153.53    9.40
  -7   4 -13  182.61   10.85
   4   7 -13  173.38   10.76
  -4  -7 -13  161.06   10.21
   4   7  15    5.99    2.36
  -4  -7  15    7.05    2.03
  -7   4  15    8.18    2.38
  -7   4 -15    7.78    2.45
  -7   4 -15    7.02    1.90
   7  -4 -15    8.31    2.13
   4   7 -15    8.92    2.18
  -4  -7 -15    7.01    2.13
   4   7  17   12.92    3.18
  -4  -7  17    8.78    2.30
  -7   4  17   10.03    2.60
  -7   4 -17   12.07    2.32
  -7   4 -17   12.08    2.82
   7  -4 -17   10.69    2.61
   4   7 -17    7.88    2.34
  -4  -7 -17   14.91    2.80
   4  -7 -19  163.45   10.52
   4   7  19  189.29   12.60
  -4  -7  19  184.07   11.64
   7   4 -19  162.26   10.26
   7   4  19  171.32   11.60
  -7  -4  19  159.35   10.25
  -7   4 -19  179.19   11.64
  -7   4 -19  207.34   12.66
   7  -4 -19  185.95   11.68
   7  -4 -19  192.88   11.80
   4   7 -19  193.05   12.09
  -4  -7 -19  197.24   12.50
   4  -7  19  167.39   10.54
  -4   7 -21  120.43    8.04
   7   4 -21  135.40    9.95
  -7  -4 -21  125.40    8.43
  -7   4 -21   51.83    5.10
  -7   4 -21   51.06    4.56
   7  -4 -21   43.44    4.01
   7  -4 -21   40.02    4.13
   4   7 -21   48.06    4.60
  -4  -7 -21   46.02    4.68
   4   7  23   86.65    7.46
  -4  -7  23   83.32    6.74
  -7   4 -23   76.54    6.58
   7  -4 -23   78.14    6.31
   7  -4 -23   79.26    6.34
   4   7 -23   82.69    6.38
  -4  -7 -23   80.63    6.39
   4   7  25   12.95    3.54
  -4  -7  25    8.55    2.61
  -7   4 -25   13.74    2.71
  -7   4 -25   11.65    3.50
   7  -4 -25   10.48    2.89
   7  -4 -25    9.82    2.21
   4   7 -25    9.98    2.58
  -4  -7 -25   13.25    3.05
   4  -7 -27    3.91    2.16
  -4  -7  27    6.90    2.23
   7   4 -27    3.63    1.99
   7   4 -27    3.98    2.48
  -7  -4 -27    1.76    2.05
  -7  -4 -27    4.13    1.80
  -7   4 -27    8.90    2.95
  -7   4 -27    7.86    2.50
   7  -4 -27    7.51    2.07
   7  -4 -27    6.46    2.63
  -4  -7 -27   10.79    3.03
  -4   7  27    6.62    3.04
  -4   7 -29   30.77    3.76
   4   7  29   25.65    4.48
   7   4 -29   30.47    4.97
  -7  -4 -29   30.91    4.13
  -7  -4 -29   34.95    4.43
  -7   4 -29   29.32    4.10
  -7   4 -29   30.27    4.44
   7  -4 -29   23.43    3.21
   7  -4 -29   21.11    3.85
   4   7 -29   19.79    3.20
  -4  -7 -29   26.54    4.46
  -4   7 -31  304.67   18.09
  -4   7 -31  329.82   20.55
   4  -7 -31  292.78   17.98
   7   4 -31  317.68   18.95
   7   4 -31  373.01   23.51
  -7  -4 -31  327.26   19.47
  -7  -4 -31  308.44   19.01
  -7   4 -31   11.26    4.19
  -7   4 -31   10.64    2.79
   7  -4 -31    9.42    2.44
   4   7 -31    7.78    3.48
   4   7 -31    8.18    2.56
  -4  -7 -31   10.32    3.02
  -4   7 -33   93.83    8.63
   4  -7 -33   95.11    7.81
   7   4 -33   88.87    8.73
   7   4 -33   97.08    7.68
  -7  -4 -33  117.44    9.59
  -7  -4 -33   94.09    7.21
  -7   4 -33    3.04    4.37
  -7   4 -33    2.55    2.40
   7  -4 -33    2.18    2.27
   7  -4 -33    1.54    2.03
   4   7 -33    0.47    3.66
   4   7 -33   -0.36    2.47
  -4  -7 -33    1.76    2.60
  -4   7 -35  156.69   11.25
  -4   7 -35  168.84   13.38
   4  -7 -35  148.32   10.29
   4  -7 -35  138.31    9.89
   7   4 -35  115.13   10.85
  -7  -4 -35  135.58    9.58
  -7   4 -35   -0.75    2.72
  -7   4 -35   -0.57    3.92
   7  -4 -35   -0.75    2.76
   7  -4 -35    2.62    3.28
   4   7 -35    1.42    2.33
   4   7 -35    0.75    2.94
  -4   7 -37   18.41    4.05
  -4   7 -37   18.36    3.06
   4  -7 -37   25.12    3.36
   7   4 -37   23.23    4.44
   7   4 -37   23.76    3.60
  -7  -4 -37   28.16    3.65
  -7  -4 -37   26.64    3.89
  -7   4 -37   51.92    6.04
  -7   4 -37   48.26    6.48
   7  -4 -37   38.95    5.34
   7  -4 -37   39.68    4.53
   4   7 -37   29.48    3.87
   4   7 -37   34.09    6.21
  -4  -7 -37   37.52    4.22
  -4   7 -39    8.02    2.94
   4  -7 -39    5.58    1.96
   7   4 -39    9.18    3.51
   7   4 -39    9.09    2.41
  -7  -4 -39    7.80    2.28
  -7  -4 -39   11.67    2.99
  -7   4 -39   17.84    3.67
  -7   4 -39   19.93    3.73
   7  -4 -39   14.93    3.47
   7  -4 -39   16.00    3.00
  -4  -7 -39   15.70    3.03
  -7   5   0    1.90    1.23
   7  -5   0    1.83    1.08
   5   7   0    1.73    1.63
  -5  -7   0    1.33    1.50
  -5   7   0    1.34    1.51
   5   7   2 1224.00   66.40
  -5  -7   2 1311.25   70.78
  -7   5   2 1231.70   66.12
   7  -5   2 1328.35   71.06
  -7   5  -2 1415.60   75.87
   7  -5  -2 1301.84   69.67
   5   7  -2 1330.07   71.83
  -5  -7  -2 1304.40   70.36
   5   7   4  357.87   20.55
  -5  -7   4  351.04   19.89
  -7   5   4  348.99   19.56
   7  -5   4  362.15   19.96
  -7   5  -4  362.92   20.10
   7  -5  -4  344.28   19.04
   5   7  -4  376.09   21.44
  -5  -7  -4  354.79   20.25
  -5   7  -6   68.15    5.03
   5  -7  -6   55.45    4.34
   7   5  -6   53.86    4.21
  -7  -5  -6   61.23    4.90
   7   5   6   63.67    4.92
  -5   7   6   57.15    4.79
   5  -7   6   62.79    4.69
   5   7   8  123.09    8.37
  -5  -7   8  151.90    9.66
   7  -5   8  130.36    7.92
  -7   5  -8  136.60    8.32
   7  -5  -8  150.97    9.14
   5   7  -8  141.99    8.99
  -5   7 -10  204.68   12.34
   5  -7 -10  188.17   11.45
   7   5 -10  188.60   11.33
  -7  -5 -10  185.95   11.45
   7   5  10  193.74   12.14
  -7  -5  10  196.04   11.86
  -5   7  10  179.88   11.50
   5  -7  10  175.69   10.70
   5   7  12   38.16    4.35
  -5  -7  12   42.19    4.06
  -7   5  12   40.07    3.93
  -7   5 -12   34.53    3.18
   5   7 -12   42.17    3.92
  -5  -7 -12   31.66    3.40
   5   7  14    7.23    2.65
  -5  -7  14    7.82    2.14
  -7   5  14    5.68    2.23
   7  -5  14    6.83    1.75
  -7   5 -14    5.85    1.73
   7  -5 -14    6.49    1.95
   5   7 -14    7.84    2.15
  -5  -7 -14    5.74    2.02
   5   7  16   11.57    3.06
  -5  -7  16   15.09    2.67
  -7   5  16   16.25    2.76
   7  -5  16   15.08    2.36
  -7   5 -16   10.67    2.12
   7  -5 -16   15.63    2.56
   5   7 -16   15.92    2.76
  -5  -7 -16   12.44    2.67
   5  -7 -18  172.01   10.85
   7   5 -18  188.00   11.74
  -7  -5 -18  180.13   11.50
   7   5  18  187.75   12.55
  -7  -5  18  174.83   11.05
  -5   7  18  173.46   11.97
   5  -7  18  182.44   11.33
  -5   7 -20  103.33    7.22
   5  -7 -20  106.58    7.51
  -7  -5 -20  105.98    7.53
  -7   5 -20   31.10    4.11
  -7   5 -20   27.76    3.20
   7  -5 -20   29.79    3.39
   5   7 -20   38.66    4.13
  -5   7 -22   -0.03    1.54
   5  -7 -22    1.47    1.82
   7   5 -22   -0.04    1.76
  -7  -5 -22    2.22    2.19
   7   5  22    0.75    2.35
  -5   7  22    0.47    1.99
   5   7  24   12.96    3.53
  -5  -7  24   11.98    2.64
  -7   5 -24   13.66    2.62
   7  -5 -24   10.90    2.26
   7  -5 -24   11.99    2.79
   5   7 -24   12.34    2.72
  -5  -7 -24   14.51    2.99
  -5   7 -26   85.31    8.11
  -5   7 -26   84.80    6.58
   5  -7 -26   76.89    6.13
   7   5 -26   78.18    6.12
   7   5 -26   81.52    7.60
  -7  -5 -26   77.67    6.28
  -7   5 -26  187.15   12.30
  -7   5 -26  229.66   14.22
   7  -5 -26  188.94   11.60
   7  -5 -26  214.44   13.57
   5   7 -26  202.20   12.64
  -5  -7 -26  242.92   15.21
  -5   7 -28   22.45    4.72
   5  -7 -28   23.77    3.58
   5   7  28   15.35    3.58
   7   5 -28   21.67    4.70
  -7  -5 -28   22.56    3.67
  -7  -5 -28   18.95    3.46
  -7   5 -28   19.43    3.61
  -7   5 -28   18.07    3.36
   7  -5 -28   13.20    2.62
   7  -5 -28   13.29    3.26
   5   7 -28   10.67    2.66
  -5   7  28   18.83    4.66
  -5   7 -30   54.65    6.17
  -5   7 -30   57.11    5.31
   5  -7 -30   64.44    5.91
   5  -7 -30   61.89    5.65
   7   5 -30   51.79    6.62
   7   5 -30   62.66    5.64
  -7  -5 -30   63.50    5.81
  -7   5 -30  353.01   20.93
  -7   5 -30  379.43   23.41
   7  -5 -30  301.08   17.66
   5   7 -30  348.13   21.78
  -5  -7 -30  378.92   22.47
  -5   7 -32  240.87   15.19
  -5   7 -32  230.18   15.40
   5  -7 -32  254.80   16.05
   5  -7 -32  270.63   16.83
   7   5 -32  251.05   17.47
   7   5 -32  264.55   16.72
  -7  -5 -32  260.19   16.19
  -7  -5 -32  303.99   19.12
  -7   5 -32    1.99    2.34
  -7   5 -32    2.42    3.89
   7  -5 -32   -0.74    2.15
   7  -5 -32   -0.44    1.92
  -5  -7 -32    0.75    2.58
  -5   7 -34   24.34    4.00
   5  -7 -34   26.90    4.13
   5  -7 -34   24.10    3.77
   7   5 -34   37.53    5.68
  -7  -5 -34   19.07    3.47
  -7  -5 -34   23.58    4.96
  -7   5 -34    2.29    3.94
   7  -5 -34    1.20    2.53
   5   7 -34    3.99    3.57
   5   7 -34    1.31    2.37
  -5  -7 -34   -0.53    2.91
  -5  -7 -34    1.46    2.47
  -5   7 -36   89.81    8.20
  -5   7 -36   75.16    6.46
   5  -7 -36   88.79    7.12
   5  -7 -36   99.31    7.71
   7   5 -36  107.35    8.43
   7   5 -36   87.59    8.46
  -7  -5 -36   97.94    7.80
  -7  -5 -36  107.18    7.93
  -7   5 -36    0.32    2.95
  -7   5 -36    0.85    2.98
   7  -5 -36    0.23    2.27
   7  -5 -36    1.02    2.68
   5   7 -36   -0.38    3.18
   5   7 -36   -0.40    2.18
  -5  -7 -36    0.73    1.98
  -5   7 -38    1.27    2.30
  -5   7 -38   -0.49    1.74
   5  -7 -38    0.49    1.85
   5  -7 -38    0.74    1.94
   7   5 -38   -0.04    1.73
   7   5 -38    3.16    2.97
  -7  -5 -38   -0.06    1.84
  -7  -5 -38    0.50    2.33
  -7   5 -38  107.26    9.55
  -7   5 -38  115.90    8.57
   7  -5 -38  105.72    8.43
   7  -5 -38  113.25    8.14
   5   7 -38   89.47    8.20
  -5  -7 -38   92.46    6.80
  -5  -7 -38   92.29    6.94
  -6   7  -1  236.68   13.95
   6  -7  -1  217.43   12.76
   7   6  -1  229.32   13.62
   7   6   1  222.82   13.34
  -6   7   1  241.04   14.21
   6  -7   1  219.91   12.91
  -6   7  -3    0.58    1.48
   7   6  -3    1.64    1.62
   7   6   3    0.84    1.58
  -6   7   3    1.92    1.61
   6   7   5    0.43    1.70
  -6  -7   5    1.22    1.59
   7  -6   5    0.85    1.15
   7  -6  -5    1.48    1.22
   6   7  -5    0.13    1.74
  -6  -7  -5    2.16    1.78
  -6   7  -7   20.29    2.58
   6  -7  -7   25.11    2.80
   7   6  -7   21.81    2.69
  -7  -6  -7   23.97    3.02
   7   6   7   25.20    3.18
  -7  -6   7   22.15    2.84
  -6   7   7   24.45    3.08
   6  -7   7   19.94    2.53
  -6   7  -9    1.85    1.70
   6  -7  -9    2.42    1.54
   7   6  -9    0.52    1.58
  -7  -6  -9    1.69    1.63
   7   6   9    0.69    2.11
  -7  -6   9    1.94    1.67
  -6   7   9    1.62    1.98
  -6   7 -11   45.61    4.10
   7   6 -11   37.98    3.73
  -7  -6 -11   46.01    4.24
  -7  -6  11   42.80    3.98
  -6   7  11   38.82    4.15
   6   7  13   -0.70    2.18
  -6  -7  13    1.40    1.73
  -7   6  13    1.03    1.85
   7  -6  13    0.91    1.41
  -7   6 -13    0.18    1.58
   7  -6 -13   -0.24    1.45
   6   7 -13    1.13    1.85
  -6  -7 -13    0.09    1.74
   6   7  15    2.01    2.44
  -6  -7  15   -0.33    1.76
  -7   6  15    1.33    2.02
   7  -6  15    0.82    1.37
  -7   6 -15    0.80    1.55
   7  -6 -15    0.86    1.46
   6   7 -15    1.86    1.90
  -6  -7 -15    0.10    1.86
  -6   7 -17  160.29   10.10
   6  -7 -17  163.45   10.38
   7   6 -17  178.42   11.30
  -7  -6 -17  153.96   10.25
   7   6  17  176.37   11.93
  -7  -6  17  163.71   10.55
  -6   7  17  168.07   11.20
   6  -7  17  153.10    9.77
   6  -7 -19   82.83    6.17
   7   6 -19   79.74    6.57
  -7  -6 -19   93.92    7.23
  -7  -6  19   89.47    6.73
   6  -7  19   85.62    6.31
  -6   7 -21    6.61    2.07
   7   6 -21    7.50    2.40
  -7   6 -21   74.64    6.44
   7  -6 -21   68.42    5.35
   6   7 -21   79.09    6.35
  -6  -7 -21   90.41    7.29
  -6   7 -23   -0.27    1.69
   6  -7 -23   -0.23    1.77
   7   6 -23   -0.51    1.90
  -7  -6 -23   -0.75    2.11
   7   6  23   -0.45    2.32
  -7  -6  23    0.07    1.79
  -6   7  23   -0.24    1.94
   6  -7  23   -0.12    1.54
  -6   7 -25  124.97    9.53
  -6   7 -25  114.70    8.03
   6  -7 -25  119.07    8.25
   7   6 -25  108.72    7.72
  -7  -6 -25  131.47    9.16
  -7   6 -25  314.08   19.39
  -7   6 -25  317.42   18.66
   7  -6 -25  286.11   16.73
   7  -6 -25  307.67   18.20
  -6  -7 -25  334.70   19.78
  -6   7 -27   49.20    6.07
  -6   7 -27   44.67    4.79
   6  -7 -27   46.42    4.92
   7   6 -27   49.16    6.94
  -7  -6 -27   46.80    5.11
  -7   6 -27  139.43   10.04
  -7   6 -27  149.35   10.06
   7  -6 -27  161.06   10.47
   7  -6 -27  161.74   10.79
   6   7 -27  150.63   10.08
  -6  -7 -27  188.17   12.67
  -6   7 -29   30.32    4.01
   6  -7 -29   48.20    5.30
   6  -7 -29   38.96    4.26
   7   6 -29   34.92    6.04
   7   6 -29   35.74    4.25
  -7  -6 -29   29.93    4.95
  -7   6 -29  283.80   18.17
  -7   6 -29  276.79   16.92
   7  -6 -29  268.23   16.17
   6   7 -29  306.21   19.96
   6   7 -29  259.59   15.87
  -6  -7 -29  338.64   20.51
  -6   7 -31   73.61    6.49
  -6   7 -31   86.05    8.63
   6  -7 -31   92.89    7.39
   6  -7 -31   81.28    6.94
   7   6 -31   83.16    7.13
   7   6 -31   69.15    7.71
  -7  -6 -31   97.42    8.45
  -7  -6 -31   87.25    7.13
  -7   6 -31  225.64   16.24
  -7   6 -31  173.89   11.75
   7  -6 -31  185.61   12.15
   6   7 -31  194.33   12.95
   6   7 -31  170.13   12.98
  -6  -7 -31  179.02   12.19
  -6   7 -33    0.61    2.74
  -6   7 -33    3.53    4.39
   6  -7 -33    1.34    2.53
   6  -7 -33    3.43    3.17
   7   6 -33    2.83    3.20
  -7  -6 -33    3.19    3.57
  -7  -6 -33    4.84    2.73
  -7   6 -33    0.51    2.51
  -7   6 -33    3.06    4.02
   7  -6 -33    1.33    2.08
   6   7 -33    2.31    2.90
   6   7 -33    0.94    2.46
  -6  -7 -33    1.46    2.36
  -6   7 -35    9.00    3.58
  -6   7 -35    9.01    2.79
   6  -7 -35    8.55    2.77
   6  -7 -35    8.89    2.81
   7   6 -35    9.77    4.77
   7   6 -35    9.59    3.10
  -7  -6 -35   11.96    2.84
  -7  -6 -35    9.00    2.99
  -7   6 -35    0.55    2.90
  -7   6 -35    0.17    2.69
   7  -6 -35    2.79    2.30
   7  -6 -35    1.79    2.28
   6   7 -35    0.66    3.50
   6   7 -35   -1.14    2.33
  -6  -7 -35    1.15    2.28
  -6  -7 -35    2.06    2.20
  -6   7 -37   -0.67    2.29
  -6   7 -37    0.26    2.00
   6  -7 -37    0.26    1.76
   6  -7 -37    0.26    1.94
   7   6 -37    0.12    1.81
   7   6 -37    1.60    3.30
  -7  -6 -37   -0.44    1.96
  -7  -6 -37   -1.17    2.15
  -7   6 -37   57.77    5.46
   7  -6 -37   62.79    6.10
   7  -6 -37   68.68    5.73
   6   7 -37   61.91    7.29
   6   7 -37   66.91    5.74
  -6  -7 -37   57.41    5.04
  -7   6 -39   21.58    4.41
   7   7   0   -0.27    1.63
  -7  -7   0    1.01    1.70
  -7   7   0    0.00    1.51
   7  -7   0    0.08    1.31
   7   7   2  297.57   17.52
  -7  -7   2  308.61   17.89
  -7   7  -2  288.76   16.54
   7  -7  -2  286.45   16.28
   7   7  -2  279.87   16.31
  -7  -7  -2  279.87   16.29
  -7   7   2  305.27   17.55
   7  -7   2  302.88   17.19
   7   7   4  218.37   13.36
  -7  -7   4  224.87   13.50
  -7   7  -4  212.30   12.47
   7   7  -4  198.35   12.11
  -7  -7  -4  213.50   12.91
  -7   7   4  200.92   12.09
   7   7   6   34.80    3.89
  -7  -7   6   43.12    4.04
  -7   7  -6   35.75    3.29
   7   7  -6   43.92    4.18
  -7  -7  -6   35.01    3.67
  -7   7   6   35.65    3.58
   7   7   8   32.66    3.95
  -7  -7   8   33.38    3.57
  -7   7  -8   31.55    3.05
   7  -7  -8   31.03    3.06
   7   7  -8   32.00    3.46
  -7  -7  -8   34.03    3.56
  -7   7   8   33.20    3.67
   7  -7   8   36.01    3.28
  -7  -7  10    3.76    1.91
  -7   7 -10    4.82    1.83
   7  -7 -10    5.79    1.65
   7   7 -10    3.28    2.05
  -7  -7 -10    5.37    2.21
  -7   7  10    4.60    2.02
   7  -7  10    3.72    1.58
  -7  -7  12  265.32   15.77
  -7   7 -12  263.27   15.34
   7  -7 -12  258.74   15.21
  -7  -7 -12  239.33   14.45
  -7   7  12  262.50   15.99
   7  -7  12  266.18   15.56
   7   7  14  357.53   21.73
  -7  -7  14  398.33   22.97
  -7   7 -14  388.92   22.10
   7  -7 -14  409.28   23.33
   7   7 -14  398.25   23.12
  -7  -7 -14  387.38   22.55
  -7   7  14  375.75   21.87
   7  -7  14  360.18   20.55
  -7  -7  16  244.63   14.91
  -7   7 -16  248.23   14.78
   7  -7 -16  236.08   14.16
  -7  -7 -16  257.80   15.70
  -7   7  16  217.26   13.62
   7  -7  16  248.06   14.67
   7   7  18  127.96    9.43
  -7  -7  18  137.63    9.47
  -7   7 -18  122.74    8.24
   7  -7 -18  130.27    8.62
   7   7 -18  140.37    9.42
  -7  -7 -18  132.58    9.10
  -7   7  18  125.31    8.89
   7  -7  18  119.07    8.00
   7   7  20   54.37    5.57
  -7  -7  20   61.87    5.47
  -7   7 -20   58.77    4.98
   7  -7 -20   57.26    5.06
   7   7 -20   67.67    5.66
  -7  -7 -20   62.48    5.91
  -7   7  20   61.86    5.56
   7  -7  20   56.51    4.76
   7   7  22    0.72    2.39
  -7  -7  22    0.07    1.79
  -7   7 -22    0.68    1.72
   7  -7 -22   -1.27    1.62
   7   7 -22    0.56    1.83
  -7  -7 -22   -0.76    2.09
  -7   7  22   -0.17    2.04
   7  -7  22    0.75    1.40
   7   7  24  305.36   18.68
  -7  -7  24  323.84   19.10
  -7   7 -24  370.28   22.56
  -7   7 -24  322.04   18.85
   7  -7 -24  318.45   18.72
   7   7 -24  332.22   19.55
  -7  -7 -24  319.64   19.18
  -7   7  24  351.72   21.44
  -7  -7  26   14.89    3.29
  -7   7 -26   13.19    3.69
  -7   7 -26   10.58    2.59
   7  -7 -26   15.26    3.01
   7   7 -26   12.57    3.10
  -7  -7 -26   16.20    3.63
  -7   7  26   16.57    3.95
   7   7  28   10.65    3.96
  -7   7 -28   10.74    3.56
  -7   7 -28    6.88    2.44
   7  -7 -28    8.11    2.27
   7   7 -28   12.48    3.03
   7   7 -28   12.47    4.62
  -7  -7 -28   13.24    3.38
   7   7  30   49.94    6.48
  -7   7 -30   44.27    4.81
  -7   7 -30   57.11    7.30
   7  -7 -30   46.03    4.58
   7  -7 -30   57.53    5.56
   7   7 -30   46.53    5.19
   7   7 -30   49.73    6.84
  -7  -7 -30   56.34    6.09
  -7   7 -32  110.68   10.73
   7   7 -32   96.74    8.10
  -7  -7 -32   90.92    8.94
  -7  -7 -32   88.70    7.55
  -7   7 -34    9.41    3.83
  -7   7 -34    9.92    3.38
   7  -7 -34    8.82    2.51
   7  -7 -34    7.13    2.60
   7   7 -34    4.31    3.97
   7   7 -34    7.62    2.95
  -7  -7 -34    8.55    2.87
  -7  -7 -34    9.62    2.78
  -7   7 -36   36.17    5.19
  -7   7 -36   32.31    4.14
   7  -7 -36   37.52    3.97
   7   7 -36   52.92    7.13
   7   7 -36   44.49    4.65
  -7  -7 -36   34.27    3.89
  -7  -7 -36   44.23    4.82
   0   8   0    7.49    2.03
   0  -8   0    5.19    1.76
   0   8  -2   28.12    3.02
   0  -8  -2   25.07    2.81
   0   8   2   30.56    3.37
   0  -8   2   28.33    3.05
   0   8  -4  134.21    8.58
   0  -8  -4  132.67    8.47
   0   8   4  145.16    9.33
   0  -8   4  126.59    8.19
  -8   0  -6  207.94   11.34
  -8   0  -6  222.73   12.23
   8   0  -6  217.00   11.88
   8   0  -6  213.24   11.81
   0   8  -6  227.78   13.48
   0  -8  -6  221.02   13.22
   0   8   6  209.13   12.71
   0  -8   6  199.55   11.91
  -8   0  -8    1.49    0.81
  -8   0  -8    1.72    0.94
   8   0  -8    1.98    1.12
   8   0  -8    2.31    0.90
   0   8  -8    1.78    1.56
   0  -8  -8    2.87    1.61
   0   8   8    2.20    1.94
   0  -8   8    1.26    1.58
  -8   0 -10   84.59    5.43
  -8   0 -10   92.81    5.72
   8   0 -10   98.54    6.11
   8   0 -10   98.02    6.45
   0   8 -10   93.06    6.53
   0  -8 -10   95.37    6.75
   0   8  10   90.41    6.72
   0  -8  10   93.15    6.59
  -8   0 -12    3.64    1.26
  -8   0 -12    4.13    1.60
   8   0 -12    4.92    1.82
   8   0 -12    4.89    1.42
   0   8 -12    3.57    1.90
   0  -8 -12    3.39    1.78
   0   8  12    2.85    2.02
   0  -8  12    2.96    1.70
  -8   0 -14   30.22    3.41
   8   0 -14   25.89    2.71
   8   0 -14   23.74    3.12
   0   8 -14   25.54    3.12
   0  -8 -14   21.43    2.99
   0   8  14   19.67    3.43
   0  -8  14   30.78    3.48
  -8   0 -16  626.29   34.43
   8   0 -16  643.74   36.19
   8   0 -16  648.78   35.58
   0   8 -16  598.40   33.55
   0  -8 -16  665.46   37.10
   0   8  16  661.35   37.70
   0  -8  16  642.63   35.76
  -8   0 -18  265.84   15.90
  -8   0 -18  281.49   16.39
   8   0 -18  259.34   15.04
   8   0 -18  280.29   16.95
   0   8 -18  290.73   17.24
   0  -8 -18  277.64   16.72
   0   8  18  294.75   18.40
   0  -8  18  287.31   17.12
  -8   0 -20    6.21    2.08
  -8   0 -20    7.77    2.36
   8   0 -20    5.99    2.03
   8   0 -20    2.55    2.34
   0   8 -20    6.13    2.22
   0  -8 -20    4.24    2.21
   0   8  20    7.10    3.22
   0  -8  20    3.95    2.19
  -8   0 -22   64.00    5.69
  -8   0 -22   62.22    5.11
   8   0 -22   62.12    6.03
   8   0 -22   60.61    4.99
   0   8 -22   64.81    5.44
   0  -8 -22   64.42    5.59
   0   8  22   59.64    5.98
   0  -8  22   67.47    5.83
  -8   0 -24    2.73    2.28
   8   0 -24    2.48    2.46
   0   8 -24    1.39    2.08
   0  -8 -24    2.95    2.40
   0   8  24    1.68    2.51
   0  -8  24    3.49    2.24
  -8   0 -26    1.55    1.92
   8   0 -26    0.32    1.79
   8   0 -26    1.82    2.35
   0   8 -26    0.10    2.13
   0  -8 -26   -1.61    2.30
   0   8  26    0.56    2.49
   0  -8  26    1.33    1.80
  -8   0 -28  219.91   13.88
  -8   0 -28  229.06   14.02
   8   0 -28  212.98   13.05
   8   0 -28  212.81   13.98
   0   8 -28  239.84   14.81
   0   8  28  232.32   14.93
  -8   0 -30    6.44    2.52
  -8   0 -30    5.95    2.81
   8   0 -30    4.99    2.26
   8   0 -30    7.34    2.89
   0   8 -30    7.01    2.46
   0  -8 -30    8.30    2.90
   0   8  30    9.84    3.28
   0  -8  30    5.96    2.41
  -8   0 -32   41.69    4.42
   8   0 -32   43.31    4.53
   8   0 -32   30.74    4.57
   0   8 -32   41.76    5.56
   0   8 -32   38.80    4.75
   0  -8 -32   50.08    5.39
   0   8  32   34.63    5.20
  -8   0 -34    0.92    3.27
  -8   0 -34    0.55    1.75
   8   0 -34   -0.25    2.04
   8   0 -34   -0.38    2.44
   0   8 -34    2.07    2.26
   0   8 -34    1.43    2.74
   0  -8 -34    1.19    2.31
   0   8  34    1.47    2.57
  -8   0 -36    3.37    2.17
   8   0 -36    3.16    2.45
   8   0 -36   -1.06    2.67
   0   8 -36    2.18    2.49
   0  -8 -36    3.82    2.33
  -8   0 -38    4.91    2.96
  -8   0 -38    2.53    2.83
   8   0 -38    3.81    3.67
   0   8 -38    4.36    2.64
   0   8 -38    5.24    4.54
   0  -8 -38    6.25    2.49
   0  -8 -38    7.29    3.85
  -8   0 -40   35.32    4.60
  -8   0 -40   39.00    5.25
   8   0 -40   30.50    4.88
   1   8   1  156.10    9.94
  -1  -8   1  144.22    9.11
  -1   8  -3  128.90    8.27
   1  -8  -3  135.92    8.60
   1   8   3  156.52   10.00
  -1  -8   3  151.56    9.50
   8   1  -3  122.32    6.77
   8   1  -3  127.62    7.19
  -8  -1  -3  134.89    7.46
   1   8  -3  177.23   11.03
  -1  -8  -3  149.43    9.39
  -1   8   3  151.82    9.69
  -1   8  -5  125.91    7.97
   1  -8  -5  128.13    8.22
   8   1  -5  140.02    8.09
   8   1  -5  123.60    6.97
  -8  -1  -5  125.48    7.05
  -8  -1  -5  134.81    7.53
  -1   8   5  127.53    8.34
   1  -8   5  129.67    8.25
  -1   8  -7  190.48   11.54
   1  -8  -7  184.92   11.33
   8   1  -7  201.18   11.59
   8   1  -7  193.22   10.85
  -8  -1  -7  181.42   10.18
  -8  -1  -7  175.34    9.96
  -8   1  -7  363.00   19.61
  -8   1  -7  370.45   20.15
   8  -1  -7  385.50   20.88
   8  -1  -7  376.01   20.49
   1   8  -7  396.11   22.49
  -1  -8  -7  451.63   25.61
  -1   8  -9   91.61    6.37
   1  -8  -9   83.79    6.07
   8   1  -9   93.49    6.17
   8   1  -9   89.55    5.56
  -8  -1  -9   84.57    5.37
  -8  -1  -9   87.93    5.44
  -1   8   9   82.01    6.21
   1  -8   9   92.38    6.49
   1   8  11   67.03    5.56
  -1  -8  11   57.18    4.67
  -8   1 -11   66.14    4.82
  -8   1 -11   61.24    4.13
   8  -1 -11   70.82    4.78
   8  -1 -11   63.33    4.61
   1   8 -11   60.96    4.94
  -1  -8 -11   68.57    5.39
   1   8  13    4.34    2.26
  -1  -8  13    2.56    1.81
  -8   1 -13    3.25    1.79
  -8   1 -13    3.30    1.38
   8  -1 -13    3.54    1.82
   1   8 -13    4.11    1.88
  -1  -8 -13    4.08    1.93
  -1   8 -15    5.16    1.95
   1  -8 -15    4.56    2.02
   8   1 -15    2.86    1.57
  -8  -1 -15    6.60    1.83
  -1   8  15    2.81    2.25
   1  -8  15    5.62    2.04
   1  -8 -17   15.92    2.73
   8   1 -17   15.81    2.78
   8   1 -17   17.20    2.40
  -8  -1 -17   11.67    2.13
  -8  -1 -17   13.19    2.53
  -8   1 -17 1011.02   54.78
  -8   1 -17 1089.71   59.77
   8  -1 -17 1149.59   62.67
   8  -1 -17 1119.65   60.54
  -1  -8 -17 1128.20   61.64
  -1   8 -19   50.46    4.45
   8   1 -19   57.17    5.22
   8   1 -19   61.17    4.77
  -8  -1 -19   49.52    4.58
  -8  -1 -19   56.21    4.60
  -8   1 -19 1102.54   59.80
  -8   1 -19  978.51   54.01
   8  -1 -19 1160.71   62.82
   8  -1 -19 1138.47   62.28
   1   8 -19 1128.20   61.53
  -1   8 -21    3.75    1.94
   1  -8 -21    2.91    1.92
   8   1 -21    2.90    1.85
   8   1 -21    2.92    2.25
  -8  -1 -21    3.70    2.32
  -8  -1 -21    3.32    1.87
  -1   8  21    1.90    2.52
   1  -8  21    2.83    1.96
  -1   8 -23   64.67    5.23
   1  -8 -23   70.29    5.72
  -1  -8  23   50.17    5.03
   8   1 -23   72.53    6.40
  -8  -1 -23   71.78    5.63
  -8  -1 -23   71.99    6.11
  -8   1 -23   40.47    3.94
  -8   1 -23   40.67    4.74
   8  -1 -23   46.69    4.34
   8  -1 -23   44.13    4.80
   1   8 -23   48.21    4.71
  -1  -8 -23   43.35    4.66
  -1   8  23   66.73    5.98
  -1   8 -25    9.88    2.58
   1  -8 -25   11.03    2.73
   8   1 -25   11.71    2.51
  -8  -1 -25    8.76    2.25
  -8  -1 -25    8.72    3.06
  -1   8  25   11.41    3.30
   1  -8  25    9.36    2.34
  -1   8 -27   17.62    3.80
   1  -8 -27   24.52    3.74
   8   1 -27   22.15    4.08
   8   1 -27   26.70    3.40
  -8  -1 -27   22.29    3.70
  -8  -1 -27   23.33    3.39
  -1   8  27   13.93    3.91
   1  -8  27   22.76    3.18
  -1   8 -29   37.24    4.15
   1  -8 -29   35.03    4.49
   8   1 -29   33.62    3.78
   8   1 -29   34.63    4.81
  -8  -1 -29   33.97    4.08
  -8  -1 -29   29.47    4.02
  -8   1 -29  248.31   15.58
  -8   1 -29  251.31   15.23
   8  -1 -29  239.24   14.42
   8  -1 -29  233.51   14.78
   1   8 -29  281.83   17.10
  -1  -8 -29  282.43   17.31
  -1   8 -31    3.06    2.33
  -1   8 -31    4.66    3.38
   1  -8 -31    5.28    2.62
   8   1 -31    3.82    3.22
   8   1 -31    5.73    2.23
  -8  -1 -31    4.95    3.18
  -8  -1 -31    4.20    2.68
  -8   1 -31  337.44   20.73
   8  -1 -31  291.59   18.12
   8  -1 -31  290.73   17.30
   1   8 -31  326.23   19.45
  -1   8 -33    5.11    3.27
  -1   8 -33    8.89    2.77
   8   1 -33    9.55    2.83
   8   1 -33    5.65    2.48
  -8  -1 -33    7.68    2.44
  -8  -1 -33   12.78    3.94
  -8   1 -33   39.88    5.19
  -8   1 -33   29.46    3.67
   8  -1 -33   29.12    3.84
   8  -1 -33   38.41    4.46
   1   8 -33   37.54    4.41
  -1   8 -35   15.17    3.23
  -1   8 -35   12.36    2.97
   1  -8 -35   14.01    3.00
   1  -8 -35   14.12    2.65
   8   1 -35   12.34    3.40
  -8  -1 -35   18.87    4.08
  -8  -1 -35   10.79    2.51
  -8   1 -35    1.40    3.09
  -8   1 -35    0.30    1.67
   8  -1 -35    1.22    2.20
   1   8 -35    2.59    2.69
   1   8 -35   -0.13    1.97
  -1  -8 -35    1.17    2.10
  -1   8 -37   23.42    5.17
  -1   8 -37   24.23    3.87
   1  -8 -37   28.34    4.04
   1  -8 -37   28.02    5.00
   8   1 -37   25.10    3.85
   8   1 -37   29.84    5.67
  -8  -1 -37   34.78    5.28
  -8  -1 -37   25.05    4.47
  -8   1 -37   86.22    8.04
  -8   1 -37   90.58    7.87
   8  -1 -37   92.29    7.57
   8  -1 -37   92.46    8.69
   1   8 -37   72.46    6.28
  -1  -8 -37   68.65    5.97
  -1  -8 -37   87.42    6.99
   8   1 -39    4.31    2.16
   8   1 -39    4.75    3.72
  -8  -1 -39    4.16    2.71
  -8  -1 -39    4.83    2.75
  -8   1 -39   88.87    7.29
   8  -1 -39   83.90    8.17
   8  -1 -39   77.49    6.27
   2   8   0  387.81   22.22
  -2  -8   0  331.88   18.99
  -2   8  -2   84.41    5.94
   2  -8  -2   67.02    4.93
   8   2  -2   66.87    4.04
  -8  -2  -2   76.33    4.49
   8   2   2   68.68    4.24
  -8  -2   2   72.25    4.32
  -2   8   2   67.81    5.18
   2  -8   2   89.90    6.22
   2   8   4   13.78    2.43
  -2  -8   4   15.05    2.38
   8  -2  -4   14.46    0.97
   2   8  -4   14.06    2.48
  -2  -8  -4   12.95    2.21
  -2   8  -6   94.77    6.43
   2  -8  -6  100.59    6.82
   2   8   6   77.86    5.87
   8   2  -6   94.52    5.74
  -8  -2  -6   85.44    5.31
  -8   2  -6   67.92    3.98
  -8   2  -6   68.35    4.15
   8  -2  -6   70.38    4.23
   8  -2  -6   69.64    4.12
   2   8  -6   73.16    5.48
  -2  -8  -6   82.96    6.01
   2  -8   6   83.27    5.76
  -2   8  -8 2432.61  130.10
   2  -8  -8 2394.11  128.22
   8   2  -8 2680.65  142.76
  -8  -2  -8 2412.93  128.56
  -8   2  -8 1121.36   59.96
  -8   2  -8 1124.78   60.38
   8  -2  -8 1170.11   62.56
   8  -2  -8 1101.69   58.98
   2   8  -8 1171.82   63.54
  -2  -8  -8 1101.69   59.85
  -2   8 -10   48.94    4.18
   2  -8 -10   66.17    5.18
   2   8  10   63.28    5.36
  -2  -8  10   50.85    4.36
   8   2 -10   58.29    4.60
   8   2 -10   68.62    4.83
  -8  -2 -10   59.94    4.49
   8   2  10   53.28    4.40
  -8   2 -10   56.26    3.79
  -8   2 -10   58.55    4.28
   8  -2 -10   59.25    4.20
   8  -2 -10   58.61    4.01
   2   8 -10   51.06    4.46
  -2  -8 -10   65.56    5.29
  -2   8  10   64.18    5.24
   2  -8  10   50.00    4.25
   2   8  12   63.71    5.43
  -2  -8  12   63.53    5.05
  -8   2 -12   68.15    5.10
  -8   2 -12   69.84    4.76
   8  -2 -12   70.40    4.81
   8  -2 -12   66.91    4.88
   2   8 -12   68.68    5.38
  -2  -8 -12   62.17    5.01
  -2   8 -14    3.07    1.77
   2  -8 -14    4.07    1.86
   8   2 -14    5.44    1.66
  -8  -2 -14    5.12    1.57
  -8  -2 -14    5.66    1.96
  -8   2 -14   32.07    3.59
   8  -2 -14   27.42    2.74
   8  -2 -14   28.59    3.13
   2   8 -14   23.75    3.05
  -2  -8 -14   29.40    3.42
  -2   8 -16  464.19   26.27
   2  -8 -16  453.00   25.73
   8   2 -16  454.11   25.32
   8   2 -16  473.52   27.02
  -8  -2 -16  459.49   25.78
  -8  -2 -16  469.24   26.47
  -8   2 -16  953.72   51.71
   8  -2 -16  994.77   54.23
   8  -2 -16  993.91   53.79
  -2  -8 -16 1036.68   56.80
  -2   8 -18   17.44    2.71
   2  -8 -18   10.38    2.37
  -2  -8  18   18.23    3.17
   8   2 -18   15.63    3.08
   8   2 -18   14.95    2.31
  -8  -2 -18   16.98    2.66
  -8  -2 -18   17.00    2.61
  -8   2 -18   28.21    3.12
  -8   2 -18   28.65    3.72
   8  -2 -18   22.99    2.74
   8  -2 -18   23.34    3.25
   2   8 -18   21.97    3.23
  -2  -8 -18   35.53    4.07
   2  -8  18   18.23    2.76
  -2   8 -20 1466.06   79.11
   2  -8 -20 1599.50   86.48
   2   8  20 1520.81   83.39
   8   2 -20 1669.63   90.58
   8   2 -20 1696.15   91.27
  -8  -2 -20 1605.48   86.48
  -8  -2 -20 1431.00   77.31
  -8   2 -20 1248.81   67.56
  -8   2 -20 1345.46   73.37
   8  -2 -20 1327.50   72.20
   8  -2 -20 1405.33   75.95
   2   8 -20 1344.61   73.06
  -2  -8 -20 1333.49   72.68
  -2   8  20 1588.38   86.30
   2  -8  20 1546.47   83.62
  -2   8 -22   73.63    5.60
   2  -8 -22   90.41    6.67
   8   2 -22   83.73    7.03
   8   2 -22   86.82    6.42
  -8  -2 -22   84.54    6.27
  -8  -2 -22   80.43    6.39
  -8   2 -22    8.77    2.26
  -8   2 -22   10.43    3.03
   8  -2 -22   10.18    2.40
   8  -2 -22    9.21    2.73
   2   8 -22   11.64    2.80
  -2  -8 -22    7.76    2.63
  -2   8 -24    2.83    2.02
   2  -8 -24    3.47    2.09
   8   2 -24    1.40    2.73
   8   2 -24    2.55    1.87
  -8  -2 -24    1.26    2.23
  -8  -2 -24    2.10    1.88
  -8   2 -24   73.90    6.79
   8  -2 -24   65.19    5.78
   8  -2 -24   69.60    5.65
   2   8 -24   77.98    6.40
  -2  -8 -24   81.08    6.88
  -2   8 -26   12.11    2.80
   2  -8 -26    9.40    2.73
  -2  -8  26    4.95    2.24
   8   2 -26   11.72    2.55
   8   2 -26   12.43    3.31
  -8  -2 -26   13.15    3.19
  -8  -2 -26   13.71    2.70
  -8   2 -26    7.81    2.42
  -8   2 -26    7.41    3.18
   8  -2 -26    4.34    2.56
   8  -2 -26    6.97    2.46
  -2  -8 -26   10.97    3.06
  -2   8  26    7.48    2.85
   2  -8  26   11.97    2.45
  -2   8 -28  572.82   32.35
  -2  -8  28  701.98   39.68
   8   2 -28  593.78   34.33
   8   2 -28  561.19   31.54
  -8  -2 -28  584.29   32.98
  -8  -2 -28  548.37   31.30
  -8   2 -28  700.27   39.88
  -8   2 -28  695.05   38.73
   8  -2 -28  663.74   37.41
   8  -2 -28  772.12   42.78
   2   8 -28  759.80   42.33
  -2   8 -30    2.81    2.13
   2  -8 -30    2.50    2.39
   2   8  30   16.88    3.91
   8   2 -30    1.94    2.85
  -8  -2 -30    5.59    3.10
  -8  -2 -30    4.14    2.29
  -8   2 -30   18.29    3.28
  -8   2 -30   21.00    3.99
   8  -2 -30   22.09    4.04
   8  -2 -30   16.70    3.11
   2   8 -30   21.68    3.58
  -2  -8 -30   16.32    3.40
  -2   8 -32  142.85   10.79
  -2   8 -32  144.13   10.19
   2  -8 -32  148.58   10.36
   8   2 -32  154.13   10.45
   8   2 -32  138.14   10.67
  -8  -2 -32  163.11   11.80
  -8  -2 -32  150.20   10.33
  -8   2 -32  190.06   12.39
   8  -2 -32  204.60   13.08
   8  -2 -32  182.02   12.41
   2   8 -32  190.74   13.64
  -2  -8 -32  196.30   12.71
  -2   8 -34   -0.98    2.20
  -2   8 -34    1.76    2.68
   2  -8 -34   -0.86    2.33
   2   8  34    0.26    2.20
   8   2 -34    1.91    2.63
   8   2 -34   -0.70    2.73
  -8  -2 -34    3.34    3.53
  -8  -2 -34    1.16    1.89
  -8   2 -34    0.63    3.16
  -8   2 -34   -0.78    1.67
   8  -2 -34    2.16    2.00
   8  -2 -34   -0.02    2.18
   2   8 -34    0.76    1.84
   2   8 -34    0.62    2.98
  -2  -8 -34   -0.11    1.86
  -2   8 -36   81.83    7.64
   2  -8 -36  106.83    8.11
   2  -8 -36   98.45    7.77
   8   2 -36  108.12    8.24
   8   2 -36   81.69    7.82
  -8  -2 -36  102.04    7.74
  -8  -2 -36   96.57    8.30
  -8   2 -36   71.00    5.93
   8  -2 -36   62.35    5.99
   2   8 -36   59.69    7.12
   2   8 -36   74.32    6.38
  -2  -8 -36   74.70    6.54
  -2  -8 -36   86.05    7.24
   2  -8 -38   -0.25    2.11
   2  -8 -38   -0.85    2.08
   8   2 -38   -1.28    1.93
  -8  -2 -38    2.24    2.67
  -8   2 -38    0.03    3.13
   8  -2 -38    1.24    2.38
   8  -2 -38   -0.80    2.81
   2   8 -38   -0.32    2.65
   2   8 -38    2.86    4.20
  -2  -8 -38    1.52    2.53
  -2  -8 -38    1.66    3.27
  -8   2 -40   99.22    8.36
  -8   2 -40   74.54    7.68
   3   8   1   66.75    5.23
  -3  -8   1   56.68    4.53
  -8   3   1   60.91    3.58
  -8   3  -1   61.93    3.63
   3   8  -1   59.84    4.83
  -3  -8  -1   58.69    4.62
  -3   8  -3    7.01    1.79
   3  -8  -3    6.95    1.76
   8   3  -3    6.88    1.44
  -8  -3  -3    6.47    1.29
   8   3   3    6.65    1.57
  -8  -3   3    6.98    1.32
  -3   8   3    5.47    1.75
   3  -8   3    7.78    1.82
  -3   8  -5   98.36    6.72
   3  -8  -5  103.67    6.92
   8   3  -5  108.29    6.70
  -8  -3  -5   94.34    5.91
   8   3   5   83.91    5.71
  -8  -3   5  101.70    6.25
  -3   8   5   94.60    6.57
   3  -8   5   81.85    5.61
  -3   8  -7  852.27   46.52
   3  -8  -7  865.61   47.23
   3   8   7 1017.01   55.57
   8   3  -7  836.87   45.21
  -8  -3  -7  779.22   42.18
   8   3   7  858.76   46.75
  -8  -3   7  907.52   48.94
  -8   3  -7  962.26   51.77
  -8   3  -7 1021.28   54.66
   8  -3  -7 1094.84   58.64
   8  -3  -7 1023.85   54.84
   3   8  -7 1042.67   56.68
  -3  -8  -7 1050.37   57.18
  -3   8   7  898.11   49.33
   3   8   9  145.07    9.67
  -3  -8   9  130.79    8.60
  -8   3  -9  150.12    9.10
  -8   3  -9  155.16    9.06
   8  -3  -9  140.45    8.33
   8  -3  -9  150.80    8.87
   3   8  -9  126.08    8.26
  -3  -8  -9  130.19    8.58
   3   8  11   13.69    2.77
  -3  -8  11   13.58    2.47
  -8   3 -11   15.63    2.41
  -8   3 -11   13.72    1.83
   8  -3 -11   17.53    2.21
   8  -3 -11   18.31    2.06
   3   8 -11   15.50    2.53
  -3  -8 -11   15.79    2.57
  -3   8 -13   44.45    4.03
   3  -8 -13   48.86    4.23
   8   3 -13   47.25    3.92
  -8   3 -13  104.10    7.38
   8  -3 -13   85.39    5.90
   3   8 -13   88.44    6.41
  -3  -8 -13   94.34    6.79
  -3   8 -15  193.48   11.95
   3  -8 -15  211.36   12.95
   8   3 -15  197.67   11.79
   8   3 -15  220.00   14.10
  -8  -3 -15  190.57   11.70
   8   3  15  180.90   11.56
  -3   8  15  189.71   12.23
   3  -8  15  179.45   11.11
   3   8  17   -0.31    2.33
  -3  -8  17    0.90    1.77
  -8   3 -17    0.88    1.74
  -8   3 -17    0.12    2.09
   8  -3 -17    1.05    1.36
   8  -3 -17    1.05    1.87
   3   8 -17    1.19    2.02
  -3  -8 -17    0.13    1.91
  -3   8 -19  606.70   33.63
   8   3 -19  715.33   39.37
   8   3 -19  669.13   37.66
  -8  -3 -19  614.91   34.13
  -8  -3 -19  557.60   31.07
  -8   3 -19  349.07   20.69
  -8   3 -19  360.44   20.69
   8  -3 -19  358.90   20.49
   8  -3 -19  369.59   21.52
   3   8 -19  356.50   20.77
  -3   8 -21  247.71   14.73
   3  -8 -21  253.52   15.20
   8   3 -21  259.85   15.38
   8   3 -21  269.26   16.71
  -8  -3 -21  240.70   14.46
  -8  -3 -21  267.89   15.89
  -8   3 -21   69.35    5.51
  -8   3 -21   64.75    5.72
   8  -3 -21   73.53    6.09
   8  -3 -21   82.75    6.17
   3   8 -21   77.85    6.30
  -3  -8 -21   72.70    6.21
  -3   8 -23    0.88    1.68
   3  -8 -23    1.01    1.97
   8   3 -23    2.27    1.73
   8   3 -23    0.73    2.54
  -8  -3 -23    0.33    1.75
  -8  -3 -23    2.24    2.01
  -3   8  23    0.76    2.13
   3  -8  23    1.70    1.70
  -3   8 -25   16.13    2.77
   3  -8 -25   11.70    2.71
   3   8  25   24.92    4.07
  -3  -8  25   22.36    3.49
   8   3 -25   13.68    2.54
   8   3 -25   11.36    3.03
  -8  -3 -25   16.76    3.09
  -8  -3 -25   13.52    2.45
  -8   3 -25   25.02    3.47
   8  -3 -25   17.64    3.87
   8  -3 -25   22.38    3.18
   3   8 -25   24.33    3.51
  -3  -8 -25   28.41    4.04
  -3   8 -27  159.35   10.72
   3  -8 -27  201.95   12.92
   3   8  27  206.05   13.63
   8   3 -27  163.88   11.40
   8   3 -27  167.22   10.74
  -8  -3 -27  173.29   11.16
  -8  -3 -27  164.22   10.91
  -8   3 -27  230.09   14.24
  -8   3 -27  229.49   15.06
   8  -3 -27  217.60   14.00
   8  -3 -27  234.62   14.40
   3   8 -27  234.03   14.54
  -3  -8 -27  249.51   15.84
  -3   8 -29  222.39   13.56
   3  -8 -29  259.25   15.87
   3   8  29  211.78   14.16
  -3  -8  29  234.37   14.76
   8   3 -29  219.14   13.57
   8   3 -29  243.86   15.99
  -8  -3 -29  258.31   15.91
  -8  -3 -29  261.05   15.76
  -8   3 -29  230.69   14.46
  -8   3 -29  226.24   14.90
   8  -3 -29  237.36   14.52
   8  -3 -29  253.18   16.18
   3   8 -29  241.30   15.05
  -3  -8 -29  253.95   15.90
  -3   8  29  238.73   15.23
   3  -8  29  234.20   14.38
  -3   8 -31  152.93   11.29
  -3   8 -31  141.73    9.63
   3  -8 -31  150.97   10.28
   8   3 -31  144.56   11.20
   8   3 -31  143.96    9.67
  -8  -3 -31  154.47   10.38
  -8   3 -31    1.07    2.11
  -8   3 -31    2.23    3.40
   8  -3 -31    1.49    2.27
   3   8 -31    1.48    2.24
  -3  -8 -31    2.20    2.54
  -3   8 -33   32.19    4.69
   8   3 -33   26.99    4.34
   8   3 -33   40.06    4.83
  -8  -3 -33   42.53    6.00
  -8  -3 -33   27.67    3.53
  -8   3 -33   76.42    7.98
  -8   3 -33   61.21    5.34
   8  -3 -33   54.47    5.30
   8  -3 -33   78.05    6.71
   3   8 -33   67.38    7.79
   3   8 -33   64.82    5.66
  -3  -8 -33   66.89    6.08
  -3   8 -35   22.33    3.59
  -3   8 -35   18.71    3.82
   3  -8 -35   22.46    3.58
   3  -8 -35   23.80    3.54
   8   3 -35   27.03    4.18
  -8  -3 -35   24.17    4.52
  -8  -3 -35   16.96    2.70
  -8   3 -35    9.79    3.62
   8  -3 -35    9.67    2.94
   8  -3 -35    6.55    2.74
   3   8 -35    8.68    2.81
   3   8 -35   11.13    3.36
  -3  -8 -35    7.01    2.50
  -3   8 -37   32.33    3.71
  -3   8 -37   32.83    4.79
   3  -8 -37   38.39    4.33
   3  -8 -37   31.42    4.14
   8   3 -37   41.41    6.45
   8   3 -37   29.06    3.95
  -8  -3 -37   35.63    4.17
  -8  -3 -37   45.62    5.44
  -8   3 -37   10.38    3.37
  -8   3 -37    8.31    2.96
   8  -3 -37   14.61    4.09
   8  -3 -37   11.15    3.09
   3   8 -37   12.51    3.39
   3   8 -37   10.44    4.61
  -3  -8 -37    9.47    2.77
  -3  -8 -37    9.13    3.20
   8   3 -39   21.08    3.48
   8   3 -39   19.50    4.02
  -8  -3 -39   25.53    3.80
  -8  -3 -39   30.24    4.05
  -8   3 -39    1.33    2.52
  -8   3 -39   -0.55    2.87
   8  -3 -39    2.12    2.34
   8  -3 -39    1.54    2.52
   8   4   0   96.14    6.27
  -8  -4   0   91.09    5.77
  -4   8   0   89.98    6.40
   4  -8   0   86.48    5.95
  -4   8  -2  178.59   11.01
   4  -8  -2  181.07   10.96
   8   4  -2  183.98   10.89
  -8  -4  -2  181.25   10.59
   8   4   2  193.56   11.50
  -8  -4   2  199.47   11.60
  -4   8   2  191.43   11.80
   4  -8   2  177.05   10.80
   4   8   4  119.41    8.09
  -4  -8   4  145.58    9.25
  -8   4   4  126.94    7.51
   8  -4   4  123.86    7.10
  -8   4  -4  126.59    7.35
   8  -4  -4  129.42    7.41
   4   8  -4  149.86    9.70
  -4   8  -6  382.25   21.73
   4  -8  -6  356.42   20.25
   8   4  -6  378.06   21.10
  -8  -4  -6  382.08   21.38
   8   4   6  397.14   22.53
  -8  -4   6  430.93   23.96
  -4   8   6  395.08   22.66
   4  -8   6  355.39   20.20
  -4   8  -8    2.96    1.70
   4  -8  -8    3.29    1.85
  -8  -4  -8    3.07    1.57
  -8  -4   8    2.12    1.49
  -4   8   8    3.90    1.98
   4  -8   8    3.93    1.67
  -4   8 -10    2.40    1.74
   4  -8 -10    0.80    1.42
   8   4 -10    2.54    1.52
  -8  -4 -10    1.70    1.57
   8   4  10    0.94    1.80
  -8  -4  10    2.52    1.64
  -4   8  10    2.23    1.93
   4  -8  10    2.20    1.57
  -4   8 -12   67.01    5.23
   4  -8 -12   58.25    4.72
   8   4 -12   65.63    4.95
   8   4  12   57.03    4.89
  -8  -4  12   66.54    5.23
  -4   8  12   60.65    5.38
   4  -8  12   63.93    4.98
  -4   8 -14  361.98   20.85
   4  -8 -14  392.09   22.44
   8   4 -14  385.76   21.89
  -8  -4 -14  350.53   20.26
   8   4  14  357.96   21.00
  -8  -4  14  402.78   22.88
  -4   8  14  381.82   22.45
   4  -8  14  329.23   19.03
  -4   8 -16  318.87   18.67
   4  -8 -16  317.42   18.57
   8   4 -16  303.39   17.57
  -8  -4 -16  292.10   17.06
  -8   4 -16    3.33    1.75
  -8   4 -16    4.79    2.19
   8  -4 -16    5.18    1.87
   8  -4 -16    5.28    1.68
   4   8 -16    5.56    2.35
  -4  -8 -16    2.56    2.08
  -4   8 -18    0.58    1.67
   4  -8 -18    4.09    1.87
   8   4 -18    3.25    1.83
  -8  -4 -18    1.52    1.81
   8   4  18    0.99    2.42
  -8  -4  18    2.89    1.64
  -4   8  18    2.95    2.42
   4  -8  18    0.15    1.67
  -4   8 -20  269.26   15.86
   4  -8 -20  290.82   17.21
   8   4 -20  285.77   16.65
   8   4 -20  320.76   19.54
  -8  -4 -20  266.27   15.83
  -8   4 -20   69.53    5.36
  -8   4 -20   70.86    6.07
   8  -4 -20   63.71    5.32
   8  -4 -20   70.82    5.47
   4   8 -20   68.20    5.78
  -4  -8 -20   68.85    6.05
  -4   8 -22   41.30    3.93
   4  -8 -22   46.60    4.34
   4   8  22   42.09    5.07
  -4  -8  22   47.98    4.98
   8   4 -22   49.75    4.40
   8   4 -22   49.58    5.48
  -8  -4 -22   41.65    4.15
  -8   4 -22   43.91    4.26
  -8   4 -22   45.33    5.01
   8  -4 -22   47.96    4.72
   4   8 -22   52.64    5.10
  -4  -8 -22   52.40    5.53
  -4   8  22   43.35    4.48
   4  -8  22   42.83    4.09
  -4   8 -24   17.29    2.95
   4  -8 -24   20.36    3.05
   8   4 -24   20.64    3.75
   8   4 -24   20.23    2.95
  -8  -4 -24   20.93    3.28
  -8  -4 -24   19.54    2.79
  -8   4 -24    4.94    2.27
  -8   4 -24    3.36    2.76
   8  -4 -24    6.24    2.01
   4   8 -24    4.88    2.33
  -4  -8 -24    4.37    2.68
  -4   8 -26   42.07    4.71
   4  -8 -26   61.40    5.33
  -4  -8  26   47.60    4.80
   8   4 -26   42.78    4.93
   8   4 -26   56.20    4.89
  -8  -4 -26   48.71    4.45
  -8  -4 -26   46.33    4.71
  -8   4 -26   50.70    5.63
  -8   4 -26   52.23    5.08
   8  -4 -26   48.10    4.43
   8  -4 -26   46.98    4.86
   4   8 -26   47.24    4.92
  -4  -8 -26   51.79    5.33
   4  -8  26   39.97    3.91
   4   8  28    6.21    2.61
  -4  -8  28    6.57    2.42
  -8   4 -28    5.84    2.58
  -8   4 -28    8.69    2.65
   8  -4 -28    7.04    2.55
   8  -4 -28    6.29    2.08
   4   8 -28    7.93    2.58
  -4  -8 -28    7.19    2.82
  -4   8 -30   24.94    3.43
  -4   8 -30   32.63    4.95
   8   4 -30   29.10    3.76
  -8  -4 -30   29.83    3.73
  -8   4 -30   13.45    3.84
   8  -4 -30    9.99    2.49
   8  -4 -30    9.73    2.82
   4   8 -30   10.36    2.75
  -4  -8 -30   10.05    2.93
  -4   8  30   25.11    3.99
  -4   8 -32   65.43    7.75
   4  -8 -32   64.84    6.29
   8   4 -32   58.55    6.03
  -8  -4 -32   52.75    5.12
  -8  -4 -32   73.11    7.53
  -8   4 -32    0.22    1.92
  -8   4 -32   -1.23    3.47
   8  -4 -32    0.24    1.90
   8  -4 -32   -0.27    2.23
   4   8 -32    0.14    2.21
  -4  -8 -32   -1.20    2.64
  -4   8 -34   42.34    4.94
  -4   8 -34   43.08    5.86
   4  -8 -34   46.88    4.97
   4  -8 -34   51.53    5.23
   8   4 -34   37.20    5.91
   8   4 -34   62.99    7.00
  -8  -4 -34   42.64    4.74
  -8  -4 -34   58.63    6.38
  -8   4 -34   69.81    6.09
   8  -4 -34   77.79    6.49
   4   8 -34   77.67    7.64
   4   8 -34   93.92    7.25
  -4   8 -36    1.72    2.65
  -4   8 -36    0.96    1.78
   4  -8 -36    2.14    1.97
   8   4 -36    1.49    3.42
   8   4 -36    3.57    2.44
  -8  -4 -36    2.75    2.44
  -8  -4 -36    2.88    2.71
  -8   4 -36   11.72    3.44
  -8   4 -36    9.44    3.11
   8  -4 -36    8.53    3.26
   4   8 -36    2.77    3.37
   4   8 -36    8.10    2.55
  -4  -8 -36    8.34    2.48
  -4  -8 -36   10.10    3.30
  -4   8 -38    1.19    2.64
   4  -8 -38    1.54    1.71
   8   4 -38    1.42    1.86
   8   4 -38    2.53    3.30
  -8  -4 -38    2.90    2.24
  -8  -4 -38    1.89    2.05
   8  -4 -38   27.07    3.81
   8  -4 -38   25.70    4.44
  -4  -8 -38   16.80    3.45
   5   8   1  126.68    8.55
  -5  -8   1  148.58    9.43
  -8   5   1  139.17    8.28
   8  -5   1  143.79    8.30
  -8   5  -1  137.97    8.17
   8  -5  -1  129.07    7.47
   5   8  -1  145.93    9.42
  -5  -8  -1  125.82    8.17
   5  -8  -3 1260.79   67.98
   5   8   3 1010.16   55.00
  -5  -8   3 1160.71   62.95
  -8   5   3 1123.07   60.49
   8  -5   3 1017.01   54.49
  -8   5  -3 1123.93   60.34
   8  -5  -3 1076.02   57.65
   5   8  -3 1032.41   56.25
  -5  -8  -3 1065.76   57.86
   5  -8   3 1261.64   68.03
  -5   8  -5   65.72    5.04
   5  -8  -5   84.71    5.95
   8   5  -5   73.73    5.28
  -8  -5  -5   78.37    5.56
   8   5   5   71.98    5.47
  -8  -5   5   89.81    6.20
  -5   8   5   92.29    6.68
   5  -8   5   72.05    5.28
  -5   8  -7    1.90    1.74
   5  -8  -7    3.42    1.74
   8   5  -7   -0.01    1.45
  -8  -5  -7    4.23    1.76
   8   5   7    2.75    1.97
  -8  -5   7    0.73    1.60
  -5   8   7    1.79    1.96
   5  -8   7   -0.11    1.45
  -5   8  -9  707.37   39.00
   5  -8  -9  597.72   33.02
   5   8   9  704.81   39.28
  -5  -8   9  733.72   40.51
   8  -5   9  735.26   39.92
   8   5  -9  631.50   34.71
   8   5   9  592.24   33.21
   8  -5  -9  689.84   37.52
   5   8  -9  726.70   40.18
  -5  -8  -9  739.62   40.77
  -5   8   9  635.35   35.51
   5  -8   9  658.70   36.36
   5   8  11  121.38    8.48
  -5  -8  11  126.08    8.47
  -8   5  11  131.13    8.65
   8  -5  11  135.32    8.34
  -8   5 -11  133.18    8.29
   8  -5 -11  132.75    8.28
   5   8 -11  121.03    8.14
  -5  -8 -11  124.03    8.33
   5  -8 -13   18.94    2.79
   8   5 -13   18.18    2.68
  -8  -5 -13   20.66    2.81
   8   5  13   19.68    3.08
  -8  -5  13   18.68    2.66
  -5   8  13   14.54    3.06
   5  -8  13   26.77    3.12
  -5  -8  15   52.62    4.77
  -8   5  15   53.87    4.93
  -8   5 -15   44.13    3.76
   8  -5 -15   50.18    4.05
  -5  -8 -15   50.11    4.78
   5  -8 -17    5.97    2.11
   8   5 -17    7.24    2.12
  -8  -5 -17    5.90    2.16
   8   5  17    6.68    2.91
  -8  -5  17    4.01    1.79
   5  -8  17    3.74    1.84
  -5   8 -19    5.34    2.00
   8   5 -19    6.91    2.27
  -8  -5 -19    6.72    2.35
   8   5  19    5.82    2.71
  -8  -5  19    7.25    2.21
  -5   8  19    5.43    2.37
  -5   8 -21    2.73    1.81
   8   5 -21    4.17    1.99
  -8  -5 -21    3.82    2.32
   8   5  21    1.58    2.42
  -8  -5  21    0.72    1.87
  -5   8  21    3.81    2.13
   5  -8  21    1.70    1.93
   5   8  23    4.51    2.72
  -5  -8  23    4.27    2.19
  -8   5 -23    4.00    2.42
  -8   5 -23    4.36    2.11
   8  -5 -23    4.72    1.82
   5   8 -23    4.81    2.19
  -5  -8 -23    5.05    2.51
  -5   8 -25    4.84    2.22
   5  -8 -25    7.36    2.16
  -5  -8  25    4.78    2.26
   8   5 -25    7.67    3.42
   8   5 -25    5.46    2.07
  -8  -5 -25    4.82    2.46
  -8   5 -25    5.26    2.68
  -8   5 -25    4.80    2.20
   8  -5 -25    6.43    2.40
   8  -5 -25    6.70    2.01
  -5  -8 -25    4.62    2.64
  -5   8  25    7.00    2.67
   5  -8  25    4.96    1.83
  -5   8 -27   34.09    4.12
   5  -8 -27   31.22    4.28
   8   5 -27   29.61    4.77
   8   5 -27   26.85    3.42
  -8  -5 -27   35.86    4.27
  -8  -5 -27   37.46    4.21
  -8   5 -27  142.25    9.61
  -8   5 -27  131.64    9.55
   8  -5 -27  126.17    8.41
   8  -5 -27  128.48    9.05
   5   8 -27  116.84    8.25
  -5   8 -29    3.90    3.09
  -5   8 -29    3.13    2.13
   5  -8 -29    1.64    2.30
   8   5 -29    1.67    2.22
  -8  -5 -29    1.57    2.97
  -8  -5 -29    2.33    2.00
  -8   5 -29   39.03    5.26
   8  -5 -29   41.13    4.48
   5   8 -29   33.56    3.84
  -5  -8 -29   38.64    4.64
  -5   8 -31   24.39    4.72
  -5   8 -31   22.75    3.53
   5  -8 -31   24.45    3.88
   8   5 -31   32.56    4.69
   8   5 -31   21.92    4.36
  -8  -5 -31   39.29    6.05
  -8  -5 -31   27.17    3.81
  -8   5 -31   47.11    6.27
  -8   5 -31   41.05    4.52
   8  -5 -31   52.45    5.11
   8  -5 -31   34.09    4.11
  -5  -8 -31   51.71    5.60
  -5   8 -33   62.42    5.73
  -5   8 -33   80.92    9.39
   5  -8 -33   88.19    7.35
   5  -8 -33   71.62    6.21
   8   5 -33   62.43    7.87
  -8   5 -33    6.00    3.48
  -8   5 -33    3.74    2.21
   8  -5 -33    5.51    2.69
   8  -5 -33    4.40    2.02
   5   8 -33    5.73    2.52
   5   8 -33    3.77    3.63
  -5  -8 -33    6.85    3.16
  -5   8 -35    0.65    2.65
  -5   8 -35   -0.44    2.00
   5  -8 -35    0.63    2.09
   8   5 -35    1.11    2.43
   8   5 -35   -2.05    3.12
  -8  -5 -35   -2.13    2.66
  -8  -5 -35    0.85    2.67
  -8   5 -35    6.36    2.71
  -8   5 -35    7.80    3.30
   8  -5 -35    4.25    2.34
   8  -5 -35    6.66    2.53
   5   8 -35    3.80    3.08
   5   8 -35    4.80    2.54
  -5  -8 -35    5.62    2.18
  -5  -8 -35    5.48    2.36
  -5   8 -37   23.03    3.31
  -5   8 -37   19.92    3.87
   5  -8 -37   20.68    3.20
   5  -8 -37   22.56    3.19
   8   5 -37   19.09    2.90
   8   5 -37   27.88    5.03
  -8  -5 -37   23.10    3.73
  -8  -5 -37   26.11    3.79
  -8   5 -37    4.07    3.48
  -8   5 -37    1.98    2.66
   8  -5 -37    7.14    2.54
   5   8 -37    4.58    2.91
  -5  -8 -37    2.46    1.89
  -5  -8 -37    5.27    2.10
  -8   5 -39   36.91    5.33
  -8   6   0   46.13    3.67
   8  -6   0   46.05    3.47
   6   8   0   46.69    4.26
  -6  -8   0   50.32    4.39
   6   8   2   12.43    2.43
  -6  -8   2   15.48    2.68
  -8   6   2   13.22    2.11
   8  -6   2   14.92    1.90
  -8   6  -2   15.68    2.01
   8  -6  -2   18.90    2.12
   6   8  -2   14.12    2.46
  -6  -8  -2   14.46    2.46
   6   8   4   11.34    2.57
  -6  -8   4    8.58    2.15
  -8   6   4    9.34    2.00
   8  -6   4   11.41    1.79
  -8   6  -4    9.43    1.70
   8  -6  -4    8.74    1.61
   6   8  -4    9.30    2.16
  -6  -8  -4    9.65    2.27
  -6   8  -6    3.89    1.74
   6   8   6    9.03    2.41
  -6  -8   6    9.61    2.33
   8  -6   6    9.87    1.77
   8   6  -6    6.02    2.15
  -8  -6  -6    5.96    1.96
   8   6   6    4.28    2.07
  -8  -6   6    4.72    1.93
   8  -6  -6    8.35    1.65
   6   8  -6    7.60    2.29
  -6  -8  -6   10.68    2.39
  -6   8   6    4.02    2.08
   6  -8   6    2.64    1.75
   6   8   8  175.60   11.33
  -6  -8   8  179.88   11.44
  -8   6   8  181.25   11.38
   8  -6   8  170.90   10.19
  -8   6  -8  164.48    9.91
   8  -6  -8  170.98   10.21
   6   8  -8  165.33   10.42
  -6  -8  -8  178.08   11.15
  -6   8 -10   17.38    2.74
   6  -8 -10   26.52    2.97
   8   6 -10   23.09    2.82
  -8  -6 -10   17.69    2.84
   8   6  10   13.70    2.87
  -8  -6  10   24.33    2.94
  -6   8  10   25.66    3.48
   6  -8  10   16.65    2.48
   6   8  12    0.33    2.21
  -6  -8  12   -0.04    1.80
  -8   6  12    0.45    1.82
   8  -6  12    0.46    1.32
  -8   6 -12    1.65    1.67
   8  -6 -12    2.13    1.59
   6   8 -12    0.28    1.77
  -6  -8 -12    1.34    1.78
  -6   8 -14    0.94    1.89
   6  -8 -14    1.21    1.92
   8   6 -14    2.05    1.94
  -8  -6 -14    0.05    1.93
   8   6  14    0.19    2.49
  -8  -6  14    0.79    1.67
  -6   8  14    0.50    2.13
   6  -8  14    2.57    1.73
  -6   8 -16   29.86    3.47
   6  -8 -16   32.48    3.64
   8   6 -16   29.07    3.40
  -8  -6 -16   27.56    3.54
   8   6  16   27.55    3.97
  -8  -6  16   32.10    3.59
  -6   8  16   29.68    4.08
   6  -8  16   29.10    3.36
  -6   8 -18    6.75    2.16
   6  -8 -18    5.25    2.04
   6   8  18    8.63    3.62
  -6  -8  18    9.04    2.83
  -8   6  18    9.58    2.60
  -8  -6 -18    7.24    2.47
  -8  -6  18    6.46    2.19
  -8   6 -18    9.01    2.19
   8  -6 -18    9.31    2.12
   6   8 -18    9.03    2.48
  -6   8  18    5.41    2.32
   6  -8  18    6.38    2.14
  -6   8 -20  169.18   10.80
   6  -8 -20  169.44   10.87
   6   8  20  203.83   13.36
   8   6 -20  175.09   11.26
  -8  -6 -20  174.66   12.04
   8   6  20  181.25   12.41
  -8   6 -20  194.93   12.86
  -8   6 -20  191.43   12.06
   8  -6 -20  192.79   12.09
   6   8 -20  189.03   12.00
  -6  -8 -20  212.81   13.54
   6  -8  20  160.03   10.20
  -6   8 -22    2.12    1.70
   6  -8 -22    1.33    1.65
   8   6 -22    2.06    1.86
  -8  -6 -22    2.67    2.25
   8   6  22    1.06    2.24
  -8  -6  22    1.77    1.74
  -6   8  22    1.59    2.03
   6  -8  22    1.50    1.47
  -6   8 -24   30.42    3.67
   6  -8 -24   26.49    3.20
   8   6 -24   31.84    3.80
  -8  -6 -24   30.07    3.91
  -8   6 -24   10.80    2.55
  -8   6 -24   10.54    2.98
   8  -6 -24   11.99    2.42
   8  -6 -24   13.10    2.71
  -6  -8 -24    9.55    2.88
   6  -8 -26    0.45    2.04
   8   6 -26   -1.02    1.95
   8   6 -26    1.53    3.62
  -8  -6 -26   -1.40    2.07
  -8   6 -26  166.02   11.11
  -8   6 -26  192.45   12.14
   8  -6 -26  173.03   11.17
   8  -6 -26  186.72   11.75
   6   8 -26  185.27   11.87
  -6   8 -28   34.23    4.06
  -6   8 -28   40.86    5.68
   6  -8 -28   32.49    3.99
   6   8  28   27.53    4.30
  -6  -8  28   23.20    3.59
   8   6 -28   34.25    4.14
  -8  -6 -28   34.92    4.29
  -8   6 -28   25.03    4.41
   8  -6 -28   26.67    3.73
   6   8 -28   24.57    3.47
  -6  -8 -28   31.85    4.43
  -6   8  28   34.44    4.82
  -6   8 -30    1.87    2.18
  -6   8 -30    2.25    3.88
   6  -8 -30    0.57    2.05
   6   8  30    1.27    3.31
   8   6 -30    3.46    2.68
   8   6 -30    4.69    2.75
  -8  -6 -30   -0.76    3.79
  -8  -6 -30    2.05    2.15
  -8   6 -30    1.92    3.13
  -8   6 -30    0.69    2.02
   8  -6 -30   -0.02    1.89
   8  -6 -30    1.53    2.09
   6   8 -30    1.84    3.42
   6   8 -30    0.49    2.63
  -6   8 -32    1.17    2.25
  -6   8 -32    1.30    3.85
   6  -8 -32    0.24    2.75
   8   6 -32   -1.29    3.12
   8   6 -32    0.07    3.74
  -8  -6 -32    2.72    3.44
  -8   6 -32   17.56    3.03
  -8   6 -32   25.62    4.91
   8  -6 -32   21.20    3.39
   8  -6 -32   11.97    2.21
   6   8 -32   17.51    4.30
   6   8 -32   20.10    3.50
  -6  -8 -32   31.52    6.06
  -6   8 -34    0.70    2.88
  -6   8 -34   -0.53    2.22
   6  -8 -34   -0.19    2.11
   6  -8 -34    1.06    2.03
   8   6 -34    2.97    4.25
   8   6 -34    1.22    2.42
  -8  -6 -34    0.32    2.82
  -8  -6 -34    0.90    2.54
  -8   6 -34   98.36    8.24
  -8   6 -34  105.46    7.94
   8  -6 -34   98.02    7.27
   8  -6 -34  122.74    8.76
   6   8 -34   90.24    8.40
  -6  -8 -34  124.03    8.90
  -6   8 -36   29.97    4.51
  -6   8 -36   34.17    4.31
   6  -8 -36   31.98    3.90
   6  -8 -36   30.18    3.52
   8   6 -36   27.60    3.56
   8   6 -36   34.14    6.02
  -8  -6 -36   41.10    4.65
  -8   6 -36   22.16    4.44
   8  -6 -36   23.30    3.90
   8  -6 -36   23.43    3.60
   6   8 -36   14.57    3.99
   6   8 -36   17.92    3.22
  -6  -8 -36   22.38    3.36
  -6  -8 -36   18.73    3.11
  -8  -6 -38    0.78    2.48
  -8   6 -38   17.33    3.67
   8  -6 -38   12.02    2.63
   7   8   1  210.67   13.10
  -7  -8   1  215.89   13.22
  -8   7   1  208.71   12.45
   8  -7   1  220.08   12.78
  -8   7  -1  204.17   12.13
   8  -7  -1  218.88   12.73
   7   8  -1  209.48   13.04
  -7  -8  -1  223.93   13.59
  -7   8  -3   44.17    3.87
   7  -8  -3   52.07    4.11
   8   7  -3   48.54    4.25
  -8  -7  -3   40.52    3.88
   8   7   3   44.08    4.26
  -8  -7   3   53.01    4.51
  -7   8   3   55.79    4.75
   7  -8   3   49.26    4.03
   7   8   5  196.04   12.83
  -7  -8   5  180.65   11.48
  -8   7   5  159.43    9.99
  -8   7  -5  175.60   10.57
   7   8  -5  162.43   10.62
  -7  -8  -5  189.63   11.78
  -7   8  -7  302.36   17.47
   7  -8  -7  291.93   16.77
   8   7  -7  300.40   17.71
  -8  -7  -7  276.62   16.23
   8   7   7  284.23   16.89
  -8  -7   7  297.75   17.41
  -7   8   7  287.82   16.95
   7  -8   7  286.71   16.47
  -7  -8   9    1.91    1.85
  -8   7   9    2.00    1.92
   8  -7   9    1.32    1.43
  -8   7  -9    1.18    1.66
   8  -7  -9    1.20    1.42
  -7  -8  -9   -0.23    1.73
  -7   8 -11  134.38    8.64
   7  -8 -11  145.93    9.26
   8   7 -11  135.66    8.97
  -8  -7 -11  134.21    8.93
   8   7  11  135.75    9.56
  -8  -7  11  140.62    9.27
  -7   8  11  150.89   10.15
   7  -8  11  134.89    8.67
  -7  -8  13  447.86   25.69
  -8   7  13  416.56   24.04
   8  -7  13  449.66   25.20
   8   7  13  722.68   40.98
  -8  -7  13  726.19   40.21
  -7   8  13  764.08   42.89
   7  -8  13  671.44   37.04
  -7   8 -15   47.10    4.34
   7  -8 -15   41.44    3.90
   8   7 -15   35.17    4.27
  -8  -7 -15   43.50    4.38
   8   7  15   53.99    6.03
  -8  -7  15   40.35    4.18
  -7   8  15   38.60    4.35
   7  -8  15   47.44    4.28
   7   8  17   47.28    5.74
  -7  -8  17   31.37    4.10
  -8   7  17   34.48    4.15
   8  -7  17   44.40    4.06
  -8   7 -17   45.30    4.33
   8  -7 -17   37.23    3.74
   7   8 -17   39.70    4.14
   7   8  19    2.48    2.54
  -7  -8  19    3.09    2.20
   8  -7  19    4.95    1.90
   8  -7 -19    5.80    2.22
   7   8 -19    4.86    2.18
  -7  -8 -19    4.14    2.16
  -7   8 -21  232.74   14.06
   7  -8 -21  230.86   13.99
  -8   7  21  187.49   12.77
   8   7 -21  226.24   13.71
  -8  -7 -21  251.56   15.54
   8   7  21  208.79   13.38
  -8   7 -21  162.77   10.40
   8  -7 -21  162.68   10.66
  -7  -8 -21  181.93   11.75
  -7   8  21  196.39   12.45
   7  -8  21  200.92   12.21
  -7   8 -23   33.25    3.76
   7  -8 -23   30.02    3.31
   8   7 -23   35.17    3.89
  -8  -7 -23   35.04    4.21
   8   7  23   30.35    4.29
  -8  -7  23   32.03    3.92
  -7   8  23   33.45    4.44
   7  -8  23   32.54    3.55
  -7   8 -25   81.49    6.39
  -7   8 -25   97.68    8.51
   7  -8 -25   92.98    7.10
  -8  -7 -25   99.56    8.12
  -8   7 -25  179.11   11.40
  -8   7 -25  192.79   12.98
   8  -7 -25  172.78   11.10
   8  -7 -25  178.42   11.33
   7   8 -25  185.61   11.92
  -7   8 -27   14.27    2.81
   8   7 -27   16.35    4.49
   8   7 -27   15.84    3.18
   8   7  27   13.95    3.86
  -7   8  27   12.74    3.37
  -7   8 -29    1.39    2.10
  -7   8 -29    2.10    4.02
   7  -8 -29    0.03    1.42
   7  -8 -29   -0.87    1.92
   7   8  29    8.44    4.27
   8   7 -29   -0.88    2.97
   8   7 -29    0.71    2.52
  -8  -7 -29    0.66    3.81
   8   7  29   -1.60    3.41
  -8   7 -29    7.52    3.61
  -8   7 -29    4.12    1.96
   8  -7 -29    7.47    2.20
   8  -7 -29    8.39    2.74
   7   8 -29    7.61    4.26
   7   8 -29    7.09    2.96
  -7  -8 -29    9.73    3.53
  -7   8 -31    5.86    3.72
   7  -8 -31    4.60    2.09
   7  -8 -31   10.14    3.70
   8   7 -31    2.85    3.50
   8   7 -31    7.50    3.44
  -8  -7 -31    7.14    4.07
  -8   7 -31   25.34    3.09
   8  -7 -31   26.86    3.07
   7   8 -31   36.66    6.02
  -7   8 -33   27.90    4.41
  -7   8 -33   33.44    5.78
   7  -8 -33   30.13    3.96
   7  -8 -33   29.48    3.95
   8   7 -33   32.91    6.29
   8   7 -33   33.43    4.53
  -8  -7 -33   30.13    4.90
  -8  -7 -33   32.73    4.84
  -8   7 -33  104.01    7.67
  -8   7 -33  108.46    8.99
   8  -7 -33  102.98    7.49
   8  -7 -33  133.69    9.31
   7   8 -33  110.85    9.85
   7   8 -33  116.59    8.74
  -7  -8 -33  134.63    9.56
  -7   8 -35   82.46    6.93
   7  -8 -35   76.70    6.41
   7  -8 -35   79.05    6.12
   8   7 -35   90.58   10.00
   8   7 -35   79.68    6.39
  -8  -7 -35   89.21    7.14
  -8   7 -35   58.85    6.68
   8  -7 -35   58.51    5.81
   8  -7 -35   56.66    5.38
   7   8 -35   55.58    5.30
   7   8 -35   61.69    7.48
  -7  -8 -35   62.47    5.93
  -7  -8 -35   55.83    5.31
  -7   8 -37    6.03    3.03
  -8  -7 -37    5.70    3.04
  -8   7 -37   22.50    3.45
  -8   7 -37   15.96    3.78
   8  -7 -37   24.39    3.32
   8   8   0  203.06   12.68
  -8  -8   0  226.33   13.70
  -8   8   0  234.20   13.90
   8  -8   0  245.57   14.23
   8   8   2  434.86   24.97
  -8  -8   2  398.51   22.70
  -8   8  -2  380.37   21.49
   8  -8  -2  403.72   22.60
   8   8  -2  417.67   24.04
  -8  -8  -2  412.79   23.49
  -8   8   2  401.16   22.79
   8  -8   2  425.28   23.77
  -8  -8   4   37.41    3.88
  -8   8  -4   28.95    3.16
   8  -8  -4   37.62    3.34
   8   8  -4   36.65    4.11
  -8  -8  -4   24.67    3.10
  -8   8   4   35.43    3.82
   8  -8   4   32.79    3.15
   8   8   6  646.47   36.14
  -8  -8   6  714.21   39.63
  -8   8  -6  769.81   42.33
   8  -8  -6  648.01   35.56
   8   8  -6  699.16   38.99
  -8  -8  -6  661.78   36.73
  -8   8   6  708.91   39.31
   8  -8   6  639.89   35.11
   8   8   8    9.42    3.05
  -8  -8   8    4.46    2.02
  -8   8  -8    8.56    2.11
   8  -8  -8    5.33    1.63
   8   8  -8    5.25    2.42
  -8  -8  -8    6.27    2.08
  -8   8   8    6.48    2.41
   8  -8   8    6.27    1.82
   8   8  10   80.33    6.86
  -8  -8  10   72.80    5.78
  -8   8 -10   73.95    5.53
   8  -8 -10   62.71    4.64
   8   8 -10   71.60    5.64
  -8  -8 -10   70.04    5.50
  -8   8  10   77.49    6.35
   8  -8  10   72.62    5.39
   8   8  12  187.75   12.86
  -8  -8  12  189.54   11.94
  -8   8 -12  180.73   11.15
   8  -8 -12  197.24   12.00
  -8  -8 -12  185.35   11.76
  -8   8  12  214.44   13.74
   8  -8  12  190.74   11.71
   8   8  14  774.43   43.97
  -8  -8  14  853.73   47.15
  -8   8 -14  875.02   48.00
   8  -8 -14  832.00   45.64
   8   8 -14  713.87   39.49
  -8  -8 -14  773.40   42.92
  -8   8  14  774.43   43.18
   8  -8  14  861.33   47.27
   8   8  16   12.63    3.61
  -8   8 -16    9.60    2.49
   8  -8 -16   12.33    2.47
   8   8 -16   12.81    2.43
  -8   8  16   12.32    3.10
   8  -8  16   11.86    2.46
   8   8  18   44.09    5.10
  -8  -8  18   48.84    4.81
  -8   8 -18   49.00    4.68
   8  -8 -18   51.16    5.28
   8   8 -18   42.07    4.07
  -8  -8 -18   45.37    4.59
  -8   8  18   45.00    4.65
   8  -8  18   51.98    4.64
   8   8  20    8.26    3.01
  -8  -8  20    7.06    2.47
  -8   8 -20    9.50    2.43
   8  -8 -20   10.01    2.54
   8   8 -20    7.08    2.19
  -8  -8 -20    7.03    2.61
  -8   8  20    8.09    2.42
   8  -8  20   10.25    2.26
   8   8  22  370.19   22.30
  -8  -8  22  379.17   22.28
  -8   8 -22  364.89   21.20
   8  -8 -22  361.81   20.95
   8   8 -22  340.69   19.91
  -8  -8 -22  372.16   21.84
  -8   8  22  401.93   24.08
   8  -8  22  341.80   19.91
   8   8  24    5.81    2.83
  -8  -8  24    7.80    2.91
  -8   8 -24    9.44    3.42
  -8   8 -24    6.09    2.37
   8  -8 -24    9.20    2.44
   8   8 -24    9.80    2.53
  -8  -8 -24   10.00    3.23
  -8   8  24   12.51    3.55
   8   8  26  246.94   16.30
  -8  -8  26  285.51   17.90
  -8   8 -26  281.58   18.35
   8   8 -26  275.42   17.12
  -8  -8 -26  306.98   19.14
  -8   8  26  238.73   15.54
   8   8  28    6.47    4.23
  -8   8 -28    1.68    1.79
  -8   8 -28    3.15    3.02
   8  -8 -28    1.77    1.47
   8  -8 -28    5.52    2.45
   8   8 -28    4.39    3.03
   8   8 -28    2.56    3.06
  -8  -8 -28    5.80    4.13
   8   8  30   48.35    6.62
  -8   8 -30   45.58    6.30
   8  -8 -30   46.57    5.12
   8   8 -30   58.71    6.42
  -8  -8 -30   55.34    7.17
  -8   8 -32    9.49    2.54
  -8   8 -32    9.51    3.24
   8  -8 -32    7.30    2.15
   8  -8 -32   10.33    2.72
   8   8 -32   11.26    3.00
   8   8 -32    7.27    4.05
  -8  -8 -32   12.26    3.84
  -8  -8 -32   17.41    3.75
   8  -8 -34  131.47    9.69
   8  -8 -34  139.43    9.57
   8   8 -34  124.63    8.67
   8   8 -34  139.94   12.34
  -8  -8 -34  146.10   10.25
  -8  -8 -34  120.09    8.94
  -8   8 -36   -0.59    2.09
   8  -8 -36   -0.68    1.59
   0   9  -1   25.75    3.11
   0  -9  -1   23.82    2.91
   0   9   1   24.89    3.13
   0  -9   1   26.24    3.05
   0   9  -3 1265.91   68.65
   0  -9  -3 1230.85   66.61
   0   9   3 1336.05   72.52
   0  -9   3 1206.89   65.43
   0   9  -5 1243.68   67.48
   0  -9  -5 1068.32   58.12
   0   9   5 1082.01   59.04
   0  -9   5 1106.82   60.08
  -9   0  -7 1264.20   67.70
  -9   0  -7 1126.49   60.38
   9   0  -7 1198.34   64.04
   9   0  -7 1217.16   65.13
   0   9  -7 1336.91   72.35
   0  -9  -7 1397.63   75.57
   0   9   7 1378.82   74.84
   0  -9   7 1251.38   67.72
  -9   0  -9  393.63   21.56
  -9   0  -9  392.60   21.39
   9   0  -9  418.18   22.78
   9   0  -9  377.38   20.78
   0   9  -9  437.68   24.81
   0  -9  -9  382.51   21.85
   0   9   9  412.02   23.88
   0  -9   9  431.18   24.50
  -9   0 -11   22.06    2.20
  -9   0 -11   20.31    2.24
   9   0 -11   27.94    2.53
   9   0 -11   20.94    2.43
   0   9 -11   27.77    3.29
   0  -9 -11   28.83    3.30
   0   9  11   25.92    3.53
   0  -9  11   26.61    3.32
  -9   0 -13  206.05   12.21
  -9   0 -13  188.35   11.00
   9   0 -13  194.93   11.88
   9   0 -13  206.91   12.27
   0  -9 -13  180.90   11.45
   0  -9  13  194.51   12.15
  -9   0 -15  981.94   53.13
  -9   0 -15 1070.03   58.20
   9   0 -15 1052.08   56.84
   9   0 -15 1040.96   57.11
   0   9 -15 1058.07   57.84
   0  -9 -15 1040.10   56.84
   0   9  15 1045.24   57.68
   0  -9  15  982.79   53.82
  -9   0 -17   86.73    6.11
  -9   0 -17   86.13    6.48
   9   0 -17   88.61    6.71
   9   0 -17   82.58    5.77
   0   9 -17   96.14    7.07
   0   9  17   82.11    7.30
  -9   0 -19   88.96    6.39
  -9   0 -19   84.22    6.61
   9   0 -19   74.36    6.20
   9   0 -19   77.02    5.65
   0   9 -19   79.72    6.23
   0  -9 -19   92.81    7.19
   0   9  19   98.02    8.28
   0  -9  19   79.24    6.36
  -9   0 -21   28.00    3.75
  -9   0 -21   29.50    3.48
   9   0 -21   24.45    3.80
   9   0 -21   27.82    3.34
   0   9 -21   25.10    3.39
   0  -9 -21   33.52    4.14
   0   9  21   31.19    4.92
   0  -9  21   25.13    3.62
  -9   0 -23   97.68    7.67
  -9   0 -23  100.16    7.30
   9   0 -23  107.52    8.06
   9   0 -23  104.61    8.37
   0   9 -23   99.99    7.48
   0  -9 -23  114.28    8.62
   0   9  23   96.74    7.80
   0  -9  23   97.42    7.40
  -9   0 -25   86.82    6.72
  -9   0 -25   81.75    7.40
   9   0 -25   90.15    6.85
   0  -9 -25   71.17    5.99
   0  -9  25   78.62    6.31
  -9   0 -27   67.39    5.45
  -9   0 -27   72.80    6.42
   9   0 -27   55.37    5.40
   9   0 -27   73.93    5.94
   0   9 -27   75.13    6.21
   0  -9 -27   67.02    5.82
   0   9  27   71.78    6.61
   0  -9  27   69.60    5.96
  -9   0 -29   62.56    5.68
  -9   0 -29   59.64    5.89
   9   0 -29   47.98    5.40
   9   0 -29   52.26    4.79
   0   9 -29   55.55    5.16
   0  -9 -29   72.52    6.41
   0   9  29   50.35    5.27
   0  -9  29   52.19    5.16
  -9   0 -31   14.18    2.79
  -9   0 -31   21.76    4.08
   9   0 -31   19.64    3.15
   0  -9 -31   16.78    2.99
   0  -9  31   17.60    3.15
  -9   0 -33  151.90   11.03
   9   0 -33  153.79   10.58
   0   9 -33  141.48    9.58
   0   9 -33  125.91    9.54
   0  -9 -33  135.66    9.32
   0   9  33  131.04    9.66
  -9   0 -35   17.63    3.68
   9   0 -35   16.65    3.47
   0   9 -35   13.98    3.19
   0   9 -35   13.37    3.83
   0  -9 -35   12.76    2.82
   0   9  35   13.33    3.46
   9   0 -37    0.47    3.00
   9   0 -37   -0.79    1.90
   0   9 -37    0.16    2.30
   0   9 -37    3.59    4.19
   0  -9 -37    0.02    2.13
   0  -9 -37   -1.61    3.08
  -9   0 -39    3.30    2.54
  -9   0 -39    0.89    2.45
   9   0 -39    2.92    2.57
   9   0 -39    1.75    2.27
   1   9   0   -0.16    1.67
  -1  -9   0   -0.93    1.48
  -1   9   0    1.62    1.57
   1  -9   0    1.04    1.56
   1   9   2   22.84    3.18
  -1  -9   2   20.45    2.78
   1   9  -2   18.09    2.71
  -1  -9  -2   23.04    2.81
   1   9   4 1048.66   57.15
  -1  -9   4 1068.32   58.14
   1   9  -4 1053.79   57.49
  -1  -9  -4 1017.86   55.39
  -1   9  -6  121.55    8.11
   1  -9  -6   98.71    6.88
   9   1  -6   94.43    5.63
   9   1  -6   99.82    5.74
  -9  -1  -6  101.96    5.82
  -9  -1  -6   98.79    5.60
   1   9  -6    3.61    2.06
  -1  -9  -6    8.66    2.23
  -1   9  -8  979.37   53.37
   1  -9  -8 1014.44   55.32
   9   1  -8  818.57   44.09
   9   1  -8  957.99   51.34
  -9  -1  -8  873.31   46.91
  -9  -1  -8  908.38   48.70
  -9   1  -8  366.26   19.85
  -9   1  -8  344.71   18.77
   9  -1  -8  373.18   20.22
   9  -1  -8  373.01   20.30
   1   9  -8  398.59   22.77
  -1  -9  -8  400.39   22.88
   1   9  10   11.36    2.77
  -1  -9  10   10.79    2.39
  -9   1 -10   10.05    1.47
  -9   1 -10   10.37    1.64
   9  -1 -10   12.24    1.69
   9  -1 -10   10.85    1.72
   1   9 -10    9.54    2.39
  -1  -9 -10    9.91    2.18
  -1   9 -12   43.37    4.07
   1  -9 -12   36.93    3.76
   9   1 -12   40.12    3.31
   9   1 -12   35.24    3.42
  -9  -1 -12   42.23    3.36
  -9  -1 -12   42.16    3.64
  -1   9  12   34.21    3.85
   1  -9  12   40.25    3.91
   1  -9 -14  195.96   12.20
   9   1 -14  177.82   10.55
   9   1 -14  165.85   10.42
  -9  -1 -14  185.87   11.34
  -9   1 -14    7.08    2.18
   9  -1 -14    8.61    2.15
  -1  -9 -14   12.82    2.62
  -1   9 -16  494.30   27.90
   1  -9 -16  533.74   30.34
   1   9  16  476.51   27.76
   9   1 -16  477.54   27.07
   9   1 -16  495.07   27.44
  -9  -1 -16  507.14   28.16
  -9   1 -16  473.52   26.34
   9  -1 -16  500.72   27.72
   1   9 -16  519.62   29.42
  -1   9  16  476.60   27.53
   1  -9  16  472.32   26.91
  -1   9 -18  309.55   18.10
   1  -9 -18  353.18   20.75
   1   9  18  372.84   22.77
  -1  -9  18  288.59   17.40
   9   1 -18  312.89   18.54
   9   1 -18  329.05   18.77
  -9  -1 -18  328.28   18.84
  -9  -1 -18  282.01   16.48
  -9   1 -18  292.78   16.90
  -9   1 -18  304.08   18.01
   9  -1 -18  318.36   18.26
   9  -1 -18  281.58   16.78
   1   9 -18  319.90   18.98
  -1  -9 -18  379.00   22.35
  -1   9  18  325.46   19.84
   1  -9  18  311.60   18.41
  -1   9 -20   29.24    3.45
   1  -9 -20   39.67    4.25
   9   1 -20   39.17    3.86
   9   1 -20   35.94    4.31
  -9  -1 -20   34.51    4.02
  -9  -1 -20   37.79    3.92
  -9   1 -20    2.45    2.23
  -9   1 -20    3.50    1.93
   9  -1 -20    2.76    1.85
   9  -1 -20    2.89    2.16
   1   9 -20    3.09    2.36
  -1  -9 -20    5.30    2.73
  -1   9 -22  160.63   10.44
   1  -9 -22  178.85   11.67
   9   1 -22  170.38   11.68
   9   1 -22  182.10   11.53
  -9  -1 -22  165.16   11.03
  -9  -1 -22  160.29   10.42
  -9   1 -22   23.60    3.32
  -9   1 -22   23.28    3.61
   9  -1 -22   19.47    3.36
   9  -1 -22   23.86    3.21
   1   9 -22   24.40    3.55
  -1  -9 -22   22.79    3.82
  -1   9 -24   76.80    6.14
   1  -9 -24   76.36    6.20
   9   1 -24   76.70    7.43
   9   1 -24   77.57    6.23
  -9  -1 -24   90.07    7.52
  -9   1 -24  160.97   11.21
   9  -1 -24  166.79   10.93
   9  -1 -24  165.16   11.60
   1   9 -24  147.38    9.93
  -1  -9 -24  156.10   10.70
  -1   9 -26  107.18    7.83
   9   1 -26  121.29    9.67
   9   1 -26  112.65    8.00
  -9  -1 -26  101.44    7.52
  -9  -1 -26  121.72    9.26
  -9   1 -26  185.61   11.72
  -9   1 -26  198.18   13.27
   9  -1 -26  194.59   12.11
   9  -1 -26  194.25   12.93
   1   9 -26  190.83   12.32
  -1   9 -28    4.01    2.08
   1  -9 -28    3.35    2.27
   1   9  28   10.75    3.28
   9   1 -28    2.60    2.09
   9   1 -28    2.52    2.40
  -9  -1 -28    2.21    2.62
  -9  -1 -28    3.55    2.17
  -9   1 -28   16.64    3.08
  -9   1 -28   17.50    3.44
   9  -1 -28   18.43    3.07
   9  -1 -28   13.15    3.08
   1   9 -28   17.54    3.15
  -1  -9 -28   15.04    3.38
  -1   9 -30   16.63    2.95
   1  -9 -30   17.44    2.96
   9   1 -30   17.97    3.87
  -9  -1 -30   11.48    2.91
  -9  -1 -30   15.61    3.70
  -9   1 -30   72.35    6.05
  -9   1 -30   69.90    6.28
   9  -1 -30   62.14    5.80
   1   9 -30   70.37    6.01
  -1  -9 -30   87.93    7.16
  -1   9 -32   32.77    4.00
   1  -9 -32   39.36    4.90
   9   1 -32   26.15    3.79
   9   1 -32   38.58    4.44
  -9  -1 -32   28.71    3.31
  -9  -1 -32   44.21    5.25
  -9   1 -32   54.20    4.78
  -9   1 -32   58.82    6.18
   9  -1 -32   74.07    6.17
   1   9 -32   73.59    6.08
  -1  -9 -32   66.29    5.97
  -1   9 -34    1.89    2.11
  -1   9 -34   -0.98    2.28
   1  -9 -34    2.19    2.06
   1   9  34    5.08    2.55
   9   1 -34    1.15    2.44
   9   1 -34   -0.70    1.80
  -9  -1 -34    2.94    3.19
  -9  -1 -34    1.48    1.72
  -9   1 -34    7.40    3.74
  -9   1 -34    5.40    2.14
   9  -1 -34    5.78    2.25
   9  -1 -34    4.96    2.50
   1   9 -34    4.06    3.07
   1   9 -34    5.07    2.18
  -1  -9 -34    7.74    2.51
  -1   9  34    3.84    2.80
  -1   9 -36    5.79    3.58
  -1   9 -36    3.67    2.55
   1  -9 -36    5.77    3.10
   1   9  36    6.64    3.56
   9   1 -36    1.45    2.79
   9   1 -36    1.50    2.17
  -9  -1 -36    4.15    2.69
  -9  -1 -36    1.64    2.15
  -9   1 -36    5.68    2.38
  -9   1 -36    5.44    2.45
   9  -1 -36    7.57    2.64
   9  -1 -36    4.92    2.64
   1   9 -36    7.86    2.65
   1   9 -36    6.40    3.32
  -1  -9 -36    5.76    2.48
   9   1 -38   18.76    3.28
  -9  -1 -38   24.29    4.56
  -9  -1 -38   15.23    3.18
  -9   1 -38   10.73    2.99
  -9   1 -38   13.20    3.54
   9  -1 -38   10.16    2.41
   2   9   1   49.05    4.53
  -2  -9   1   43.28    3.92
   2   9  -1   46.03    4.32
  -2  -9  -1   47.95    4.18
   2   9   3   10.84    2.53
  -2  -9   3    8.46    2.11
   2   9  -3    6.68    2.11
  -2  -9  -3   12.26    2.29
  -2   9  -5  238.13   14.28
   2  -9  -5  222.65   13.34
   9   2  -5  203.66   11.38
  -9  -2  -5  210.07   11.65
   9   2   5  192.37   10.86
   2   9  -5  180.65   11.44
  -2   9   5  219.91   13.39
   2  -9   5  212.13   12.71
  -2   9  -7    4.24    1.93
   2  -9  -7    7.93    2.15
   2   9   7    7.11    2.31
  -2  -9   7    5.77    1.97
   9   2  -7    4.99    1.34
   9   2  -7    3.45    1.43
  -9  -2  -7    4.92    1.29
   9   2   7    4.52    1.56
  -9   2  -7    5.44    0.91
  -9   2  -7    4.27    0.72
   9  -2  -7    4.06    0.81
   9  -2  -7    3.70    0.80
   2   9  -7    4.41    2.02
  -2  -9  -7    5.47    2.12
  -2   9   7    8.10    2.25
   2  -9   7    3.63    1.86
   2   9   9   13.96    2.97
  -2  -9   9   11.08    2.34
  -9   2  -9   12.28    1.44
  -9   2  -9   13.63    1.81
   9  -2  -9   10.76    1.38
   9  -2  -9   13.17    1.56
   2   9  -9   11.86    2.52
  -2  -9  -9   14.54    2.68
   2   9  11    5.29    2.43
  -2  -9  11    3.53    1.99
  -9   2 -11    5.19    1.56
  -9   2 -11    4.03    1.25
   9  -2 -11    4.49    1.43
   9  -2 -11    6.02    1.45
   2   9 -11    4.59    2.07
  -2  -9 -11    3.49    1.83
  -2   9 -13  151.82    9.77
   2  -9 -13  161.31   10.30
   9   2 -13  170.81   10.25
   9   2 -13  163.11   10.38
  -9  -2 -13  172.09   10.67
  -9   2 -13   60.99    5.05
  -9   2 -13   51.37    3.88
   9  -2 -13   47.10    3.97
  -2  -9 -13   47.34    4.45
  -2   9 -15   16.62    2.84
   2  -9 -15   22.77    3.07
   9   2 -15   22.42    2.63
   9   2 -15   20.24    3.27
  -9  -2 -15   22.15    2.71
  -9   2 -15    1.96    1.66
  -9   2 -15    1.20    2.06
   9  -2 -15    1.88    1.52
   2   9 -15    1.28    2.17
  -2  -9 -15    2.27    2.11
  -2   9 -17  599.51   33.37
   9   2 -17  676.83   37.10
   9   2 -17  671.70   37.59
  -9  -2 -17  585.57   32.49
  -9  -2 -17  663.74   36.52
  -9   2 -17  247.11   14.57
  -9   2 -17  267.46   16.29
   9  -2 -17  246.43   14.46
   9  -2 -17  254.38   15.39
   2   9 -17  257.37   15.66
  -2  -9 -17  282.43   17.28
  -2   9 -19   97.77    6.96
   2  -9 -19   96.48    7.04
  -2  -9  19  126.08    8.98
   9   2 -19  100.93    6.91
   9   2 -19  103.15    7.78
  -9  -2 -19  109.06    7.47
  -9  -2 -19   91.52    6.48
  -9   2 -19  128.30    9.36
  -9   2 -19  128.30    8.49
   9  -2 -19  139.68    9.04
   9  -2 -19  133.10    9.14
   2   9 -19  135.23    9.31
  -2  -9 -19  134.38    9.49
  -2   9  19  104.35    8.26
  -2   9 -21  237.28   14.30
   2  -9 -21  276.10   16.58
   9   2 -21  273.45   16.89
   9   2 -21  266.95   15.82
  -9  -2 -21  246.26   14.93
  -9  -2 -21  281.58   16.76
  -9   2 -21   73.94    6.73
  -9   2 -21   77.42    6.10
   9  -2 -21   78.44    6.45
   9  -2 -21   86.56    6.53
   2   9 -21   78.15    6.36
  -2  -9 -21  100.16    7.96
  -2   9 -23    0.68    1.95
   2  -9 -23    0.11    1.94
   2   9  23    4.92    2.84
  -2  -9  23    3.69    2.38
   9   2 -23   -0.87    2.57
  -9  -2 -23    0.68    2.24
  -9   2 -23    7.43    2.86
  -9   2 -23    4.33    2.31
   9  -2 -23    3.73    2.73
   2   9 -23    3.42    2.24
  -2  -9 -23    5.69    2.85
  -2   9  23    1.62    2.42
   2  -9  23   -0.23    1.77
   2  -9 -25    0.75    2.08
   9   2 -25   -0.32    1.84
   9   2 -25    1.22    3.02
  -9  -2 -25    1.27    2.15
  -9   2 -25  117.10    8.33
   9  -2 -25  121.89    8.57
   2   9 -25  102.98    7.63
  -2  -9 -25  122.49    8.93
  -2   9 -27  166.62   10.85
   2  -9 -27  172.18   11.37
   9   2 -27  179.88   11.50
   9   2 -27  176.54   12.23
  -9  -2 -27  182.36   11.74
  -9  -2 -27  159.60   10.67
  -9   2 -27   38.96    4.23
  -9   2 -27   35.68    4.55
   9  -2 -27   46.53    4.45
   9  -2 -27   34.97    4.45
   2   9 -27   41.06    4.61
  -2  -9 -27   46.27    5.04
  -2   9 -29  126.51    8.64
   2  -9 -29  158.32   10.46
   9   2 -29  131.30    8.74
   9   2 -29  139.94   10.55
  -9  -2 -29  149.35   10.16
  -9  -2 -29  134.55    9.42
  -9   2 -29   72.26    6.12
  -9   2 -29   68.15    6.60
   9  -2 -29   71.34    5.77
   9  -2 -29   69.16    6.51
   2   9 -29   65.15    5.78
  -2  -9 -29   81.76    6.93
   2  -9 -31   51.60    4.89
   9   2 -31   35.94    5.16
   9   2 -31   49.57    4.83
  -9  -2 -31   43.96    4.39
  -9   2 -31   10.05    2.55
  -9   2 -31   10.25    3.33
   9  -2 -31   12.88    2.72
   2   9 -31   10.30    2.76
  -2  -9 -31   10.86    2.68
  -2   9 -33   -0.67    2.72
  -2   9 -33    1.46    1.96
   2  -9 -33    0.75    2.12
   2   9  33    0.49    2.12
   9   2 -33    2.15    2.32
   9   2 -33    0.83    1.93
  -9  -2 -33    1.22    2.98
  -9  -2 -33    0.31    1.63
  -9   2 -33   -0.39    1.81
  -9   2 -33   -0.11    3.01
   9  -2 -33   -0.53    1.94
   9  -2 -33    0.99    1.77
   2   9 -33    0.81    2.87
   2   9 -33   -1.02    1.63
  -2  -9 -33   -1.01    2.02
  -2   9  33    0.91    2.60
  -2   9 -35   38.54    5.39
  -2   9 -35   36.63    4.17
   2  -9 -35   46.05    5.01
   9   2 -35   30.49    4.89
   9   2 -35   45.91    4.84
  -9  -2 -35   41.08    4.35
  -9   2 -35    1.92    2.80
  -9   2 -35    0.08    2.05
   9  -2 -35    0.50    2.67
   2   9 -35    0.35    2.06
   2  -9 -37    5.79    2.09
   9   2 -37    3.32    3.19
  -9   2 -37    9.29    3.16
  -9   2 -37    7.97    3.26
   9  -2 -37    6.94    3.14
   2   9 -37    4.62    4.03
  -2  -9 -37   14.31    4.08
   9   2 -39   49.59    5.97
  -9  -2 -39   45.82    6.24
  -9  -2 -39   58.59    5.58
  -9   2 -39    3.71    2.79
  -9   2 -39    3.14    3.12
   9  -2 -39    1.98    2.41
   9   3   0    0.69    1.13
  -9  -3   0    0.97    0.93
   3   9   0    1.58    1.72
  -3  -9   0    0.67    1.60
  -3   9   0    2.17    1.68
   3  -9   0    1.32    1.46
  -3   9  -2  230.86   13.80
   3  -9  -2  214.95   12.82
   9   3  -2  227.52   12.82
  -9  -3  -2  217.09   12.11
   9   3   2  239.07   13.56
  -9  -3   2  224.62   12.57
  -3   9   2  233.60   14.06
   3  -9   2  239.24   14.17
  -3   9  -4   49.01    4.21
   3  -9  -4   42.02    3.76
   9   3  -4   43.46    3.24
  -9  -3  -4   42.68    3.08
   9   3   4   47.25    3.71
  -9  -3   4   41.98    3.05
  -3   9   4   42.66    4.04
   3  -9   4   45.50    3.95
   3   9   6    5.81    2.22
  -3  -9   6    0.60    1.80
  -9   3  -6    3.46    0.74
  -9   3  -6    3.57    1.03
   9  -3  -6    2.62    0.82
   9  -3  -6    2.41    0.81
   3   9  -6    3.83    2.14
  -3  -9  -6    4.70    2.00
  -3   9  -8   92.98    6.56
   3  -9  -8  108.54    7.34
   9   3  -8  104.35    6.60
  -9  -3  -8  105.29    6.75
   9   3   8   96.91    6.65
  -9  -3   8  108.72    6.91
  -3   9   8  108.63    7.79
   3  -9   8   94.60    6.63
   3   9  10    0.49    1.93
  -3  -9  10    0.34    1.78
  -9   3 -10    0.62    1.38
  -9   3 -10    0.86    1.10
   9  -3 -10    0.87    1.06
   9  -3 -10    1.97    1.24
   3   9 -10    0.60    1.74
  -3  -9 -10    1.20    1.68
  -3   9 -12  118.55    8.00
   3  -9 -12  113.42    7.70
   9   3 -12  125.82    8.00
  -9  -3 -12  123.94    8.14
   9   3  12  108.03    7.41
  -3   9  12  109.23    7.86
   3  -9  12  109.14    7.47
   3  -9 -14  102.98    7.29
   9   3 -14   98.88    6.72
   9   3 -14   88.10    6.75
   9   3  14   89.04    6.76
  -9   3 -14   78.51    6.05
  -9   3 -14   67.97    4.87
   9  -3 -14   72.74    5.25
   9  -3 -14   74.46    5.11
   3   9 -14   78.91    6.11
  -3  -9 -14   67.25    5.54
   3  -9  14   83.49    6.17
  -3   9 -16  252.84   15.11
   3  -9 -16  236.76   14.63
   9   3 -16  251.13   15.53
   9   3 -16  240.95   14.10
  -9  -3 -16  267.46   15.94
  -9   3 -16  681.28   37.40
   9  -3 -16  658.36   36.11
   9  -3 -16  585.23   32.32
   3   9 -16  698.65   38.87
   3   9  18   16.51    3.98
  -3  -9  18   13.61    2.89
  -9   3 -18   15.54    2.64
  -9   3 -18   14.07    2.98
   9  -3 -18   13.57    2.39
   9  -3 -18   14.31    2.57
   3   9 -18   15.28    2.96
  -3  -9 -18   15.28    3.03
  -3   9 -20   54.21    4.62
   3  -9 -20   67.50    5.56
   9   3 -20   62.73    4.97
   9   3 -20   54.31    5.36
  -9  -3 -20   47.29    4.32
  -9  -3 -20   57.19    4.83
  -9   3 -20    0.12    1.95
  -9   3 -20   -0.64    2.32
   9  -3 -20   -0.65    1.86
   9  -3 -20    0.64    1.83
   3   9 -20    2.41    2.14
  -3  -9 -20    1.03    2.37
   3   9  22   11.48    3.43
  -3  -9  22   15.13    3.10
  -9   3 -22   16.26    3.60
  -9   3 -22   15.82    3.02
   9  -3 -22   12.59    3.13
   9  -3 -22   11.15    2.60
   3   9 -22   13.39    2.97
  -3  -9 -22   10.64    3.39
  -3   9 -24  417.75   23.92
   3  -9 -24  387.73   22.39
   9   3 -24  458.63   26.18
   9   3 -24  430.50   25.62
  -9  -3 -24  416.04   23.91
  -9   3 -24  211.27   14.58
  -9   3 -24  195.19   12.84
   9  -3 -24  190.06   13.83
   9  -3 -24  195.96   12.65
  -3  -9 -24  184.33   12.29
  -3   9 -26  117.27    8.20
   9   3 -26  123.86    9.42
   9   3 -26  139.25    9.37
  -9  -3 -26  136.43    9.34
  -9  -3 -26  120.09    8.62
  -9   3 -26   15.23    3.83
  -9   3 -26   14.69    3.04
   9  -3 -26   16.10    3.39
   9  -3 -26   15.88    2.95
   3   9 -26   13.06    2.98
  -3   9 -28    4.37    1.94
   3  -9 -28    5.12    2.21
   9   3 -28    5.98    2.08
   9   3 -28    4.82    2.83
  -9  -3 -28    6.07    2.32
  -9  -3 -28    6.00    2.24
  -9   3 -28   27.79    3.83
  -9   3 -28   29.48    4.44
   9  -3 -28   26.05    3.53
   9  -3 -28   23.63    3.85
   3   9 -28   28.08    3.82
  -3  -9 -28   30.19    4.30
   3  -9 -30  167.39   10.82
   9   3 -30  167.05   10.79
  -9  -3 -30  182.53   11.84
  -9  -3 -30  180.30   11.86
  -9   3 -30   18.46    4.13
   9  -3 -30   16.22    3.36
   9  -3 -30   15.37    3.14
  -3  -9 -30   17.29    3.22
  -3   9 -32   10.99    2.77
  -3   9 -32   12.85    4.38
   3  -9 -32   12.94    3.41
   9   3 -32   14.79    3.25
   9   3 -32   10.85    2.85
  -9  -3 -32   13.16    3.41
  -9  -3 -32    9.51    2.21
  -9   3 -32  138.74   10.90
  -9   3 -32  119.15    8.49
   9  -3 -32  146.95   10.13
   3   9 -32  118.98    8.25
  -3  -9 -32  139.00    9.72
  -3   9 -34   13.10    3.43
  -3   9 -34   14.10    2.99
   9   3 -34   17.15    3.34
   9   3 -34   10.02    3.31
  -9  -3 -34   15.05    3.45
  -9   3 -34   -0.27    1.82
  -9   3 -34    2.35    3.86
   9  -3 -34    1.47    2.09
   3   9 -34    0.60    3.10
  -3  -9 -34    1.00    2.36
  -3   9 -36   40.36    5.07
  -3   9 -36   37.56    3.87
   3  -9 -36   34.74    3.91
   3  -9 -36   44.68    4.67
   9   3 -36   44.61    4.80
   9   3 -36   51.21    6.64
  -9  -3 -36   41.64    4.30
  -9  -3 -36   49.11    5.19
  -9   3 -36   10.24    3.19
   9  -3 -36    8.66    3.09
   9  -3 -36    9.42    3.06
   3   9 -36    8.12    4.22
   3   9 -36   11.73    3.32
  -3  -9 -36   11.68    3.48
   9   3 -38   56.44    5.52
  -9  -3 -38   76.86    7.25
  -9  -3 -38   54.00    5.23
  -9   3 -38    6.98    3.37
  -9   3 -38    4.22    3.20
   9  -3 -38    5.73    2.54
   9  -3 -38    5.66    2.61
  -4   9  -1   44.97    4.03
   4  -9  -1   47.93    3.99
   9   4  -1   55.90    4.26
  -9  -4  -1   51.47    3.80
   9   4   1   49.31    3.97
  -9  -4   1   55.44    4.09
  -4   9   1   50.33    4.33
   4  -9   1   46.43    3.99
  -4   9  -3  133.61    8.66
   4  -9  -3  130.19    8.41
   9   4  -3  129.33    8.00
  -9  -4  -3  140.54    8.51
   9   4   3  135.66    8.46
  -9  -4   3  147.47    8.93
  -4   9   3  135.15    8.94
   4  -9   3  137.89    8.85
  -4   9  -5   10.17    2.13
   4  -9  -5   13.71    2.31
   9   4  -5   11.64    1.91
  -9  -4  -5   11.30    1.99
   9   4   5   11.03    2.33
  -9  -4   5   13.22    2.07
  -4   9   5   14.04    2.62
   4  -9   5    9.03    2.10
  -4   9  -7   52.18    4.50
   4  -9  -7   49.37    4.19
  -9  -4  -7   50.90    4.12
   9   4   7   53.48    4.79
  -9  -4   7   49.17    3.98
  -4   9   7   53.64    4.87
   4  -9   7   49.17    4.19
  -4   9  -9   50.16    4.39
   4  -9  -9   50.97    4.41
   9   4  -9   49.26    3.87
  -9  -4  -9   54.34    4.51
  -9  -4   9   57.17    4.53
  -4   9   9   50.85    4.77
   4  -9   9   50.72    4.40
  -4   9 -11  269.26   15.94
   4  -9 -11  248.65   14.80
   9   4 -11  244.63   14.20
  -9   4 -11    2.74    1.49
  -9   4 -11    5.07    2.03
   9  -4 -11    4.95    1.55
   9  -4 -11    2.87    1.47
  -4  -9 -11    3.72    1.98
  -4   9 -13    4.47    2.05
   4  -9 -13    1.03    1.78
   9   4 -13    1.53    1.65
  -9  -4 -13    3.74    1.92
   9   4  13    3.60    2.24
  -9  -4  13    0.49    1.63
  -4   9  13    4.14    2.38
   4  -9  13    2.95    1.82
  -4   9 -15  282.26   16.87
   4  -9 -15  321.78   19.03
   9   4 -15  287.99   16.67
  -9  -4 -15  287.91   17.11
  -9   4 -15  348.64   19.70
   9  -4 -15  338.89   19.32
   9  -4 -15  356.25   20.12
   4   9 -15  360.95   21.02
   4  -9  15  285.09   16.87
  -4   9 -17    5.13    2.13
   9   4 -17    6.85    2.13
   9   4 -17    7.99    2.84
  -9  -4 -17    9.04    2.49
   9   4  17    5.74    2.73
  -4   9  17    8.80    2.79
  -4   9 -19   -0.55    1.71
   4  -9 -19    0.02    1.70
   9   4 -19   -0.81    2.55
   9   4 -19    0.46    1.87
  -9  -4 -19   -0.29    1.87
   9   4  19    1.59    2.60
  -4   9  19   -1.51    2.00
   4  -9  19    0.59    1.69
  -4   9 -21   32.66    3.67
   4  -9 -21   31.44    3.67
   9   4 -21   29.58    4.32
  -9  -4 -21   36.65    4.19
  -9   4 -21    9.21    2.94
  -9   4 -21    8.30    2.46
   9  -4 -21   13.49    2.96
   9  -4 -21   13.47    2.64
   4   9 -21   10.97    2.69
  -4  -9 -21   11.71    3.06
   4  -9 -23   69.73    5.49
   4   9  23   69.11    6.85
  -4  -9  23   71.24    6.22
   9   4 -23   68.92    6.77
   9   4 -23   78.37    6.14
  -9  -4 -23   73.04    5.63
  -9   4 -23   76.51    7.22
   9  -4 -23   82.16    7.08
   9  -4 -23   67.88    5.66
   4   9 -23   59.00    5.25
  -4  -9 -23   80.69    6.87
  -4   9  23   69.08    6.62
   4  -9  23   77.37    5.92
   4  -9 -25    7.57    2.18
   9   4 -25    7.43    2.82
   9   4 -25    9.13    2.45
  -9  -4 -25    9.75    2.91
  -9  -4 -25   12.51    2.68
  -9   4 -25  116.84    8.37
  -9   4 -25  130.70   10.13
   9  -4 -25  129.93    8.91
   9  -4 -25  142.33   10.24
   4   9 -25  121.97    8.64
  -4   9 -27   82.06    6.22
   9   4 -27   79.75    6.11
   9   4 -27   69.44    6.42
  -9  -4 -27   89.21    6.72
  -9  -4 -27   81.36    6.51
  -9   4 -27   31.41    3.95
  -9   4 -27   32.96    4.45
   9  -4 -27   30.84    3.68
   9  -4 -27   27.82    3.83
   4   9 -27   27.00    3.69
  -4  -9 -27   37.92    4.79
  -4   9 -29    8.36    2.39
   4  -9 -29    8.88    2.27
   4   9  29   13.33    3.20
  -4  -9  29   13.91    2.86
   9   4 -29    9.27    2.57
  -9  -4 -29   10.45    2.65
  -9  -4 -29   12.09    3.29
  -9   4 -29   22.11    4.49
  -9   4 -29   16.88    3.01
   9  -4 -29   12.34    2.74
   4   9 -29   16.06    3.06
  -4  -9 -29   15.61    3.10
  -4   9  29   13.39    3.22
   4  -9  29   10.02    2.41
  -4   9 -31    0.44    1.95
  -4   9 -31   -0.01    4.32
   4  -9 -31   -1.29    2.21
   9   4 -31    0.39    2.33
   9   4 -31   -1.63    2.51
  -9  -4 -31    2.06    2.75
  -9  -4 -31    0.98    1.69
  -9   4 -31   83.29    8.43
  -9   4 -31   73.37    6.07
   9  -4 -31   69.94    5.81
   4   9 -31   85.88    6.89
  -4   9 -33   56.14    6.09
  -4   9 -33   69.02    6.09
   4  -9 -33   57.92    5.40
  -9  -4 -33   51.65    4.73
  -9  -4 -33   71.16    6.71
  -9   4 -33   37.40    6.31
  -9   4 -33   24.69    3.65
   9  -4 -33   31.64    4.38
   9  -4 -33   24.78    3.52
   4   9 -33   24.37    3.51
   4   9 -33   21.36    4.36
  -4  -9 -33   24.36    4.46
  -4   9 -35    4.29    1.90
   4  -9 -35    3.93    2.08
   4  -9 -35    4.59    1.99
   9   4 -35    5.51    3.38
   9   4 -35    5.52    2.58
  -9  -4 -35    4.47    2.09
  -9  -4 -35    4.65    2.26
  -9   4 -35   32.34    4.79
   9  -4 -35   44.32    4.86
   9  -4 -35   47.02    4.98
   4   9 -35   48.63    5.16
   4   9 -35   49.26    6.60
  -4  -9 -35   55.95    5.90
  -4   9 -37    3.85    2.65
   4  -9 -37    1.77    1.64
   9   4 -37    6.22    3.80
  -9   4 -37    5.52    3.29
  -9   4 -37    6.47    2.86
   9  -4 -37    6.50    2.44
  -9  -5   0    3.25    1.81
  -9   5   0   -0.53    1.17
   9  -5   0   -0.20    0.87
   5   9   0    0.42    1.79
  -5  -9   0   -0.55    1.63
  -5   9   0    1.84    1.84
   5  -9   0    2.05    1.74
   5   9   2  165.08   10.69
  -5  -9   2  147.21    9.55
  -9   5   2  151.65    9.02
   9  -5   2  148.75    8.46
  -9   5  -2  157.72    9.19
   9  -5  -2  148.24    8.46
   5   9  -2  150.63    9.83
  -5  -9  -2  163.88   10.33
  -5   9  -4  124.46    8.35
   5  -9  -4  106.83    7.17
  -9  -5  -4  118.64    7.72
  -9  -5   4  117.53    7.75
  -5   9   4  115.73    8.01
   5  -9   4  128.30    8.39
  -5   9  -6   19.16    2.95
   5  -9  -6   21.97    2.75
   9   5  -6   18.09    2.40
  -9  -5  -6   23.36    2.89
   9   5   6   21.88    2.98
  -9  -5   6   20.04    2.73
  -5   9   6   22.67    3.37
   5  -9   6   21.70    2.86
   5  -9  -8   46.31    4.06
   9   5  -8   46.33    3.94
   9   5   8   36.29    4.00
  -5   9   8   40.82    4.62
   5  -9   8   41.48    3.93
   5   9  10    2.94    2.44
  -5  -9  10    6.68    2.27
   9  -5  10    3.37    1.41
   9  -5 -10    4.20    1.45
  -5  -9 -10    3.71    2.21
  -5   9 -12   39.43    4.17
   5  -9 -12   32.67    3.46
  -5  -9  12   21.95    3.14
  -9   5  12   28.92    3.46
   9   5 -12   28.18    3.05
  -9  -5 -12   35.34    3.59
  -9  -5  12   30.05    3.30
  -9   5 -12   19.93    2.58
  -9   5 -12   24.77    3.52
   5   9 -12   21.04    3.16
  -5  -9 -12   21.28    3.08
   5   9  14   45.58    5.08
  -9   5  14   38.05    4.14
  -9   5 -14   43.00    3.82
  -9   5 -14   42.17    4.53
   9  -5 -14   41.47    3.69
   5   9 -14   38.66    4.02
  -5   9 -16   39.68    4.03
   9   5 -16   34.50    3.68
  -9  -5 -16   35.39    3.82
   9   5  16   36.43    4.56
  -9  -5  16   32.93    3.61
  -5   9  16   39.43    4.68
  -5   9 -18   64.32    5.22
   5   9  18   53.60    6.01
  -5  -9  18   70.13    5.86
   9   5 -18   73.32    5.83
  -9  -5 -18   72.38    6.13
   9   5  18   63.73    6.03
  -9  -5  18   72.14    5.85
  -9   5 -18   61.26    5.69
  -9   5 -18   57.27    4.86
   9  -5 -18   65.39    5.24
   9  -5 -18   56.38    4.64
   5   9 -18   63.34    5.40
  -5  -9 -18   46.66    4.52
  -5   9  18   57.37    5.41
   5  -9  18   61.65    5.37
  -5   9 -20    2.30    1.76
   5  -9 -20    1.53    1.89
   9   5 -20    3.16    3.03
   9   5 -20    1.73    2.16
  -9  -5 -20    3.78    2.72
  -9   5 -20   71.23    6.63
  -9   5 -20   66.24    5.53
   9  -5 -20   70.40    5.74
   9  -5 -20   58.64    5.15
   5   9 -20   59.42    5.19
  -5  -9 -20   65.10    5.57
  -5   9 -22  105.98    7.47
   5  -9 -22  105.29    7.40
   9   5 -22  133.27   10.68
   9   5 -22  119.41    8.32
  -9   5 -22   22.54    3.73
   9  -5 -22   19.10    2.95
   9  -5 -22   21.33    3.66
   5   9 -22   20.02    2.98
  -5  -9 -22   19.11    3.35
  -5   9 -24   37.10    4.48
   5  -9 -24   28.59    3.45
   9   5 -24   33.17    3.92
   9   5 -24   27.94    4.54
  -9  -5 -24   34.98    4.05
  -9  -5 -24   34.86    3.91
  -9   5 -24    3.00    2.98
  -9   5 -24    2.16    1.92
   9  -5 -24    0.52    1.82
   9  -5 -24    1.73    2.11
   5   9 -24   -0.33    1.81
  -5  -9 -24    0.67    2.46
  -5   9 -26   25.85    3.66
   5   9  26   22.75    3.56
  -5  -9  26   29.27    3.84
   9   5 -26   22.38    3.91
   9   5 -26   24.10    3.22
  -9  -5 -26   28.12    3.58
  -9  -5 -26   30.51    4.01
  -9   5 -26   30.48    3.84
  -9   5 -26   26.07    3.90
   9  -5 -26   28.77    3.33
   9  -5 -26   25.56    3.39
   5   9 -26   27.41    3.44
  -5   9  26   22.62    3.76
  -5   9 -28    2.93    2.21
   5  -9 -28    3.60    1.92
   5   9  28    1.02    2.27
   9   5 -28    4.61    2.13
   9   5 -28    1.58    3.05
  -9  -5 -28    4.61    2.92
  -9  -5 -28    2.36    2.10
  -9   5 -28    1.41    2.17
  -9   5 -28    0.94    2.64
   9  -5 -28    1.74    1.82
   9  -5 -28    1.57    1.93
   5   9 -28    1.25    2.05
  -5  -9 -28    0.80    2.17
  -5   9  28    4.59    2.55
   5  -9  28    4.26    2.13
  -5   9 -30   11.20    2.98
  -5   9 -30   14.32    4.40
   5  -9 -30   14.11    2.82
   5   9  30    9.59    3.41
  -5  -9  30    7.35    2.90
   9   5 -30   13.63    3.50
   9   5 -30   16.45    3.54
  -9  -5 -30   11.43    2.38
  -9  -5 -30   18.43    4.11
  -9   5 -30    8.60    2.72
   9  -5 -30    9.95    2.72
   9  -5 -30    6.37    2.08
  -5  -9 -30    9.88    3.55
  -5   9 -32   23.80    5.25
  -5   9 -32   13.78    2.98
   5  -9 -32   14.19    2.89
   5   9  32    6.26    2.88
   9   5 -32    9.95    3.07
  -9  -5 -32   10.91    2.42
  -9  -5 -32   20.60    3.94
  -9   5 -32    7.08    2.73
  -9   5 -32   10.97    4.65
   9  -5 -32    5.95    1.96
   9  -5 -32   10.43    3.04
   5   9 -32    5.81    3.51
   5   9 -32    8.40    2.63
  -5  -9 -32    9.28    3.25
  -5   9  32   18.79    3.76
  -5   9 -34   33.85    4.80
   5  -9 -34   31.38    3.72
   5  -9 -34   28.01    3.59
   9   5 -34   32.53    5.19
  -9  -5 -34   36.27    4.22
  -9  -5 -34   34.40    4.22
  -9   5 -34    0.05    2.17
   9  -5 -34    0.75    1.82
   9  -5 -34   -0.29    2.04
   5   9 -34    0.23    2.04
   5   9 -34    1.08    3.26
  -5   9 -36   13.33    3.24
  -5   9 -36   11.78    2.92
   5  -9 -36   11.63    2.50
   5  -9 -36   11.58    2.75
   9   5 -36   12.58    4.49
   9   5 -36   11.40    2.68
  -9   5 -36   11.38    3.27
  -9   5 -36    8.10    3.06
   9  -5 -36    4.89    2.42
   5   9 -36    1.19    2.65
  -5  -9 -36    6.19    2.30
   6   9   1   27.81    3.51
  -6  -9   1   24.96    3.21
  -9   6   1   25.04    2.63
   9  -6   1   30.36    2.61
  -9   6  -1   26.94    2.73
   9  -6  -1   26.16    2.44
   6   9  -1   28.48    3.54
  -6  -9  -1   27.43    3.35
   6   9   3   49.63    4.83
  -6  -9   3   48.22    4.41
  -9   6   3   46.04    3.78
   9  -6   3   47.71    3.52
  -9   6  -3   45.17    3.55
   9  -6  -3   51.50    3.73
   6   9  -3   49.65    4.68
  -6  -9  -3   46.47    4.36
  -6   9  -5    6.41    2.15
   6  -9  -5    6.95    1.91
   6   9   5    3.84    2.21
  -6  -9   5    3.15    1.95
  -9   6   5    2.50    1.75
   9  -6   5    2.79    1.33
   9   6  -5    5.01    1.93
  -9  -6  -5    5.44    2.11
   9   6   5    5.27    2.05
  -9  -6   5    4.92    2.01
  -9   6  -5    2.74    1.38
   9  -6  -5    3.14    1.37
   6   9  -5    3.64    2.05
  -6  -9  -5    1.73    1.88
  -6   9   5    7.81    2.48
   6  -9   5    8.22    2.12
   6   9   7    5.90    2.54
  -6  -9   7    2.61    2.10
   9  -6   7    4.07    1.45
   9  -6  -7    4.35    1.50
   6   9  -7    5.03    2.38
  -6  -9  -7    3.62    2.12
  -6   9  -9  756.64   41.60
   6  -9  -9  717.98   39.38
  -6  -9   9  626.80   35.12
   9   6  -9  741.42   40.60
  -9  -6  -9  704.81   38.75
   9   6   9  665.37   37.22
  -9   6  -9  582.66   32.04
   9  -6  -9  523.22   28.73
  -6  -9  -9  540.75   30.36
  -6  -9  11    2.32    2.05
  -9   6  11    3.35    2.05
  -9   6 -11    3.67    1.69
   6   9 -11    3.16    2.20
  -6  -9 -11    4.32    2.26
   6   9  13  163.45   11.33
  -9   6  13  153.62   10.09
   9  -6  13  150.12    9.29
  -9   6 -13  167.82   10.43
   9  -6 -13  159.95   10.00
   6   9 -13  150.37    9.85
  -6  -9 -13  132.67    9.13
  -6   9 -15   23.64    3.34
   6  -9 -15   25.99    3.20
   9   6 -15   25.85    3.26
  -9  -6 -15   25.34    3.32
   9   6  15   23.60    3.81
  -9  -6  15   22.68    3.22
  -6   9  15   22.96    3.87
   6  -9  15   32.15    3.54
  -6   9 -17   41.05    4.04
   6  -9 -17   43.13    4.38
   6   9  17   30.96    4.59
  -9   6  17   35.50    4.36
  -9  -6 -17   38.42    4.12
   9   6  17   37.76    4.94
  -9  -6  17   40.68    4.19
  -9   6 -17   35.51    4.41
  -9   6 -17   33.02    3.75
   9  -6 -17   34.50    3.63
   6   9 -17   34.76    3.83
  -6   9  17   39.57    4.49
  -6   9 -19  249.25   15.00
   6  -9 -19  230.95   14.05
   9   6 -19  237.96   14.46
  -9  -6 -19  271.31   16.61
  -9   6 -19   15.05    3.31
  -9   6 -19   13.66    2.80
   9  -6 -19   17.11    3.02
   6   9 -19   14.88    2.81
  -6  -9 -19    9.02    2.61
  -6   9 -21  228.64   13.92
   6  -9 -21  240.95   14.59
   9   6 -21  245.40   14.89
  -9  -6 -21  280.64   17.30
   9   6  21  227.01   14.77
  -9  -6  21  230.26   14.15
   6   9 -21  266.78   16.42
  -6   9  21  233.34   14.72
   6  -9  21  228.81   13.87
  -6   9 -23   17.77    3.26
   6  -9 -23   17.65    2.90
   9   6 -23   13.38    3.92
   9   6 -23   17.02    2.91
  -9  -6 -23   18.14    3.20
  -9   6 -23   90.75    7.66
  -9   6 -23   91.86    6.88
   9  -6 -23   88.19    6.78
   9  -6 -23   97.17    7.16
  -6  -9 -23  108.72    8.24
  -6   9 -25    1.80    2.25
   6  -9 -25    2.16    2.49
   9   6 -25    0.02    1.67
   9   6 -25    2.17    3.22
  -9  -6 -25    0.24    2.42
  -9   6 -25   68.70    6.31
  -9   6 -25   72.44    5.92
   9  -6 -25   80.03    6.22
   9  -6 -25   70.16    5.78
   6   9 -25   66.97    5.58
  -6  -9 -25   82.67    7.16
  -6   9 -27   26.17    3.75
   6  -9 -27   24.60    3.36
   9   6 -27   24.15    3.39
  -9  -6 -27   27.80    4.31
  -9  -6 -27   23.83    3.43
  -9   6 -27   65.00    5.49
  -9   6 -27   91.69    8.11
   9  -6 -27   66.79    5.64
   9  -6 -27   68.06    5.71
   6   9 -27   76.85    6.40
  -6  -9 -27   85.27    7.01
   6  -9 -29   54.20    4.88
   9   6 -29   44.05    5.37
   9   6 -29   65.74    6.26
  -9  -6 -29   53.34    4.91
  -9   6 -29    5.43    2.20
   9  -6 -29    4.81    2.28
   9  -6 -29    2.13    1.90
   6   9 -29    2.95    2.79
  -6  -9 -29    5.20    3.36
  -6   9 -31    8.52    2.68
   6  -9 -31    7.04    2.61
   6   9  31    2.23    2.74
   9   6 -31    5.15    2.98
  -9  -6 -31    8.20    3.42
  -9  -6 -31    5.09    2.12
  -9   6 -31    8.11    4.22
  -9   6 -31    4.07    2.27
   9  -6 -31    5.52    2.48
   9  -6 -31    4.14    1.79
   6   9 -31    7.77    2.80
  -6  -9 -31    7.41    3.85
  -6   9  31    9.18    3.09
  -6   9 -33    1.96    2.96
  -6   9 -33    0.50    2.16
   6  -9 -33   -0.01    1.83
   6  -9 -33    0.84    1.79
   9   6 -33   -0.63    3.63
  -9  -6 -33    0.99    2.06
  -9  -6 -33    0.92    2.28
  -9   6 -33   32.38    4.77
  -9   6 -33   29.92    4.12
   9  -6 -33   32.28    3.96
   9  -6 -33   43.84    4.78
   6   9 -33   40.26    4.60
   6   9 -33   34.90    5.48
  -6  -9 -33   43.51    4.95
  -6   9 -35   16.10    3.46
  -6   9 -35   13.57    3.38
   6  -9 -35   15.37    2.76
   6  -9 -35   16.31    2.67
   9   6 -35   17.85    5.35
   9   6 -35   17.72    3.29
  -9  -6 -35   18.60    3.88
  -9  -6 -35   16.65    3.58
  -9   6 -35   68.93    6.98
  -9   6 -35   62.72    6.22
   9  -6 -35   59.83    5.61
   6   9 -35   48.06    5.79
  -6  -9 -35   62.98    5.83
  -6  -9 -35   64.14    5.65
  -9  -6 -37   29.84    4.61
  -9   6 -37    3.65    3.06
   9   7   0    2.90    2.01
  -9  -7   0    0.48    1.71
   9  -7   0    0.35    1.27
  -7  -9   0    0.27    1.79
  -7   9   0    0.58    1.82
   7  -9   0    1.92    1.53
  -7  -9   2  142.59    9.37
   9  -7   2  144.39    8.77
   9  -7  -2  144.99    8.78
  -7  -9  -2  133.52    8.96
  -7   9  -4  193.74   12.03
   7  -9  -4  157.98    9.73
   9   7  -4  170.81   10.89
  -9  -7  -4  173.72   10.82
   9   7   4  153.10    9.82
  -9  -7   4  178.00   11.15
  -7   9   4  165.76   10.47
   7  -9   4  186.46   11.33
  -7  -9   6    5.88    2.24
  -9   7   6    6.28    2.06
   9  -7   6    6.34    1.77
   9   7   6   45.80    4.74
  -9  -7   6   31.28    3.40
  -7   9   6   39.67    4.35
   7  -9   6   37.57    3.49
   7   9   8    5.23    3.17
  -7  -9   8    4.68    2.16
  -9   7   8    5.10    2.31
  -9  -7  -8   14.76    2.58
   9   7   8   22.26    3.55
  -9  -7   8   23.47    3.18
  -7   9   8   27.81    3.75
   7  -9   8   19.38    2.54
  -7  -9  10  237.28   14.57
  -9   7  10  221.79   13.68
   9  -7  10  216.06   12.85
  -9   7 -10  218.03   13.08
   9  -7 -10  199.47   11.80
   7   9 -10  180.56   12.08
  -7  -9 -10  190.66   11.97
  -7   9 -12    4.82    1.99
   7  -9 -12    1.97    1.79
   9   7 -12    1.62    1.80
  -9  -7 -12    4.37    2.17
   9   7  12    4.83    3.06
  -9  -7  12    3.81    2.01
  -7   9  12    3.50    2.30
   7  -9  12    4.29    1.77
   7   9  14   13.51    3.58
  -7  -9  14   14.77    3.01
  -9   7  14   20.31    3.45
   9  -7  14   14.26    2.33
  -9   7 -14   13.58    2.70
   9  -7 -14   17.38    2.54
   7   9 -14   18.62    2.89
  -7   9 -16    5.87    2.14
   9   7 -16    4.54    2.03
  -9  -7 -16    3.28    2.11
  -9  -7  16    3.64    2.19
  -7   9  16    6.51    2.52
   7   9  18  103.15    8.66
  -7  -9  18  107.35    8.01
  -9   7  18  114.28    8.95
   9   7 -18  138.74    9.19
  -9   7 -18  102.04    7.39
   7   9 -18   91.09    6.81
  -7  -9 -18   86.73    6.64
  -7   9 -20    1.50    1.87
   7  -9 -20    2.21    1.80
   9   7 -20    0.84    1.86
  -9  -7 -20   -0.21    2.16
   9   7  20   -1.01    2.35
  -9  -7  20    0.05    1.82
  -7   9  20    3.49    2.21
   7  -9  20    2.10    1.58
  -7   9 -22  117.01    8.24
   7  -9 -22  128.13    8.78
   9   7 -22  106.15    7.50
  -9  -7 -22  123.86    8.73
  -9   7 -22   45.60    5.66
  -9   7 -22   40.62    4.37
   9  -7 -22   50.60    4.72
  -7  -9 -22   38.73    4.71
   7  -9 -24   -0.32    2.01
   9   7 -24    0.64    1.87
  -9  -7 -24    0.26    2.36
   9   7  24    1.32    2.61
  -9  -7  24    0.48    1.98
   7  -9  24   -0.54    1.71
  -7   9 -26   14.53    3.26
   7  -9 -26   14.26    2.67
  -7  -9  26   26.20    3.78
   9   7 -26   10.26    4.44
   9   7 -26   14.59    3.09
   9   7  26   16.51    3.87
  -9   7 -26   28.94    4.40
  -9   7 -26   22.69    3.26
   9  -7 -26   19.13    2.67
   7   9 -26   26.78    3.93
  -7   9  26   16.54    3.47
  -7   9 -28    3.03    4.48
  -7   9 -28    2.69    2.36
   7  -9 -28    1.28    1.62
   9   7 -28   -0.05    2.55
   9   7 -28    2.22    2.41
  -9  -7 -28    4.36    3.34
  -9   7 -28   31.61    3.66
   9  -7 -28   47.69    4.92
   9  -7 -28   30.64    3.39
  -7   9 -30    9.30    2.54
  -7   9 -30   16.21    3.93
   7   9  30   22.38    4.55
   9   7 -30   14.14    3.25
   9   7 -30   10.22    3.12
  -9  -7 -30   23.52    4.53
  -9   7 -30   17.53    3.00
   9  -7 -30   18.29    2.70
   9  -7 -30   23.88    3.47
   7   9 -30   30.42    4.35
  -7  -9 -30   32.13    5.23
  -7   9 -32    0.60    2.84
  -7   9 -32   -1.26    3.00
   7  -9 -32    4.59    2.20
   7  -9 -32    3.06    2.32
   9   7 -32    0.37    3.58
  -9  -7 -32    2.39    2.63
  -9  -7 -32    3.54    2.48
   9  -7 -32  103.15    7.87
   7   9 -32   77.60    8.33
  -7  -9 -32   94.26    7.47
  -7   9 -34    7.70    3.58
  -7   9 -34    7.34    2.80
   7  -9 -34    8.57    2.44
   7  -9 -34    8.78    2.22
   9   7 -34    8.49    5.05
   9   7 -34    6.42    2.50
  -9  -7 -34    7.44    3.11
  -9  -7 -34    6.84    2.82
  -9   7 -34    1.55    2.51
  -9   7 -34    0.09    2.60
   9  -7 -34   -0.09    1.72
   7   9 -34    0.51    2.11
   7   9 -34   -0.20    3.18
  -7  -9 -34    1.04    1.99
  -9  -7 -36    2.51    2.66
  -9   7 -36   76.73    7.39
   9  -7 -36   62.68    6.79
  -8   9  -1    0.48    1.83
   8  -9  -1    0.85    1.37
   8   9   1    0.79    2.21
  -8  -9   1    2.06    1.77
  -9   8   1    0.32    1.73
   9  -8   1    0.31    1.36
   9   8  -1    0.12    1.83
  -9  -8  -1    0.04    1.61
   9   8   1    0.24    2.07
  -9  -8   1   -0.51    1.56
  -9   8  -1    0.17    1.58
   9  -8  -1   -0.25    1.34
   8   9  -1    0.50    1.94
  -8  -9  -1   -0.57    1.64
  -8   9   1    0.96    1.74
   8  -9   1    1.20    1.39
  -8   9  -3   18.37    2.70
   8  -9  -3   20.47    2.52
   9   8  -3   19.04    3.10
  -9  -8  -3   16.65    2.62
   9   8   3   15.70    2.71
  -9  -8   3   20.43    2.89
  -8   9   3   20.00    2.93
   8  -9   3   19.31    2.50
  -8   9  -5   37.08    3.72
   8  -9  -5   33.44    3.21
   9   8  -5   32.45    3.74
  -9  -8  -5   34.47    3.70
   9   8   5   34.33    3.96
  -9  -8   5   31.19    3.62
  -8   9   5   37.15    4.11
   8  -9   5   35.43    3.36
  -8  -9   7   57.23    5.12
  -9   8   7   64.01    5.56
   9  -8   7   65.84    4.91
  -9   8  -7   57.60    4.70
   9  -8  -7   60.81    4.61
  -8  -9  -7   65.90    5.52
  -8   9  -9   18.28    2.91
   8  -9  -9   19.01    2.55
   9   8  -9   16.16    2.99
  -9  -8  -9   15.17    2.79
   9   8   9   20.21    3.67
   8   9  -9   30.78    4.38
  -8   9   9   17.67    3.34
   8  -9   9   19.82    2.63
  -8   9 -11   18.29    3.08
   8  -9 -11   22.69    2.85
  -9  -8 -11   18.48    3.02
   9   8  11   17.30    3.69
  -9  -8  11   15.58    2.80
  -8   9  11   22.52    3.65
   8  -9  11   18.46    2.68
  -8   9 -13    6.94    2.43
   8  -9 -13    7.41    2.22
   9   8 -13    6.77    2.26
  -9  -8 -13    7.39    2.60
   9   8  13    5.67    3.16
  -9  -8  13    6.61    2.31
  -8   9  13    7.46    3.03
   8  -9  13    7.60    2.19
  -8   9 -15   46.45    4.75
   8  -9 -15   51.29    4.59
   9   8 -15   44.92    4.24
   9   8  15   51.59    5.97
  -8   9  15   47.61    5.14
   8  -9  15   54.94    5.02
  -8   9 -17    1.02    2.01
   8  -9 -17    0.66    1.77
   9   8 -17   -0.62    1.67
  -9  -8 -17    0.52    1.93
   9   8  17    1.04    2.62
  -9  -8  17    0.24    2.09
  -8   9  17   -0.66    2.27
   8  -9  17    1.10    2.03
  -8   9 -19   11.78    2.59
   8  -9 -19    9.55    2.27
   8   9  19   16.45    3.71
  -8  -9  19   13.51    2.94
  -9   8  19   14.73    3.32
   9   8 -19   10.64    2.48
  -9  -8 -19   10.63    2.45
   9   8  19    7.95    3.18
  -9  -8  19    7.61    2.44
  -9   8 -19   16.50    3.02
   9  -8 -19   16.88    3.47
   8   9 -19   13.92    2.57
  -8  -9 -19   13.71    2.71
  -8   9  19    8.15    2.71
   8  -9  19   11.03    2.31
  -8   9 -21    8.67    2.56
   8  -9 -21    9.79    2.38
   9   8 -21    9.12    2.31
  -9  -8 -21    7.79    2.50
   9   8  21    8.19    2.88
  -9  -8  21    9.75    2.51
  -8   9  21    7.47    2.50
   8  -9  21    7.64    2.04
  -8   9 -23    4.44    2.43
   8  -9 -23    5.52    2.34
   9   8 -23    4.22    2.25
  -9  -8 -23    6.17    2.87
  -9  -8  23    7.32    2.76
  -8   9  23    6.79    2.74
   8  -9  23    4.46    1.83
  -8   9 -25    1.36    2.27
   8  -9 -25    1.47    2.04
   9   8 -25    1.33    2.48
  -9  -8 -25    0.52    2.64
   9   8  25    2.24    2.92
  -9  -8  25    0.83    2.43
  -8   9  25    0.53    2.48
  -8   9 -27    6.07    2.26
  -8   9 -27   11.36    3.81
   8  -9 -27    6.31    1.77
   8   9  27    9.19    4.25
  -8  -9  27   14.76    4.34
   9   8 -27   11.35    3.16
   9   8 -27    7.58    3.06
  -9  -8 -27   10.44    3.24
   9   8  27    7.34    3.53
  -9   8 -27    8.36    3.54
  -9   8 -27    6.96    2.54
   9  -8 -27    9.05    2.76
   9  -8 -27    5.47    1.84
  -8  -9 -27   15.62    4.10
  -8   9  27    6.67    2.46
  -8   9 -29   12.99    3.57
   8  -9 -29    9.07    2.14
   8   9  29    1.00    3.25
   9   8 -29   11.34    2.83
  -9  -8 -29    9.37    3.19
   9   8  29    9.14    3.40
  -9   8 -29   -2.56    4.22
  -9   8 -29    0.60    2.07
   9  -8 -29    1.01    1.65
   9  -8 -29   -0.21    2.09
   8   9 -29   -0.13    2.58
  -8  -9 -29   -1.00    2.96
  -8   9 -31    0.53    2.35
  -8   9 -31   -0.93    2.42
   8  -9 -31    1.50    1.98
   8  -9 -31    0.69    1.83
   9   8 -31    2.83    3.64
   9   8 -31    1.46    2.34
  -9  -8 -31    1.59    2.42
  -9  -8 -31    1.48    2.34
  -9   8 -31   57.90    5.90
   9  -8 -31   68.45    6.22
   8   9 -31   74.06    8.69
  -8  -9 -31   71.15    6.39
  -8   9 -33   16.57    4.19
  -8   9 -33   17.12    4.30
   9   8 -33   21.41    5.48
   9   8 -33   17.89    3.23
  -9  -8 -33   20.15    3.57
  -9   8 -33   37.67    5.37
  -9   8 -33   38.58    5.19
   9  -8 -33   36.43    4.07
   8   9 -33   37.29    5.89
   8   9 -33   35.33    4.01
  -8  -9 -33   31.38    3.78
  -9  -8 -35    0.44    2.02
   9   9   0    1.71    2.08
  -9  -9   0    1.26    1.80
  -9   9   0   -0.03    1.89
   9  -9   0   -0.32    1.37
   9   9   2  283.37   16.98
  -9  -9   2  301.68   17.73
  -9   9  -2  297.15   17.35
   9  -9  -2  300.40   17.27
   9   9  -2  296.38   17.85
  -9  -9  -2  314.94   18.62
  -9   9   2  314.68   18.61
   9  -9   2  335.98   19.28
   9   9   4    0.55    2.29
  -9  -9   4    1.79    1.95
  -9   9  -4    0.15    1.86
   9  -9  -4    1.38    1.52
   9   9  -4    2.19    2.23
  -9  -9  -4    1.69    1.99
  -9   9   4    2.14    2.29
   9  -9   4    1.42    1.48
  -9  -9   6   27.40    3.65
  -9   9  -6   28.14    3.56
   9  -9  -6   31.37    3.19
  -9  -9  -6   28.71    3.59
  -9   9   6   29.64    3.89
   9  -9   6   28.49    3.08
  -9  -9   8   40.15    4.37
  -9   9  -8   42.46    4.24
   9  -9  -8   38.45    3.61
   9   9  -8   32.06    3.90
  -9  -9  -8   45.30    4.51
  -9   9   8   41.37    4.63
   9  -9   8   45.10    4.08
   9   9  10  442.13   25.83
  -9  -9  10  443.84   25.69
  -9   9 -10  480.62   27.36
   9  -9 -10  440.59   24.92
   9   9 -10  422.12   24.45
  -9  -9 -10  437.09   25.17
  -9   9  10  478.91   27.98
   9  -9  10  481.90   27.27
   9   9  12    7.67    3.09
  -9  -9  12    8.13    2.91
  -9   9 -12    8.58    2.79
   9  -9 -12   12.26    2.68
   9   9 -12    9.83    2.60
  -9   9  12   11.33    3.48
   9  -9  12    9.30    2.67
   9   9  14    1.29    2.78
  -9  -9  14    2.95    2.26
   9  -9 -14    2.46    2.25
   9   9 -14    2.99    1.84
  -9  -9 -14    3.63    2.22
   9  -9  14    2.74    2.34
   9   9  16   25.73    4.54
  -9  -9  16   19.84    3.24
  -9   9 -16   23.59    3.22
   9   9 -16   21.05    2.92
  -9  -9 -16   24.01    3.37
  -9   9  16   23.61    3.84
   9   9  18  117.18    9.01
  -9  -9  18  126.59    8.88
  -9   9 -18  133.35    9.16
   9  -9 -18  134.29    8.90
   9   9 -18  114.02    7.81
  -9  -9 -18  125.40    8.90
  -9   9  18  130.19    9.43
   9  -9  18  145.84    9.76
   9   9  20   -0.02    2.34
  -9  -9  20    2.45    2.21
  -9   9 -20    1.15    2.18
   9  -9 -20    0.85    1.58
  -9  -9 -20    0.83    1.96
  -9   9  20    1.23    2.35
   9  -9  20    1.34    1.62
   9   9  22   35.37    4.78
  -9   9 -22   36.04    4.16
   9  -9 -22   36.98    4.05
   9   9 -22   34.94    3.95
  -9  -9 -22   37.87    5.17
  -9   9  22   31.01    4.19
   9   9  24    8.41    3.83
  -9  -9  24   11.56    3.69
  -9   9 -24    3.51    2.64
  -9   9 -24    6.82    3.56
   9   9 -24    9.54    3.21
  -9  -9 -24    8.69    2.98
  -9   9  24    5.88    2.98
   9   9  26   24.35    4.51
  -9  -9  26   31.04    4.91
  -9   9 -26   30.14    4.67
  -9   9 -26   21.96    3.60
   9  -9 -26   21.21    2.87
   9   9 -26   23.62    4.07
  -9  -9 -26   27.44    4.08
   9   9  28    0.31    2.76
  -9   9 -28   -0.71    1.98
  -9   9 -28   -0.24    3.70
   9  -9 -28   -0.80    2.16
   9  -9 -28    1.43    1.88
   9   9 -28    1.10    2.60
   9   9 -28    0.31    2.14
   9   9  30   58.59    6.65
  -9   9 -30   71.83    7.59
  -9   9 -30   72.94    7.22
   9  -9 -30   79.99    6.97
   9  -9 -30   83.76    6.93
   9   9 -30   74.59    8.93
   9   9 -30   61.28    5.80
  -9  -9 -30   73.71    6.33
  -9   9 -32   10.85    3.51
   9  -9 -32   10.85    2.71
   9  -9 -32   11.63    2.64
   9   9 -32    8.18    3.63
   9   9 -32   13.30    3.00
   0  10   0   29.89    3.47
   0 -10   0   32.70    3.49
   0  10  -2 1143.60   62.24
   0 -10  -2 1189.78   64.63
   0  10   2 1159.85   63.19
   0 -10   2 1137.61   61.89
   0  10  -4    2.28    1.90
   0 -10  -4    4.04    2.09
   0  10   4    3.47    2.27
   0 -10   4    1.37    1.94
   0  10  -6 3825.96  204.17
   0 -10  -6 3562.52  190.23
   0  10   6 3577.92  191.25
   0 -10   6 3435.07  183.47
 -10   0  -8    1.87    0.51
  10   0  -8    3.45    0.78
  10   0  -8    2.67    0.84
   0 -10  -8    3.89    2.17
   0  10   8    4.09    2.62
   0 -10   8    1.53    2.04
 -10   0 -10    6.81    1.21
 -10   0 -10    7.87    1.23
  10   0 -10    6.44    1.42
  10   0 -10    8.47    1.39
   0 -10 -10    7.08    2.36
   0 -10  10    8.47    2.39
 -10   0 -12   52.28    3.86
 -10   0 -12   52.09    3.72
  10   0 -12   56.44    3.97
  10   0 -12   50.84    4.04
   0  10 -12   50.99    4.63
   0 -10 -12   66.79    5.58
   0  10  12   66.16    5.91
   0 -10  12   46.73    4.58
 -10   0 -14  890.41   48.24
 -10   0 -14  998.19   53.94
  10   0 -14 1011.88   55.06
   0  10 -14 1002.47   54.90
   0 -10 -14 1090.56   59.80
   0  10  14 1104.25   60.92
   0 -10  14  922.06   50.73
 -10   0 -16    2.05    1.73
 -10   0 -16    1.44    1.60
  10   0 -16    3.69    1.57
   0  10 -16    4.56    2.32
   0 -10 -16    1.86    2.24
   0  10  16    1.79    2.80
   0 -10  16    4.45    2.33
 -10   0 -18  278.84   16.35
 -10   0 -18  264.98   15.81
  10   0 -18  283.55   17.20
  10   0 -18  283.03   16.46
   0  10 -18  276.79   16.60
   0 -10 -18  294.15   17.74
   0  10  18  286.62   17.97
   0 -10  18  277.13   16.80
 -10   0 -20    0.03    2.27
 -10   0 -20    1.66    1.88
  10   0 -20    0.42    1.87
  10   0 -20    0.41    2.12
   0  10 -20   -0.16    2.07
   0 -10 -20    0.96    2.23
   0  10  20    0.88    2.62
   0 -10  20   -0.10    1.96
 -10   0 -22   80.09    6.32
 -10   0 -22   86.30    7.18
  10   0 -22   94.09    7.17
  10   0 -22   80.98    7.12
   0  10 -22   64.49    5.67
   0 -10 -22   79.40    6.54
   0  10  22   76.53    7.43
   0 -10  22   66.52    5.86
 -10   0 -24    5.20    3.05
  10   0 -24    1.36    2.85
   0  10 -24    5.09    2.37
   0  10  24    8.59    3.28
 -10   0 -26  122.66    8.84
 -10   0 -26  127.71    9.73
  10   0 -26  105.46    8.50
  10   0 -26  129.07    9.08
   0  10 -26  112.74    8.17
   0 -10 -26  134.55    9.55
   0  10  26  106.32    8.37
   0 -10  26  107.43    7.80
 -10   0 -28    3.12    2.21
 -10   0 -28    0.97    2.75
  10   0 -28    0.91    2.16
  10   0 -28   -0.01    1.97
   0  10 -28    1.34    2.02
   0 -10 -28    0.54    2.07
   0  10  28    2.21    2.46
   0 -10  28    2.40    2.00
 -10   0 -30   19.44    3.72
  10   0 -30   14.32    3.14
  10   0 -30   14.26    2.79
   0  10 -30   16.84    3.16
   0  10  30   20.05    3.83
 -10   0 -32    1.27    2.69
 -10   0 -32    0.79    2.05
  10   0 -32   -0.34    2.03
  10   0 -32    0.93    2.18
   0  10 -32    1.25    1.91
   0 -10 -32   -0.38    2.18
   0  10  32    0.09    2.41
   0 -10  32   -0.22    2.02
 -10   0 -34  107.77    8.66
 -10   0 -34  142.85   11.62
  10   0 -34  112.82    9.33
   0  10 -34  146.27   12.71
   0  10 -34  136.00    9.72
   0  10  34  129.42    9.87
 -10   0 -36    1.84    2.39
 -10   0 -36    0.22    2.38
  10   0 -36    0.38    2.20
  10   0 -36   -0.71    2.63
   0  10 -36   -1.16    4.56
   0 -10 -36   -0.90    2.83
 -10   0 -38    6.80    2.75
  10   0 -38    4.13    3.22
  -1  10  -1   39.59    3.86
   1 -10  -1   48.17    4.24
  -1  10   1   52.81    4.63
   1 -10   1   43.31    4.00
   1  10   3  187.83   11.92
  -1 -10   3  215.38   13.22
   1  10  -3  219.57   13.50
  -1 -10  -3  197.24   12.18
   1  10   5  726.36   40.53
  -1 -10   5  651.09   36.22
   1  10  -5  645.02   35.98
  -1 -10  -5  688.72   38.19
  -1  10  -7  745.27   41.11
   1 -10  -7  671.19   37.15
  10   1  -7  654.17   35.29
  10   1  -7  603.87   32.49
 -10  -1  -7  670.50   36.35
 -10  -1  -7  676.58   36.78
   1  10  -7  899.82   49.47
  -1 -10  -7  891.27   48.88
   1 -10  -9  240.95   14.51
  10   1  -9  221.28   12.36
  10   1  -9  206.05   11.80
 -10  -1  -9  193.91   10.90
 -10  -1  -9  204.51   11.38
 -10   1  -9    4.40    0.81
 -10   1  -9    3.72    0.75
  10  -1  -9    5.22    0.97
  10  -1  -9    4.40    0.96
  -1 -10  -9    6.14    2.29
  -1  10 -11    2.32    1.89
   1 -10 -11    1.66    1.78
   1  10  11    3.34    2.43
  -1 -10  11    3.88    2.17
  10   1 -11    2.18    1.29
  10   1 -11    0.87    1.65
 -10  -1 -11    2.35    1.19
 -10  -1 -11    1.47    1.20
 -10   1 -11    2.21    1.02
 -10   1 -11    2.63    1.09
  10  -1 -11    2.14    1.13
  10  -1 -11    1.09    1.24
   1  10 -11    3.20    2.03
  -1 -10 -11    2.61    2.05
  -1  10  11    3.45    2.28
   1 -10  11    1.36    1.85
  -1  10 -13   63.64    5.20
  10   1 -13   68.77    5.52
 -10  -1 -13   70.39    4.85
 -10  -1 -13   70.68    5.05
 -10   1 -13  424.17   23.50
 -10   1 -13  491.91   27.03
  10  -1 -13  494.90   27.50
  10  -1 -13  458.80   25.18
   1  10 -13  510.90   28.98
  -1  10 -15  147.12    9.62
   1 -10 -15  163.71   10.77
   1  10  15  195.79   13.16
  -1 -10  15  183.04   11.75
  10   1 -15  145.41    8.90
 -10  -1 -15  155.50    9.74
 -10  -1 -15  167.30   10.21
 -10   1 -15  193.39   11.90
  10  -1 -15  204.09   12.56
  10  -1 -15  175.69   10.43
   1  10 -15  204.00   12.88
  -1 -10 -15  204.34   13.12
   1  10  17    4.85    3.10
  -1 -10  17    1.72    2.07
 -10   1 -17    2.05    1.73
  10  -1 -17    4.10    1.74
  10  -1 -17    3.23    2.13
   1  10 -17    1.63    2.18
  -1 -10 -17    2.19    2.26
  -1  10 -19  129.07    8.74
   1 -10 -19  136.43    9.14
  10   1 -19  145.24   10.24
  10   1 -19  136.77    8.81
 -10  -1 -19  130.36    8.78
 -10  -1 -19  138.66    9.11
 -10   1 -19   13.27    2.61
 -10   1 -19   13.48    2.87
  10  -1 -19   14.10    2.49
  10  -1 -19   13.39    2.84
   1  10 -19   16.01    3.10
  -1 -10 -19   14.42    3.06
  -1  10 -21    1.38    2.07
   1 -10 -21    0.91    2.01
  10   1 -21    0.60    2.52
  10   1 -21    2.32    1.88
 -10  -1 -21    0.59    1.99
 -10  -1 -21    0.82    2.10
 -10   1 -21   26.82    3.77
 -10   1 -21   26.00    3.48
  10  -1 -21   22.20    3.54
  10  -1 -21   24.02    3.36
   1  10 -21   24.96    3.54
  -1 -10 -21   24.69    3.65
   1 -10 -23   27.02    3.71
  10   1 -23   26.20    4.77
 -10  -1 -23   26.39    3.83
 -10  -1 -23   25.14    3.83
 -10   1 -23   -0.66    2.43
 -10   1 -23   -0.49    2.06
  10  -1 -23   -0.68    2.25
  10  -1 -23    1.21    2.67
   1  10 -23    0.02    2.05
  -1 -10 -23   -0.69    2.14
  -1  10 -25    6.93    2.44
   1 -10 -25    6.20    2.55
  10   1 -25    5.69    2.33
  10   1 -25    6.61    3.20
 -10  -1 -25    7.35    2.42
 -10   1 -25   34.11    4.06
 -10   1 -25   32.97    4.77
  10  -1 -25   39.06    4.12
   1  10 -25   36.84    4.29
  -1 -10 -25   38.84    4.42
  -1  10 -27    3.12    2.19
   1 -10 -27    0.72    2.09
  10   1 -27    0.65    1.97
  10   1 -27    1.01    2.37
 -10  -1 -27    1.23    2.36
 -10  -1 -27    3.38    2.45
 -10   1 -27   41.74    4.79
 -10   1 -27   49.21    5.49
  10  -1 -27   50.35    5.04
  10  -1 -27   41.74    5.04
   1  10 -27   45.23    4.75
  -1 -10 -27   48.60    5.41
   1 -10 -29    1.05    1.91
  10   1 -29   -0.14    2.09
  10   1 -29    0.46    1.87
 -10  -1 -29   -0.06    2.25
 -10  -1 -29   -0.19    1.78
 -10   1 -29   15.29    3.40
 -10   1 -29   15.41    3.07
  10  -1 -29   15.60    2.99
  10  -1 -29   11.80    3.01
  -1 -10 -29   16.35    3.13
  -1  10 -31   18.17    3.15
   1 -10 -31   19.24    3.26
   1  10  31    8.45    2.91
  -1 -10  31    8.08    2.52
  10   1 -31   12.81    3.03
  10   1 -31   18.07    3.26
 -10  -1 -31   17.16    2.89
 -10   1 -31    6.15    2.96
 -10   1 -31    8.20    2.53
  10  -1 -31    6.35    2.73
  10  -1 -31    9.82    2.67
   1  10 -31    9.37    2.46
  -1 -10 -31    8.99    2.77
  -1  10  31   17.30    3.64
   1 -10  31   20.07    3.43
   1 -10 -33    8.82    2.65
  10   1 -33    7.50    2.48
  10   1 -33    4.97    3.03
 -10  -1 -33    8.32    2.86
 -10  -1 -33   11.48    4.39
 -10   1 -33   42.30    4.92
 -10   1 -33   59.74    7.04
  10  -1 -33   55.00    5.46
  -1 -10 -33   56.66    5.45
  -1  10 -35    7.95    4.47
  -1  10 -35    7.96    2.76
   1 -10 -35   10.35    3.16
   1  10  35   22.45    4.55
  10   1 -35    5.51    2.48
  10   1 -35    6.86    3.62
 -10  -1 -35   12.27    3.68
 -10   1 -35   21.46    4.10
  10  -1 -35   21.49    3.54
  10  -1 -35   22.37    4.86
   1  10 -35   22.50    3.60
   1  10 -35   23.65    6.02
  -1 -10 -35   28.53    4.60
  -1  10  35   11.94    4.13
  10   1 -37    2.13    2.01
 -10  -1 -37   -0.58    1.98
 -10   1 -37    1.82    3.29
 -10   1 -37    1.30    2.11
  10  -1 -37    3.04    2.93
  10  -1 -37    0.69    1.82
  -2  10   0    0.77    1.61
   2 -10   0    1.02    1.56
  -2  10  -2   11.46    2.29
   2  10   2    3.39    2.01
  -2 -10   2    4.67    2.05
   2  10  -2    8.82    2.33
  -2 -10  -2    4.59    2.01
  -2  10   2   11.76    2.31
   2 -10   2   10.96    2.24
  -2  10  -4    0.29    1.57
   2 -10  -4    0.49    1.66
  10   2  -4    1.66    0.77
  10   2  -4    2.14    0.76
 -10  -2  -4    1.34    0.43
  -2  10   4    1.16    1.93
   2 -10   4    2.42    1.71
  -2  10  -6  133.27    8.86
   2 -10  -6  132.84    8.68
  10   2  -6  112.48    6.73
  10   2  -6  109.31    6.35
 -10  -2  -6  116.41    6.63
 -10  -2  -6  114.62    6.55
   2  10  -6   -0.25    2.20
  -2 -10  -6    0.96    1.81
  -2  10  -8    1.82    1.83
   2 -10  -8    1.10    1.65
  10   2  -8    1.47    1.17
  10   2  -8    0.41    1.38
 -10  -2  -8    1.64    0.98
 -10  -2  -8    2.02    1.05
  -2  10   8    0.60    2.00
   2 -10   8    0.44    1.70
   2  10  10    1.96    2.37
  -2 -10  10    2.03    1.94
 -10   2 -10    1.28    0.89
 -10   2 -10    1.18    1.01
  10  -2 -10    1.14    0.97
  10  -2 -10    1.10    0.95
   2  10 -10    1.72    2.12
  -2 -10 -10    0.75    1.97
  -2  10 -12   -0.09    1.71
   2 -10 -12    0.37    1.59
  10   2 -12    0.91    1.89
 -10  -2 -12   -1.20    1.53
 -10  -2 -12    0.83    1.24
 -10   2 -12   98.71    6.34
 -10   2 -12   85.53    5.34
  10  -2 -12   97.94    6.23
  10  -2 -12   97.60    6.07
   2  10 -12  104.01    7.54
  -2  10 -14   30.71    3.44
  10   2 -14   35.66    3.31
 -10  -2 -14   28.53    3.27
 -10  -2 -14   29.80    3.02
 -10   2 -14    0.42    1.68
 -10   2 -14    0.36    1.21
  10  -2 -14    0.38    1.34
   2  10 -14    1.73    2.13
  -2 -10 -14   -0.60    1.79
  -2  10 -16   -0.03    1.79
   2 -10 -16   -0.19    1.76
  10   2 -16   -1.51    2.10
  10   2 -16    1.00    1.53
 -10  -2 -16    0.26    1.76
 -10  -2 -16    0.48    1.88
 -10   2 -16   15.58    2.35
 -10   2 -16   17.78    3.07
  10  -2 -16   15.91    2.34
   2  10 -16   22.98    3.48
  -2 -10 -16   14.52    3.07
  -2  10 -18   47.89    4.46
   2 -10 -18   50.91    4.61
  10   2 -18   42.98    4.73
  10   2 -18   44.75    3.95
 -10  -2 -18   54.96    4.80
 -10  -2 -18   49.38    4.44
 -10   2 -18   20.32    2.97
 -10   2 -18   19.05    3.32
  10  -2 -18   17.95    2.92
  10  -2 -18   23.94    2.90
   2  10 -18   20.39    3.27
  -2 -10 -18   28.81    3.89
  -2  10 -20   63.26    5.43
   2 -10 -20   62.51    5.33
  10   2 -20   62.29    5.93
  10   2 -20   73.88    5.78
 -10  -2 -20   61.22    5.30
 -10  -2 -20   70.61    5.78
  -2  10  20   70.81    6.86
   2 -10  20   54.76    4.81
  -2  10 -22  235.48   14.52
   2 -10 -22  251.82   15.43
  10   2 -22  309.47   19.90
 -10  -2 -22  232.06   14.52
 -10  -2 -22  258.57   15.79
 -10   2 -22   36.04    4.60
 -10   2 -22   35.72    4.40
  10  -2 -22   36.23    4.84
  10  -2 -22   40.50    4.29
  -2 -10 -22   31.98    4.11
  -2  10 -24    8.12    2.59
   2  10  24   -0.02    2.92
  10   2 -24   11.51    2.66
 -10  -2 -24   11.51    2.80
 -10  -2 -24   10.19    3.09
 -10   2 -24    0.26    2.42
  10  -2 -24   -0.06    1.78
  10  -2 -24    0.05    2.81
   2  10 -24    0.20    2.13
  -2  10 -26   53.09    4.84
   2 -10 -26   59.41    5.51
  10   2 -26   56.36    6.00
  10   2 -26   60.00    5.25
 -10  -2 -26   50.71    5.00
 -10  -2 -26   61.21    5.66
 -10   2 -26    1.04    2.38
 -10   2 -26    0.85    2.84
  10  -2 -26    0.69    2.64
  10  -2 -26   -1.05    2.15
   2  10 -26    1.14    2.11
  -2 -10 -26    0.66    2.37
  -2  10 -28   10.20    2.62
   2 -10 -28   14.22    2.64
  10   2 -28   12.16    2.62
  10   2 -28   11.30    3.60
 -10  -2 -28   10.35    2.57
 -10  -2 -28   11.40    2.93
 -10   2 -28   35.45    4.38
 -10   2 -28   41.88    4.74
  10  -2 -28   41.77    4.43
  10  -2 -28   39.29    5.03
   2  10 -28   41.59    4.61
  -2 -10 -28   33.30    4.28
  -2  10 -30    3.27    2.40
   2  10  30    4.31    2.75
  -2 -10  30    5.67    2.40
  10   2 -30    1.59    2.03
 -10  -2 -30    1.09    1.88
 -10  -2 -30    3.05    2.43
 -10   2 -30    4.88    2.59
  10  -2 -30    5.96    2.55
  10  -2 -30    5.80    2.40
   2  10 -30    9.31    2.65
  -2  10  30    2.85    2.69
  -2  10 -32    0.61    1.94
   2 -10 -32    2.10    2.05
  10   2 -32    1.08    2.18
  10   2 -32    1.46    2.19
 -10  -2 -32    1.19    2.02
 -10  -2 -32    1.64    3.11
 -10   2 -32   67.44    6.46
 -10   2 -32   74.32    7.24
  10  -2 -32   65.25    5.76
  10  -2 -32   49.87    5.49
   2  10 -32   59.10    5.18
  -2 -10 -32   64.09    5.75
  -2  10 -34   44.97    4.96
   2 -10 -34   48.65    5.18
  10   2 -34   56.05    5.60
 -10  -2 -34   47.84    5.72
 -10   2 -34   -0.52    2.97
 -10   2 -34   -0.44    2.54
   2  10 -34    1.12    3.62
   2  10 -34   -0.16    2.16
  -2 -10 -34   -0.42    3.04
  -2  10 -36   -1.18    3.80
   2 -10 -36   -0.77    1.81
  10   2 -36   -0.77    2.76
  10   2 -36    0.93    2.02
 -10  -2 -36   -0.73    2.98
 -10  -2 -36   -0.16    1.91
 -10   2 -36   20.08    4.37
 -10   2 -36   13.46    3.21
  10  -2 -36   13.18    2.84
  10  -2 -36   14.01    3.39
  -2 -10 -36   12.39    4.08
 -10  -2 -38   16.27    3.74
  -3  10  -1   26.75    3.18
   3 -10  -1   26.51    3.03
  10   3  -1   22.94    2.00
 -10  -3  -1   22.92    1.92
  10   3   1   22.14    2.06
 -10  -3   1   23.34    1.92
  -3  10   1   26.67    3.19
   3 -10   1   27.29    3.12
  -3  10  -3   87.93    6.42
   3 -10  -3   81.65    5.96
  10   3  -3   84.50    5.22
 -10  -3  -3   85.96    5.22
  10   3   3   76.63    4.90
 -10  -3   3   79.26    4.85
  -3  10   3   91.09    6.80
   3 -10   3   88.79    6.39
  -3  10  -5  158.23   10.16
   3 -10  -5  150.72    9.61
  10   3  -5  154.21    9.04
 -10  -3  -5  140.37    8.14
  10   3   5  150.89    9.07
 -10  -3   5  158.66    9.18
  -3  10   5  155.50   10.14
   3 -10   5  146.10    9.31
  -3  10  -7   44.57    4.27
   3 -10  -7   37.09    3.69
  10   3  -7   38.54    3.14
 -10  -3  -7   36.50    2.93
  10   3   7   36.59    3.39
 -10  -3   7   41.92    3.29
  -3  10   7   38.39    4.14
   3 -10   7   46.14    4.26
   3 -10  -9   29.26    3.38
  10   3  -9   24.04    2.51
 -10  -3  -9   27.83    2.78
  10   3   9   22.91    2.85
   3 -10   9   28.24    3.34
  -3  10 -11  264.98   15.95
   3 -10 -11  302.88   17.80
   3  10  11  322.64   19.48
  10   3 -11  310.06   18.21
 -10  -3 -11  289.79   16.67
 -10   3 -11  295.69   16.47
 -10   3 -11  288.76   16.39
  10  -3 -11  307.16   17.09
  10  -3 -11  313.83   17.53
   3  10 -11  288.85   17.15
  -3  10  11  274.48   16.88
   3 -10  11  287.14   16.92
   3  10  13    1.89    2.91
  -3 -10  13    1.82    1.93
 -10   3 -13    1.63    1.22
 -10   3 -13    0.99    1.76
  10  -3 -13    0.33    1.24
  10  -3 -13    0.15    1.25
   3  10 -13    1.86    2.00
  -3 -10 -13    1.55    1.94
  -3  10 -15  107.95    7.47
   3 -10 -15  104.35    7.46
   3  10  15   95.46    7.91
  -3 -10  15   90.58    7.06
  10   3 -15  114.02    7.60
  10   3 -15   97.60    7.34
 -10  -3 -15  107.86    7.28
 -10  -3 -15  118.55    8.17
 -10   3 -15   85.88    5.78
 -10   3 -15  103.58    7.55
  10  -3 -15  104.87    6.94
   3  10 -15   96.40    7.20
  -3 -10 -15   92.81    7.12
  -3  10  15   92.04    7.20
   3 -10  15  108.97    7.65
  -3  10 -17  113.33    7.76
   3 -10 -17  121.72    8.33
  10   3 -17  144.30    9.44
  10   3 -17  121.80    8.78
 -10  -3 -17  123.94    8.27
 -10  -3 -17  135.83    9.38
 -10   3 -17  505.77   29.07
  10  -3 -17  525.01   29.36
   3  10 -17  488.40   27.88
  -3 -10 -17  487.46   28.10
  -3  10 -19   21.67    3.07
   3 -10 -19   26.17    3.36
  10   3 -19   25.10    4.14
  10   3 -19   32.43    3.85
 -10  -3 -19   29.19    3.60
 -10  -3 -19   29.12    3.85
 -10   3 -19   10.63    2.41
 -10   3 -19    9.61    2.83
  10  -3 -19   13.31    2.56
  10  -3 -19    8.13    2.34
   3  10 -19    8.94    2.69
  -3 -10 -19    8.61    2.74
   3 -10  19   20.03    2.86
   3  10  21   15.87    4.31
  -3 -10  21   22.56    3.87
 -10   3 -21   18.12    3.75
 -10   3 -21   19.61    3.33
  10  -3 -21   24.37    3.66
  10  -3 -21   19.54    3.42
   3  10 -21   17.30    3.07
  -3 -10 -21   18.68    3.38
   3  10  23   77.24    7.46
  -3 -10  23   67.27    6.54
 -10   3 -23   74.53    6.57
 -10   3 -23   78.33    7.29
  10  -3 -23   81.38    7.31
   3  10 -23   64.53    5.53
  -3 -10 -23   73.01    6.49
  -3  10 -25  221.45   13.60
   3 -10 -25  268.75   16.27
  10   3 -25  249.77   16.19
  10   3 -25  271.65   16.41
 -10  -3 -25  254.89   15.57
 -10  -3 -25  259.17   16.13
 -10   3 -25   59.13    5.66
  10  -3 -25   52.79    5.61
  10  -3 -25   63.60    5.70
   3  10 -25   56.68    5.30
  -3 -10 -25   57.79    5.62
  -3  10 -27   19.07    3.21
   3 -10 -27   15.28    2.75
   3  10  27   14.63    3.64
  -3 -10  27   15.89    2.92
  10   3 -27   18.57    3.99
  10   3 -27   23.55    3.53
 -10  -3 -27   21.66    3.51
 -10  -3 -27   23.21    3.66
 -10   3 -27   18.06    3.41
 -10   3 -27   19.66    3.88
  10  -3 -27   15.69    3.15
  10  -3 -27   17.07    3.19
   3  10 -27   15.22    3.09
  -3 -10 -27   19.99    3.49
  -3  10  27   13.27    2.99
   3 -10  27   21.46    3.07
   3 -10 -29   17.81    3.18
  10   3 -29   16.39    3.44
  10   3 -29   10.23    3.27
 -10  -3 -29   18.37    3.74
 -10   3 -29   48.99    5.47
 -10   3 -29   51.19    5.02
  10  -3 -29   48.46    4.93
  10  -3 -29   53.07    5.35
   3  10 -29   62.89    5.70
  -3 -10 -29   43.54    4.68
  -3  10 -31   74.56    6.29
   3 -10 -31   86.82    7.33
  10   3 -31  100.16    8.13
 -10  -3 -31   77.01    6.88
 -10  -3 -31   73.30    6.22
 -10   3 -31   36.56    4.76
  10  -3 -31   34.51    4.71
  10  -3 -31   35.51    4.04
   3  10 -31   31.64    3.73
  -3 -10 -31   38.81    4.56
  -3  10 -33   95.03    7.99
   3 -10 -33  114.19    8.32
  10   3 -33   94.86    8.65
 -10  -3 -33  123.94   10.04
 -10   3 -33   10.61    3.07
 -10   3 -33   15.10    4.61
  10  -3 -33    8.42    2.92
  10  -3 -33   12.92    3.68
   3  10 -33    8.31    2.74
  -3 -10 -33   14.95    3.80
  -3  10 -35   49.96    4.63
  -3  10 -35   51.36    5.73
   3 -10 -35   43.74    4.13
  10   3 -35   64.77    6.03
  10   3 -35   52.97    6.65
 -10  -3 -35   58.16    5.71
 -10  -3 -35   66.08    6.34
 -10   3 -35    7.44    3.62
 -10   3 -35    9.08    3.40
  10  -3 -35    9.38    3.61
  10  -3 -35   11.00    3.33
   3  10 -35    6.83    4.17
   3  10 -35    6.83    3.37
  -3 -10 -35   11.70    3.65
  10   3 -37   24.86    4.00
  10   3 -37   21.35    4.34
 -10  -3 -37   28.03    3.91
 -10  -3 -37   35.38    5.28
 -10   3 -37   20.45    4.52
 -10   3 -37   23.06    4.12
  10  -3 -37   19.67    3.51
  10  -3 -37   22.78    4.44
   4  10   0   79.09    6.24
  -4 -10   0   80.62    6.14
  -4  10  -2  556.91   31.20
   4 -10  -2  521.68   29.14
   4  10   2  489.34   27.88
  -4 -10   2  494.47   27.96
  10   4  -2  510.04   28.03
 -10  -4  -2  596.60   32.50
  10   4   2  567.35   31.22
 -10  -4   2  542.64   29.59
   4  10  -2  492.08   27.94
  -4 -10  -2  523.64   29.48
  -4  10   2  494.73   27.81
   4 -10   2  542.98   30.33
  -4  10  -4   17.05    2.73
   4 -10  -4   21.12    2.80
  10   4  -4   20.61    2.41
 -10  -4  -4   17.73    2.17
  10   4   4   14.38    2.41
 -10  -4   4   21.10    2.34
  -4  10   4   25.24    3.35
   4 -10   4   17.83    2.65
  -4  10  -6  692.32   38.43
   4 -10  -6  632.10   35.00
  10   4  -6  664.09   36.30
 -10  -4  -6  703.09   38.34
  10   4   6  637.75   35.15
 -10  -4   6  680.77   37.14
  -4  10   6  678.54   37.92
   4 -10   6  642.28   35.63
  -4  10  -8    0.12    1.98
   4 -10  -8    1.03    1.59
   4  10   8    1.82    2.34
  -4 -10   8    1.77    1.88
 -10  -4  -8    1.20    1.55
 -10  -4   8    1.37    1.51
 -10   4  -8    0.20    0.85
 -10   4  -8    1.25    1.07
  10  -4  -8    0.58    0.92
  10  -4  -8    1.21    0.89
   4  10  -8   -0.80    2.11
  -4 -10  -8    0.71    1.78
  -4  10   8    0.27    2.04
   4 -10   8    1.03    1.65
   4 -10 -10   43.93    4.07
   4  10  10   42.26    4.51
  10   4 -10   38.47    3.35
 -10  -4 -10   44.13    3.89
  10   4  10   40.42    4.10
 -10  -4  10   40.18    3.68
 -10   4 -10   46.98    3.80
 -10   4 -10   40.20    3.00
  10  -4 -10   45.82    3.35
  10  -4 -10   44.62    3.25
   4  10 -10   49.42    4.53
  -4 -10 -10   45.67    4.42
   4 -10  10   38.07    3.77
   4  10  12    2.63    3.03
  -4 -10  12    1.28    1.99
 -10   4 -12    2.75    1.86
 -10   4 -12    1.80    1.38
  10  -4 -12    1.80    1.29
  10  -4 -12    1.82    1.55
   4  10 -12    0.29    1.99
   4  10  14  297.75   18.56
  -4 -10  14  271.48   16.56
 -10   4 -14  264.90   15.29
 -10   4 -14  276.10   16.46
  10  -4 -14  287.22   16.42
   4  10 -14  271.14   16.37
  -4 -10 -14  267.98   16.40
  -4  10 -16   23.09    3.05
   4 -10 -16   35.64    3.83
  10   4 -16   30.95    4.27
  10   4 -16   34.77    3.74
 -10  -4 -16   29.42    3.67
 -10   4 -16    3.36    2.26
 -10   4 -16    3.13    1.73
  10  -4 -16    3.84    1.90
  10  -4 -16    2.27    1.60
   4  10 -16    3.01    2.22
  -4 -10 -16    5.84    2.53
  -4  10 -18   65.85    5.63
   4 -10 -18   67.14    5.41
  10   4 -18   85.71    6.74
  10   4 -18   66.72    6.28
 -10  -4 -18   87.84    7.23
 -10   4 -18  201.35   12.93
 -10   4 -18  203.23   12.44
  10  -4 -18  219.83   13.25
  10  -4 -18  178.51   11.09
   4  10 -18  203.66   12.85
  -4 -10 -18  216.66   13.75
   4 -10 -20    2.08    1.84
   4  10  20   11.41    3.43
  10   4 -20    1.34    2.90
 -10  -4 -20    2.09    1.81
 -10  -4 -20    3.62    2.58
 -10   4 -20   11.40    2.51
 -10   4 -20   13.20    3.33
  10  -4 -20   13.28    2.66
  10  -4 -20   16.53    2.98
   4  10 -20   14.58    2.86
  -4 -10 -20   14.51    3.15
   4  10  22    1.93    3.18
  -4 -10  22    1.95    2.40
 -10   4 -22    3.23    3.00
 -10   4 -22    2.07    2.10
  10  -4 -22    3.34    2.40
   4  10 -22    2.07    2.10
  -4 -10 -22    3.35    2.39
  -4  10 -24   -0.62    2.17
   4  10  24    0.78    2.62
  -4 -10  24    0.52    2.17
  10   4 -24    2.22    2.15
  10   4 -24    1.41    2.62
 -10  -4 -24    1.54    2.64
 -10  -4 -24    0.06    2.01
 -10   4 -24   -1.19    2.11
  10  -4 -24   -0.88    2.02
   4  10 -24    0.34    2.00
  -4 -10 -24    2.13    2.39
  -4  10  24    0.57    2.35
   4  10  26    8.41    3.09
  -4 -10  26    6.97    2.48
 -10   4 -26   11.13    3.81
 -10   4 -26    9.05    2.80
  10  -4 -26   10.05    2.91
  10  -4 -26    8.81    2.53
   4  10 -26    7.12    2.56
  -4 -10 -26    7.84    2.67
  -4  10 -28    3.81    2.41
   4 -10 -28    2.61    2.02
  -4 -10  28    0.61    1.91
  10   4 -28    4.20    2.53
  10   4 -28    3.02    2.59
 -10  -4 -28    1.56    2.77
 -10   4 -28    1.55    2.32
 -10   4 -28   -0.80    2.52
  10  -4 -28   -0.61    2.13
  10  -4 -28    0.04    1.81
  -4 -10 -28   -0.11    2.22
  -4  10  28   -0.06    2.35
   4 -10  28    4.13    2.11
  -4  10 -30   78.23    6.58
   4 -10 -30   81.33    6.98
  10   4 -30   85.41    7.32
 -10  -4 -30   68.83    5.78
 -10  -4 -30   80.57    7.01
 -10   4 -30    8.08    2.90
 -10   4 -30    9.07    3.40
  10  -4 -30    7.77    2.73
  10  -4 -30    5.26    2.79
   4  10 -30    6.99    2.46
  -4 -10 -30    8.88    3.08
  -4  10 -32   32.74    4.27
  -4  10 -32   25.91    4.06
   4 -10 -32   27.82    3.71
  10   4 -32   19.15    3.62
 -10  -4 -32   43.41    5.94
 -10  -4 -32   24.10    3.37
 -10   4 -32   -0.18    2.40
 -10   4 -32   -0.31    3.42
  10  -4 -32   -0.92    1.98
  10  -4 -32    0.75    2.35
  -4 -10 -32    0.79    2.81
  -4  10 -34  189.54   12.13
   4 -10 -34  174.92   11.06
  10   4 -34  232.06   15.44
 -10  -4 -34  204.26   13.16
 -10  -4 -34  208.96   13.67
 -10   4 -34    5.83    3.64
 -10   4 -34    5.88    3.09
  10  -4 -34    7.46    3.83
  10  -4 -34   12.15    3.34
   4  10 -34    5.87    2.77
   4  10 -34    4.50    3.47
  -4 -10 -34    6.98    3.00
  10   4 -36    0.22    1.90
  10   4 -36    1.29    2.89
 -10  -4 -36   -0.55    3.12
 -10  -4 -36   -0.39    2.09
 -10   4 -36   -0.28    2.36
 -10   4 -36    0.55    2.95
  10  -4 -36    0.35    2.48
  10  -4 -36   -0.42    2.08
  -5 -10   1  451.88   25.74
 -10   5   1  382.42   20.82
  10  -5   1  408.34   22.11
 -10  -5   1  230.35   13.60
   5 -10   1  216.49   13.07
  -5 -10   3   36.58    3.90
 -10   5   3   33.78    2.54
  10  -5   3   32.25    2.28
  10  -5  -3   35.88    2.47
  -5 -10  -3   32.14    3.67
  -5  10  -5  318.87   18.86
   5 -10  -5  296.03   17.17
  -5 -10   5  290.90   17.24
 -10   5   5  294.84   16.47
  10  -5   5  287.39   15.97
  10   5  -5  279.95   16.29
 -10  -5  -5  321.53   18.42
 -10  -5   5  327.00   18.73
 -10   5  -5  265.07   14.68
  10  -5  -5  289.19   15.90
  -5 -10  -5  322.13   18.87
  -5  10   5  286.20   17.24
   5 -10   5  308.01   17.94
  -5  10  -7  507.22   28.70
   5 -10  -7  467.79   26.30
  10   5  -7  469.24   26.28
 -10  -5  -7  508.67   28.36
 -10   5  -7  708.91   38.39
 -10   5  -7  696.34   37.90
  10  -5  -7  689.75   37.22
   5  10  -7  756.13   42.09
  -5 -10  -7  733.63   40.61
   5  10   9    0.58    2.16
  -5 -10   9    1.64    2.39
 -10   5  -9    0.76    1.15
 -10   5  -9    1.54    1.68
  10  -5  -9    0.71    1.17
   5  10  -9    0.26    2.14
  -5 -10  -9    2.23    2.08
   5 -10 -11   97.08    6.94
  10   5 -11   94.26    6.44
 -10  -5 -11   90.58    6.49
  10   5  11   89.04    6.91
 -10  -5  11  115.13    7.82
  -5  10  11   97.08    7.79
   5  10  13   94.94    7.78
  -5 -10  13   92.63    7.12
 -10   5 -13   87.93    6.56
 -10   5 -13   84.74    5.94
  10  -5 -13   89.73    6.05
   5  10 -13   83.06    6.45
  -5 -10 -13   93.57    7.20
  -5  10 -15   32.92    3.59
  10   5 -15   29.73    3.49
 -10  -5 -15   37.74    4.13
  10   5  15   35.61    4.54
 -10  -5  15   31.16    3.71
  -5  10  15   26.33    3.63
   5 -10  15   32.16    3.52
  -5  10 -17    0.95    1.74
   5 -10 -17    1.28    1.66
   5  10  17   -0.11    2.54
  -5 -10  17    1.50    1.99
  10   5 -17    2.73    2.10
 -10  -5 -17    1.82    2.15
  10   5  17    0.99    2.60
 -10  -5  17    0.45    1.81
 -10   5 -17    0.35    1.92
 -10   5 -17    2.19    2.36
  10  -5 -17    0.55    1.67
  10  -5 -17    0.75    1.70
   5  10 -17    0.50    1.93
  -5 -10 -17    0.32    1.91
  -5  10  17    2.55    2.10
   5 -10  17    0.93    1.65
  -5  10 -19   72.11    5.81
   5 -10 -19   80.98    6.11
  10   5 -19   96.06    9.28
 -10  -5 -19   80.78    6.75
 -10   5 -19  388.15   22.21
 -10   5 -19  424.00   24.98
  10  -5 -19  362.66   20.94
  10  -5 -19  428.79   24.43
   5  10 -19  370.19   21.52
  -5 -10 -19  370.79   21.77
  -5  10 -21  200.07   12.77
   5 -10 -21  196.56   12.41
  10   5 -21  188.69   12.03
 -10  -5 -21  182.36   12.96
 -10   5 -21   23.05    3.30
 -10   5 -21   29.85    4.54
  10  -5 -21   23.02    3.84
  10  -5 -21   27.95    3.65
  -5 -10 -21   26.42    3.84
  -5  10 -23    9.34    3.09
   5 -10 -23    7.80    2.71
   5  10  23   19.72    3.62
  10   5 -23    7.67    2.49
  10   5 -23    4.52    2.92
 -10  -5 -23   10.50    3.04
 -10  -5 -23    9.85    2.50
 -10   5 -23   23.34    3.35
 -10   5 -23   30.59    4.75
  10  -5 -23   26.85    3.49
   5  10 -23   23.87    3.27
  -5  10 -25   24.20    3.77
   5 -10 -25   29.38    4.07
  10   5 -25   22.00    3.35
  10   5 -25   18.48    3.68
 -10  -5 -25   24.19    3.48
 -10  -5 -25   23.32    3.87
 -10   5 -25    6.66    2.47
 -10   5 -25    6.57    2.99
  10  -5 -25    6.13    2.36
  10  -5 -25    6.37    2.36
   5  10 -25    6.38    2.24
  -5  10 -27   34.36    4.45
   5 -10 -27   33.02    4.03
   5  10  27   23.56    4.64
  10   5 -27   22.90    3.99
  10   5 -27   25.18    3.97
 -10  -5 -27   32.91    4.59
 -10   5 -27   22.45    3.48
 -10   5 -27   27.68    4.70
  10  -5 -27   26.08    3.71
  10  -5 -27   18.89    3.20
   5  10 -27   18.58    3.78
  -5 -10 -27   24.28    3.61
  -5  10  27   30.85    4.37
   5 -10  27   32.70    4.13
  -5  10 -29    0.79    2.46
   5 -10 -29    0.06    2.03
  10   5 -29    2.06    2.39
  10   5 -29    1.53    2.40
 -10  -5 -29    1.32    2.85
 -10  -5 -29    1.04    1.75
  -5  10  29    0.47    2.25
   5 -10  29    2.19    2.11
  -5  10 -31   15.52    3.31
  -5  10 -31   15.88    4.01
   5 -10 -31   16.41    3.07
   5  10  31   10.02    3.03
  -5 -10  31    8.16    2.34
  10   5 -31   12.68    3.20
  10   5 -31   13.10    3.45
 -10  -5 -31   14.76    2.83
 -10  -5 -31   29.33    5.34
 -10   5 -31    9.72    3.00
  10  -5 -31   13.07    3.21
  10  -5 -31    5.61    2.21
   5  10 -31    7.81    2.51
  -5 -10 -31   11.40    2.73
  -5  10  31   14.14    3.39
  -5  10 -33   22.46    3.55
  10   5 -33   26.78    3.98
  10   5 -33   18.91    4.15
 -10  -5 -33   22.50    3.72
 -10  -5 -33   25.89    3.87
 -10   5 -33    3.39    2.92
  10  -5 -33    2.40    2.21
   5  10 -33    2.79    2.29
   5  10 -33    2.79    3.08
  -5 -10 -33    0.92    2.01
  -5  10 -35   36.24    4.59
   5 -10 -35   35.21    4.17
  10   5 -35   45.02    4.70
 -10  -5 -35   49.52    5.10
 -10   5 -35   -1.06    2.83
 -10   5 -35    0.20    2.15
  10  -5 -35    0.43    2.16
  10  -5 -35    1.29    2.21
  10   6   0 1322.37   71.44
 -10   6   0 1085.43   58.47
  10  -6   0 1103.40   59.13
  -6 -10   0 1167.54   63.60
  -6  10  -2   16.98    2.77
   6 -10  -2    9.64    2.14
  -6 -10   2    5.46    2.22
 -10   6   2    7.31    1.77
  10  -6   2   10.12    1.51
  10   6  -2    7.50    2.19
  10   6   2   11.50    2.31
 -10   6  -2    7.89    1.71
  10  -6  -2    8.26    1.38
  -6 -10  -2    9.19    2.46
  -6  10   2   11.97    2.70
   6 -10   2   15.29    2.44
   6  10   4   44.83    5.26
  -6 -10   4   48.81    4.55
 -10   6   4   42.89    3.53
  10  -6   4   50.85    3.57
 -10   6  -4   41.53    3.19
  10  -6  -4   42.68    3.12
   6  10  -4   48.85    5.36
  -6 -10  -4   49.88    4.64
  -6  10  -6   33.03    3.81
   6 -10  -6   34.43    3.43
  10   6  -6   27.04    3.33
 -10  -6  -6   24.48    3.01
  10   6   6   26.31    3.58
 -10  -6   6   25.07    3.14
  -6  10   6   27.47    3.49
   6 -10   6   28.59    3.23
  -6  10  -8  382.42   22.03
   6 -10  -8  346.25   19.88
  10   6  -8  355.48   20.55
 -10  -6  -8  391.58   22.38
  10   6   8  334.19   20.03
 -10  -6   8  391.06   22.38
  -6  10   8  377.46   22.18
   6 -10   8  348.56   20.12
   6 -10 -10    3.56    1.81
  10   6 -10    2.62    2.00
 -10  -6 -10    1.00    1.83
  10   6  10    2.16    2.79
 -10  -6  10    4.78    2.12
   6 -10  10    1.16    1.63
  -6  10 -12  545.80   30.52
   6  10  12  456.58   26.68
  -6 -10  12  470.95   27.06
 -10   6  12  446.67   25.49
  10   6 -12  534.85   29.93
 -10   6 -12  416.38   23.34
  10  -6 -12  443.33   24.95
   6  10 -12  433.41   24.83
  -6 -10 -12  444.10   25.69
  -6  10 -14   24.98    3.25
   6 -10 -14   27.19    3.43
   6  10  14   21.76    3.88
  -6 -10  14   18.24    3.28
 -10   6  14   19.74    3.24
  10   6 -14   34.09    3.70
 -10  -6 -14   29.50    3.96
  10   6  14   28.09    4.37
 -10  -6  14   34.23    3.90
 -10   6 -14   22.44    3.48
 -10   6 -14   21.74    2.91
  10  -6 -14   22.52    2.70
   6  10 -14   17.53    2.93
  -6  10  14   25.61    3.72
   6 -10  14   23.36    3.39
  -6  10 -16    8.22    2.32
   6 -10 -16    9.25    2.11
  10   6 -16    9.51    2.52
 -10  -6 -16    8.37    2.49
  10   6  16   10.26    3.38
 -10  -6  16   10.55    2.68
  -6  10  16    8.54    2.69
   6 -10  16    7.58    2.15
  -6  10 -18    6.98    2.43
   6 -10 -18    7.24    2.02
  10   6 -18    4.07    2.26
 -10  -6 -18    6.21    2.67
  10   6  18    2.49    2.85
 -10  -6  18    4.42    2.12
  -6  10  18    5.54    2.74
   6 -10  18    4.42    1.99
  -6  10 -20   89.21    6.95
   6 -10 -20   86.90    6.54
  10   6 -20   82.87    6.39
  10   6  20   86.13    7.77
 -10  -6  20   86.82    7.62
  -6  10  20   91.27    7.80
   6 -10  20   77.72    6.03
   6 -10 -22   18.83    3.41
  10   6 -22   14.47    3.98
  10   6 -22   15.40    2.86
 -10  -6 -22   12.35    3.03
 -10   6 -22  130.02    9.07
 -10   6 -22  118.38    9.93
  10  -6 -22  141.31    9.55
  -6  10 -24    4.17    2.55
   6 -10 -24    4.90    2.74
   6  10  24    0.65    2.55
  -6 -10  24    0.56    2.13
  10   6 -24    4.95    2.24
  10   6 -24    2.26    3.04
 -10  -6 -24    3.36    2.64
 -10   6 -24    2.38    2.06
 -10   6 -24    1.07    2.80
  10  -6 -24    0.49    1.64
  10  -6 -24    0.70    1.83
   6  10 -24    2.06    2.14
  -6 -10 -24   -0.76    2.34
  -6  10  24    2.40    2.55
   6 -10  24    3.21    2.17
  -6  10 -26   16.30    3.51
   6 -10 -26   15.36    2.97
  10   6 -26    9.18    3.17
  10   6 -26   20.24    3.43
 -10  -6 -26   19.55    3.86
 -10   6 -26   75.60    7.45
 -10   6 -26   57.10    5.23
  10  -6 -26   58.88    5.11
  10  -6 -26   68.33    5.75
   6  10 -26   77.18    6.76
  -6 -10 -26   65.34    5.81
  -6  10 -28   28.53    4.64
   6 -10 -28   33.79    3.94
  10   6 -28   22.94    3.91
  10   6 -28   33.62    4.35
 -10  -6 -28   27.46    3.53
 -10  -6 -28   35.85    5.16
 -10   6 -28  308.01   19.58
  10  -6 -28  315.62   18.88
   6  10 -28  327.60   19.90
  -6  10 -30   -0.86    3.47
  -6  10 -30    1.39    2.32
   6 -10 -30    0.80    2.11
   6  10  30    2.63    2.82
  -6 -10  30    1.28    1.81
  10   6 -30   -2.30    2.52
  10   6 -30    1.89    2.87
 -10  -6 -30   -1.77    3.57
 -10  -6 -30   -0.47    1.78
 -10   6 -30    1.41    3.03
 -10   6 -30    1.75    2.19
  10  -6 -30    0.05    1.80
  10  -6 -30    2.75    2.31
   6  10 -30    1.81    2.29
  -6 -10 -30    1.83    2.11
  -6  10  30   -1.60    2.33
  -6  10 -32    1.16    3.22
   6 -10 -32   -0.86    1.79
  10   6 -32    0.23    2.13
  10   6 -32    0.38    2.91
 -10  -6 -32    1.53    2.17
 -10   6 -32   50.19    6.22
  10  -6 -32   42.11    4.72
   6  10 -32   44.85    4.78
  -6  10 -34    2.92    2.73
  -6  10 -34    2.71    2.48
   6 -10 -34    1.81    1.92
   6 -10 -34    2.50    1.73
  10   6 -34    3.56    2.15
 -10  -6 -34    2.95    2.49
 -10   6 -34   25.44    4.33
 -10   6 -34   21.46    4.38
  10  -6 -34   21.14    3.72
  10  -6 -34   21.73    3.55
  -6 -10 -34   16.73    2.65
   7  10   1   70.48    6.10
  -7 -10   1   92.89    6.91
 -10   7   1   82.44    5.80
  10  -7   1   86.30    5.60
 -10   7  -1   85.18    5.92
  10  -7  -1   89.64    5.79
   7  10  -1   82.58    7.04
  -7 -10  -1   82.69    6.40
   7  10   3   26.29    3.82
  -7 -10   3   24.46    3.15
 -10   7   3   26.35    3.33
  10  -7   3   33.59    2.96
 -10   7  -3   26.78    2.84
  10  -7  -3   28.48    2.60
   7  10  -3   27.46    3.95
  -7 -10  -3   30.78    3.67
   7  10   5   -0.50    2.07
  -7 -10   5    1.11    1.86
  10  -7   5    1.57    1.37
  10  -7  -5    2.39    1.38
   7  10  -5    1.34    2.12
  -7 -10  -5    2.21    2.12
  -7  10  -7    9.14    2.27
   7 -10  -7   11.70    2.26
  10   7  -7   10.76    2.48
 -10  -7  -7    7.65    2.33
  10   7   7   11.80    3.06
 -10  -7   7   10.92    2.47
  -7  10   7   10.91    2.83
   7 -10   7    8.63    2.07
  -7  10  -9   15.13    2.88
   7 -10  -9   17.95    2.59
   7  10   9   32.14    4.35
  10   7  -9   15.56    2.91
 -10  -7  -9   17.63    2.98
  10   7   9   20.27    3.81
 -10  -7   9   17.71    2.94
 -10   7  -9   31.55    3.25
   7 -10   9   21.43    2.85
   7 -10 -11  294.41   17.20
   7  10  11  230.78   14.71
  -7 -10  11  246.34   15.28
 -10   7  11  254.20   15.58
  10  -7  11  234.88   13.81
 -10   7 -11  234.54   13.93
  10  -7 -11  240.44   14.09
   7  10 -11  246.77   15.17
  -7 -10 -11  257.20   15.69
  -7  10  11  263.27   16.30
   7 -10  11  296.98   17.44
  -7  10 -13   19.01    2.88
   7  10  13   14.62    3.29
  -7 -10  13    9.96    2.60
 -10   7  13   12.06    2.67
  10  -7  13   12.82    2.19
 -10  -7 -13   23.15    3.54
 -10   7 -13   11.46    2.44
  10  -7 -13   13.52    2.35
   7  10 -13    8.59    2.48
  -7 -10 -13   13.74    2.91
  -7  10  13   20.51    3.45
   7  10  15   14.67    3.50
  -7 -10  15   12.02    2.69
 -10   7  15   14.31    3.42
 -10   7 -15   13.39    2.65
 -10   7 -15   16.65    3.87
  10  -7 -15   11.21    2.19
   7  10 -15   13.22    2.60
  -7 -10 -15   15.53    3.00
  -7  10 -17   45.14    4.40
   7 -10 -17   47.26    4.20
  10   7 -17   51.23    4.80
 -10  -7 -17   41.90    5.00
  10   7  17   47.83    5.53
  -7  10  17   47.69    5.29
   7 -10  17   50.92    4.62
  -7  10 -19   13.93    2.72
   7 -10 -19   13.67    2.37
  10   7 -19   11.86    2.59
 -10  -7 -19   14.62    2.89
  10   7  19   12.08    3.45
 -10  -7  19   13.75    3.05
  -7  10  19   17.12    3.57
   7 -10  19   11.51    2.43
  -7  10 -21   24.66    3.57
   7 -10 -21   26.57    3.45
  10   7 -21   26.99    3.49
 -10  -7 -21   19.95    3.32
 -10   7 -21    0.59    2.25
  10  -7 -21    0.41    2.09
  10  -7 -21    2.17    2.05
   7  10 -21    1.78    2.01
  -7  10 -23  204.86   13.14
  10   7 -23  172.95   11.41
  10   7 -23  175.00   13.15
 -10  -7 -23  205.03   13.51
 -10   7 -23   83.33    6.97
 -10   7 -23   78.19    7.22
  10  -7 -23   90.41    6.97
  10  -7 -23  105.46    7.91
   7  10 -23   78.64    6.57
  -7 -10 -23   77.81    6.69
  -7  10 -25  100.59    7.99
   7 -10 -25   93.15    6.91
   7  10  25   72.22    7.48
  10   7 -25  102.90    8.03
 -10  -7 -25   94.43    7.75
  10   7  25   96.06    8.86
 -10   7 -25   70.55    7.16
  10  -7 -25   70.02    5.92
   7  10 -25   73.77    6.76
  -7 -10 -25   72.13    6.24
  -7  10  25   90.07    7.76
   7 -10  25   82.55    6.38
  -7  10 -27   27.56    3.76
   7 -10 -27   18.26    2.76
   7  10  27   14.62    4.46
  -7 -10  27   21.32    5.21
  10   7 -27   32.61    4.33
 -10  -7 -27   24.44    3.42
 -10  -7 -27   31.01    4.46
 -10   7 -27   16.49    4.17
 -10   7 -27   10.89    2.85
  10  -7 -27   15.48    2.92
   7  10 -27   16.03    3.61
  -7 -10 -27   18.23    4.12
  -7  10  27   19.19    3.45
   7 -10  27   22.85    3.08
  -7  10 -29    2.21    2.14
   7 -10 -29    1.55    1.92
  10   7 -29    3.04    2.65
 -10  -7 -29    1.33    1.87
 -10  -7 -29    3.66    3.44
 -10   7 -29   63.67    6.71
 -10   7 -29   53.74    5.47
  10  -7 -29   56.39    5.25
   7  10 -29   77.29    6.79
  -7 -10 -29   60.11    5.89
  -7  10 -31    8.98    3.88
  -7  10 -31    6.40    3.14
   7 -10 -31    6.63    2.67
  10   7 -31    5.32    3.76
  10   7 -31    6.16    2.63
 -10   7 -31   59.51    6.59
  10  -7 -31   55.94    5.44
   7  10 -31   51.99    5.05
  -7 -10 -31   42.82    4.05
  -7  10 -33   20.85    3.78
  -7  10 -33   29.04    4.64
   7 -10 -33   24.95    3.39
   7 -10 -33   24.20    3.50
  10   7 -33   28.11    3.79
 -10  -7 -33   26.50    3.93
 -10  -7 -33   33.50    4.93
 -10   7 -33    6.18    3.33
 -10   7 -33    5.06    2.70
  10  -7 -33    5.17    2.49
  10  -7 -33    4.85    2.33
   7  10 -33    3.26    3.59
  -7 -10 -33    5.48    1.90
  10   8   0   23.66    3.24
 -10  -8   0   24.96    3.18
  -8 -10   0   15.84    2.88
  -8  10   0   22.49    3.06
   8 -10   0   24.92    2.81
  -8  10  -2   53.80    4.77
   8 -10  -2   55.70    4.55
   8  10   2   67.81    5.72
  -8 -10   2   59.60    5.04
 -10   8   2   67.33    5.41
  10   8  -2   55.65    5.13
 -10  -8  -2   54.81    4.87
  10   8   2   57.88    5.43
 -10  -8   2   54.65    4.97
 -10   8  -2   68.19    5.24
   8  10  -2   70.11    5.96
  -8 -10  -2   72.64    5.99
   8 -10   2   56.17    4.55
  -8  10  -4   -0.07    1.91
   8 -10  -4    1.12    1.52
  10   8  -4    1.23    2.22
 -10  -8  -4    1.26    1.94
  10   8   4    1.55    2.41
 -10  -8   4   -0.69    1.97
  -8  10   4    0.89    2.29
   8 -10   4   -1.04    1.41
   8  10   6   15.70    3.17
 -10   8   6   14.42    2.94
  10  -8   6   17.09    2.32
 -10   8  -6   15.70    2.64
  10  -8  -6   16.43    2.28
   8  10  -6   14.41    2.81
  -8  10  -8    2.37    2.05
   8 -10  -8    1.58    1.66
   8  10   8    3.02    2.40
  -8 -10   8    0.34    2.20
 -10   8   8    5.25    2.40
  10  -8   8    3.44    1.55
  10   8  -8    2.92    2.22
 -10  -8  -8    2.63    2.20
  10   8   8    1.63    2.58
 -10  -8   8    0.05    2.05
 -10   8  -8    3.29    1.88
  10  -8  -8    3.01    1.55
   8  10  -8    2.74    2.00
  -8 -10  -8    2.15    2.37
  -8  10   8    2.21    2.39
   8 -10   8    1.10    1.74
   8  10  10   50.48    5.15
  -8 -10  10   57.98    5.36
 -10   8  10   60.00    5.35
  10  -8  10   63.98    4.91
 -10   8 -10   58.08    4.81
  10  -8 -10   66.23    4.99
   8  10 -10   52.97    4.89
  -8 -10 -10   54.20    5.04
  -8  10 -12   60.63    5.46
   8 -10 -12   59.21    5.45
 -10   8  12   81.58    6.39
  10   8 -12   63.68    6.15
 -10  -8 -12   60.54    5.76
 -10  -8  12   73.80    6.52
 -10   8 -12   90.15    6.61
  10  -8 -12   89.30    6.28
   8  10 -12   89.13    6.75
  -8 -10 -12   93.06    7.06
  -8  10  12   66.37    6.42
   8  10  14    0.46    2.60
  -8 -10  14    0.73    1.90
 -10   8  14    1.27    2.04
  10  -8  14    1.83    1.47
 -10   8 -14    1.19    2.03
  10  -8 -14   -0.23    1.56
   8  10 -14   -0.47    1.74
  -8 -10 -14   -0.09    1.96
   8  10  16   13.63    3.44
  -8 -10  16   16.99    3.04
 -10   8  16   16.83    3.51
  10  -8  16   19.96    2.93
 -10   8 -16   15.58    2.78
  10  -8 -16   16.05    2.79
   8  10 -16   14.64    2.61
  -8 -10 -16   13.72    2.76
  -8  10 -18    2.07    1.88
   8 -10 -18    3.02    1.55
   8  10  18    5.24    3.37
  -8 -10  18    7.95    2.81
 -10   8  18    6.41    3.22
  10   8 -18    2.53    1.87
 -10  -8 -18    2.03    2.19
  10   8  18    1.63    2.65
 -10  -8  18    2.42    1.89
 -10   8 -18    8.11    3.45
 -10   8 -18    5.29    2.52
  -8 -10 -18    5.22    2.54
  -8  10  18    1.25    2.19
   8 -10  18    2.61    1.69
  -8  10 -20   27.40    3.65
   8 -10 -20   30.31    3.28
  10   8 -20   28.06    3.41
 -10  -8 -20   26.49    3.39
 -10   8 -20    3.87    3.40
 -10   8 -20    5.71    2.60
  10  -8 -20    3.15    1.94
   8  10 -20    4.05    2.09
  -8 -10 -20    3.50    2.37
   8  10  22   22.15    4.67
  -8 -10  22   18.20    3.72
 -10   8 -22   19.11    3.51
 -10   8 -22   18.73    3.72
  10  -8 -22   22.11    3.46
  10  -8 -22   22.47    3.35
   8  10 -22   17.62    3.21
  -8 -10 -22   20.00    3.52
  -8  10 -24    0.55    2.05
   8 -10 -24    1.48    1.55
   8  10  24    4.83    3.83
  -8 -10  24    4.46    3.46
  10   8 -24    3.41    2.61
  10   8  24    3.58    3.37
 -10  -8  24    0.62    2.31
 -10   8 -24    4.12    2.57
 -10   8 -24    4.07    2.99
  10  -8 -24    1.96    1.94
  10  -8 -24    5.25    2.28
   8  10 -24    6.70    3.22
  -8 -10 -24    8.13    3.34
  -8  10  24   -0.46    2.02
   8 -10  24    0.77    1.43
  -8  10 -26   84.54    6.44
   8 -10 -26   83.40    5.98
 -10   8 -26    0.37    2.26
  10  -8 -26   -0.55    2.08
  10  -8 -26    2.16    2.06
   8  10 -26    0.66    2.91
  -8 -10 -26   -0.43    2.65
  -8  10 -28   52.71    5.89
  -8  10 -28   51.18    4.98
  10   8 -28   48.16    6.02
  10   8 -28   75.07    6.59
 -10   8 -28    2.78    2.65
 -10   8 -28    4.48    3.29
  10  -8 -28    1.16    1.99
  10  -8 -28   -0.19    1.77
   8  10 -28    1.29    2.47
  -8 -10 -28    2.05    2.57
  -8  10 -30    1.27    2.55
  -8  10 -30    3.21    2.81
   8 -10 -30    1.16    1.93
   8 -10 -30    2.49    2.04
   8  10  30    0.61    2.48
  10   8 -30   -0.14    3.21
  10   8 -30    0.29    2.29
 -10  -8 -30    2.31    2.31
 -10  -8 -30    1.79    2.08
 -10   8 -30    3.30    2.98
  10  -8 -30    3.70    2.30
   8  10 -30    2.59    2.05
  -8 -10 -30    1.77    2.07
  -8  10 -32   -2.15    2.37
  -8  10 -32    1.24    3.09
   8 -10 -32   -0.24    1.68
   8 -10 -32    1.55    1.90
   8  10  32   -0.49    2.48
  10   8 -32   -0.03    2.17
  10   8 -32   -1.48    3.10
 -10  -8 -32   -0.20    2.50
 -10   8 -32    3.93    3.92
 -10   8 -32    3.82    2.22
  10  -8 -32    4.75    2.59
  10  -8 -32    4.51    2.25
   8  10 -32    1.85    3.23
  -8 -10 -32    1.92    1.81
  -9  10  -1  541.95   30.74
   9 -10  -1  511.16   28.71
   9  10   1  533.74   30.45
 -10   9   1  596.26   33.44
  10  -9   1  596.69   33.02
  10   9  -1  552.47   31.64
 -10  -9  -1  538.02   30.62
  10   9   1  531.43   30.54
 -10  -9   1  525.78   30.01
 -10   9  -1  578.38   32.44
  10  -9  -1  598.14   33.04
   9  10  -1  640.23   36.10
  -9  10   1  540.75   30.84
   9 -10   1  539.90   30.24
  -9  10  -3   49.10    4.84
   9 -10  -3   60.83    5.06
 -10  -9  -3   50.60    5.25
 -10  -9   3   61.46    5.75
  -9  10   3   51.59    5.28
   9 -10   3   53.38    4.65
  -9  10  -5   -0.02    1.99
   9 -10  -5    1.91    1.73
   9  10   5    1.32    2.34
 -10   9   5    1.59    2.16
  10  -9   5    0.91    1.46
 -10  -9  -5    1.69    2.13
 -10  -9   5   -0.69    2.20
 -10   9  -5    1.13    1.95
  10  -9  -5    0.55    1.42
   9  10  -5   -1.41    1.95
  -9  10   5   -0.40    2.46
   9 -10   5    1.14    1.69
   9  10   7   10.73    3.06
  -9 -10   7    6.38    2.62
 -10   9   7    8.14    2.77
  10  -9   7   12.32    2.29
 -10   9  -7    7.66    2.24
  10  -9  -7    8.82    1.92
   9  10  -7    7.08    2.42
  -9 -10  -7    9.48    2.65
 -10   9   9  289.45   17.92
  10  -9   9  292.27   17.31
  10   9  -9  353.35   21.06
 -10   9  -9  234.88   14.28
  10  -9  -9  241.21   14.23
   9  10  -9  256.34   15.81
  -9 -10  -9  245.66   15.18
   9 -10 -11   40.77    4.42
  10   9 -11   34.02    4.09
  10   9  11   28.40    4.77
   9 -10  11   38.05    4.45
   9  10  13   70.79    6.59
  -9 -10  13   74.53    5.95
 -10   9  13   85.24    7.12
  10  -9  13   93.75    6.94
 -10   9 -13   78.18    6.21
  10  -9 -13   85.79    6.25
   9  10 -13   89.30    6.90
  -9 -10 -13   72.14    5.91
  -9  10 -15    4.55    2.31
   9 -10 -15    7.08    1.98
   9  10  15   11.64    3.28
  -9 -10  15   14.15    2.98
  10   9 -15    5.36    2.14
 -10  -9 -15    7.03    2.28
  10   9  15    8.79    3.43
 -10  -9  15    4.44    2.31
  10  -9 -15   14.52    2.48
   9  10 -15   14.64    2.63
  -9 -10 -15   12.15    2.56
  -9  10  15    7.21    2.88
   9 -10  15   10.00    2.47
  -9  10 -17   60.49    5.17
   9 -10 -17   64.98    5.11
 -10   9  17   44.19    5.01
  10   9 -17   55.38    4.70
 -10  -9 -17   66.02    5.51
  10   9  17   60.88    5.93
 -10  -9  17   55.73    5.04
  10  -9 -17   41.72    4.01
  -9  10  17   59.92    5.77
  -9  10 -19   51.11    4.85
   9 -10 -19   67.45    5.46
   9  10  19   59.38    6.13
 -10   9  19   63.50    6.22
  10  -9  19   61.66    5.26
 -10  -9 -19   58.51    5.51
  10   9  19   45.74    5.70
 -10  -9  19   65.53    5.95
 -10   9 -19   57.33    5.35
  10  -9 -19   66.86    5.55
   9  10 -19   51.13    4.75
  -9 -10 -19   72.89    6.57
  -9  10  19   59.93    5.77
   9 -10  19   56.50    4.98
   9  10  21   28.75    5.26
  -9 -10  21   32.40    4.77
 -10   9  21   30.67    4.64
 -10   9 -21   31.83    4.89
 -10   9 -21   25.24    3.89
  10  -9 -21   25.69    3.07
   9  10 -21   29.49    4.04
  -9 -10 -21   30.83    4.49
  -9  10 -23    5.21    2.34
   9 -10 -23    3.41    1.39
  10   9 -23    3.03    2.23
 -10  -9 -23    2.76    2.18
  10   9  23    2.37    3.12
 -10  -9  23    2.30    2.64
 -10   9 -23   15.85    3.31
  -9  10  23    3.08    2.28
   9 -10  23    4.77    1.90
  -9  10 -25   -0.52    3.54
  -9  10 -25    0.77    2.05
   9 -10 -25    0.32    1.38
   9  10  25    2.50    3.53
  -9 -10  25    3.84    2.69
  10   9 -25   -0.11    1.95
 -10  -9 -25    0.70    2.31
  10   9  25   -0.43    2.70
 -10  -9  25    0.01    2.58
 -10   9 -25    2.84    2.82
 -10   9 -25    2.07    2.21
  10  -9 -25    5.51    2.36
  10  -9 -25    2.81    1.94
   9  10 -25    2.03    2.10
  -9 -10 -25    2.84    2.15
  -9  10  25   -0.52    2.26
   9 -10 -27   90.58    6.86
  10   9 -27   71.75    7.62
  10   9 -27  101.87    7.72
 -10   9 -27   21.16    4.17
 -10   9 -27   17.48    3.65
  10  -9 -27   19.93    3.19
  10  -9 -27   19.48    3.09
   9  10 -27   16.34    3.05
  -9 -10 -27   19.80    3.25
  -9  10 -29   17.29    3.85
  -9  10 -29   21.77    4.35
   9 -10 -29   20.51    3.51
   9 -10 -29   18.92    3.24
  10   9 -29   15.88    5.02
 -10  -9 -29   18.89    3.30
 -10   9 -29   59.18    5.96
  10  -9 -29   85.53    6.85
   9  10 -29   59.00    5.29
  -9 -10 -29   63.38    5.59
  -9  10 -31    4.38    3.27
   9 -10 -31    5.38    2.15
   9 -10 -31    6.78    2.28
  10   9 -31    4.66    2.59
  10   9 -31    8.06    2.63
 -10  -9 -31    5.21    2.18
 -10  -9 -31    7.55    2.84
 -10   9 -31    9.78    2.85
 -10   9 -31   10.93    4.41
  10  -9 -31    9.52    2.61
   9  10 -31    6.62    3.11
  -9 -10 -31    9.77    2.64
  10  10   0  781.19   43.73
 -10  10   0  761.17   42.32
  10 -10   0  852.78   46.90
  10  10   2    1.81    2.33
 -10  10  -2    1.67    2.28
  10 -10  -2    0.47    1.66
  10  10  -2    0.19    2.53
 -10  10   2    2.53    2.68
  10 -10   2    0.55    1.59
  10  10   4  136.43    9.90
 -10 -10   4  154.90   11.56
 -10  10  -4  145.07    9.95
  10 -10  -4  141.39    9.19
  10  10  -4  129.16    9.19
 -10  10   4  127.79    9.14
  10 -10   4  144.30    9.29
  10  10   6    4.93    2.93
 -10 -10   6    1.22    2.48
 -10  10  -6    2.19    2.11
  10 -10  -6    2.33    1.70
  10  10  -6    2.81    2.32
 -10 -10  -6    4.30    2.45
 -10  10   6    2.58    2.52
  10 -10   6    2.44    1.69
  10  10   8  594.64   34.03
 -10 -10   8  595.66   33.74
 -10  10  -8  560.42   31.61
  10 -10  -8  620.73   34.53
  10  10  -8  581.03   33.01
 -10 -10  -8  568.12   32.17
 -10  10   8  654.26   37.39
  10 -10   8  608.84   34.00
  10  10  10   32.47    4.51
 -10 -10  10   19.90    3.16
 -10  10 -10   27.03    3.93
  10 -10 -10   27.24    3.26
  10  10 -10   22.48    3.61
 -10 -10 -10   32.43    3.94
  10 -10  10   35.70    4.00
  10  10  12  236.08   15.64
 -10 -10  12  214.09   13.57
  10 -10 -12  233.43   14.23
  10  10 -12  192.45   12.29
 -10 -10 -12  212.04   13.34
 -10  10  12  209.56   13.73
  10 -10  12  237.62   14.47
  10  10  14    5.14    2.90
 -10 -10  14    2.68    2.35
 -10  10 -14    5.90    2.23
  10 -10 -14    6.60    2.15
  10  10 -14    4.91    2.11
 -10 -10 -14    7.02    2.47
 -10  10  14    4.31    2.63
  10  10  16   10.32    3.87
 -10 -10  16   14.03    3.41
 -10  10 -16   12.46    3.06
  10 -10 -16   15.18    2.56
 -10 -10 -16   13.81    2.98
 -10  10  16   16.70    3.50
  10 -10  16   12.46    2.40
  10  10  18    0.14    2.98
 -10 -10  18   -0.27    2.66
 -10  10 -18    0.60    2.07
  10 -10 -18    0.55    1.44
  10  10 -18   -0.59    2.01
 -10 -10 -18    0.83    2.13
 -10  10  18    0.42    2.38
  10 -10  18    0.64    1.60
  10  10  20  243.69   16.59
 -10 -10  20  234.03   15.11
  10 -10 -20  196.90   12.12
  10  10 -20  203.49   12.95
 -10 -10 -20  214.09   13.55
 -10  10  20  201.09   13.45
  10 -10  20  211.10   13.31
  10  10  22   16.76    4.29
 -10 -10  22   16.29    3.77
  10  10 -22   15.05    3.03
 -10 -10 -22   20.72    3.71
 -10  10  22   10.64    3.05
  10  10  24   -0.46    3.16
 -10 -10  24    0.80    2.06
 -10  10 -24    1.15    2.43
 -10  10 -24   -0.27    2.13
  10 -10 -24    0.13    1.32
  10  10 -24   -1.25    2.08
 -10 -10 -24    0.29    2.15
 -10  10  24    0.41    2.54
  10  10  26    6.31    3.12
 -10 -10  26    7.24    2.32
 -10  10 -26    9.14    3.23
 -10  10 -26    5.39    3.02
  10 -10 -26   10.13    2.41
  10  10 -26    9.85    2.61
 -10 -10 -26    6.41    1.97
  10  10  28   27.34    4.81
 -10  10 -28   37.29    5.56
 -10  10 -28   31.20    4.82
  10 -10 -28   37.13    4.50
  10 -10 -28   29.59    3.54
  10  10 -28   23.00    3.21
 -10 -10 -28   27.97    3.57
 -10  10 -30   -0.11    2.73
  10  10 -30    0.33    2.32
 -10 -10 -30   -0.08    1.96
   0  11  -1  205.88   12.94
   0 -11  -1  218.37   13.44
   0  11   1  204.77   12.90
   0 -11   1  219.14   13.46
   0  11  -3  231.37   14.23
   0 -11  -3  264.21   15.82
   0  11   3  259.76   15.82
   0 -11   3  226.24   13.87
   0  11  -5  485.83   27.70
   0 -11  -5  447.86   25.54
   0  11   5  472.92   27.14
   0 -11   5  468.56   26.66
   0  11  -7  430.50   24.94
   0  11   7  419.81   24.35
   0  11  -9   59.80    5.10
   0 -11  -9   46.76    4.53
   0  11   9   48.10    4.76
   0 -11   9   51.24    4.90
 -11   0 -11   16.02    1.53
 -11   0 -11   16.60    1.49
  11   0 -11   20.19    1.81
  11   0 -11   16.47    1.74
   0  11 -11   19.66    2.92
   0 -11 -11   17.37    3.00
   0  11  11   18.33    3.61
   0 -11  11   22.85    3.32
 -11   0 -13   85.62    5.60
 -11   0 -13   94.17    5.95
  11   0 -13   91.61    5.78
  11   0 -13   92.72    6.29
   0  11 -13   83.68    6.38
   0 -11 -13  110.68    8.29
   0  11  13   93.23    7.50
   0 -11  13   84.54    6.59
 -11   0 -15   39.19    3.43
  11   0 -15   41.81    4.01
   0  11 -15   44.03    4.40
   0 -11 -15   57.14    5.32
   0  11  15   56.58    5.74
   0 -11  15   41.84    4.37
 -11   0 -17   61.33    4.84
  11   0 -17   58.10    4.52
  11   0 -17   46.55    4.41
   0  11 -17   55.09    5.01
   0 -11 -17   64.07    5.61
   0  11  17   55.38    5.64
   0 -11  17   55.42    5.14
 -11   0 -19   70.01    5.43
 -11   0 -19   61.98    5.02
  11   0 -19   75.01    5.56
  11   0 -19   68.67    5.81
   0  11 -19   76.89    6.40
   0 -11 -19   79.32    6.50
   0  11  19   77.31    7.16
   0 -11  19   70.47    5.93
 -11   0 -21    0.08    1.92
 -11   0 -21    0.19    1.95
  11   0 -21   -1.11    1.78
  11   0 -21    0.64    2.17
   0  11 -21    1.16    2.21
   0 -11 -21    0.19    2.25
   0  11  21    1.20    2.64
   0 -11  21    1.86    2.09
 -11   0 -23    1.59    2.34
 -11   0 -23    1.02    2.07
  11   0 -23    0.75    2.32
   0  11 -23   -0.33    2.11
   0 -11 -23    1.71    2.34
   0  11  23    2.31    2.83
   0 -11  23    1.73    2.06
 -11   0 -25    3.14    2.34
  11   0 -25    1.64    2.07
  11   0 -25   -0.65    2.66
   0  11 -25    1.70    2.22
   0 -11 -25    0.80    2.24
   0  11  25    2.23    2.54
   0 -11  25    1.91    2.01
 -11   0 -27    7.84    2.75
 -11   0 -27    3.06    2.41
  11   0 -27    9.49    2.42
  11   0 -27    6.07    2.53
   0 -11 -27    8.26    2.68
   0 -11  27    7.29    2.38
 -11   0 -29    2.57    2.53
 -11   0 -29    3.84    2.19
  11   0 -29    4.96    2.60
  11   0 -29    2.28    2.11
   0  11 -29    6.14    2.64
   0 -11 -29    5.01    2.28
   0  11  29    2.81    2.88
   0 -11  29    4.38    2.22
 -11   0 -31    4.77    2.77
  11   0 -31    4.16    2.12
   0  11 -31    4.08    2.65
   0 -11 -31    5.32    2.50
   0  11  31    5.14    3.19
   0 -11  31    4.17    2.22
 -11   0 -33    1.62    2.43
 -11   0 -33    2.22    2.63
  11   0 -33    0.62    1.96
  11   0 -33    2.31    2.70
   0  11 -33    1.58    2.64
   0 -11 -33    2.78    2.45
   0  11  33    3.07    3.01
   0 -11  33    3.12    2.48
 -11   0 -35    0.53    2.66
 -11   0 -35    0.33    2.48
  11   0 -35   -1.10    2.90
  11   0 -35    0.67    1.74
   1  11   0   -0.77    1.98
  -1 -11   0    1.35    1.88
  -1  11   0    0.36    1.97
   1 -11   0    1.73    1.85
   1  11   2   85.21    6.66
  -1 -11   2   73.49    5.84
   1  11  -2   74.87    6.04
  -1 -11  -2   83.21    6.35
  -1  11  -4  616.19   34.56
   1 -11  -4  636.38   35.34
   1  11   4  638.35   35.92
  -1 -11   4  593.18   33.28
   1  11  -4  646.30   36.37
  -1 -11  -4  603.10   33.76
  -1  11   4  628.17   35.21
   1 -11   4  608.84   33.93
  -1  11  -6   40.22    4.05
   1 -11  -6   55.82    4.85
  -1  11 -10  428.02   24.21
   1 -11 -10  467.44   26.40
  11   1 -10  460.69   25.01
  11   1 -10  446.84   24.47
 -11  -1 -10  408.86   22.19
 -11  -1 -10  452.74   24.54
  11  -1 -10  281.92   15.46
  11  -1 -10  284.40   15.58
   1  11 -10  293.47   17.35
  -1 -11 -10  293.30   17.33
  -1  11 -12   11.10    2.30
   1 -11 -12    6.81    2.32
   1  11  12    6.79    3.07
  -1 -11  12    5.45    2.38
  11   1 -12    8.34    2.05
  11   1 -12    8.67    1.51
 -11  -1 -12    8.21    1.51
 -11  -1 -12    8.39    1.58
 -11   1 -12    4.94    1.13
 -11   1 -12    5.29    1.02
  11  -1 -12    5.66    1.14
  11  -1 -12    6.22    1.31
   1  11 -12    8.32    2.42
  -1 -11 -12    7.64    2.59
  -1  11  12    6.04    2.77
   1 -11  12   12.58    2.57
  -1  11 -14   46.89    4.30
   1 -11 -14   51.25    4.78
  11   1 -14   45.53    4.31
 -11  -1 -14   48.76    3.79
 -11  -1 -14   56.20    4.51
 -11   1 -14    2.83    1.16
 -11   1 -14    2.72    1.32
  11  -1 -14    2.95    1.15
  11  -1 -14    3.43    1.63
   1  11 -14    3.25    2.21
  -1 -11 -14    1.77    2.28
  -1  11 -16  120.35    8.28
   1 -11 -16  126.85    8.62
  11   1 -16  138.14    8.78
 -11  -1 -16  132.67    8.66
 -11  -1 -16  127.36    8.12
 -11   1 -16   45.45    3.93
  11  -1 -16   47.45    4.23
  11  -1 -16   53.40    4.03
   1  11 -16   49.60    4.87
  -1 -11 -16   62.03    5.56
  -1  11 -18  351.64   20.65
   1 -11 -18  357.87   20.91
   1  11  18  383.71   23.09
  -1 -11  18  383.19   22.50
  11   1 -18  368.99   21.01
  11   1 -18  349.07   20.72
 -11  -1 -18  335.98   19.33
 -11  -1 -18  327.86   19.01
 -11   1 -18  373.87   21.28
 -11   1 -18  318.53   18.53
  11  -1 -18  354.62   20.62
  11  -1 -18  363.86   20.66
   1  11 -18  378.23   22.08
  -1 -11 -18  363.52   21.40
  -1  11  18  356.50   21.59
   1 -11  18  319.82   18.88
   1 -11 -20   70.36    6.02
  11   1 -20   74.77    5.86
  11   1 -20   64.56    6.05
 -11  -1 -20   62.95    5.35
 -11  -1 -20   63.32    5.19
 -11   1 -20   11.00    2.80
 -11   1 -20   15.42    2.78
  11  -1 -20   13.93    3.10
  11  -1 -20   14.08    2.53
  -1 -11 -20   18.66    3.23
  -1  11 -22  142.25    9.73
   1  11  22  176.97   12.58
  -1 -11  22  144.39   10.27
  11   1 -22  144.22   10.52
  11   1 -22  164.56   10.63
 -11  -1 -22  135.92    9.09
 -11  -1 -22  137.63    9.51
 -11   1 -22  156.18   10.54
 -11   1 -22  176.03   11.42
  11  -1 -22  163.03   10.54
  11  -1 -22  152.08   10.68
   1  11 -22  170.13   11.19
  -1 -11 -22  151.23   10.65
  -1  11  22  159.35   11.53
  -1  11 -24   29.18    3.83
   1 -11 -24   27.20    3.76
  11   1 -24   30.70    3.69
 -11  -1 -24   24.97    3.98
 -11  -1 -24   28.14    3.94
 -11   1 -24    9.86    3.35
  11  -1 -24   12.27    2.83
  11  -1 -24    8.59    3.29
   1  11 -24    9.44    2.78
  -1 -11 -24   13.99    3.10
  -1  11  24   21.20    3.59
  -1  11 -26  101.10    7.75
   1 -11 -26   92.38    7.17
  11   1 -26   91.44    7.78
  11   1 -26   96.74    7.22
 -11  -1 -26   84.37    6.83
 -11  -1 -26   78.48    6.35
 -11   1 -26   65.57    6.47
 -11   1 -26   69.43    6.31
  11  -1 -26   71.14    6.14
  11  -1 -26   62.33    6.33
   1  11 -26   64.32    5.80
  -1 -11 -26   72.19    6.39
  -1  11  26   85.88    7.37
   1 -11  26   77.71    6.09
  -1  11 -28    0.34    2.42
   1  11  28    4.81    3.09
  11   1 -28   -0.27    2.17
  11   1 -28    0.39    1.90
 -11  -1 -28    1.82    2.24
 -11  -1 -28    0.76    1.94
 -11   1 -28    4.81    2.78
 -11   1 -28    7.72    2.79
  11  -1 -28    6.28    2.81
  11  -1 -28    7.17    2.27
   1  11 -28    7.75    2.77
  -1  11  28    0.03    2.70
  -1  11 -30  103.84    8.05
   1 -11 -30   96.57    7.33
   1  11  30  111.88    8.89
  -1 -11  30  112.48    8.41
  11   1 -30   98.79    7.53
 -11   1 -30   96.48    8.25
  11  -1 -30   90.15    8.68
  11  -1 -30  107.95    8.02
   1  11 -30  105.98    7.85
  -1 -11 -30  116.16    8.34
  -1  11  30   95.11    8.40
   1 -11  30  102.90    7.95
  -1  11 -32    0.17    2.26
   1  11  32    3.23    2.52
  11   1 -32    0.13    2.72
  11   1 -32   -0.78    1.54
 -11  -1 -32    0.59    2.30
 -11  -1 -32    0.28    2.80
 -11   1 -32    4.48    2.83
 -11   1 -32    4.97    2.61
  11  -1 -32    4.25    2.74
  11  -1 -32    2.69    1.79
   1  11 -32    2.04    2.11
  -1  11  32   -1.28    2.81
  -1  11 -34    3.18    2.89
   1 -11 -34    9.73    2.83
  -1 -11  34    3.42    3.26
  11   1 -34    8.50    2.51
  11   1 -34    7.66    4.51
 -11  -1 -34    7.16    2.68
 -11  -1 -34    8.16    2.87
 -11   1 -34    3.62    2.54
  11  -1 -34    3.41    2.16
  -1 -11 -34    6.48    4.03
  -1  11  34    3.90    3.48
  11   1 -36    6.55    2.78
  11   1 -36    6.74    3.65
 -11  -1 -36    2.80    2.16
 -11  -1 -36    5.73    3.75
 -11   1 -36    1.08    3.96
 -11   1 -36    0.74    2.25
  11  -1 -36    1.27    2.81
   2  11   1  712.16   39.82
  -2 -11   1  670.07   37.30
   2  11  -1  680.43   38.13
  -2 -11  -1  692.23   38.46
   2  11   3   23.00    3.46
  -2 -11   3   23.17    3.29
   2  11  -3   32.98    3.98
  -2  11   3   34.93    3.97
   2 -11   3   44.92    4.14
  -2  11  -5   12.80    2.52
   2 -11  -5   10.59    2.27
   2  11   5   17.71    3.29
   2  11  -5   14.85    2.95
  -2  11   5   11.56    2.67
   2 -11   5   14.14    2.43
  -2  11  -7  314.17   18.36
  11   2  -7  300.23   16.57
  11   2  -7  313.06   17.12
  -2  11  -9    9.50    2.38
  11   2  -9    8.90    1.68
  11   2  -9   11.75    1.64
 -11  -2  -9    9.05    1.38
 -11  -2  -9   11.78    1.44
   2  11  -9  467.44   26.78
  -2 -11  -9  441.36   25.18
  -2  11 -11  707.46   38.97
   2 -11 -11  795.98   43.77
  11   2 -11  686.76   37.15
  11   2 -11  755.53   41.28
 -11  -2 -11  866.46   46.80
 -11  -2 -11  786.75   42.54
 -11   2 -11  338.29   18.42
 -11   2 -11  337.27   18.42
  11  -2 -11  384.73   21.02
  11  -2 -11  374.98   20.42
   2  11 -11  421.86   24.32
  -2 -11 -11  408.94   23.62
  -2  11 -13   15.52    2.55
   2 -11 -13   14.46    2.79
  11   2 -13   14.88    2.77
 -11  -2 -13   15.34    2.22
 -11  -2 -13   14.85    2.36
 -11   2 -13   75.54    4.87
 -11   2 -13   87.42    5.50
  11  -2 -13   83.93    5.25
  11  -2 -13   81.05    5.22
   2  11 -13   90.92    6.96
  -2  11 -15    0.15    1.73
   2 -11 -15    0.59    1.58
  11   2 -15    0.56    1.61
 -11  -2 -15   -0.34    1.56
 -11  -2 -15    0.28    1.71
 -11   2 -15   30.77    2.81
 -11   2 -15   33.37    3.32
  11  -2 -15   30.78    2.91
   2  11 -15   39.05    4.27
  -2 -11 -15   38.77    4.41
  -2  11 -17   33.05    3.74
   2 -11 -17   30.36    3.38
  11   2 -17   36.06    3.82
  11   2 -17   28.21    3.79
 -11  -2 -17   36.17    4.10
 -11  -2 -17   28.59    3.28
  -2  11  17   27.35    4.06
   2 -11  17   28.94    3.45
  -2  11 -19  554.95   31.55
   2 -11 -19  508.08   28.89
  -2 -11  19  546.48   31.22
  11   2 -19  504.31   29.28
  11   2 -19  530.49   29.82
 -11  -2 -19  542.12   30.56
 -11  -2 -19  489.68   27.76
 -11   2 -19  532.97   29.82
 -11   2 -19  506.37   28.68
  11  -2 -19  523.64   29.18
  11  -2 -19  515.26   29.15
  -2 -11 -19  553.84   31.55
  -2  11  19  511.07   30.14
   2 -11  19  495.16   28.32
  -2  11 -21    0.08    2.19
   2 -11 -21    0.63    2.40
  11   2 -21   -0.46    2.73
  11   2 -21    0.29    1.87
 -11  -2 -21    0.98    2.35
 -11  -2 -21    2.30    2.28
  -2  11  21    0.89    3.23
   2 -11  21   -0.56    2.09
  -2  11 -23  143.53    9.63
   2 -11 -23  178.00   11.79
  11   2 -23  156.27   10.38
  11   2 -23  158.58   11.74
 -11  -2 -23  166.19   11.35
 -11   2 -23   19.13    3.55
 -11   2 -23   20.43    3.47
  11  -2 -23   16.79    3.49
   2  11 -23   21.71    3.46
  -2 -11 -23   19.17    3.40
  -2  11 -25   91.95    7.01
   2 -11 -25   96.83    7.27
  11   2 -25  113.25    8.36
  11   2 -25   94.69    8.51
 -11  -2 -25   98.45    8.07
 -11  -2 -25  110.60    8.37
 -11   2 -25   16.65    3.22
 -11   2 -25   13.17    3.82
  11  -2 -25   13.52    3.42
  11  -2 -25   20.22    3.28
   2  11 -25   16.57    3.26
  -2 -11 -25   21.70    3.46
   2 -11 -27    1.21    2.24
  11   2 -27    1.70    2.54
  11   2 -27    1.32    2.31
 -11  -2 -27    1.84    2.43
 -11  -2 -27    0.42    2.29
 -11   2 -27  243.44   15.38
 -11   2 -27  282.52   17.46
  11  -2 -27  240.70   15.28
  11  -2 -27  261.90   15.88
   2  11 -27  257.28   16.15
  -2 -11 -27  231.37   14.27
  -2  11 -29  117.70    8.80
   2 -11 -29  116.84    8.63
  11   2 -29   85.62    8.33
  11   2 -29   99.99    8.15
 -11  -2 -29   95.11    7.66
 -11   2 -29  234.03   15.17
 -11   2 -29  245.06   16.18
  11  -2 -29  235.22   14.99
  11  -2 -29  250.36   16.26
   2  11 -29  232.40   14.41
  -2 -11 -29  231.80   14.10
  -2  11 -31   70.50    6.26
   2 -11 -31   86.56    6.95
  -2 -11  31   90.24    6.91
  11   2 -31   86.22    7.31
 -11  -2 -31   88.79    7.66
 -11  -2 -31   72.11    6.30
 -11   2 -31   94.43    7.88
  11  -2 -31   83.52    6.37
  11  -2 -31   97.00    8.34
  -2 -11 -31   98.19    7.44
   2 -11  31   79.77    6.50
  -2  11 -33   12.52    3.47
   2 -11 -33   10.73    2.68
   2  11  33    0.17    3.17
  -2 -11  33    2.40    2.66
  11   2 -33    9.04    2.95
  11   2 -33   12.45    4.94
 -11  -2 -33   13.22    4.02
 -11  -2 -33    9.42    2.87
 -11   2 -33    1.72    2.45
 -11   2 -33    0.20    2.32
  11  -2 -33    0.44    2.07
  11  -2 -33    0.90    2.55
   2  11 -33    1.16    2.59
  -2 -11 -33    2.94    2.86
  -2  11  33    8.21    3.39
   2 -11  33    9.41    2.49
  11   2 -35    8.70    2.35
  11   2 -35   12.29    4.88
 -11  -2 -35   16.36    4.69
 -11  -2 -35    6.74    2.54
 -11   2 -35   16.37    4.97
 -11   2 -35   11.38    3.32
  11  -2 -35   10.69    3.64
  11  -2 -35   10.14    2.50
  11   3   0    0.13    0.80
   3  11   0   -0.43    2.07
  -3 -11   0    0.06    1.91
   3 -11   0    0.78    1.63
   3 -11  -2  155.50    9.94
   3  11   2  172.01   11.29
  11   3  -2  136.86    7.79
  11   3   2  131.56    7.54
   3 -11   2  140.11    9.14
  -3  11  -4  453.42   25.96
   3 -11  -4  425.45   24.18
  11   3  -4  383.88   20.95
  11   3  -4  382.85   21.08
 -11  -3  -4  380.71   20.69
  -3  11   4  422.37   24.31
   3 -11   4  414.50   23.61
  -3  11  -6   32.06    3.59
   3 -11  -6   27.47    3.29
  11   3  -6   19.07    2.19
  11   3  -6   23.36    2.06
 -11  -3  -6   25.33    2.09
 -11  -3  -6   23.27    1.91
  -3  11   6   26.20    3.28
   3 -11   6   29.13    3.37
  -3  11  -8    2.92    2.09
  11   3  -8    2.42    1.25
  11   3  -8    0.60    1.43
 -11  -3  -8    1.47    1.06
 -11  -3  -8    1.18    1.16
  -3  11 -10   87.25    6.31
   3 -11 -10   94.60    6.73
  11   3 -10   74.53    5.53
  11   3 -10   78.37    5.12
 -11  -3 -10   94.17    6.15
 -11  -3 -10   87.50    5.63
  -3  11  10   94.00    7.14
   3 -11  10   83.11    6.29
   3  11  12    1.02    2.72
  -3 -11  12    2.25    2.16
 -11   3 -12    0.45    1.20
 -11   3 -12    0.57    1.07
  11  -3 -12    0.37    1.02
  11  -3 -12    0.98    1.10
   3  11 -12    0.67    2.03
  -3 -11 -12    0.59    2.21
  -3  11 -14    6.48    2.01
   3 -11 -14   13.06    2.69
  11   3 -14   12.38    2.30
 -11  -3 -14   10.00    2.15
 -11   3 -14   33.62    3.25
 -11   3 -14   30.30    2.73
  11  -3 -14   32.98    2.93
  11  -3 -14   34.24    3.06
   3  11 -14   33.63    4.02
  -3 -11 -14   41.28    4.72
  -3  11 -16  197.93   12.23
   3 -11 -16  204.43   12.50
  11   3 -16  223.68   14.22
  11   3 -16  234.20   13.98
 -11  -3 -16  217.60   13.10
 -11  -3 -16  216.15   13.21
 -11   3 -16    5.97    1.66
 -11   3 -16    7.21    2.05
  11  -3 -16    7.01    1.81
   3  11 -16    5.89    2.40
  -3 -11 -16   10.71    2.80
  -3  11 -18   52.86    4.88
   3 -11 -18   45.02    4.21
  11   3 -18   35.49    4.30
  11   3 -18   46.02    4.29
 -11  -3 -18   51.14    4.57
 -11  -3 -18   50.38    4.92
  -3  11  18   46.58    5.24
   3 -11  18   44.16    4.25
   3  11  20   12.00    3.51
  -3 -11  20   20.52    3.67
 -11   3 -20   14.68    3.00
 -11   3 -20   11.60    2.47
  11  -3 -20   13.67    2.58
  11  -3 -20   15.58    2.52
   3  11 -20   17.06    3.14
  -3 -11 -20    9.77    2.89
  -3  11 -22   15.14    2.90
  11   3 -22   15.59    3.29
  11   3 -22   17.10    4.16
 -11  -3 -22   19.76    3.66
 -11   3 -22  183.81   12.09
 -11   3 -22  190.06   12.08
  11  -3 -22  196.04   12.64
  11  -3 -22  198.18   12.27
   3  11 -22  191.94   12.36
  -3 -11 -22  210.33   13.44
   3  11  24   39.71    5.09
  -3 -11  24   45.44    4.63
 -11   3 -24   45.47    5.36
  11  -3 -24   45.59    4.73
   3  11 -24   46.64    4.83
  -3 -11 -24   44.11    4.65
   3 -11 -26   13.45    2.87
  11   3 -26   16.70    3.28
  11   3 -26   13.34    3.92
 -11  -3 -26   20.76    3.70
 -11  -3 -26   19.48    3.74
 -11   3 -26   85.79    7.03
 -11   3 -26  112.82    8.59
  11  -3 -26  106.75    7.74
  11  -3 -26   86.30    6.83
  -3 -11 -26  101.70    7.62
  -3  11 -28   30.08    4.35
  11   3 -28   22.47    4.45
 -11  -3 -28   27.95    4.26
 -11  -3 -28   20.97    3.26
 -11   3 -28    2.01    2.52
 -11   3 -28    0.68    2.55
  11  -3 -28    1.76    2.24
  11  -3 -28    0.57    1.95
   3  11 -28   -0.38    2.11
  -3 -11 -28   -1.09    1.74
  -3  11 -30   15.33    3.41
  11   3 -30   10.31    2.94
  11   3 -30   10.26    3.82
 -11  -3 -30   13.94    3.31
  -3  11  30   14.57    3.60
   3 -11  30   12.42    2.93
   3  11  32    3.54    3.16
  -3 -11  32    2.17    2.52
 -11   3 -32    5.17    2.89
 -11   3 -32    4.25    2.98
  11  -3 -32    2.56    2.26
  11  -3 -32    1.66    2.16
   3  11 -32    2.13    2.84
  -3 -11 -32    3.54    2.59
  -3  11 -34    0.25    2.61
   3 -11 -34    1.31    1.64
  11   3 -34    0.27    3.23
  11   3 -34   -0.13    1.69
 -11  -3 -34    0.80    2.46
 -11  -3 -34   -0.36    2.91
 -11   3 -34    5.53    2.57
  11  -3 -34    5.88    2.97
  11  -3 -34    5.57    2.15
  -3 -11 -34    8.80    3.30
 -11   3 -36    2.41    2.69
   4 -11  -1   47.47    4.20
  11   4  -1   39.66    3.15
 -11  -4  -1   43.18    3.12
  11   4   1   38.63    3.19
 -11  -4   1   39.99    2.98
   4 -11   1   44.08    4.01
   4 -11  -3  162.60   10.23
  11   4  -3  134.29    7.95
 -11  -4  -3  139.60    8.24
  11   4   3  143.70    8.71
 -11  -4   3  139.17    8.20
   4 -11   3  149.78    9.58
   4  11   5    1.44    2.42
  -4 -11   5    1.99    2.11
  11   4   5  247.71   14.26
 -11  -4   5  268.06   15.17
  -4  11   5  272.25   16.39
   4 -11   5  293.13   17.18
  -4  11  -7   74.00    5.87
   4  11   7   56.13    5.27
  -4 -11   7   54.28    4.95
  11   4  -7   66.46    4.69
 -11  -4  -7   70.30    4.95
  11   4   7   58.34    4.49
 -11  -4   7   76.56    5.33
   4  11  -7   61.28    5.56
  -4 -11  -7   58.38    5.17
  -4  11   7   71.08    5.74
   4 -11   7   67.88    5.76
  -4  11  -9    1.98    2.08
   4  11   9    6.97    2.91
  -4 -11   9    4.80    2.31
 -11  -4  -9    2.84    1.75
 -11  -4   9    1.72    1.52
 -11   4  -9    6.21    1.02
 -11   4  -9    4.66    0.82
  11  -4  -9    5.37    1.07
  11  -4  -9    4.54    0.99
   4  11  -9    8.81    2.95
  -4 -11  -9    6.66    2.39
  -4  11   9    2.42    2.25
  -4  11 -11  106.15    7.30
   4 -11 -11  120.09    7.98
  11   4 -11  118.64    7.60
 -11  -4 -11  116.67    7.65
 -11   4 -11   20.14    2.17
 -11   4 -11   19.53    1.98
  11  -4 -11   19.67    1.96
  11  -4 -11   22.78    2.15
   4  11 -11   24.96    3.60
  -4 -11 -11   26.87    3.67
  -4  11 -13  292.10   17.23
   4 -11 -13  302.96   17.74
  11   4 -13  337.01   19.99
  11   4 -13  311.60   17.89
 -11   4 -13   75.15    5.55
 -11   4 -13   67.22    4.56
  11  -4 -13   73.28    4.96
  11  -4 -13   75.27    5.06
   4  11 -13   88.10    6.91
  -4 -11 -13   86.56    7.03
   4  11  15   13.39    3.62
  -4 -11  15   15.02    3.24
 -11   4 -15   14.31    2.49
 -11   4 -15   10.97    2.08
  11  -4 -15   19.40    2.49
   4  11 -15   14.74    3.02
  -4 -11 -15   16.61    3.38
  -4  11 -17   25.46    3.55
   4 -11 -17   21.70    2.87
  11   4 -17   23.71    3.19
  11   4 -17   20.38    3.53
 -11  -4 -17   27.95    3.68
 -11  -4 -17   23.20    2.87
 -11   4 -17    2.81    2.16
 -11   4 -17    3.93    1.68
  11  -4 -17    1.71    1.83
  11  -4 -17    3.88    1.57
   4  11 -17    3.63    2.28
  -4 -11 -17    3.09    2.39
  -4  11 -19   20.61    3.28
   4 -11 -19   17.80    2.70
   4  11  19   37.51    5.50
  11   4 -19   18.85    3.05
  11   4 -19   15.52    3.53
 -11  -4 -19   22.51    3.58
 -11  -4 -19   20.47    3.05
 -11   4 -19   35.52    3.54
 -11   4 -19   45.12    4.91
  11  -4 -19   43.02    3.89
  11  -4 -19   55.28    4.82
   4  11 -19   43.90    4.59
  -4 -11 -19   48.81    4.95
  -4  11 -21   66.23    5.80
  11   4 -21   57.50    6.30
  11   4 -21   69.98    5.96
 -11  -4 -21   76.75    6.75
 -11   4 -21   17.20    3.44
 -11   4 -21   14.80    2.70
  11  -4 -21   17.90    3.10
  11  -4 -21   12.91    2.61
   4  11 -21   16.29    3.05
  -4 -11 -21   13.33    3.29
   4  11  23   17.53    3.81
  -4 -11  23   18.58    3.28
 -11   4 -23   24.89    4.28
  11  -4 -23   21.02    3.51
  11  -4 -23   18.06    3.18
   4  11 -23   20.26    3.36
  -4 -11 -23   18.19    3.16
  -4  11 -25  128.90    9.25
   4 -11 -25  130.27    9.18
  11   4 -25  124.54    9.09
  11   4 -25   99.48    8.87
 -11  -4 -25  126.34    9.12
 -11  -4 -25  113.93    8.72
 -11   4 -25   49.27    5.06
 -11   4 -25   51.90    6.21
  11  -4 -25   46.02    4.75
  11  -4 -25   63.21    5.74
   4  11 -25   54.52    5.33
  -4 -11 -25   54.13    5.25
   4 -11 -27   81.45    6.71
  11   4 -27   60.35    6.82
 -11  -4 -27   84.14    7.42
 -11  -4 -27   66.68    5.76
 -11   4 -27   -0.24    2.41
 -11   4 -27    1.48    2.38
  11  -4 -27    0.48    2.05
  11  -4 -27    0.86    1.95
   4  11 -27    1.86    2.47
  -4  11 -29    7.03    2.97
   4 -11 -29    7.27    2.51
   4  11  29    5.65    3.11
  -4 -11  29    5.87    2.41
  11   4 -29    8.62    2.69
  11   4 -29    6.21    3.12
 -11  -4 -29    6.63    2.60
 -11   4 -29    6.03    2.87
  11  -4 -29    4.38    2.41
  11  -4 -29    3.75    2.22
   4  11 -29    6.43    2.42
  -4 -11 -29    4.51    2.15
  -4  11  29    6.20    3.31
   4 -11  29    6.87    2.62
   4 -11 -31   30.13    3.89
   4  11  31   19.69    3.68
  11   4 -31   18.95    4.08
  11   4 -31   27.28    4.11
 -11  -4 -31   30.28    4.34
 -11  -4 -31   29.49    4.21
 -11   4 -31   27.90    4.51
 -11   4 -31   19.07    3.68
  11  -4 -31   20.93    3.25
  11  -4 -31   25.79    3.52
   4  11 -31   24.01    3.39
   4 -11  31   21.78    3.35
  -4  11 -33   52.60    5.79
  -4  11 -33   58.07    5.53
   4 -11 -33   51.11    4.52
  11   4 -33   63.41    6.08
  11   4 -33   74.97    9.07
 -11  -4 -33   73.17    6.74
 -11   4 -33    7.48    3.30
  11  -4 -33    2.71    2.65
  -4 -11 -33    4.68    2.56
  11   4 -35   40.59    5.39
 -11  -4 -35   52.46    5.26
 -11   4 -35    6.55    4.39
 -11   4 -35    7.40    3.16
  11  -4 -35    6.14    3.55
  11   5   0   -0.71    1.49
 -11  -5   0   -0.12    1.48
   5  11   0    1.42    2.23
  11   5  -2    3.50    1.41
 -11  -5  -2    6.52    1.87
  11   5   2    5.63    1.80
 -11  -5   2    5.85    1.82
   5  11   4    2.54    2.32
  -5 -11   4    1.27    1.92
   5  11  -4    1.82    2.34
  -5 -11  -4    1.87    2.18
  -5  11  -6   50.40    4.60
  11   5  -6   45.00    3.91
 -11  -5  -6   48.67    4.09
  11  -5  -6    8.09    1.00
  11  -5  -6    9.75    1.13
   5  11  -6    8.20    2.67
  -5 -11  -6    7.89    2.48
  -5  11  -8   33.62    3.72
  -5 -11   8   47.54    4.88
  11   5  -8   30.06    3.15
 -11  -5  -8   36.18    3.64
 -11   5  -8   43.70    3.11
 -11   5  -8   40.30    2.78
  11  -5  -8   52.71    3.54
  11  -5  -8   50.41    3.39
   5  11  -8   52.48    5.22
  -5  11 -10   10.82    2.53
   5 -11 -10    7.92    2.20
  11   5 -10   11.52    2.54
  11   5  10   10.42    2.81
 -11  -5  10    9.21    2.32
  -5  11  10    9.12    2.70
   5 -11  10    9.67    2.32
  -5  11 -12   23.54    3.13
   5 -11 -12   28.41    3.27
  11   5 -12   27.07    3.14
 -11  -5 -12   29.12    3.47
  11   5  12   26.96    3.77
 -11  -5  12   25.61    3.36
  -5  11  12   27.58    3.62
   5 -11  12   27.00    3.26
  -5  11 -14   15.33    2.65
   5 -11 -14   20.55    2.88
   5  11  14   31.94    4.49
  11   5 -14   19.01    2.81
 -11  -5 -14   20.13    3.18
  11   5  14   14.49    3.22
 -11  -5  14   16.32    2.81
 -11   5 -14   27.68    3.16
  -5  11  14   20.30    3.25
   5 -11  14   15.19    2.59
  -5  11 -16  136.52    9.17
   5 -11 -16  120.18    8.03
  11   5 -16  133.10    9.02
  11   5 -16  140.02   10.60
 -11  -5 -16  129.93    8.91
 -11   5 -16    9.16    2.20
 -11   5 -16    7.64    2.41
  11  -5 -16    9.43    2.12
  11  -5 -16    9.16    2.06
   5  11 -16   11.44    2.74
  -5 -11 -16    7.79    2.70
  -5  11 -18   24.18    3.64
   5 -11 -18   20.66    2.82
  11   5 -18   23.56    5.06
  11   5 -18   20.29    3.24
 -11  -5 -18   22.24    3.50
  11   5  18   24.94    4.74
  -5  11  18   21.92    3.97
   5 -11  18   22.16    3.11
   5 -11 -20    1.00    1.84
  11   5 -20    0.04    3.20
  11   5 -20    1.39    2.02
 -11  -5 -20   -0.27    1.90
 -11  -5 -20    1.42    2.42
 -11   5 -20   72.69    5.92
 -11   5 -20   87.42    7.51
  11  -5 -20   70.04    5.59
   5  11 -20   65.73    5.48
  -5  11 -22   14.97    3.29
   5 -11 -22   10.73    2.83
  11   5 -22    8.48    3.10
  11   5 -22   12.57    2.90
 -11  -5 -22   13.81    3.51
 -11  -5 -22   14.46    3.01
 -11   5 -22   91.01    7.94
  11  -5 -22   79.02    6.31
  11  -5 -22   88.36    7.45
   5  11 -22   77.08    6.07
  -5 -11 -22   72.01    5.99
  -5  11 -24  128.30    9.25
   5 -11 -24  153.44   10.64
   5  11  24  139.43   10.50
  -5 -11  24  144.90   10.17
  11   5 -24  130.19    9.39
 -11  -5 -24  128.56    9.58
 -11  -5 -24  127.02    9.19
 -11   5 -24  137.29    9.37
  11  -5 -24  119.41    8.22
   5  11 -24  147.98   10.08
  -5  11  24  120.35    9.20
   5 -11  24  121.38    8.62
  -5  11 -26    2.53    2.64
   5 -11 -26    4.10    2.30
  11   5 -26   -0.77    2.82
 -11  -5 -26    2.52    2.76
 -11  -5 -26    1.72    1.90
 -11   5 -26   31.04    4.03
 -11   5 -26   38.46    5.22
  11  -5 -26   31.25    3.78
  11  -5 -26   46.66    4.99
   5  11 -26   35.39    4.68
  -5 -11 -26   36.35    4.39
  -5  11 -28    0.85    2.45
   5 -11 -28   -0.02    1.96
   5  11  28   15.52    3.89
  11   5 -28    1.21    2.04
  11   5 -28    0.06    2.77
 -11  -5 -28   -0.55    2.12
 -11   5 -28    9.24    2.56
 -11   5 -28   16.72    3.73
  11  -5 -28   14.21    2.99
  -5 -11 -28   11.82    2.85
  -5  11 -30    8.66    2.82
   5 -11 -30    6.09    2.47
  11   5 -30    5.86    2.91
  11   5 -30    8.74    2.79
 -11  -5 -30    7.42    3.38
 -11  -5 -30    7.75    2.84
 -11   5 -30   55.76    6.24
 -11   5 -30   47.56    5.19
  11  -5 -30   44.81    4.59
  11  -5 -30   53.69    5.10
   5  11 -30   47.19    4.72
  -5 -11 -30   52.45    4.80
  -5  11 -32   15.08    3.42
  -5  11 -32   17.51    3.45
   5 -11 -32   18.68    2.97
   5  11  32   28.94    4.47
  -5 -11  32   23.74    3.06
  11   5 -32   15.82    5.11
  11   5 -32   22.52    3.87
 -11  -5 -32   20.61    3.80
 -11   5 -32   30.89    4.53
 -11   5 -32   19.38    3.32
  11  -5 -32   25.05    3.97
   5  11 -32   32.00    4.12
  -5 -11 -32   24.80    3.05
  -5  11  32   25.22    4.18
  11   5 -34    9.26    2.56
 -11  -5 -34   10.62    3.11
 -11   5 -34    3.73    3.50
 -11   5 -34    5.03    3.28
  11  -5 -34    7.98    4.06
   6 -11  -1    0.95    1.56
  11   6  -1    0.66    1.67
  11   6   1    0.16    1.93
   6 -11   1    1.39    1.54
   6 -11  -3   35.38    3.57
  11   6  -3   31.30    3.30
  11   6   3   30.72    3.74
   6 -11   3   33.77    3.34
   6  11   5   36.63    4.18
  -6 -11   5   38.53    4.04
 -11   6   5   37.52    2.94
 -11   6  -5   33.17    2.62
 -11   6  -5   33.41    2.73
  11  -6  -5   39.20    2.82
   6  11  -5   41.09    4.42
  -6 -11  -5   42.49    4.44
  -6  11  -7    3.28    1.90
  11   6  -7    0.99    1.84
 -11  -6  -7    0.21    1.81
  11   6   7    2.51    2.45
 -11  -6   7    2.64    1.93
  -6  11   7    3.56    2.32
  -6  11  -9   44.42    4.25
  11   6  -9   46.63    4.32
 -11  -6  -9   45.26    4.34
  11   6   9   42.82    4.71
 -11  -6   9   44.12    4.33
  -6  11   9   40.88    4.46
  -6  11 -11   91.27    6.81
   6 -11 -11   88.61    6.41
   6  11  11   95.88    7.70
  11   6 -11  103.15    7.67
 -11  -6 -11   91.95    6.83
  11   6  11   79.18    6.64
 -11  -6  11   98.45    7.21
 -11   6 -11   89.73    6.27
  11  -6 -11   90.67    5.81
  -6  11  11   82.92    6.69
   6 -11  11   85.51    6.33
  -6  11 -13   57.86    4.98
   6 -11 -13   51.88    4.42
  11   6 -13   60.05    5.23
 -11  -6 -13   57.66    5.10
  11   6  13   52.37    5.49
 -11  -6  13   55.40    4.93
  -6  11  13   49.03    4.97
   6 -11  13   55.55    4.76
  -6  11 -15   21.02    3.10
   6 -11 -15   21.12    2.86
   6  11  15   29.68    4.53
  -6 -11  15   28.80    3.93
  11   6 -15   24.98    3.39
 -11  -6 -15   23.21    3.50
  11   6  15   20.08    3.55
 -11  -6  15   22.92    3.26
 -11   6 -15   29.49    3.47
 -11   6 -15   26.47    3.07
  11  -6 -15   33.20    3.11
  11  -6 -15   30.03    3.04
   6  11 -15   25.84    3.47
  -6 -11 -15   33.79    4.08
  -6  11  15   24.10    3.87
   6 -11  15   20.33    2.92
  -6  11 -17   70.51    5.81
   6 -11 -17   69.52    5.50
 -11  -6 -17   66.46    5.70
 -11   6 -17  233.08   14.07
 -11   6 -17  257.20   16.06
  11  -6 -17  240.87   14.39
  11  -6 -17  214.44   12.92
  -6 -11 -17  272.34   16.65
  -6  11 -19    3.22    2.52
   6 -11 -19    3.05    1.93
  11   6 -19    3.17    2.12
 -11  -6 -19    2.43    2.25
  11   6  19    4.47    3.53
  -6  11  19    1.16    2.98
   6 -11  19    4.08    2.15
  -6  11 -21   42.06    4.65
  11   6 -21   48.65    4.93
  11   6 -21   43.79    6.12
 -11  -6 -21   41.74    4.70
 -11   6 -21  303.99   18.91
  11  -6 -21  322.98   19.35
  11  -6 -21  279.70   16.76
   6  11 -21  253.69   15.37
  -6 -11 -21  266.86   16.23
  -6  11 -23  102.81    7.77
   6 -11 -23  107.95    7.93
  11   6 -23   84.15    7.94
  11   6 -23  119.32    8.81
 -11  -6 -23  102.47    7.85
 -11  -6 -23  111.97    8.72
 -11   6 -23    2.58    2.51
  11  -6 -23    3.09    2.14
  11  -6 -23    1.77    1.79
   6  11 -23    1.85    2.13
  -6 -11 -23    2.65    1.98
   6 -11 -25   63.09    5.29
  11   6 -25   50.59    6.16
 -11  -6 -25   69.33    6.30
 -11  -6 -25   57.89    5.78
 -11   6 -25    0.76    3.17
  11  -6 -25    2.69    2.27
  11  -6 -25    0.02    1.61
   6  11 -25    0.38    2.73
  -6 -11 -25    0.27    2.50
  -6  11 -27    2.65    2.56
  11   6 -27    4.50    2.44
  11   6 -27    4.46    3.43
 -11  -6 -27    2.48    2.65
 -11  -6 -27    4.42    2.50
 -11   6 -27  142.85   10.84
 -11   6 -27  119.32    8.87
  11  -6 -27  133.69    9.49
   6  11 -27  141.56    9.86
  -6 -11 -27  156.35   11.07
  -6  11 -29   20.25    3.83
   6 -11 -29   21.09    3.46
  11   6 -29   16.20    4.65
  11   6 -29   16.70    3.35
 -11  -6 -29   22.94    4.22
 -11  -6 -29   17.71    3.39
 -11   6 -29  111.54    9.64
 -11   6 -29  109.83    8.48
  11  -6 -29  113.51    8.23
  11  -6 -29  104.44    7.78
  -6 -11 -29   98.02    7.15
  -6  11 -31    9.80    2.91
   6 -11 -31    8.69    2.55
   6  11  31   16.28    3.65
  -6 -11  31   13.81    2.49
  11   6 -31    9.14    4.75
  11   6 -31    8.62    3.02
 -11  -6 -31   10.21    3.23
 -11   6 -31   11.62    2.77
 -11   6 -31   16.54    3.68
  11  -6 -31   16.15    3.01
   6  11 -31   18.73    3.17
  -6 -11 -31   12.97    2.34
  -6  11  31   10.20    3.28
  -6  11 -33    4.34    2.53
   6 -11 -33    4.06    1.97
  11   6 -33    5.42    2.44
  11   6 -33    7.11    3.35
 -11  -6 -33    6.52    2.43
 -11   6 -33   28.34    4.98
 -11   6 -33   28.77    5.22
  11   7   0   -0.03    2.03
 -11  -7   0   -0.14    1.78
 -11   7   0    0.78    1.15
  11  -7   0   -0.31    1.10
   7  11   0    0.83    2.32
  -7 -11   0   -1.26    2.11
   7 -11   0   -0.50    1.47
   7 -11  -2    0.43    1.59
  11   7  -2    0.88    1.89
 -11  -7  -2    2.93    1.96
  11   7   2    0.53    2.23
 -11  -7   2    2.80    2.10
   7 -11   2    3.15    1.69
  -7  11  -4  319.64   19.16
   7 -11  -4  327.09   18.97
   7  11   4  345.05   20.56
  -7 -11   4  343.85   20.30
  11  -7   4  320.33   17.82
  11   7  -4  319.39   18.70
 -11  -7  -4  357.36   20.82
  11   7   4  327.77   19.43
 -11  -7   4  379.94   22.07
  11  -7  -4  316.39   17.61
   7  11  -4  336.41   20.07
  -7 -11  -4  354.28   20.84
  -7  11   4  314.77   18.89
   7 -11   4  327.77   19.02
  -7  11  -6    0.71    1.79
   7 -11  -6    0.95    1.63
  11   7  -6   -1.29    2.05
 -11  -7  -6    0.44    1.96
  11   7   6    1.40    2.42
 -11  -7   6    0.02    1.89
  -7  11   6   -0.66    2.13
   7 -11   6    1.11    1.57
  -7  11  -8   13.44    2.60
  11   7  -8   13.05    2.74
 -11  -7  -8   12.09    2.67
  11   7   8    9.75    3.06
 -11  -7   8   14.49    2.83
  -7  11   8    8.79    2.70
  -7  11 -10   -0.26    1.72
   7 -11 -10    0.46    1.63
  11   7 -10    1.09    2.04
 -11  -7 -10   -0.14    2.04
  11   7  10    0.27    3.10
 -11  -7  10    0.44    2.19
  -7  11  10    0.68    2.21
   7 -11  10    1.25    1.66
   7  11  12   18.15    3.60
  -7 -11  12   15.94    3.00
 -11   7  12   16.71    3.12
 -11   7 -12   15.16    2.99
 -11   7 -12   12.79    2.25
  11  -7 -12   14.46    2.20
   7  11 -12   19.73    3.31
  -7 -11 -12   17.15    3.01
  -7  11 -14    1.20    1.97
   7 -11 -14    0.55    1.53
   7  11  14    9.74    2.98
 -11  -7 -14    1.14    2.19
  11   7  14    2.17    3.30
 -11   7 -14   11.92    2.96
 -11   7 -14   10.15    2.30
  11  -7 -14   10.81    2.05
   7  11 -14   12.13    2.58
  -7 -11 -14    8.96    2.42
  -7  11 -16  166.87   10.62
   7 -11 -16  166.62   10.43
  11   7 -16  187.15   11.86
 -11  -7 -16  192.79   12.39
 -11   7 -16   89.13    7.29
 -11   7 -16   74.24    5.66
  11  -7 -16   76.07    5.62
  11  -7 -16   90.24    6.61
  -7 -11 -16   89.98    7.02
  -7  11 -18   15.48    2.75
   7 -11 -18   18.78    2.76
  11   7 -18   15.58    2.86
 -11  -7 -18   13.05    3.09
  11   7  18   17.99    3.84
 -11  -7  18   17.15    3.33
  -7  11  18   16.46    3.37
   7 -11  18   17.77    2.80
  -7  11 -20  103.75    7.76
   7 -11 -20  104.18    7.47
  11   7 -20  103.41    7.65
 -11  -7 -20   94.60    7.22
 -11   7 -20   11.62    3.31
  11  -7 -20   11.62    2.55
  11  -7 -20    9.43    2.70
   7  11 -20    8.65    2.60
  -7 -11 -20   14.63    3.32
  -7  11 -22    4.78    2.60
   7 -11 -22    3.86    1.68
  11   7 -22    3.94    3.21
  11   7 -22    4.87    2.44
 -11  -7 -22    5.00    2.24
 -11   7 -22   43.15    5.65
 -11   7 -22   39.68    4.91
  11  -7 -22   45.26    4.67
  11  -7 -22   47.24    4.57
   7  11 -22   50.60    5.16
  -7 -11 -22   35.89    4.03
  -7  11 -24  456.24   26.32
  11   7 -24  475.91   27.44
 -11  -7 -24  418.52   24.52
 -11   7 -24    2.13    2.70
 -11   7 -24    5.26    3.28
  11  -7 -24    1.33    2.08
  11  -7 -24    0.99    1.96
   7  11 -24    2.30    2.71
  -7 -11 -24    3.48    2.36
   7 -11 -26    6.77    2.10
  11   7 -26   10.38    3.36
  11   7 -26   10.39    2.79
 -11  -7 -26   16.70    3.69
 -11  -7 -26   13.88    3.14
 -11   7 -26   52.68    5.76
  11  -7 -26   64.91    6.02
   7  11 -26   57.68    5.44
  -7 -11 -26   70.10    6.59
  -7  11 -28   39.17    5.07
   7 -11 -28   36.72    4.26
  11   7 -28   34.47    5.84
 -11  -7 -28   36.69    4.56
 -11  -7 -28   35.88    4.75
 -11   7 -28    2.29    2.67
 -11   7 -28    3.59    2.89
  11  -7 -28    1.53    2.10
  11  -7 -28    2.84    2.08
  -7 -11 -28    4.02    2.16
  -7  11 -30    5.64    3.38
  -7  11 -30    6.73    3.13
  11   7 -30    9.08    4.85
  11   7 -30    7.86    2.99
 -11  -7 -30    6.95    2.96
 -11  -7 -30    6.32    2.87
 -11   7 -30   67.44    6.55
 -11   7 -30   90.67    8.29
  11  -7 -30   75.37    6.75
   7  11 -30   75.44    6.23
  -7 -11 -30   59.17    4.84
  -7  11 -32  110.43    8.96
   7 -11 -32  104.27    7.32
  11   7 -32  125.82    9.29
 -11  -7 -32   90.15    6.69
 -11   7 -32   -0.48    3.05
 -11   7 -32    0.72    4.46
  11  -7 -32    2.46    5.13
   8 -11  -1    2.42    1.90
  11   8  -1    1.03    2.22
 -11  -8  -1    1.29    2.09
  11   8   1    0.79    2.50
 -11  -8   1    0.57    2.02
   8 -11   1    1.62    2.02
   8  11   3   30.54    3.87
  -8 -11   3   21.22    3.36
  11  -8   3   26.44    2.59
  11  -8  -3   23.27    2.42
   8  11  -3   19.81    3.22
  -8 -11  -3   29.95    3.71
  -8  11  -5   63.96    5.62
   8 -11  -5   74.09    5.93
  11   8  -5   59.16    5.59
 -11  -8  -5   62.12    5.42
  11   8   5   66.21    6.44
 -11  -8   5   61.07    5.52
  -8  11   5   63.30    6.11
   8 -11   5   84.73    6.78
  -8  11  -7   31.31    3.85
  11   8  -7   38.35    4.50
 -11  -8  -7   31.19    3.82
  11   8   7   38.45    5.00
 -11  -8   7   35.22    4.17
  -8  11   7   34.57    4.52
  -8  11  -9    0.90    1.97
   8 -11  -9    0.78    1.96
   8  11   9    4.98    2.78
  -8 -11   9    5.97    2.39
 -11   8   9    5.60    2.03
  11  -8   9    4.61    1.43
  11   8  -9    0.26    2.33
 -11  -8  -9    0.19    2.05
  11   8   9   -1.75    2.92
 -11  -8   9   -0.96    2.15
 -11   8  -9    3.81    1.77
  11  -8  -9    4.64    1.47
   8  11  -9    4.10    2.26
  -8 -11  -9    4.60    2.33
  -8  11   9    0.09    2.23
   8  11  11    0.96    2.50
  -8 -11  11    0.03    1.89
 -11   8  11    2.66    1.93
  11  -8  11    2.18    1.44
 -11   8 -11    1.94    1.78
  11  -8 -11    1.06    1.44
   8  11 -11    0.63    1.87
  -8 -11 -11    0.50    2.02
  -8  11 -13  245.57   14.96
   8  11  13  292.87   18.06
  -8 -11  13  288.93   17.38
  11  -8  13  309.89   18.01
  11   8 -13  240.95   15.17
 -11  -8 -13  279.61   17.15
  11   8  13  297.23   19.02
 -11  -8  13  250.45   16.05
 -11   8 -13  296.12   17.46
  11  -8 -13  303.22   17.54
   8  11 -13  319.64   19.10
  -8 -11 -13  308.61   18.38
  -8 -11  15    4.00    2.79
 -11   8  15    9.39    3.40
 -11   8 -15   12.21    3.45
 -11   8 -15    9.28    2.61
  11  -8 -15    6.78    1.86
  -8 -11 -15    8.70    2.58
  -8  11 -17   61.35    5.10
   8 -11 -17   68.27    5.21
  11   8 -17   68.43    5.74
 -11  -8 -17   67.28    5.66
  11   8  17   67.64    6.87
 -11  -8  17   61.40    5.52
  -8  11  17   63.92    5.98
   8 -11  17   70.15    5.51
   8 -11 -19   55.79    4.69
  11   8 -19   54.13    5.07
 -11  -8 -19   53.53    5.16
 -11   8 -19    0.45    1.98
 -11   8 -19   -1.75    2.42
  11  -8 -19   -0.67    1.75
   8  11 -19   -1.01    2.17
  -8 -11 -19    1.68    2.43
   8  11  21    9.88    4.16
  -8 -11  21   11.67    3.93
 -11   8 -21    5.00    2.84
 -11   8 -21    7.29    3.14
  11  -8 -21    5.79    1.81
  11  -8 -21    7.63    2.42
   8  11 -21    7.11    2.77
  -8 -11 -21    8.56    3.57
  -8  11 -23  153.62    9.90
  11   8 -23  179.28   11.53
  11   8 -23  159.26   12.84
 -11   8 -23   27.68    4.74
 -11   8 -23   24.00    3.87
  11  -8 -23   25.55    3.77
  -8 -11 -23   30.34    4.64
  -8  11 -25  195.10   12.18
   8 -11 -25  191.08   11.50
  11   8 -25  224.79   13.88
  11   8 -25  206.14   14.34
 -11   8 -25   42.78    5.47
  11  -8 -25   37.30    4.24
  11  -8 -25   39.33    5.22
   8  11 -25   43.26    4.90
  -8 -11 -25   38.56    4.95
  -8  11 -27   19.24    3.35
   8 -11 -27   19.35    2.62
  11   8 -27   25.17    3.82
  11   8 -27   13.86    4.97
 -11  -8 -27   20.16    3.20
 -11   8 -27    3.98    3.27
 -11   8 -27    4.03    2.74
  11  -8 -27    1.82    2.06
  11  -8 -27    2.48    2.05
   8  11 -27    2.64    2.15
  -8 -11 -27    5.09    2.27
  -8  11 -29    3.64    3.20
  -8  11 -29    4.47    2.92
   8 -11 -29    6.22    2.39
   8  11  29    3.68    2.71
  -8 -11  29    3.58    1.86
  11   8 -29    2.51    3.54
  11   8 -29    4.63    2.42
 -11  -8 -29    5.77    2.92
 -11  -8 -29    4.12    2.50
 -11   8 -29    2.96    3.04
 -11   8 -29    1.50    2.72
  11  -8 -29    5.13    3.09
   8  11 -29    3.02    1.79
  -8 -11 -29    2.77    1.81
  -8  11 -31   28.51    4.46
  -8  11 -31   30.18    4.03
   8 -11 -31   33.91    3.52
  11   8 -31   32.81    6.59
  11   8 -31   28.21    4.58
 -11  -8 -31   49.49    6.03
 -11  -8 -31   32.86    3.92
 -11   8 -31   18.12    5.69
 -11   8 -31   19.59    3.68
  11  -8 -31   26.69    6.16
  -8 -11 -31   12.74    3.09
 -11  -9   0   -0.35    2.30
 -11   9   0    1.48    2.06
  11  -9   0    0.35    1.35
   9  11   0   -1.54    2.25
  -9 -11   0    0.45    2.10
   9 -11   0    1.57    2.18
   9  11   2  252.33   15.70
  -9 -11   2  294.24   17.78
 -11   9   2  251.05   15.13
  11  -9   2  268.75   15.48
 -11   9  -2  265.15   15.90
  11  -9  -2  304.25   17.48
   9  11  -2  258.65   15.72
  -9 -11  -2  261.82   16.00
   9 -11  -4    2.18    2.02
 -11  -9  -4    0.57    2.23
 -11  -9   4    1.15    2.21
   9 -11   4    2.78    2.17
   9  11   6    4.11    2.61
  -9 -11   6    1.60    2.30
 -11   9   6    2.28    2.54
  11  -9   6    4.11    1.72
 -11   9  -6    4.61    2.24
  11  -9  -6    2.90    1.57
   9  11  -6    1.12    2.08
  -9 -11  -6    5.04    2.25
  -9  11  -8   29.71    3.80
   9  11   8   42.91    4.95
  11   9  -8   30.69    4.13
 -11  -9  -8   30.90    4.07
  11   9   8   31.02    4.49
 -11  -9   8   23.82    3.66
 -11   9  -8   37.51    3.84
  -9  11   8   25.29    3.83
  -9  11 -10   76.46    6.41
   9 -11 -10   87.07    6.54
  11   9 -10   77.70    6.73
  11   9  10   73.19    7.21
  -9  11  10   77.31    6.92
   9 -11  10   77.98    6.15
   9  11  12   55.73    5.76
  -9 -11  12   52.38    5.31
 -11   9  12   51.18    5.09
  11  -9  12   59.90    4.84
 -11   9 -12   59.02    5.42
  11  -9 -12   59.30    4.79
  -9 -11 -12   68.48    5.98
  -9  11 -14    2.23    2.01
   9 -11 -14    3.39    1.77
  11   9 -14    2.47    2.21
 -11  -9 -14    0.14    2.21
  11   9  14    2.38    3.13
 -11  -9  14    3.61    2.45
  -9  11  14    1.94    2.74
   9 -11  14    3.31    1.95
  -9  11 -16   45.06    4.70
   9 -11 -16   44.82    4.12
  11   9 -16   48.73    5.07
 -11  -9 -16   40.90    4.56
  11   9  16   45.33    5.81
 -11  -9  16   42.23    4.60
  -9  11  16   42.76    5.11
   9 -11  16   47.98    4.51
  -9  11 -18   29.37    3.59
   9 -11 -18   37.22    3.33
  11   9 -18   37.97    4.55
 -11  -9 -18   41.14    4.31
 -11   9 -18    6.97    2.67
 -11   9 -18    7.02    3.72
  11  -9 -18    7.15    1.89
   9  11 -18    5.64    2.61
  -9 -11 -18    9.94    2.89
   9  11  20    5.83    3.70
  -9 -11  20    5.95    3.71
 -11   9 -20    3.28    2.72
 -11   9 -20    1.85    2.18
  11  -9 -20    3.31    1.78
   9  11 -20    5.12    2.57
  -9 -11 -20    5.77    3.00
  -9  11 -22    5.96    2.28
   9 -11 -22    8.10    1.89
  11   9 -22    9.52    2.47
 -11  -9 -22    5.74    2.62
 -11   9 -22   25.10    3.65
 -11   9 -22   31.31    4.52
  11  -9 -22   28.16    3.34
  11  -9 -22   37.51    4.57
   9  11 -22   36.91    5.11
  -9 -11 -22   35.61    4.51
   9 -11 -24  112.05    7.53
   9  11  24  149.60   11.62
  11   9 -24  119.24    8.71
 -11   9 -24  132.92    9.72
 -11   9 -24  142.33   11.42
  11  -9 -24  139.51    9.68
  11  -9 -24  159.00   10.54
   9  11 -24  165.25   11.21
  -9 -11 -24  159.69   11.06
   9 -11  24  121.03    8.44
  -9  11 -26   14.23    3.63
   9 -11 -26   11.42    2.47
   9  11  26    0.19    2.78
  11   9 -26   11.35    2.84
  11   9 -26    8.52    5.41
 -11  -9 -26   11.66    2.95
  11   9  26   13.69    4.14
 -11   9 -26   -1.58    3.01
 -11   9 -26   -1.26    2.31
  11  -9 -26    0.94    2.13
  11  -9 -26   -0.60    1.37
   9  11 -26   -0.37    1.99
  -9 -11 -26    2.33    2.38
  -9  11 -28    6.40    3.03
   9 -11 -28    8.20    2.18
   9  11  28   -0.02    2.64
  -9 -11  28    1.47    2.03
  11   9 -28    6.72    3.94
  11   9 -28    6.49    2.16
 -11  -9 -28    2.98    1.94
 -11   9 -28    2.11    3.90
  11  -9 -28    1.72    2.69
   9  11 -28    0.82    1.76
  -9 -11 -28   -1.13    1.92
  -9  11  28    9.57    4.17
  -9  11 -30    3.33    2.56
   9 -11 -30    3.28    2.16
 -11  -9 -30    1.88    2.37
 -11   9 -30   -0.23    2.40
  -9 -11 -30   -0.73    2.00
  10 -11  -1  219.83   13.57
  10  11   1  181.42   12.17
 -10 -11   1  168.76   11.18
 -11  10   1  178.25   11.82
  11 -10   1  192.20   11.71
  11  10  -1  202.46   13.46
 -11 -10  -1  194.16   13.28
  11  10   1  207.25   13.85
 -11 -10   1  204.51   13.91
 -11  10  -1  195.62   12.81
  11 -10  -1  187.58   11.55
  10  11  -1  182.79   12.28
 -10 -11  -1  174.83   11.37
  10 -11   1  205.03   12.77
  10 -11  -3    2.17    1.87
  11  10  -3    2.12    2.70
 -11 -10  -3    0.91    2.49
  11  10   3    0.79    2.81
 -11 -10   3   -0.81    2.41
  10 -11   3    1.25    1.69
  10  11   5    0.66    2.71
 -10 -11   5    2.01    2.19
 -11  10   5    0.44    2.39
  11 -10   5    0.35    1.55
 -11  10  -5    1.28    2.35
  11 -10  -5    0.85    1.55
  10  11  -5    0.52    2.20
 -10 -11  -5    0.66    1.95
  10  11   7    2.01    2.79
 -10 -11   7    2.61    2.21
 -11  10   7    3.28    2.80
  11 -10   7    2.38    1.73
 -11  10  -7    0.90    2.43
  11 -10  -7    2.46    1.63
  10  11  -7    1.01    2.28
 -10 -11  -7   -0.69    2.12
 -10  11  -9    5.63    2.56
  11  10  -9    9.19    3.09
 -11 -10  -9    6.13    2.60
  11  10   9    7.63    3.53
 -11 -10   9    6.38    2.74
 -10  11   9    8.69    3.24
 -10  11 -11   29.42    4.19
  10 -11 -11   28.83    3.45
  11  10 -11   29.98    4.39
 -11 -10 -11   30.79    4.21
  11  10  11   29.22    4.96
 -11 -10  11   23.56    3.72
 -10  11  11   30.10    4.85
  10 -11  11   33.67    3.94
[truncated: 160,772 more chars]
