# Supplementary material for: Long Time CO2 Storage Under Ambient Conditions in Isolated Voids of a Porous Coordination Network Facilitated by the “Magic Door” Mechanism
Source: Adv Sci (Weinh). 2023 Nov 20;11(2):2307417. doi: 10.1002/advs.202307417 (PMC10787060; doi:10.1002/advs.202307417)
Supplement: Supplementary file 2 — Supporting Information [file ADVS-11-2307417-s003.zip › network2@CO2_298K.cif]

data_network2@CO2_298K
_audit_creation_date               2022-08-24
_audit_creation_method
;
Olex2 1.5
(compiled 2022.04.07 svn.rca3783a0 for OlexSys, GUI svn.r6498)
;
_shelx_SHELXL_version_number       '2018/3'
_audit_contact_author_address      ?
_audit_contact_author_email        ?
_audit_contact_author_name         ''
_audit_contact_author_phone        ?
_publ_contact_author_id_orcid      ?
_publ_section_references
;
Bourhis, L.J., Dolomanov, O.V., Gildea, R.J., Howard, J.A.K., Puschmann, H.
 (2015). Acta Cryst. A71, 59-75.

Dolomanov, O.V., Bourhis, L.J., Gildea, R.J, Howard, J.A.K. & Puschmann, H.
 (2009), J. Appl. Cryst. 42, 339-341.

Sheldrick, G.M. (2015). Acta Cryst. C71, 3-8.
;
_chemical_name_common              ?
_chemical_name_systematic          ?
_chemical_formula_moiety           'C34 H30 Cu4 I4 N8'
_chemical_formula_sum              'C34 H30 Cu4 I4 N8'
_chemical_formula_weight           1312.42
_chemical_melting_point            ?
_chemical_oxdiff_formula           'Cu I C H N'
loop_
  _atom_type_symbol
  _atom_type_description
  _atom_type_scat_dispersion_real
  _atom_type_scat_dispersion_imag
  _atom_type_scat_source
 'C' 'C' 0.0181 0.0091 'International Tables Vol C Tables 4.2.6.8 and 6.1.1.4'
 'H' 'H' 0.0000 0.0000 'International Tables Vol C Tables 4.2.6.8 and 6.1.1.4'
 'Cu' 'Cu' -1.9646 0.5888
 'International Tables Vol C Tables 4.2.6.8 and 6.1.1.4'
 'I' 'I' -0.3257 6.8362 'International Tables Vol C Tables 4.2.6.8 and 6.1.1.4'
 'N' 'N' 0.0311 0.0180 'International Tables Vol C Tables 4.2.6.8 and 6.1.1.4'

_shelx_space_group_comment
;
The symmetry employed for this shelxl refinement is uniquely defined
by the following loop, which should always be used as a source of
symmetry information in preference to the above space-group names.
They are only intended as comments.
;
_space_group_crystal_system        'tetragonal'
_space_group_IT_number             88
_space_group_name_H-M_alt          'I 41/a'
_space_group_name_Hall             '-I 4ad'
loop_
  _space_group_symop_operation_xyz
 'x, y, z'
 '-x+1/2, -y, z+1/2'
 '-y+3/4, x+1/4, z+1/4'
 'y+3/4, -x+3/4, z+3/4'
 'x+1/2, y+1/2, z+1/2'
 '-x+1, -y+1/2, z+1'
 '-y+5/4, x+3/4, z+3/4'
 'y+5/4, -x+5/4, z+5/4'
 '-x, -y, -z'
 'x-1/2, y, -z-1/2'
 'y-3/4, -x-1/4, -z-1/4'
 '-y-3/4, x-3/4, -z-3/4'
 '-x+1/2, -y+1/2, -z+1/2'
 'x, y+1/2, -z'
 'y-1/4, -x+1/4, -z+1/4'
 '-y-1/4, x-1/4, -z-1/4'

_cell_length_a                     12.43980(10)
_cell_length_b                     12.43980(10)
_cell_length_c                     28.8312(6)
_cell_angle_alpha                  90
_cell_angle_beta                   90
_cell_angle_gamma                  90
_cell_volume                       4461.59(12)
_cell_formula_units_Z              4
_cell_measurement_reflns_used      5305
_cell_measurement_temperature      298
_cell_measurement_theta_max        75.8550
_cell_measurement_theta_min        3.8480
_shelx_estimated_absorpt_T_max     ?
_shelx_estimated_absorpt_T_min     ?
_exptl_absorpt_coefficient_mu      24.130
_exptl_absorpt_correction_T_max    1.00000
_exptl_absorpt_correction_T_min    0.37206
_exptl_absorpt_correction_type     multi-scan
_exptl_absorpt_process_details
;
CrysAlisPro 1.171.41.121a (Rigaku Oxford Diffraction, 2021)
Empirical absorption correction using spherical harmonics,
implemented in SCALE3 ABSPACK scaling algorithm.
;
_exptl_absorpt_special_details     ?
_exptl_crystal_colour              yellow
_exptl_crystal_density_diffrn      1.954
_exptl_crystal_density_meas        ?
_exptl_crystal_density_method      ?
_exptl_crystal_description         prism
_exptl_crystal_F_000               2472
_exptl_crystal_size_max            0.122
_exptl_crystal_size_mid            0.057
_exptl_crystal_size_min            0.050
_exptl_transmission_factor_max     ?
_exptl_transmission_factor_min     ?
_diffrn_reflns_av_R_equivalents    0.0357
_diffrn_reflns_av_unetI/netI       0.0287
_diffrn_reflns_Laue_measured_fraction_full  1.000
_diffrn_reflns_Laue_measured_fraction_max  0.957
_diffrn_reflns_limit_h_max         9
_diffrn_reflns_limit_h_min         -15
_diffrn_reflns_limit_k_max         15
_diffrn_reflns_limit_k_min         -15
_diffrn_reflns_limit_l_max         35
_diffrn_reflns_limit_l_min         -32
_diffrn_reflns_number              8618
_diffrn_reflns_point_group_measured_fraction_full  1.000
_diffrn_reflns_point_group_measured_fraction_max  0.957
_diffrn_reflns_theta_full          67.684
_diffrn_reflns_theta_max           76.021
_diffrn_reflns_theta_min           3.870
_diffrn_ambient_temperature        298
_diffrn_detector                   'Hybrid Pixel Array Detector'
_diffrn_detector_area_resol_mean   10.0000
_diffrn_detector_type              HyPix
_diffrn_measured_fraction_theta_full  1.000
_diffrn_measured_fraction_theta_max  0.957
_diffrn_measurement_details
;
List of Runs (angles in degrees, time in seconds):

  # Type    Start    End  Width  t~exp~   \w     \q     \k     \f   Frames
--------------------------------------------------------------------------
  1  \w     32.00  60.00   0.50    0.29    --  104.75 -61.00 -30.00   56
  2  \w     32.00 108.00   0.50    0.29    --  104.75-113.00  56.00  152
  3  \w     40.00  73.00   0.50    0.29    --  104.75 -61.00  90.00   66
  4  \w    -27.00  -2.00   0.50    0.07    --   47.19 -18.00 157.00   50
  5  \w    -17.00  10.00   0.50    0.07    --   47.19 -19.00  30.00   54
  6  \w     54.00 120.00   0.50    0.07    --   47.19 163.00-155.00  132
  7  \w   -175.00-101.00   0.50    0.29    -- -102.00 -15.00 120.00  148
  8  \w   -175.00 -89.00   0.50    0.29    -- -102.00 -18.00 157.00  172
  9  \w   -120.00 -74.00   0.50    0.07    --  -47.19-125.00  60.00   92
 10  \w   -162.00-114.00   0.50    0.29    -- -102.00 -15.00  30.00   96
 11  \w   -120.00 -74.00   0.50    0.07    --  -47.19-125.00-150.00   92
;
_diffrn_measurement_device         'four-circle diffractometer'
_diffrn_measurement_device_type    'XtaLAB Synergy R, DW system, HyPix'
_diffrn_measurement_method         '\w scans'
_diffrn_orient_matrix_type
 'CrysAlisPro convention (1999,Acta A55,543-557)'
_diffrn_orient_matrix_UB_11        -0.0137008000
_diffrn_orient_matrix_UB_12        0.1201184000
_diffrn_orient_matrix_UB_13        0.0114829000
_diffrn_orient_matrix_UB_21        -0.0253798000
_diffrn_orient_matrix_UB_22        0.0234614000
_diffrn_orient_matrix_UB_23        -0.0513004000
_diffrn_orient_matrix_UB_31        -0.1204977000
_diffrn_orient_matrix_UB_32        -0.0186277000
_diffrn_orient_matrix_UB_33        0.0095266000
_diffrn_radiation_monochromator    mirror
_diffrn_radiation_probe            x-ray
_diffrn_radiation_type             'Cu K\a'
_diffrn_radiation_wavelength       1.54184
_diffrn_source                     'Rotating-anode X-ray tube'
_diffrn_source_type                'Rigaku (Cu) X-ray Source'
_reflns_Friedel_coverage           0.000
_reflns_Friedel_fraction_full      .
_reflns_Friedel_fraction_max       .
_reflns_number_gt                  2015
_reflns_number_total               2241
_reflns_special_details
;
 Reflections were merged by SHELXL according to the crystal
 class for the calculation of statistics and refinement.

 _reflns_Friedel_fraction is defined as the number of unique
 Friedel pairs measured divided by the number that would be
 possible theoretically, ignoring centric projections and
 systematic absences.
;
_reflns_threshold_expression       'I > 2\s(I)'
_computing_cell_refinement         'CrysAlisPro 1.171.41.121a (Rigaku OD, 2021)'
_computing_data_collection         'CrysAlisPro 1.171.41.121a (Rigaku OD, 2021)'
_computing_data_reduction          'CrysAlisPro 1.171.41.121a (Rigaku OD, 2021)'
_computing_molecular_graphics      'Olex2 1.5 (Dolomanov et al., 2009)'
_computing_publication_material    'Olex2 1.5 (Dolomanov et al., 2009)'
_computing_structure_refinement    'SHELXL 2018/3 (Sheldrick, 2015)'
_computing_structure_solution      'olex2.solve 1.5 (Bourhis et al., 2015)'
_refine_diff_density_max           1.041
_refine_diff_density_min           -0.659
_refine_diff_density_rms           0.103
_refine_ls_extinction_coef         .
_refine_ls_extinction_method       none
_refine_ls_goodness_of_fit_ref     1.076
_refine_ls_hydrogen_treatment      constr
_refine_ls_matrix_type             full
_refine_ls_number_parameters       117
_refine_ls_number_reflns           2241
_refine_ls_number_restraints       0
_refine_ls_R_factor_all            0.0420
_refine_ls_R_factor_gt             0.0388
_refine_ls_restrained_S_all        1.076
_refine_ls_shift/su_max            0.000
_refine_ls_shift/su_mean           0.000
_refine_ls_structure_factor_coef   Fsqd
_refine_ls_weighting_details
 'w=1/[\s^2^(Fo^2^)+(0.0552P)^2^+16.5480P] where P=(Fo^2^+2Fc^2^)/3'
_refine_ls_weighting_scheme        calc
_refine_ls_wR_factor_gt            0.1090
_refine_ls_wR_factor_ref           0.1110
_refine_special_details            ?
_olex2_refinement_description
;
1. Fixed Uiso
 At 1.2 times of:
  All C(H) groups
 At 1.5 times of:
  All C(H,H,H) groups
2. Others
 Fixed Sof: H14A(0.5) H14B(0.5) H14C(0.5)
3.a Aromatic/amide H refined with riding coordinates:
 C4(H4), C6(H6), C8(H8)
3.b Idealised Me refined as rotating group:
 C12(H12A,H12B,H12C), C14(H14A,H14B,H14C)
;
_atom_sites_solution_hydrogens     geom
_atom_sites_solution_primary       iterative
_atom_sites_solution_secondary     ?
loop_
  _atom_site_label
  _atom_site_type_symbol
  _atom_site_fract_x
  _atom_site_fract_y
  _atom_site_fract_z
  _atom_site_U_iso_or_equiv
  _atom_site_adp_type
  _atom_site_occupancy
  _atom_site_site_symmetry_order
  _atom_site_calc_flag
  _atom_site_refinement_flags_posn
  _atom_site_refinement_flags_adp
  _atom_site_refinement_flags_occupancy
  _atom_site_disorder_assembly
  _atom_site_disorder_group
 C4 C 0.7384(4) 0.5448(5) 0.20046(19) 0.0565(13) Uani 1 1 d . . . . .
 H4 H 0.777010 0.594390 0.182953 0.068 Uiso 1 1 calc R U . . .
 N5 N 0.7940(4) 0.4707(4) 0.22107(17) 0.0579(11) Uani 1 1 d . . . . .
 C6 C 0.7374(4) 0.4008(4) 0.24597(19) 0.0519(11) Uani 1 1 d . . . . .
 H6 H 0.774197 0.346099 0.261207 0.062 Uiso 1 1 calc R U . . .
 C7 C 0.6260(4) 0.4050(4) 0.25049(15) 0.0443(10) Uani 1 1 d . . . . .
 C8 C 0.5776(4) 0.4888(4) 0.22759(17) 0.0488(11) Uani 1 1 d . . . . .
 H8 H 0.503658 0.497454 0.230476 0.059 Uiso 1 1 calc R U . . .
 C9 C 0.5621(4) 0.3245(4) 0.27642(15) 0.0414(9) Uani 1 1 d . . . . .
 C10 C 0.5623(4) 0.3262(4) 0.32497(15) 0.0422(10) Uani 1 1 d . . . . .
 C11 C 0.500000 0.250000 0.34902(19) 0.0396(13) Uani 1 2 d S T P . .
 C12 C 0.6254(5) 0.4079(5) 0.3513(2) 0.0644(15) Uani 1 1 d . . . . .
 H12A H 0.594219 0.417356 0.381509 0.097 Uiso 1 1 calc R U . . .
 H12B H 0.624140 0.474999 0.334912 0.097 Uiso 1 1 calc R U . . .
 H12C H 0.698299 0.383774 0.354493 0.097 Uiso 1 1 calc R U . . .
 C13 C 0.500000 0.250000 0.2521(2) 0.0420(13) Uani 1 2 d S T P . .
 C14 C 0.500000 0.250000 0.1993(2) 0.0595(19) Uani 1 2 d S T P . .
 H14A H 0.491415 0.322250 0.188210 0.089 Uiso 0.5 1 calc R U P A -1
 H14B H 0.441722 0.206440 0.188210 0.089 Uiso 0.5 1 calc R U P A -1
 H14C H 0.566863 0.221310 0.188210 0.089 Uiso 0.5 1 calc R U P A -1
 I1 I 0.65543(3) 0.85162(3) 0.17714(2) 0.06054(17) Uani 1 1 d . . . . .
 Cu2 Cu 0.55679(7) 0.66408(7) 0.15908(3) 0.0633(3) Uani 1 1 d . . . . .
 N3 N 0.6316(4) 0.5579(4) 0.20162(16) 0.0556(10) Uani 1 1 d . . . . .

loop_
  _atom_site_aniso_label
  _atom_site_aniso_U_11
  _atom_site_aniso_U_22
  _atom_site_aniso_U_33
  _atom_site_aniso_U_23
  _atom_site_aniso_U_13
  _atom_site_aniso_U_12
 C4 0.055(3) 0.068(3) 0.046(3) 0.009(2) 0.004(2) -0.006(2)
 N5 0.050(2) 0.069(3) 0.054(3) 0.002(2) 0.006(2) -0.005(2)
 C6 0.049(3) 0.055(3) 0.052(3) 0.004(2) 0.002(2) 0.001(2)
 C7 0.048(2) 0.052(3) 0.033(2) 0.0024(19) 0.0014(18) 0.000(2)
 C8 0.046(2) 0.058(3) 0.043(2) 0.012(2) -0.001(2) 0.001(2)
 C9 0.044(2) 0.048(2) 0.031(2) 0.0024(18) 0.0007(17) 0.0012(19)
 C10 0.050(2) 0.045(2) 0.032(2) 0.0005(18) -0.0018(18) -0.001(2)
 C11 0.047(3) 0.045(3) 0.027(3) 0.000 0.000 0.003(3)
 C12 0.081(4) 0.071(4) 0.041(3) -0.002(3) -0.002(3) -0.027(3)
 C13 0.045(3) 0.055(4) 0.026(3) 0.000 0.000 0.000(3)
 C14 0.068(5) 0.082(5) 0.028(3) 0.000 0.000 -0.010(4)
 I1 0.0570(2) 0.0677(3) 0.0569(2) -0.00756(16) -0.00347(15) -0.01345(15)
 Cu2 0.0677(5) 0.0644(5) 0.0577(5) 0.0199(4) -0.0071(4) -0.0020(4)
 N3 0.057(3) 0.059(3) 0.051(2) 0.016(2) -0.001(2) -0.006(2)

_geom_special_details
;
 All esds (except the esd in the dihedral angle between two l.s. planes)
 are estimated using the full covariance matrix.  The cell esds are taken
 into account individually in the estimation of esds in distances, angles
 and torsion angles; correlations between esds in cell parameters are only
 used when they are defined by crystal symmetry.  An approximate (isotropic)
 treatment of cell esds is used for estimating esds involving l.s. planes.
;
loop_
  _geom_bond_atom_site_label_1
  _geom_bond_atom_site_label_2
  _geom_bond_distance
  _geom_bond_site_symmetry_2
  _geom_bond_publ_flag
 C4 H4 0.9300 . ?
 C4 N5 1.297(7) . ?
 C4 N3 1.339(7) . ?
 N5 C6 1.330(7) . ?
 C6 H6 0.9300 . ?
 C6 C7 1.393(7) . ?
 C7 C8 1.374(7) . ?
 C7 C9 1.481(6) . ?
 C8 H8 0.9300 . ?
 C8 N3 1.323(7) . ?
 C9 C10 1.400(6) . ?
 C9 C13 1.396(6) . ?
 C10 C11 1.407(6) . ?
 C10 C12 1.492(7) . ?
 C11 C11 1.498(11) 11_666 ?
 C12 H12A 0.9600 . ?
 C12 H12B 0.9600 . ?
 C12 H12C 0.9600 . ?
 C13 C14 1.523(9) . ?
 C14 H14A 0.9600 . ?
 C14 H14B 0.9600 . ?
 C14 H14C 0.9600 . ?
 I1 Cu2 2.6868(10) . ?
 I1 Cu2 2.6903(10) 12_766 ?
 I1 Cu2 2.6979(10) 6_564 ?
 Cu2 Cu2 2.6731(14) 12_766 ?
 Cu2 Cu2 2.6731(14) 15_565 ?
 Cu2 Cu2 2.5625(18) 6_564 ?
 Cu2 N3 2.029(5) . ?

loop_
  _geom_angle_atom_site_label_1
  _geom_angle_atom_site_label_2
  _geom_angle_atom_site_label_3
  _geom_angle
  _geom_angle_site_symmetry_1
  _geom_angle_site_symmetry_3
  _geom_angle_publ_flag
 N5 C4 H4 116.4 . . ?
 N5 C4 N3 127.1(5) . . ?
 N3 C4 H4 116.4 . . ?
 C4 N5 C6 115.5(5) . . ?
 N5 C6 H6 118.2 . . ?
 N5 C6 C7 123.6(5) . . ?
 C7 C6 H6 118.2 . . ?
 C6 C7 C9 123.8(4) . . ?
 C8 C7 C6 114.8(5) . . ?
 C8 C7 C9 121.4(4) . . ?
 C7 C8 H8 118.6 . . ?
 N3 C8 C7 122.9(5) . . ?
 N3 C8 H8 118.6 . . ?
 C10 C9 C7 119.6(4) . . ?
 C13 C9 C7 119.5(4) . . ?
 C13 C9 C10 120.8(4) . . ?
 C9 C10 C11 118.8(4) . . ?
 C9 C10 C12 121.3(4) . . ?
 C11 C10 C12 119.8(4) . . ?
 C10 C11 C10 120.9(5) . 6_554 ?
 C10 C11 C11 119.5(3) . 11_666 ?
 C10 C11 C11 119.5(3) 6_554 11_666 ?
 C10 C12 H12A 109.5 . . ?
 C10 C12 H12B 109.5 . . ?
 C10 C12 H12C 109.5 . . ?
 H12A C12 H12B 109.5 . . ?
 H12A C12 H12C 109.5 . . ?
 H12B C12 H12C 109.5 . . ?
 C9 C13 C9 119.7(5) . 6_554 ?
 C9 C13 C14 120.1(3) . . ?
 C9 C13 C14 120.1(3) 6_554 . ?
 C13 C14 H14A 109.5 . . ?
 C13 C14 H14B 109.5 . . ?
 C13 C14 H14C 109.5 . . ?
 H14A C14 H14B 109.5 . . ?
 H14A C14 H14C 109.5 . . ?
 H14B C14 H14C 109.5 . . ?
 Cu2 I1 Cu2 59.62(3) . 12_766 ?
 Cu2 I1 Cu2 56.83(3) . 6_564 ?
 Cu2 I1 Cu2 59.49(3) 12_766 6_564 ?
 I1 Cu2 I1 110.97(3) 15_565 6_564 ?
 I1 Cu2 I1 111.31(3) . 15_565 ?
 I1 Cu2 I1 118.19(4) . 6_564 ?
 Cu2 Cu2 I1 60.13(4) 15_565 15_565 ?
 Cu2 Cu2 I1 60.12(3) 15_565 6_564 ?
 Cu2 Cu2 I1 61.37(4) 6_564 6_564 ?
 Cu2 Cu2 I1 60.40(4) 12_766 15_565 ?
 Cu2 Cu2 I1 112.483(19) 6_564 15_565 ?
 Cu2 Cu2 I1 108.82(3) 12_766 6_564 ?
 Cu2 Cu2 I1 109.15(3) 15_565 . ?
 Cu2 Cu2 I1 60.25(3) 12_766 . ?
 Cu2 Cu2 I1 61.80(4) 6_564 . ?
 Cu2 Cu2 Cu2 61.36(2) 6_564 12_766 ?
 Cu2 Cu2 Cu2 61.36(2) 6_564 15_565 ?
 Cu2 Cu2 Cu2 57.28(4) 15_565 12_766 ?
 N3 Cu2 I1 104.73(15) . 15_565 ?
 N3 Cu2 I1 106.57(13) . 6_564 ?
 N3 Cu2 I1 103.81(14) . . ?
 N3 Cu2 Cu2 142.77(15) . 6_564 ?
 N3 Cu2 Cu2 144.56(14) . 12_766 ?
 N3 Cu2 Cu2 146.87(14) . 15_565 ?
 C4 N3 Cu2 121.3(4) . . ?
 C8 N3 C4 116.1(5) . . ?
 C8 N3 Cu2 122.1(4) . . ?

loop_
  _geom_torsion_atom_site_label_1
  _geom_torsion_atom_site_label_2
  _geom_torsion_atom_site_label_3
  _geom_torsion_atom_site_label_4
  _geom_torsion
  _geom_torsion_site_symmetry_1
  _geom_torsion_site_symmetry_2
  _geom_torsion_site_symmetry_3
  _geom_torsion_site_symmetry_4
  _geom_torsion_publ_flag
 C4 N5 C6 C7 -0.3(8) . . . . ?
 N5 C4 N3 C8 1.7(9) . . . . ?
 N5 C4 N3 Cu2 -170.1(5) . . . . ?
 N5 C6 C7 C8 -1.0(8) . . . . ?
 N5 C6 C7 C9 177.1(5) . . . . ?
 C6 C7 C8 N3 2.7(8) . . . . ?
 C6 C7 C9 C10 75.4(7) . . . . ?
 C6 C7 C9 C13 -106.5(5) . . . . ?
 C7 C8 N3 C4 -3.1(8) . . . . ?
 C7 C8 N3 Cu2 168.7(4) . . . . ?
 C7 C9 C10 C11 179.2(4) . . . . ?
 C7 C9 C10 C12 0.2(8) . . . . ?
 C7 C9 C13 C9 -178.7(5) . . . 6_554 ?
 C7 C9 C13 C14 1.3(5) . . . . ?
 C8 C7 C9 C10 -106.6(6) . . . . ?
 C8 C7 C9 C13 71.5(6) . . . . ?
 C9 C7 C8 N3 -175.4(5) . . . . ?
 C9 C10 C11 C10 -0.6(3) . . . 6_554 ?
 C9 C10 C11 C11 179.4(3) . . . 11_666 ?
 C10 C9 C13 C9 -0.6(3) . . . 6_554 ?
 C10 C9 C13 C14 179.4(3) . . . . ?
 C12 C10 C11 C10 178.4(5) . . . 6_554 ?
 C12 C10 C11 C11 -1.6(5) . . . 11_666 ?
 C13 C9 C10 C11 1.1(6) . . . . ?
 C13 C9 C10 C12 -177.9(5) . . . . ?
 N3 C4 N5 C6 -0.1(9) . . . . ?

_shelx_res_file
;
TITL shimada_co2_25_auto_a.res in I4(1)/a
    shimada_co2_25_auto.res
    created by SHELXL-2018/3 at 15:27:55 on 24-Aug-2022
REM Old TITL shimada_CO2_25_auto in I4(1)/a
REM SHELXT solution in I4(1)/a: R1 0.124, Rweak 0.016, Alpha 0.025
REM <I/s> 0.877 for 55 systematic absences, Orientation as input
REM Formula found by SHELXT: C19 N2 Cu2 I2
REM #####
CELL 1.54184 12.4398 12.4398 28.8312 90 90 90
ZERR 4 0.0001 0.0001 0.0006 0 0 0
LATT 2
SYMM 0.5-X,-Y,0.5+Z
SYMM 0.75-Y,0.25+X,0.25+Z
SYMM 0.75+Y,0.75-X,0.75+Z
SFAC C H Cu I N
UNIT 136 120 16 16 32

L.S. 20
PLAN  5
CONF
BOND
list 6
MORE -1
BOND $H
fmap 2 53
acta
REM <olex2.extras>
REM <HklSrc "%.\\shimada_CO2_25_auto.hkl">
REM </olex2.extras>

WGHT    0.055200   16.548000
FVAR       0.14180
C4    1    0.738449    0.544833    0.200460    11.00000    0.05497    0.06848 =
         0.04607    0.00888    0.00385   -0.00614
AFIX  43
H4    2    0.777010    0.594390    0.182953    11.00000   -1.20000
AFIX   0
N5    5    0.794046    0.470671    0.221067    11.00000    0.05035    0.06920 =
         0.05421    0.00199    0.00645   -0.00455
C6    1    0.737416    0.400772    0.245970    11.00000    0.04883    0.05529 =
         0.05163    0.00418    0.00247    0.00121
AFIX  43
H6    2    0.774197    0.346099    0.261207    11.00000   -1.20000
AFIX   0
C7    1    0.626040    0.404957    0.250485    11.00000    0.04810    0.05159 =
         0.03318    0.00243    0.00139    0.00049
C8    1    0.577618    0.488842    0.227590    11.00000    0.04592    0.05763 =
         0.04282    0.01160   -0.00140    0.00068
AFIX  43
H8    2    0.503658    0.497454    0.230476    11.00000   -1.20000
AFIX   0
C9    1    0.562134    0.324531    0.276422    11.00000    0.04429    0.04848 =
         0.03149    0.00243    0.00073    0.00119
C10   1    0.562267    0.326196    0.324971    11.00000    0.04969    0.04537 =
         0.03154    0.00051   -0.00183   -0.00061
C11   1    0.500000    0.250000    0.349018    10.50000    0.04672    0.04517 =
         0.02700    0.00000    0.00000    0.00303
C12   1    0.625352    0.407857    0.351319    11.00000    0.08098    0.07135 =
         0.04095   -0.00152   -0.00198   -0.02726
AFIX 137
H12A  2    0.594219    0.417356    0.381509    11.00000   -1.50000
H12B  2    0.624140    0.474999    0.334912    11.00000   -1.50000
H12C  2    0.698299    0.383774    0.354493    11.00000   -1.50000
AFIX   0
C13   1    0.500000    0.250000    0.252117    10.50000    0.04505    0.05467 =
         0.02622    0.00000    0.00000    0.00030
C14   1    0.500000    0.250000    0.199309    10.50000    0.06840    0.08187 =
         0.02835    0.00000    0.00000   -0.00991
PART -1
AFIX 137
H14A  2    0.491415    0.322250    0.188210    10.50000   -1.50000
H14B  2    0.441722    0.206440    0.188210    10.50000   -1.50000
H14C  2    0.566863    0.221310    0.188210    10.50000   -1.50000
AFIX   0
PART 0
I1    4    0.655426    0.851616    0.177136    11.00000    0.05698    0.06774 =
         0.05690   -0.00756   -0.00347   -0.01345
CU2   3    0.556794    0.664081    0.159082    11.00000    0.06767    0.06440 =
         0.05769    0.01990   -0.00708   -0.00204
N3    5    0.631616    0.557885    0.201623    11.00000    0.05677    0.05925 =
         0.05076    0.01641   -0.00077   -0.00645
HKLF 4


REM  shimada_co2_25_auto_a.res in I4(1)/a
REM wR2 = 0.1110, GooF = S = 1.076, Restrained GooF = 1.076 for all data
REM R1 = 0.0388 for 2015 Fo > 4sig(Fo) and 0.0420 for all 2241 data
REM 117 parameters refined using 0 restraints

END

WGHT      0.0552     16.5480

REM Highest difference peak  1.041,  deepest hole -0.659,  1-sigma level  0.103
Q1    1   1.0085  0.7350  0.1892  11.00000  0.05    1.04
Q2    1   0.6503  0.7867  0.1890  11.00000  0.05    0.82
Q3    1   0.6685  0.7784  0.1825  11.00000  0.05    0.79
Q4    1   0.6121  0.9213  0.1796  11.00000  0.05    0.77
Q5    1   0.7141  0.8168  0.1707  11.00000  0.05    0.76
;
_shelx_res_checksum                22833
_shelx_hkl_file
;
   0   0  -2    0.48    0.52
   0   0  -4  175.84    8.12
   0   0   6    0.36    1.70
   0   0  -6   -0.35    1.67
   0   0  -8 7478.82  301.95
   0   0   8 8229.83  301.83
   0   0  10   -0.70    1.63
   0   0  12 9554.10  366.52
   0   0  14   -0.26    1.46
   0   0  16   26.59    3.08
   0   0  18   12.04    1.98
   0   0  18   16.68    2.04
   0   0  20  731.45   29.96
   0   0  20  726.62   29.85
   0   0  22    1.74    1.69
   0   0  22    2.04    1.66
   0   0  24   35.01    3.52
   0   0  24   33.22    3.36
   0   0  26    0.60    1.75
   0   0  28  265.90   12.47
   0   0  30    0.52    1.66
   0   0  32    3.59    1.49
   0   0  34   -0.52    1.12
  -1   0   1 3433.19  134.18
  -1   0  -1 3476.06  133.98
   0  -1   1 3589.67  133.95
  -1   0   3 3302.70  126.98
  -1   0  -5  494.13   20.83
  -1   0   5  476.15   20.50
   0  -1   5  485.37   19.18
  -1   0   7 2804.80  114.80
  -1   0  -7 3027.18  115.24
   0   1  -7 2948.99  114.52
   0  -1   7 2960.72  112.64
  -1   0  -9 3408.03  132.22
   0  -1  -9 3336.16  128.91
   0  -1   9 3396.85  129.71
  -1   0   9 3474.34  131.80
   0   1  -9 3378.76  131.54
  -1   0  11 1798.15   73.34
   0  -1  11 1788.39   71.28
   1   0  11 1918.42   72.34
   0   1 -11 1759.40   73.37
   0   1  11 1895.76   73.76
  -1   0  13 1033.32   41.80
   0   1 -13  982.17   42.32
   0   1  13  963.36   41.64
   1   0  13  988.43   40.33
  -1   0  15   12.80    2.58
   1   0  15   16.23    2.18
   0   1  15   10.09    2.50
  -1   0  17   11.73    1.76
   0   1  17    7.56    1.55
  -1   0  17   12.22    2.51
   0   1  17   11.33    2.46
   1   0  17   11.27    1.78
   0   1  17    8.92    1.68
   0  -1  17   12.39    1.92
   0  -1  17    9.70    1.84
  -1   0  17   10.91    1.76
   1   0  17   10.41    1.86
   0  -1  19  243.89   11.62
   1   0  19  243.28   11.45
  -1   0  19  256.43   11.51
   0  -1  19  256.49   11.63
   1   0  19  250.11   11.46
   0   1  19  247.04   11.41
  -1   0  19  261.86   11.64
   0   1  19  241.40   11.42
  -1   0  21  269.12   12.27
   1   0  21  242.47   12.12
   0   1  21  279.45   12.38
   1   0  21  261.83   12.31
   0   1  21  256.52   12.16
  -1   0  21  267.35   12.36
   0  -1  21  275.83   12.50
   0  -1  21  273.52   12.49
   0  -1  23    4.24    1.97
   0   1  23    6.40    1.99
  -1   0  23    3.24    1.72
   0   1  23    2.95    1.95
   1   0  23    1.80    1.92
   0  -1  25   24.86    3.05
   0   1  25   23.36    2.93
  -1   0  25   30.58    3.15
   0   1  25   31.08    3.13
  -1   0  27    8.00    2.06
   0   1  27    9.97    2.18
   0  -1  27    8.45    2.24
   0   1  27    4.49    1.85
  -1   0  29    9.01    2.05
   0   1  29   10.36    2.06
   0  -1  29   12.31    2.20
   0   1  31    1.56    1.48
   0  -1  31    3.25    1.57
  -1   0  31    4.00    1.60
  -1   0  33    3.98    1.40
   0   1  33    3.11    1.39
   0  -1  33    5.40    1.49
   0  -1  35   16.34    1.54
   0   1  35   19.07    1.57
  -1   0  35   15.86    1.45
   1   0  35   16.65    1.57
  -1   1   0    0.75    0.36
  -1  -1   0    0.37    0.70
  -1  -1   0    0.48    0.38
  -1   1   2 9463.24  377.64
  -1   1  -2 9801.72  375.91
  -1   1  -2 9999.00  376.19
  -1  -1  -2 9984.35  376.22
  -1  -1  -2 9893.85  376.56
  -1  -1  -4  418.97   16.86
  -1   1   4  411.10   18.65
  -1  -1   4  409.79   16.93
  -1  -1  -6   39.00    2.50
  -1   1   6   40.86    4.51
   1   1  -6   50.73    3.30
   1   1  -8 2379.25   91.85
  -1  -1  -8 2315.86   90.22
  -1   1  -8 2332.42   92.58
   1  -1   8 2345.14   89.90
  -1   1   8 2526.01   93.65
   1  -1  10 2825.29  110.10
  -1   1  10 3175.26  114.08
   1   1 -10 2843.31  112.46
  -1   1 -10 2905.22  113.47
   1  -1  12  859.17   34.34
  -1   1 -12  928.74   38.30
   1   1 -12  860.96   37.28
  -1   1  12  963.85   38.28
  -1   1 -14 1935.20   78.89
   1   1  14 1892.62   77.18
  -1   1  14 1951.67   77.94
  -1   1  16  894.38   37.59
   1   1  16  836.10   36.43
   1  -1  18   51.56    3.75
  -1   1  18   56.85    5.38
  -1   1  18   51.93    3.59
   1   1  18   49.31    3.58
  -1  -1  18   56.23    3.87
  -1   1  18   53.95    3.70
   1   1  18   58.68    3.74
  -1  -1  18   49.65    3.78
   1  -1  18   49.68    3.67
  -1  -1  20   84.48    5.36
   1   1  20   85.11    5.21
   1  -1  20   86.97    5.30
   1   1  20   82.88    5.16
   1  -1  20   85.23    5.34
  -1  -1  20   94.62    5.51
  -1   1  20   97.81    5.33
  -1   1  20   77.32    5.08
  -1   1  22  138.37    7.53
  -1  -1  22  144.88    7.83
   1  -1  22  149.23    7.84
   1   1  22  147.95    7.79
  -1   1  24  431.56   18.75
  -1  -1  24  426.71   18.94
   1   1  24  438.33   18.91
   1   1  26   16.72    2.61
  -1  -1  26   16.68    2.55
  -1   1  26   20.99    2.65
  -1   1  28    5.71    1.95
  -1  -1  28    8.36    2.09
  -1  -1  30   10.11    2.02
  -1   1  30    8.53    1.89
  -1  -1  32   83.90    4.77
  -1   1  32   81.74    4.68
  -1   1  34   11.33    1.45
  -1  -1  34   13.00    1.56
  -1  -2  -1  266.84   12.37
  -1  -2  -1  289.24   11.12
  -2   1  -1  266.45   11.51
  -2   1   1  273.69   11.53
  -2   1  -1  276.68   11.68
  -1  -2   1  269.26   11.52
  -2   1   3   47.68    4.03
  -1  -2  -3   44.85    3.46
  -1  -2  -3   45.85    2.75
  -2   1  -3   52.11    3.07
  -1  -2   3   49.75    3.48
  -2   1  -5  983.52   40.95
  -1  -2  -5 1074.87   41.23
  -2   1   5  977.89   42.54
  -1  -2   5 1068.10   41.14
  -2   1   7   35.07    4.38
  -1  -2  -7   36.82    2.86
  -1  -2   7   38.59    2.93
  -2   1   9    7.52    2.66
  -1  -2  -9    8.42    1.39
  -2   1  -9    9.55    2.87
  -1  -2   9    9.00    1.53
   1   2 -11  129.87    8.10
  -1  -2 -11  129.78    6.34
  -2   1  11  149.98    9.61
  -2   1 -11  135.76    9.06
  -2   1  13  622.98   27.14
   1   2 -13  533.20   25.55
  -2   1 -13  560.45   26.99
  -2   1  15  255.96   14.23
   1   2  15  231.81   13.52
   1   2 -15  231.65   13.49
   1   2  17  829.57   33.50
   1   2  17  866.38   36.68
   2  -1  17  820.63   33.43
   2  -1  17  829.11   33.50
  -1  -2  17  838.41   33.86
  -2   1  17  826.15   33.37
  -2   1  17  949.30   37.77
   1   2  17  816.88   33.45
  -2   1  17  811.75   33.46
   2  -1  19  102.99    6.06
   1   2  19  107.01    6.11
   2  -1  19  113.95    6.21
   1   2  19  114.39    6.19
  -2   1  19  104.07    6.04
  -2   1  19  124.64    8.71
  -2   1  19  111.76    5.99
  -1  -2  19  119.16    6.55
   1   2  21   51.58    3.96
   2  -1  21   47.70    3.86
  -1  -2  21   51.13    4.16
  -2   1  21   57.48    3.97
  -2   1  21   48.38    3.68
  -2   1  23  231.93   11.09
  -2   1 -23  231.55   15.94
   1   2  23  228.94   11.25
  -1  -2  23  247.25   11.64
  -2   1  23  228.21   11.27
   2  -1  23  240.23   11.45
   2  -1  25  264.03   12.78
  -2   1 -25  249.98   17.34
  -2   1  25  264.64   12.66
  -1  -2  25  285.45   12.96
  -2   1  25  269.37   12.53
   1   2  25  276.30   12.80
  -2   1 -27    6.10    2.85
  -1  -2 -27    3.03    2.74
   2  -1  27    5.61    2.05
   1   2  27    5.41    2.09
  -2   1  27    3.45    1.58
  -1  -2  27    5.23    2.08
  -2   1  29   35.21    3.08
  -1  -2  29   33.21    3.23
   2  -1  29   37.39    3.34
  -1  -2  31   55.76    3.83
  -2   1  31   53.76    3.58
   2  -1  31   54.65    3.87
   2  -1  33    8.16    1.63
  -2   1  33    6.75    1.36
  -1  -2  33    7.00    1.43
   2  -1  35    5.48    1.08
   1   2  35    7.46    1.06
  -2   0   0  502.90   20.03
  -2   0   0  496.70   19.94
  -2   0  -2   43.32    3.21
   0  -2   2   42.36    2.61
  -2   0  -2   39.74    2.59
  -2   0   4 1261.67   49.70
  -2   0  -4 1244.28   49.95
  -2   0  -4 1233.87   48.96
   0  -2   6  687.46   27.35
  -2   0   6  657.90   28.72
   0  -2   8   40.74    2.77
  -2   0   8   55.91    4.75
   0   2 -10   75.07    5.85
  -2   0 -10   76.18    6.60
  -2   0  10   69.06    6.14
   0  -2  10   89.85    4.27
   0   2 -12  745.31   32.27
  -2   0  12  810.88   33.04
   0  -2 -12  716.91   29.15
  -2   0  14  864.99   35.41
   2   0  14  767.06   32.48
   0   2 -14  785.20   35.24
   0   2  14  789.75   35.24
   0   2 -16  219.90   13.60
   0   2  16  230.91   13.05
   2   0  18    4.18    1.55
   0   2  18    3.41    1.89
  -2   0  18    3.33    1.44
  -2   0  18    6.67    1.74
   0   2  18    3.60    1.54
   0  -2  18    2.70    1.56
   0   2  18    3.80    1.48
   2   0  18    5.80    1.56
  -2   0  20   10.18    1.95
   0  -2  20   11.87    2.20
   0   2  20    9.36    2.01
   2   0  20   10.41    2.08
  -2   0  20   11.72    2.13
   2   0  20   11.93    2.11
   0   2  20   11.05    1.93
   2   0  22  115.38    6.63
   0   2  22  113.83    6.52
  -2   0  22  121.32    6.60
  -2   0  22  111.46    6.64
   2   0  22  123.13    6.71
   0   2  22  110.89    6.49
   0  -2  22  113.80    6.78
  -2   0 -24    6.37    3.43
  -2   0  24    1.73    1.76
   0   2  24    3.47    1.98
   0   2  24    2.01    1.97
   0  -2  24    0.88    1.92
   2   0  24    1.62    1.97
   0   2  26  100.29    6.15
  -2   0  26   94.72    5.87
   0  -2  26  105.06    6.32
   2   0  26   99.54    6.13
   0   2  26  102.75    6.02
   0   2  28   23.38    2.93
  -2   0  28   27.76    2.86
   2   0  28   30.51    3.13
   0  -2  28   31.18    3.22
   0   2  28   25.09    2.85
   0  -2  30   11.83    2.13
   0   2  30   10.30    1.94
  -2   0  30   10.51    1.93
   2   0  30   12.88    2.21
   2   0  32   12.18    2.00
   0   2  32   15.51    1.98
  -2   0  32   16.92    1.97
   0  -2  32   15.29    2.14
   0  -2  34   14.60    1.65
   2   0  34   17.53    1.80
   0   2  34   15.45    1.62
   1  -2   1   74.87    3.78
  -2  -1   1   62.78    4.27
  -2  -1  -1   71.99    3.77
  -1   2  -1   71.99    3.27
  -2  -1  -1   72.99    4.38
  -2  -1   1   73.77    3.73
  -1   2  -3 1635.62   62.57
  -2  -1  -3 1716.49   63.08
  -1   2  -3 1565.29   62.73
  -2  -1  -3 1559.01   63.36
   2   1  -5 1238.53   48.02
  -2  -1  -5 1227.05   48.88
   2   1  -7 1623.97   63.46
  -1   2   9    7.95    2.72
   2   1  -9    7.46    1.76
   1  -2  11 2229.78   87.20
  -1   2 -11 2395.57   91.08
  -1   2  11 2497.91   92.18
  -1   2  13 1145.68   47.23
  -1   2 -13 1060.23   46.85
  -1   2 -15 2269.30   92.67
  -1   2  15 2276.67   91.98
   2   1  17  259.96   11.78
  -1   2 -17  256.47   15.85
  -1   2  17  262.15   11.79
   2   1  17  266.92   11.88
  -1   2  17  260.35   11.85
  -1   2  17  304.91   15.44
   1  -2  17  256.57   12.00
  -2  -1  17  269.52   12.11
  -2  -1  17  268.45   12.20
  -1   2  19   10.78    2.80
   1  -2  19    7.73    1.86
  -1   2  19    7.50    1.62
  -1   2  19    5.28    1.73
   2   1  19    6.05    1.68
  -2  -1  19    8.00    1.94
  -2  -1  19    7.49    1.87
   2   1  19   10.36    1.90
  -1   2  21  470.09   20.88
   1  -2  21  485.18   21.21
  -1   2  21  496.38   20.89
   2   1  21  495.73   20.93
   2   1  21  492.75   20.95
  -2  -1  21  512.22   21.19
   1  -2  23  823.61   34.59
  -2  -1  23  857.97   34.54
   2   1  23  847.73   34.45
  -1   2  23  823.45   34.24
   2   1  23  850.04   34.45
   2   1  25  317.16   14.44
  -2  -1  25  317.30   14.42
   2   1  25  324.27   14.48
  -1   2  25  312.07   14.29
  -2  -1 -25  275.51   19.19
  -1   2  27  198.82    9.62
  -2  -1  27  194.43    9.66
  -1   2 -27  163.18   13.30
  -2  -1 -27  178.97   13.98
   2   1  27  207.28    9.82
   2   1  29    5.82    1.78
  -2  -1  29    6.10    1.76
  -1   2  29    3.73    1.60
  -2  -1  31   27.62    2.55
   2   1  31   22.95    2.50
  -1   2  31   26.62    2.49
   2   1  33  121.41    5.98
  -1   2  33  120.54    5.81
  -2  -1  33  117.83    5.75
  -1   2  35   16.46    1.35
   2   1  35   20.38    1.63
  -2   2   0 2511.27   97.28
  -2   2   0 2499.60   98.59
  -2  -2   0 2587.81   97.33
  -2  -2   0 2478.66   98.74
   2  -2   2 3431.73  131.86
  -2   2  -2 3374.61  131.85
  -2  -2  -2 3616.94  131.99
  -2  -2  -2 3420.27  133.07
  -2   2  -2 3333.88  132.08
  -2  -2   2 3432.09  131.86
  -2  -2  -4   17.16    1.86
  -2  -2   4   25.32    2.74
  -2   2   4   24.37    3.74
  -2  -2  -4   21.39    2.50
  -2   2  -4   18.29    1.87
  -2  -2  -6 2563.05   97.02
  -2   2  -6 2426.18   96.75
  -2  -2  -6 2402.53   96.88
  -2  -2   6 2578.70   97.34
  -2   2   6 2502.82   99.43
  -2  -2  -8   10.78    1.79
  -2   2   8   33.26    4.52
   2   2 -10   61.79    4.66
  -2   2  10   76.12    6.56
  -2   2 -10   62.42    5.58
   2   2 -12    9.88    2.36
  -2   2 -12    8.07    2.90
   2  -2  12    6.69    0.83
  -2   2  12    7.52    2.87
   2   2 -14 4234.09  169.15
  -2   2 -14 4242.03  170.88
  -2   2  14 4573.86  171.24
   2   2  16  130.08    6.50
  -2   2 -16  120.20    9.91
  -2   2  16  136.55    6.59
  -2   2  16  146.95    9.95
   2  -2  16  118.72    6.53
   2   2  16  120.29    6.48
   2   2  18   70.03    6.46
   2   2  18   82.50    4.90
  -2   2  18   77.60    4.80
   2   2  18   81.76    4.91
  -2  -2  18   74.26    5.07
   2  -2  18   74.49    4.85
  -2   2  18   78.20    7.22
  -2   2  20  127.76    7.11
  -2  -2  20  126.99    7.46
  -2   2  20  143.52   10.05
   2   2  20  146.67    7.34
   2  -2  20  142.59    7.48
   2   2  20  134.13    7.23
  -2   2  20  135.96    7.04
  -2   2 -22 1281.25   58.04
  -2  -2  22 1332.69   52.53
   2   2  22 1327.54   52.16
   2   2  22 1297.98   52.13
  -2   2  22 1298.23   51.89
  -2   2  22 1295.84   52.09
   2  -2  22 1304.47   52.33
  -2   2  24   26.23    2.84
  -2   2  24   24.82    2.97
   2  -2  24   29.36    3.26
  -2  -2 -24   27.61    5.40
   2   2  24   31.75    3.19
   2   2  24   26.70    3.11
  -2  -2  24   29.00    3.26
  -2   2 -24   16.05    4.35
  -2  -2 -26  563.25   31.30
  -2   2  26  616.80   25.86
   2  -2  26  641.88   26.21
  -2   2 -26  543.58   30.77
  -2  -2  26  625.78   26.06
   2   2  26  591.09   25.77
  -2   2  26  622.17   25.68
   2   2  26  639.59   25.95
   2  -2  28   22.61    2.73
  -2  -2  28   15.18    2.41
   2   2  28   23.30    2.64
  -2   2  28   18.91    2.36
  -2   2  30  110.34    5.89
   2  -2  30  118.00    6.38
  -2  -2  30  104.12    5.99
   2   2  30  111.70    6.09
   2  -2  32   11.29    1.90
  -2  -2  32    8.63    1.66
   2   2  32    9.03    1.68
  -2   2  32    9.28    1.57
   2  -2  34  119.21    5.70
   2   2  34  119.67    5.63
  -2  -3   1 1729.68   68.64
   3  -2   1 1755.85   68.11
  -3   2   1 1729.07   68.66
  -2  -3  -1 1809.74   68.15
  -3   2   1 1843.72   70.10
  -3   2  -1 1765.73   69.16
  -2  -3  -1 1742.87   70.32
  -3   2  -1 1731.55   68.62
  -3   2  -3  147.96    7.46
  -2  -3  -3  161.74    7.21
  -2  -3  -3  149.44    8.67
  -2  -3   3  151.23    7.46
  -2  -3   3  147.76    8.57
  -2  -3  -5   59.43    4.65
  -3   2   5   45.32    5.18
  -3   2  -5   59.07    4.05
  -2  -3  -5   59.94    3.79
  -2  -3   5   58.56    4.63
  -3   2   7   55.03    5.84
  -2  -3  -7   63.71    4.80
  -3   2  -7   60.13    4.47
  -2  -3   7   67.19    4.99
  -2  -3  -7   62.12    4.40
  -2  -3   9  690.35   28.79
  -3   2   9  665.90   31.30
  -3   2  -9  662.49   28.89
  -2  -3  -9  665.17   28.49
  -2  -3 -11   35.23    3.26
  -3   2 -11   33.39    3.83
  -3   2  11   32.68    4.98
   2   3 -11   31.48    3.57
  -3   2 -13 1377.95   59.17
  -3   2 -13 1409.16   58.32
  -3   2  13 1526.17   60.60
   2   3 -13 1331.40   57.16
   2   3 -15   90.50    7.21
   3  -2  15   94.77    5.21
  -3   2 -15  100.40    8.69
   2   3  15   99.09    5.36
  -3   2 -15   98.19    7.94
  -3   2  15  112.48    9.12
   2   3  15   97.21    5.40
  -3   2 -17  227.25   14.57
  -3   2  17  198.82    9.42
  -2  -3  17  185.98    9.88
  -3   2 -17  213.63   13.43
  -3   2  17  199.29    9.25
  -3   2  17  214.70   13.51
   2   3  17  206.80    9.66
   2   3 -17  215.04   12.55
   3  -2  17  188.67    9.43
   2   3  17  200.51    9.52
  -3   2  19    8.72    1.76
   3  -2  19   16.74    2.26
  -3   2  19    9.57    1.91
   2   3  19    9.55    1.99
  -3   2 -19    8.58    3.21
   2   3  19   13.23    2.17
  -2  -3  19   14.04    2.63
  -3   2  19    6.48    2.70
   2   3  19   17.49    3.74
   2   3  21  273.99   12.96
  -2  -3  21  273.07   13.53
   3  -2  21  287.79   13.18
  -3   2  21  286.09   12.73
   2   3  21  279.60   13.01
  -2  -3 -21  304.35   18.73
  -3   2 -21  286.70   17.84
  -3   2  21  281.02   12.92
  -2  -3 -23   76.78    8.69
  -3   2 -23   86.39    8.89
  -2  -3  23   79.57    5.66
   2   3  23   86.41    5.33
   3  -2  23   74.49    5.29
  -3   2  23   80.08    4.93
   2   3  23   75.82    5.17
  -3   2  23   73.62    5.04
  -2  -3 -25    4.70    3.12
  -2  -3  25   11.13    2.50
  -3   2  25    8.80    1.98
   3  -2  25   11.58    2.48
   2   3  25    9.10    2.28
   2   3  25    5.75    2.03
  -3   2  25    8.00    2.05
  -3   2 -25    5.49    3.39
   3  -2  27  194.04    9.41
  -3   2  27  180.26    8.98
   2   3  27  169.00    8.94
  -2  -3  27  181.26    9.29
   2   3  27  180.47    9.03
  -3   2  27  173.68    8.69
   2   3  29   23.06    2.65
  -2  -3  29   22.98    2.64
  -3   2  29   20.65    2.23
   3  -2  29   24.83    2.81
   2   3  29   22.36    2.56
   2   3  31   -0.95    1.44
   3  -2  31    0.61    1.53
   3  -2  33    3.37    1.27
   2   3  33    5.89    1.28
   2   3  35   19.54    1.42
  -1  -3   0   44.66    3.50
   3  -1   0    0.73    0.46
  -1  -3  -2 4730.12  178.95
  -1  -3  -2 4510.36  181.08
  -1  -3  -4  968.76   38.65
  -1  -3  -4  920.94   36.87
  -3   1  -4  918.83   38.40
  -3   1   4  925.71   39.14
  -1  -3   4  956.59   38.33
  -3   1  -6 1884.24   75.69
  -1  -3   6 1879.27   74.70
  -3   1   6 1804.61   76.54
  -1  -3  -6 1976.23   75.09
  -1  -3  -8   50.18    3.98
  -3   1  -8   46.55    4.73
  -3   1   8   44.62    5.11
  -1  -3   8   50.96    3.86
  -1  -3  10 2788.92  110.49
  -3   1  10 2841.68  114.28
  -1  -3 -10 2897.41  110.76
   1   3 -12   59.16    5.26
  -3   1  12   58.72    6.34
  -1  -3 -12   52.96    3.88
  -3   1 -14   40.83    5.50
   1   3 -14   29.58    4.28
  -3   1  14   38.28    5.21
   1   3  16   32.51    2.82
  -1  -3  16   38.43    3.27
  -3   1  16   39.46    5.25
   3  -1  16   34.40    2.61
   3  -1  16   31.63    2.68
   1   3  16   36.11    2.90
   1   3 -16   35.64    4.76
   1   3  16   23.29    4.43
  -3   1 -16   36.64    4.95
   1   3  18 1032.34   42.96
   3  -1  18 1044.45   42.88
  -1  -3  18 1063.31   43.54
   1   3  18 1044.40   42.95
  -3   1  18 1114.74   43.04
  -3   1  18 1106.52   42.85
   3  -1  18 1070.76   42.82
  -3   1 -18 1149.68   48.76
   1   3 -18 1142.89   47.73
   1   3  18 1109.00   47.21
  -1  -3  20   19.79    2.90
   1   3  20   12.95    3.18
  -3   1 -20   19.28    4.15
   3  -1  20   11.86    2.08
  -3   1  20   13.79    2.06
  -3   1  20   10.54    2.07
   1   3  20   10.87    2.16
  -1  -3  22  229.86   11.17
  -3   1  22  208.92   10.26
  -3   1 -22  216.40   15.22
   1   3  22  222.98   10.58
   3  -1  22  213.44   10.57
  -3   1  22  212.81   10.48
  -1  -3  24   73.88    5.25
   3  -1  24   73.74    5.01
   1   3  24   66.18    4.76
  -3   1  24   67.06    4.77
  -3   1  24   68.25    4.58
   3  -1  26  187.41    9.34
   1   3  26  184.79    9.23
  -1  -3 -26  156.52   12.95
  -1  -3  26  182.82    9.52
  -3   1 -26  153.84   13.20
  -3   1  26  181.77    8.93
   3  -1  28    0.97    1.75
   1   3  28    1.68    1.86
  -3   1  28    0.80    1.41
  -1  -3  28    2.87    1.85
  -1  -3  30  162.72    8.23
   3  -1  30  176.81    8.40
  -3   1  30  157.59    7.78
   3  -1  32   11.04    1.85
   1   3  34    2.42    0.98
   3  -1  34    1.08    1.02
   0  -3   1  912.35   35.28
  -3   0   1  884.02   35.22
  -3   0  -1  870.10   35.54
  -3   0  -1  869.38   35.25
  -3   0  -3 1428.26   56.15
  -3   0  -3 1413.69   57.18
   0  -3   3 1433.21   56.03
  -3   0  -5  296.01   13.55
  -3   0  -5  304.75   14.92
  -3   0  -7 1132.35   47.14
  -3   0  -7 1272.64   49.24
   0  -3   7 1118.73   46.67
  -3   0   7 1218.20   48.85
  -3   0  -9 2257.07   87.58
  -3   0   9 2094.28   87.14
   0  -3   9 2133.91   84.21
  -3   0  -9 2172.74   85.60
   0  -3 -11 1133.42   44.55
  -3   0 -11 1057.66   46.20
   0  -3  11 1097.45   43.82
  -3   0  11 1098.99   47.63
  -3   0 -13  218.28   13.33
   0   3 -13  225.12   13.26
   0  -3 -13  250.65   11.11
   0   3 -15   22.99    3.98
   0   3  15   28.43    4.43
  -3   0 -15   18.91    3.71
   0   3  17  712.23   32.30
  -3   0  17  698.59   28.21
  -3   0  17  715.93   28.40
  -3   0 -17  694.33   33.28
   0   3  17  674.86   28.18
   0   3 -17  718.50   32.80
   3   0  17  655.41   27.92
   3   0  17  680.79   28.07
   0   3  17  706.30   28.22
   0   3  19  563.94   26.86
   0   3  19  541.43   23.07
  -3   0  19  542.69   23.03
   3   0  19  552.11   23.07
   0  -3  19  557.23   23.63
   0   3  19  532.63   23.09
   0   3 -19  587.55   28.28
  -3   0  19  567.41   23.31
  -3   0 -19  562.10   28.54
   3   0  19  550.95   22.97
   3   0  21   20.91    2.61
  -3   0  21   24.97    2.67
   3   0  21   22.63    2.75
   0  -3  21   18.95    2.87
   0   3  21   19.79    2.53
  -3   0  21   20.77    2.63
  -3   0 -21   26.55    5.08
   0   3  21   25.38    2.80
   0   3  23  216.83   10.77
   3   0  23  229.88   10.90
  -3   0 -23  192.07   14.93
   0   3  23  217.93   10.72
   0  -3  23  238.92   11.31
  -3   0  23  217.25   10.61
   0   3  25  165.61    8.66
   0  -3  25  171.92    9.01
   0   3  25  161.92    8.50
   3   0  25  163.81    8.72
  -3   0  25  159.57    8.40
   0  -3  27   14.69    2.52
   0   3  27   13.78    2.46
   3   0  27   17.12    2.51
   0   3  27   17.28    2.49
  -3   0  27   15.45    2.25
  -3   0  29   64.14    4.14
   0  -3  29   67.33    4.61
   3   0  29   65.20    4.45
   0   3  29   67.38    4.37
   0   3  29   53.48    4.27
   0  -3  31  154.61    7.61
   3   0  31  154.30    7.56
   0   3  31  148.77    7.37
  -3   0  31  144.47    7.09
   3   0  33    1.57    1.26
   0   3  33    0.41    1.04
   0   3  35    1.01    0.68
   3   0  35   -0.34    0.73
  -3  -1   0    6.60    0.68
  -3  -1   0    1.00    0.93
  -3  -1  -2  124.62    6.20
  -1   3  -2  120.38    5.19
   1  -3   2  117.48    6.14
  -3  -1  -4 4131.91  156.94
  -1   3  -4 4036.07  155.91
  -3  -1  -6   31.05    2.94
  -1   3  -6   27.05    1.54
  -3  -1  -8   29.95    3.28
  -3  -1 -10  162.43    9.74
  -1   3  10  173.49   11.29
  -3  -1 -12 2152.51   87.11
  -1   3 -12 2166.45   86.98
  -1   3  12 2342.34   88.67
   1  -3  12 2108.40   83.46
  -1   3 -14  224.97   13.38
  -3  -1 -14  219.27   13.51
  -1   3  14  218.49   13.54
  -1   3  16  937.01   37.34
   1  -3  16  902.51   37.51
   3   1  16  896.65   37.04
  -3  -1 -16  989.81   42.69
  -1   3  16  944.40   37.28
  -1   3 -16 1014.89   42.46
   3   1  16  935.84   37.21
  -1   3  16  973.83   41.89
  -3  -1  18   50.66    3.79
  -3  -1 -18   52.72    6.43
   3   1  18   47.63    3.47
  -1   3 -18   48.26    6.28
  -1   3  18   48.77    3.64
  -1   3  18   48.83    3.55
  -3  -1  18   53.04    3.98
  -1   3  18   48.91    5.69
   3   1  18   52.01    3.66
   1  -3  18   57.70    4.14
  -1   3  20  338.75   15.24
  -3  -1  20  354.37   15.57
  -1   3  20  334.22   15.37
  -1   3  20  358.62   19.06
   1  -3  20  363.65   15.92
   3   1  20  348.69   15.27
  -3  -1 -20  349.85   20.72
   3   1  20  336.48   15.28
  -3  -1  22    2.22    1.84
  -3  -1 -22    4.77    3.16
   3   1  22    4.00    1.77
   3   1  22    5.41    1.83
   1  -3  22    7.44    2.39
  -1   3  22    5.11    1.96
   3   1  24 1062.83   42.72
  -3  -1  24 1073.20   42.74
   3   1  24 1039.61   42.62
  -3  -1 -24 1061.99   49.69
  -1   3  24 1052.66   42.56
   3   1  26    9.56    2.04
  -1   3 -26    8.63    3.27
  -3  -1  26   11.31    2.21
  -3  -1 -26    9.01    3.72
  -1   3  26   10.87    2.03
   3   1  28   20.68    2.62
  -3  -1  28   20.57    2.51
  -1   3  28   25.00    2.67
  -3  -1  30   36.74    2.89
   3   1  30   39.04    3.19
  -1   3  30   32.27    2.88
   3   1  32  119.20    5.88
  -1   3  32  108.71    5.62
   3   1  34    0.62    0.98
  -1   3  34    0.66    0.84
  -3  -2  -1  353.99   16.77
  -3  -2   1  386.59   15.53
  -3  -2   1  369.39   14.94
  -3  -2   1  348.07   16.81
  -2   3  -1  332.69   16.35
  -3  -2  -1  385.10   15.56
  -2   3   1  331.87   17.17
  -2   3  -1  368.47   14.88
   2  -3   1  355.69   15.44
  -2   3  -3   28.47    2.04
   2  -3   3   26.51    2.44
  -2   3  -3   23.84    2.28
  -3  -2  -3   26.19    2.40
  -3  -2  -3   26.14    3.06
  -3  -2  -5  625.81   25.44
  -2   3  -5  590.76   24.79
  -2   3  -5  604.81   23.95
  -3  -2  -5  614.03   26.09
  -3  -2  -7  690.89   29.81
  -2   3   7  744.31   32.61
  -2   3  -7  708.38   29.29
   3   2  -9 1354.58   53.93
  -3  -2  -9 1318.06   55.50
  -2   3  -9 1372.02   54.97
  -2   3   9 1444.69   58.04
  -2   3 -11  626.27   27.25
  -2   3  11  646.85   28.51
  -3  -2 -11  558.12   26.59
   3   2 -11  556.48   24.75
  -2   3 -13 1295.64   56.33
  -3  -2 -13 1296.97   56.22
  -2   3  13 1412.08   57.42
   3   2  15  757.79   30.60
  -2   3 -15  795.65   35.57
  -3  -2 -15  787.64   35.76
   2  -3  15  761.35   30.74
  -2   3  15  713.69   30.52
  -2   3  17   50.84    5.96
  -2   3  17   43.76    3.33
   2  -3  17   40.97    3.50
   3   2  17   40.30    3.19
  -3  -2 -17   48.47    6.17
  -3  -2  17   40.58    3.54
   3   2  17   40.75    3.12
  -2   3 -17   44.22    6.05
  -2   3  17   40.29    3.15
   3   2  19    9.03    1.91
  -2   3  19   12.91    3.55
   3   2  19    6.93    1.76
  -2   3  19    8.13    1.87
  -2   3 -19   12.82    4.13
   2  -3  19    9.57    2.05
  -3  -2 -19    9.63    3.86
  -3  -2  19   11.90    2.40
  -2   3  19   10.44    1.89
  -2   3 -21  712.70   35.04
  -3  -2 -21  782.45   36.83
  -2   3  21  708.12   29.80
   3   2  21  723.62   29.84
  -3  -2  21  745.66   30.31
  -2   3  21  713.79   29.63
  -2   3  21  716.72   34.17
   2  -3  21  706.29   30.11
   3   2  21  732.43   29.76
   3   2  23  504.29   21.16
  -2   3  23  502.34   21.14
  -2   3  23  473.14   20.83
  -2   3 -23  469.57   26.00
   3   2  23  483.46   20.98
  -3  -2 -23  463.20   26.92
  -3  -2  23  502.67   21.44
   2  -3  23  500.90   21.49
  -3  -2  25  368.49   16.00
  -3  -2 -25  337.48   21.39
   3   2  25  347.34   15.70
   2  -3  25  375.35   16.27
  -2   3  25  349.64   15.76
  -2   3 -25  335.32   20.50
  -2   3  25  333.25   15.48
   3   2  25  351.38   15.79
  -2   3  27   43.71    3.56
  -2   3  27   48.77    3.84
   2  -3  27   49.91    4.12
   3   2  27   44.69    3.78
  -3  -2  27   53.58    3.94
   3   2  27   46.81    3.76
   2  -3  29    2.50    1.84
   3   2  29    4.88    1.84
  -3  -2  29    3.83    1.59
  -2   3  29    3.70    1.75
  -2   3  29    3.30    1.47
   3   2  31    3.73    1.48
   2  -3  31    2.63    1.63
  -3  -2  31    3.32    1.34
  -2   3  31    2.74    1.26
   3   2  33  108.66    5.34
   3  -3   0    0.26    0.94
  -3   3   0   -1.03    1.53
  -3  -3   0    0.13    0.81
  -3  -3   0    0.13    1.03
  -3  -3   0    0.31    1.68
  -3   3   0    0.13    0.86
   3  -3   2 1245.36   49.39
  -3  -3   2 1240.20   49.36
  -3  -3  -2 1319.94   49.53
  -3  -3  -2 1249.18   51.49
  -3   3  -2 1282.73   50.02
  -3   3  -2 1201.35   49.29
  -3   3   2 1230.51   51.71
  -3   3  -4   10.18    1.54
  -3   3  -4   10.79    1.45
  -3  -3  -4   10.23    1.57
  -3  -3   4   13.24    2.54
  -3  -3  -4   11.73    2.52
  -3  -3  -6  100.48    7.03
  -3  -3  -6  117.59    6.47
  -3   3  -6  101.42    6.09
  -3  -3   6  106.11    7.22
  -3  -3  -8  839.98   35.40
  -3   3   8  862.48   37.90
  -3  -3  -8  790.84   34.96
  -3   3  -8  853.13   34.77
  -3  -3 -10  324.17   16.92
  -3   3 -10  349.50   16.65
  -3  -3 -10  358.94   16.62
  -3   3  10  354.04   19.16
   3   3 -10  333.52   15.65
  -3   3 -12  344.06   17.47
  -3   3  12  384.66   19.93
   3   3 -12  351.41   16.60
  -3  -3 -12  339.19   18.14
   3   3 -14   68.32    5.32
  -3   3 -14   61.24    5.79
  -3   3  14   61.47    6.74
  -3  -3 -14   58.98    6.35
  -3   3 -14   51.79    6.28
  -3   3 -16  100.59    9.18
   3   3  16  112.68    5.75
  -3   3 -16  109.51    8.59
  -3  -3 -16  124.70    9.85
  -3   3  16  121.53    9.57
   3   3  16  100.12    5.68
  -3   3  16   98.92    5.42
   3  -3  16   98.62    5.61
  -3  -3  16   86.15    5.79
  -3   3  16  102.02    5.62
  -3  -3 -18   85.98    8.55
   3   3  18   62.72    4.38
  -3   3 -18   70.21    7.07
   3  -3  18   66.44    4.58
  -3   3  18   79.54    7.75
  -3   3  18   72.67    4.47
  -3   3  18   69.67    4.28
  -3   3 -18   66.22    7.76
   3   3  18   75.15    4.65
  -3  -3  18   64.03    4.98
  -3   3  20  332.00   14.63
  -3   3  20  341.54   19.20
   3   3  20  323.53   14.62
  -3   3 -20  333.14   19.38
   3  -3  20  333.22   14.91
  -3  -3 -20  346.19   20.75
   3   3  20  317.16   14.63
  -3  -3  20  314.99   15.19
  -3   3  20  325.41   14.37
  -3  -3  22   51.50    4.50
  -3   3  22   55.40    3.86
   3   3  22   50.58    4.02
  -3   3  22   46.57    6.16
  -3   3 -22   33.78    6.03
  -3  -3 -22   48.45    7.22
   3  -3  22   52.61    4.25
   3   3  22   57.25    4.14
  -3   3  22   50.59    4.01
  -3   3  24  321.85   14.84
   3   3  24  329.88   15.11
  -3  -3  24  356.87   15.82
   3   3  24  328.89   15.18
  -3   3 -24  317.81   20.05
   3  -3  24  364.68   15.68
  -3   3  24  338.58   15.21
  -3  -3 -24  354.23   21.38
  -3  -3  26   22.31    2.93
   3   3  26   24.57    2.79
  -3   3  26   21.59    2.73
  -3   3  26   20.31    2.46
   3   3  26   21.78    2.70
   3  -3  26   24.29    3.02
  -3  -3  28    2.46    1.67
   3  -3  28    1.58    1.92
  -3   3  28    0.17    1.64
   3   3  28    2.58    1.68
  -3   3  28    1.31    1.43
   3   3  28    0.67    1.54
   3  -3  30   46.82    3.54
   3   3  30   40.77    3.16
  -3   3  30   39.43    2.86
   3  -3  32   14.42    1.92
   3   3  32   14.98    1.83
   3   3  34   -0.14    0.84
  -3  -4  -1  446.39   21.59
  -3  -4   1  420.42   21.35
   4  -3  -1  443.25   18.58
   4  -3   1  436.95   18.58
  -3  -4  -1  454.62   18.65
  -3  -4  -1  445.32   19.26
  -3  -4   1  422.72   19.11
  -4   3  -1  456.32   19.97
  -4   3   1  472.94   20.99
  -4   3  -1  466.70   19.25
  -3  -4  -3 1401.48   55.09
  -3  -4  -3 1395.98   58.09
  -4   3   3 1446.52   58.32
  -4   3  -3 1374.06   55.57
  -3  -4  -5 4220.48  163.41
  -3  -4  -5 4123.70  160.78
  -4   3  -5 4192.01  161.23
  -3  -4   5 4155.81  163.28
  -3  -4   7  811.00   35.21
  -4   3  -7  834.00   33.80
  -3  -4  -7  770.94   33.41
  -4   3   7  757.27   36.58
  -3  -4  -7  827.76   35.19
  -3  -4  -9  587.76   26.51
  -4   3  -9  570.58   27.88
  -3  -4   9  617.57   27.54
  -3  -4  -9  607.86   27.17
  -4   3   9  625.92   30.10
  -4   3  -9  597.05   26.53
  -4   3  11   14.26    4.08
  -4   3 -11   14.85    3.50
  -3  -4 -11   17.71    3.20
  -4   3 -11   15.31    2.84
  -3  -4 -11   12.77    2.71
  -4   3 -13  412.15   20.02
   3   4 -13  360.56   18.45
  -3  -4 -13  384.23   20.53
  -4   3  13  425.25   22.51
  -4   3  15  489.12   24.23
   3   4  15  404.53   17.76
  -3  -4 -15  444.95   23.15
  -3  -4  15  389.15   18.10
  -4   3  15  426.83   17.72
  -4   3 -15  456.71   22.06
   4  -3  15  413.27   17.65
   3   4 -15  431.45   20.40
   3   4  17  658.31   27.55
   4  -3  17  677.08   27.46
   3   4  17  643.23   27.41
  -4   3  17  736.46   33.97
  -4   3  17  684.93   27.37
  -3  -4  17  608.36   27.96
  -3  -4 -17  741.44   34.44
  -4   3  17  677.53   27.09
  -4   3 -17  677.21   32.24
   3   4  19   14.62    2.37
  -4   3  19    6.38    3.38
  -4   3  19   13.12    1.85
   3   4  19   11.52    2.24
  -4   3 -19    8.14    2.97
  -4   3  19   11.42    1.98
  -3  -4 -19   14.03    4.16
   4  -3  19   17.91    2.49
  -3  -4  19   21.03    3.06
  -4   3  21  115.99    6.20
   3   4  21  107.82    6.53
  -4   3 -21  140.28   11.13
  -4   3  21  121.85    6.52
   4  -3  21  125.33    6.84
   3   4  21  110.74    6.53
  -3  -4  21  106.47    7.15
  -3  -4 -21  117.99   11.19
   4  -3  23  103.75    6.12
  -3  -4 -23   98.19   10.15
  -4   3  23   93.58    5.40
  -3  -4  23  100.14    6.54
   3   4  23   98.96    5.89
   3   4  23   94.83    5.87
  -4   3  23   95.49    5.75
  -4   3 -23   90.50    9.44
  -3  -4  25   73.41    5.12
   3   4  25   64.69    4.54
   3   4  25   70.35    4.76
  -4   3  25   65.69    4.17
  -4   3 -25   55.57    7.24
  -3  -4 -25   64.77    7.91
   4  -3  25   74.78    4.92
  -4   3  25   65.30    4.47
   4  -3  27    5.11    2.08
  -4   3  27    4.38    1.36
   3   4  27    4.39    1.64
  -4   3  27    0.98    1.54
   3   4  27    1.91    1.57
   3   4  29    5.31    1.56
   3   4  29    3.12    1.44
   4  -3  29    4.65    1.83
   3   4  31   19.19    2.04
   4  -3  31   21.87    2.18
   3   4  33    0.79    0.89
  -2  -4   0 1622.72   62.77
  -2  -4   0 1558.94   64.62
  -4   2   0 1654.49   63.61
  -4   2   0 1609.63   62.66
   4  -2   0 1554.07   61.36
  -2  -4  -2  180.69   10.62
  -4   2  -2  188.08    9.07
  -2  -4   2  175.13    8.98
  -4   2   2  183.10   10.27
  -2  -4  -2  184.88    8.07
  -2  -4  -4  489.64   22.95
  -2  -4   4  504.30   22.94
  -4   2  -4  507.77   21.49
  -2  -4  -4  496.85   20.53
  -4   2  -6 1045.75   41.62
  -2  -4  -6 1002.47   40.74
  -4   2  -6  957.42   42.56
  -2  -4  -6 1039.12   42.79
  -2  -4   6 1049.75   42.73
  -4   2   6  978.52   44.23
  -4   2  -8 2280.94   87.76
  -2  -4  -8 2287.21   88.25
  -2  -4   8 2290.96   88.09
  -4   2  -8 2199.10   88.99
  -4   2   8 2143.38   90.70
  -2  -4  -8 2065.87   87.02
  -4   2  10  645.56   30.85
  -2  -4 -10  647.24   27.62
  -4   2 -10  607.56   27.71
  -4   2 -10  604.58   29.02
  -2  -4  10  631.13   27.44
  -2  -4 -10  599.72   27.69
  -4   2 -12  378.18   18.95
  -4   2 -12  367.06   20.02
  -2  -4 -12  381.00   17.67
  -2  -4 -12  346.15   18.93
  -4   2  12  393.22   21.29
  -4   2 -14  465.89   22.46
  -2  -4  14  413.28   18.58
   2   4  14  417.85   18.25
  -2  -4 -14  469.89   23.07
   2   4 -14  444.59   21.32
  -4   2 -16   25.25    4.45
  -4   2  16   18.90    2.16
   4  -2  16   19.15    2.14
  -2  -4 -16   19.28    4.17
  -2  -4  16   22.31    2.82
   2   4  16   21.59    2.44
  -4   2  16   32.35    5.13
   2   4 -16   19.97    3.77
  -4   2  18   40.65    5.92
   2   4 -18   48.37    5.65
   2   4  18   50.88    3.66
  -4   2 -18   41.42    5.91
  -2  -4 -18   45.91    6.62
  -4   2  18   45.22    3.41
  -2  -4  18   41.21    4.02
   2   4  18   35.25    3.38
   4  -2  18   38.92    3.29
  -4   2  18   46.00    3.28
  -4   2  20  408.97   17.27
   2   4  20  402.38   17.44
  -4   2 -20  401.65   22.64
  -2  -4 -20  419.38   23.37
   2   4  20  382.65   17.28
   2   4  20  383.33   21.37
   4  -2  20  391.51   17.29
  -2  -4  20  387.73   18.12
  -4   2  20  388.47   16.87
  -2  -4  22   10.66    2.69
  -4   2 -22    6.26    3.48
  -4   2  22   11.75    1.96
  -2  -4 -22   11.12    3.92
   2   4  22   10.07    2.21
   2   4  22   16.03    2.48
   4  -2  22   14.84    2.48
  -4   2  22    7.97    2.01
   2   4  24   -0.79    1.81
  -4   2 -24    1.58    3.05
   2   4  24    0.98    1.76
  -4   2  24    2.89    1.50
   4  -2  24    3.11    1.78
  -4   2  24    0.75    1.64
  -2  -4 -24    1.59    2.29
  -2  -4  24    1.52    2.24
  -2  -4  26   16.54    2.80
  -4   2  26   14.03    1.95
   2   4  26   17.49    2.54
   2   4  26   18.72    2.56
   4  -2  26   14.64    2.54
   2   4  28   41.92    3.44
   2   4  28   37.18    3.28
   4  -2  28   43.01    3.58
  -2  -4  28   40.86    3.51
   2   4  30    4.77    1.64
   4  -2  30    4.50    1.73
   4  -2  32    2.62    1.26
   2   4  32    4.13    1.30
   2   4  34    3.25    0.87
  -1  -4  -1 6476.25  251.49
  -4   1  -1 6520.49  250.16
  -1  -4  -3  670.90   30.19
  -4   1  -3  672.40   29.67
  -1  -4   3  685.85   29.96
  -1  -4  -3  700.54   27.12
  -4   1  -5    1.03    2.05
  -4   1   5    3.87    2.30
  -1  -4   5    2.34    1.76
  -1  -4  -5    7.32    2.59
  -1  -4  -5    4.33    1.10
  -4   1   7  733.51   34.38
  -1  -4   7  755.57   32.40
  -4   1  -7  771.67   33.78
  -1  -4  -7  774.66   32.86
  -1  -4   9 2734.32  108.90
  -4   1   9 2525.87  111.79
  -4   1  -9 2841.50  111.31
  -1  -4  -9 2916.41  109.42
  -4   1 -11 2499.57   98.77
  -1  -4  11 2306.66   95.19
  -4   1  11 2390.88   99.55
  -1  -4 -11 2534.61   95.91
  -4   1 -13  345.68   18.71
  -1  -4 -13  311.65   15.04
  -1  -4  13  311.07   14.78
  -4   1  13  348.96   19.32
   1   4 -13  300.25   16.29
  -4   1 -15   48.38    5.69
   4  -1  15   41.93    3.04
  -1  -4  15   50.18    3.75
   1   4 -15   39.78    5.05
   1   4  15   43.84    3.26
   1   4  17   66.02    4.53
  -4   1 -17   81.58    7.81
   1   4  17   69.28    4.60
   4  -1  17   72.78    4.42
  -4   1  17   80.28    4.55
  -1  -4  17   71.94    5.09
   1   4 -17   68.81    6.89
  -4   1  17   77.73    4.64
   1   4  17   75.49    7.72
  -4   1  19  718.61   28.22
   4  -1  19  687.60   28.04
  -4   1 -19  721.81   34.28
   1   4  19  708.11   33.12
   1   4  19  649.06   28.14
   1   4 -19  690.22   32.66
  -1  -4  19  685.92   28.94
  -4   1  19  679.86   27.84
   1   4  19  644.10   28.14
  -4   1 -21  336.95   20.43
  -4   1  21  336.42   14.78
  -4   1  21  331.42   14.97
   1   4  21  338.68   15.11
   4  -1  21  338.00   15.03
   1   4  21  308.22   18.37
  -1  -4  21  340.99   15.93
   4  -1  23    0.80    1.76
  -4   1  23    3.28    1.72
  -1  -4 -23    1.53    2.21
   1   4  23    1.81    1.79
  -1  -4  23   -0.26    2.38
  -4   1  23    1.19    1.40
  -4   1 -23    0.82    2.95
  -4   1 -25    7.30    3.34
   1   4  25   10.34    2.23
  -1  -4 -25   15.44    4.15
   4  -1  25   16.51    2.59
  -4   1  25    8.59    1.78
  -1  -4  25   15.02    2.65
  -1  -4  27   96.73    5.99
   4  -1  27   98.81    5.83
   1   4  27   93.99    5.76
  -4   1  27   91.00    5.20
  -1  -4  29  123.73    6.80
   1   4  29  119.09    6.60
   4  -1  29  127.61    6.73
   4  -1  31   46.69    3.33
   1   4  33    2.63    1.06
   4  -1  33    2.50    1.05
  -4   0   0 5051.02  194.24
   0  -4   2   72.20    4.63
  -4   0  -2   69.66    4.53
   0  -4   4 1122.44   45.13
  -4   0  -4 1107.13   45.20
  -4   0  -4 1147.93   47.00
  -4   0  -6  235.99   13.12
  -4   0  -6  210.55   11.02
  -4   0  -8 1999.79   78.30
   0  -4   8 1924.64   77.81
  -4   0 -10  283.20   14.73
   0  -4  10  280.03   13.52
   0  -4  12 2066.35   82.65
   0  -4 -12 2147.72   83.59
  -4   0 -12 2105.37   85.42
   0   4  14   41.80    3.10
  -4   0 -14   39.86    5.20
   0   4 -14   44.31    5.22
   0   4  16  248.68   11.43
  -4   0 -16  256.72   15.66
   4   0  16  233.00   10.94
  -4   0  16  257.92   11.61
   4   0  16  251.20   11.17
   0   4 -16  259.43   15.14
   0   4  16  288.07   16.27
  -4   0  18   15.96    2.16
   0   4  18   19.82    4.09
  -4   0 -18   18.25    3.93
   0   4  18   19.66    2.40
   0   4 -18   12.21    3.67
  -4   0  18   14.58    2.29
   4   0  18   16.21    2.23
   0   4  18   18.29    2.34
   4   0  18   12.59    1.89
  -4   0  20  590.61   24.98
   0   4  20  581.47   25.18
   4   0  20  615.12   24.96
   0   4 -20  611.95   30.40
  -4   0 -20  586.25   30.99
   0   4  20  594.11   25.18
   4   0  20  591.59   24.99
   0   4  20  613.58   29.67
  -4   0  20  625.85   25.33
   4   0  22   44.17    3.62
  -4   0  22   41.17    3.41
   0   4  22   42.85    3.76
   0   4  22   45.76    3.74
   0  -4  22   40.35    4.15
   0  -4  24    1.25    2.19
   0   4  24   -0.39    1.78
  -4   0  24    0.18    1.49
   4   0  24    0.99    1.79
   0   4  24    1.22    1.78
   0  -4  26    1.42    2.01
   0   4  26    1.97    1.72
  -4   0  26    3.67    1.62
   4   0  26    3.35    1.81
   0   4  26    2.27    1.77
  -4   0  28  260.91   11.95
   4   0  28  279.49   12.51
   0  -4  28  287.02   12.87
   0   4  28  273.35   12.38
   0   4  28  259.99   12.45
   0   4  30   -0.14    1.39
   4   0  30    0.15    1.43
   0  -4  30    0.50    1.53
   0   4  30    1.35    1.48
   4   0  32   10.93    1.69
   0   4  32   11.21    1.57
   4   0  34    1.19    0.83
   0   4  34    0.82    0.83
  -4  -1   1   51.13    3.62
  -4  -1  -1   46.10    3.50
   1  -4   1   46.47    3.58
  -1   4  -3   57.85    2.80
  -4  -1  -3   55.41    4.06
   1  -4   3   60.25    4.14
  -4  -1  -5   12.98    2.11
  -1   4  -5   14.05    1.43
  -1   4  -7  234.29   10.04
  -4  -1  -7  266.02   12.50
  -4  -1  -9  512.84   23.39
  -1   4  11  180.64   11.83
  -4  -1 -11  161.10   10.25
   1  -4  11  153.31    8.53
   1  -4  13  342.76   15.62
  -4  -1 -13  337.39   18.70
  -1   4  13  404.28   20.43
  -1   4 -13  364.13   18.71
  -1   4 -15   -1.09    2.58
  -1   4  15    1.18    2.78
  -1   4  15    2.87    1.36
   1  -4  15    0.68    1.47
  -4  -1 -15   -1.18    2.20
   4   1  15    2.77    1.29
   1  -4  17  167.86    9.08
  -4  -1  17  173.79    8.84
  -1   4  17  185.65    8.93
  -1   4  17  198.17   12.92
   4   1  17  184.11    8.53
  -1   4  17  179.76    8.83
  -1   4 -17  181.35   12.78
   4   1  17  176.75    8.64
  -4  -1 -17  197.81   13.48
  -4  -1 -19  215.93   14.57
   1  -4  19  181.67    9.70
  -1   4 -19  192.20   13.50
   4   1  19  193.46    9.19
  -1   4  19  184.87    9.26
  -1   4  19  189.84   13.04
  -4  -1  19  189.58    9.37
   4   1  19  192.62    9.06
  -1   4  19  173.31    9.25
   4   1  21   45.06    3.66
  -1   4  21   42.78    5.88
   4   1  21   43.57    3.47
  -4  -1  21   41.63    3.65
   1  -4  21   43.84    4.17
  -1   4  21   45.13    3.63
   4   1  23    3.68    1.85
  -1   4 -23    3.38    2.61
   1  -4  23    4.20    2.33
  -1   4  23    2.09    1.76
  -4  -1 -23    2.57    3.09
   4   1  23    4.26    1.68
  -4  -1  23    6.28    1.92
   4   1  25   19.58    2.68
  -4  -1 -25   15.99    4.65
  -1   4 -25   18.72    4.10
  -4  -1  25   21.10    2.57
  -1   4  25   23.21    2.76
   4   1  27   16.14    2.43
  -4  -1  27   14.80    2.12
  -1   4  27   17.90    2.39
  -1   4  29    0.61    1.38
   4   1  29    1.64    1.59
   4   1  31   -0.13    1.33
  -1   4  31    0.95    1.24
   4   1  33    0.47    0.97
  -1   4  33   -0.16    0.85
  -4  -2   0 4415.56  166.89
   2  -4   0 4441.45  166.95
  -4  -2   0 4329.70  165.57
  -2   4   0 3968.06  168.63
  -2   4   2   10.23    3.19
  -2   4  -2   12.78    1.22
   2  -4   2   11.50    1.86
  -4  -2  -2   11.04    1.75
  -2   4   4  121.15    8.98
  -4  -2  -4  121.01    6.96
  -2   4  -4  123.68    5.90
  -2   4  -4  116.91    6.43
  -2   4  -6  665.69   21.83
  -2   4  -6  610.77   20.59
  -4  -2  -6  626.01   23.07
  -2   4  -8 1523.91   60.87
  -4  -2  -8 1495.69   62.03
  -2   4   8 1617.13   65.13
  -4  -2 -10 1317.07   54.90
  -2   4  10 1374.66   57.20
  -2   4 -10 1300.61   53.52
  -2   4 -12  899.48   38.51
  -4  -2 -12  897.50   40.01
  -2   4  12  926.22   41.34
  -4  -2 -14  123.45    9.93
  -2   4 -14  150.23    9.48
  -2   4 -14  153.75   10.71
  -2   4  14  138.01    6.99
   2  -4  14  137.72    7.07
  -2   4  14  142.91   10.74
  -2   4 -16  386.15   20.84
  -4  -2 -16  397.65   21.27
   4   2  16  370.35   15.64
   4   2  16  372.18   15.84
  -2   4  16  381.67   16.03
  -2   4  16  408.22   20.99
   2  -4  16  381.21   16.23
  -2   4 -16  410.58   19.69
  -2   4  18   48.33    5.99
   2  -4  18   29.58    3.20
  -2   4  18   39.80    3.35
  -2   4 -18   35.32    4.97
  -4  -2 -18   44.70    6.51
   4   2  18   43.59    3.28
  -4  -2  18   28.82    3.18
  -2   4 -18   39.22    6.08
   4   2  18   36.49    3.02
  -2   4  18   41.68    3.29
   4   2  20  274.62   12.52
   2  -4  20  289.17   13.23
  -2   4  20  281.74   12.65
  -2   4 -20  251.43   16.31
  -2   4 -20  266.43   17.75
  -2   4  20  273.98   16.97
  -2   4  20  272.69   12.73
  -4  -2 -20  307.20   18.93
  -4  -2  20  270.39   12.95
   4   2  20  266.79   12.60
   4   2  22  461.76   19.65
  -2   4 -22  384.38   23.48
  -4  -2 -22  457.99   26.28
  -2   4  22  458.79   19.84
  -2   4  22  469.48   24.55
   2  -4  22  494.93   20.51
   4   2  22  461.42   19.77
  -2   4  22  446.49   19.59
  -4  -2  22  455.38   20.00
  -4  -2  24   -0.83    1.69
   4   2  24    3.34    1.79
   2  -4  24    0.72    2.11
  -2   4  24    3.18    1.96
  -2   4  24    3.10    1.76
  -2   4 -24    0.69    2.31
   4   2  24    2.52    1.82
  -4  -2 -24    0.86    3.61
  -2   4  26   81.13    5.09
   2  -4  26   92.95    5.91
   4   2  26   92.08    5.47
  -4  -2  26   84.91    5.22
  -2   4  26   79.20    5.37
  -2   4  28  124.17    6.42
  -2   4  28  116.84    6.56
   4   2  28  125.93    6.67
   2  -4  28  132.04    7.04
  -4  -2  28  111.96    6.19
   2  -4  30    1.31    1.62
  -2   4  30    0.25    1.19
   4   2  30    1.13    1.39
  -2   4  32   19.35    1.74
   4   2  32   20.50    1.94
   4   2  34   14.81    1.32
  -3   4   1 2086.91   89.95
   3  -4   1 2268.77   88.12
  -4  -3  -1 2312.75   90.77
  -4  -3   1 2266.11   90.81
  -4  -3  -1 2308.83   88.19
  -4  -3   1 2240.64   87.43
  -3   4  -1 2217.97   89.23
   3  -4  -1 2302.60   88.19
  -3   4  -1 2247.16   87.41
  -4  -3  -1 2258.11   87.42
  -4  -3  -3   71.11    6.10
  -3   4   3   58.19    6.02
  -4  -3  -3   74.74    4.81
  -3   4  -3   74.82    4.77
  -3   4  -3   69.07    4.15
  -3   4  -5  542.14   22.11
  -3   4  -5  544.68   22.61
  -3   4   5  482.47   25.52
  -4  -3  -5  533.66   23.34
  -4  -3  -5  574.92   25.25
  -3   4  -7 4142.64  157.46
  -4  -3  -7 3970.55  158.27
  -3   4  -9  587.86   25.48
   4   3  -9  576.56   24.10
  -4  -3  -9  566.04   26.31
  -3   4   9  638.66   29.33
  -3   4 -11 1655.91   67.95
  -4  -3 -11 1635.21   69.18
  -3   4  11 1798.28   71.71
  -3   4 -13  151.21    9.78
  -3   4 -13  141.84   10.87
  -4  -3 -13  163.65   11.08
   3  -4  13  152.63    7.58
  -3   4 -15  152.60    9.99
  -4  -3 -15  136.45   10.84
   4   3  15  135.09    6.89
   3  -4  15  138.76    7.17
  -3   4  15  146.62    7.18
  -3   4 -15  126.30   10.62
  -3   4  15  155.24   11.45
   4   3  15  132.97    7.04
   4   3  17  141.86    7.09
  -4  -3 -17  146.50   11.70
  -3   4 -17  131.95    9.98
  -3   4  17  145.74    7.33
  -3   4  17  143.55    7.09
  -3   4 -17  133.56   11.18
  -3   4  17  135.80   11.11
   4   3  17  141.98    7.27
   3  -4  17  142.72    7.48
  -4  -3  17  114.54    7.29
   4   3  19 1470.88   56.48
  -3   4 -19 1374.56   61.23
   4   3  19 1490.70   56.34
  -3   4  19 1447.64   56.49
  -4  -3  19 1259.56   56.69
  -3   4  19 1426.10   56.20
  -3   4 -19 1435.22   63.42
   3  -4  19 1372.95   56.65
  -3   4  19 1556.74   63.08
  -4  -3 -19 1567.72   64.62
  -4  -3 -21  138.99   12.42
  -3   4  21  168.80   12.14
  -4  -3  21  136.06    7.97
   4   3  21  139.27    7.59
   4   3  21  140.76    7.45
  -3   4  21  145.25    7.43
   3  -4  21  143.70    7.95
  -3   4 -21  123.22   10.76
  -3   4  21  142.97    7.62
  -3   4  23  190.75    9.30
  -3   4  23  165.73   12.68
  -4  -3 -23  170.10   14.15
  -3   4 -23  166.81   12.85
   4   3  23  183.96    9.09
  -3   4  23  177.61    8.90
   4   3  23  189.67    9.26
   3  -4  23  183.65    9.68
  -4  -3  23  181.15    9.49
   3  -4  25   57.72    4.52
  -3   4  25   48.61    3.91
  -4  -3 -25   52.15    7.43
  -4  -3  25   55.82    4.15
   4   3  25   47.92    3.79
  -3   4 -25   47.45    6.43
   4   3  25   50.15    3.88
  -3   4  25   51.92    3.71
  -3   4  27   73.83    4.72
   4   3  27   72.99    4.64
  -3   4  27   70.22    4.41
   4   3  27   76.61    4.79
   3  -4  27   78.54    5.18
   4   3  29  121.97    6.18
  -3   4  29  108.52    6.00
   3  -4  29  116.64    6.42
  -3   4  29  115.74    5.80
   4   3  31   85.08    4.60
   4   3  33    0.08    0.79
   4  -4   0 3321.32  127.82
  -4  -4   0 3249.95  131.40
  -4  -4   0 3255.31  127.79
  -4   4   0 3372.93  129.78
  -4   4   2  771.17   34.63
   4  -4  -2  775.83   32.08
  -4  -4  -2  763.95   35.15
  -4  -4  -2  802.27   32.17
  -4   4  -2  793.12   32.92
  -4  -4  -2  743.37   32.02
  -4   4  -2  805.70   32.06
  -4   4  -4  105.41    6.39
  -4   4   4  104.04    8.57
  -4  -4  -4  123.72    6.76
  -4  -4   4  113.92    8.73
  -4  -4  -4  125.66    8.96
  -4  -4  -6 2405.63   95.05
  -4  -4  -6 2337.39   92.54
  -4  -4   6 2373.83   95.42
  -4   4  -6 2317.63   92.27
  -4   4  -8  927.62   39.22
  -4  -4  -8  919.30   39.57
  -4  -4  -8  998.23   41.48
  -4   4  10  114.93    9.94
  -4   4 -10  113.25    7.54
  -4  -4 -10  110.75    7.94
  -4  -4 -12  462.92   23.49
  -4   4 -12  451.72   22.34
  -4   4 -12  461.89   24.24
   4  -4  14  190.00    8.66
   4   4  14  177.66    8.55
  -4   4  14  203.95   13.97
  -4   4 -14  188.38   11.60
  -4  -4 -14  185.78   12.65
  -4   4  14  178.82    8.37
  -4  -4  14  158.53    8.53
  -4   4  14  183.22    8.59
   4   4  16  188.12    8.90
   4   4  16  186.13    8.68
  -4   4 -16  180.25   11.93
  -4   4  16  175.56    8.41
   4  -4  16  169.50    8.64
  -4   4  16  221.53   14.45
  -4   4  16  182.56    8.67
  -4  -4  16  149.12    8.74
  -4  -4 -16  187.28   13.65
  -4   4  18  148.15    7.30
  -4  -4 -18  144.79   12.40
  -4   4 -18  152.83   12.54
  -4   4 -18  130.56   10.41
  -4   4  18  158.82    7.65
  -4  -4  18  112.21    7.70
   4   4  18  153.98    7.58
   4   4  18  140.82    7.65
   4  -4  18  151.77    7.82
  -4   4  18  174.68   12.72
  -4  -4 -20  189.67   15.16
  -4   4 -20  180.15   13.31
  -4   4  20  202.82    9.67
  -4   4 -20  206.16   15.27
  -4  -4  20  165.32   10.01
  -4   4  20  206.61    9.41
  -4   4  20  209.07   14.48
   4   4  20  200.40    9.64
   4   4  20  201.06    9.85
   4  -4  20  210.55   10.09
   4  -4  22   12.08    2.36
  -4   4  22    6.50    3.05
   4   4  22   12.14    2.11
  -4   4 -22    8.37    3.31
  -4  -4 -22   12.38    4.52
   4   4  22   12.49    2.31
  -4  -4  22    9.21    2.54
  -4   4  22    7.36    1.74
  -4   4  22   11.74    2.16
   4  -4  24   -0.22    1.87
  -4   4 -24   -1.37    1.98
   4   4  24    0.75    1.60
  -4  -4 -24    1.66    2.53
  -4   4  24   -0.54    1.65
  -4   4  24    0.15    1.28
   4   4  24    1.94    1.58
   4   4  26    0.65    1.55
  -4   4  26    1.65    1.50
  -4   4  26    1.74    1.24
   4  -4  26    3.00    1.93
   4   4  26    1.73    1.80
   4  -4  28  165.31    8.16
   4   4  28  155.39    7.82
   4   4  30    1.54    1.26
   4   4  32    7.44    1.22
  -5   4   1  132.28    9.19
  -5   4  -1  154.81    9.02
   5  -4  -1  134.34    7.32
  -4  -5   1  146.27    8.14
  -4  -5  -1  150.10    8.23
  -4  -5   1  134.35   10.33
  -4  -5  -1  146.56   10.56
  -5   4   3 2309.96   91.40
  -5   4  -3 2229.46   88.21
   5  -4  -3 2254.38   87.49
  -4  -5  -3 2208.38   87.51
  -4  -5  -3 2196.26   91.80
  -4  -5   5 1550.51   67.22
  -5   4  -5 1643.17   64.12
  -4  -5  -5 1567.95   67.24
  -5   4   5 1650.89   68.01
  -4  -5  -5 1558.51   63.35
  -4  -5  -7  778.97   34.80
  -4  -5  -7  709.45   31.56
  -4  -5   7  767.10   34.96
  -5   4  -7  761.74   32.20
  -4  -5  -9  103.52    7.24
  -5   4  -9  108.29    8.84
  -4  -5  -9  119.74    8.97
  -5   4  -9  101.28    7.33
  -5   4 -11    5.43    1.95
  -5   4 -11    6.84    3.45
  -4  -5 -11    5.34    1.98
   4   5  11    9.07    1.51
  -5   4 -13  113.86    8.65
   4   5  13  114.50    6.14
  -5   4  13  115.58    6.07
   5  -4  13  121.39    6.05
  -5   4  13  132.48   11.36
  -5   4 -13  125.77   10.52
  -4  -5 -13  105.47    9.01
  -5   4  15  792.34   31.99
  -5   4  15  897.94   40.13
  -5   4 -15  840.91   39.09
  -5   4 -15  772.72   36.22
  -4  -5 -15  787.40   38.00
   5  -4  15  798.47   32.04
   4   5  15  760.56   32.08
   5  -4  17  267.85   11.99
   4   5  17  256.18   12.15
  -5   4 -17  236.34   15.42
   4   5  17  246.41   11.90
  -5   4  17  270.13   11.88
  -5   4 -17  267.19   17.76
  -4  -5 -17  256.53   17.43
  -5   4  17  276.05   17.82
  -5   4 -19  101.36    9.22
   4   5  19  103.31    6.22
  -4  -5 -19  101.05   10.63
  -5   4  19  103.64    5.89
  -5   4  19  130.01   11.25
   5  -4  19  104.28    6.02
   4   5  19  104.40    6.03
  -4  -5 -21   62.53    8.30
   4   5  21   74.69    4.96
   4   5  21   71.73    4.70
  -5   4  21   73.96    4.62
   5  -4  21   68.73    4.76
  -5   4 -21   69.46    7.78
  -5   4  23  143.73    7.37
   5  -4  23  140.02    7.69
   4   5  23  150.29    7.75
   4   5  23  141.85    7.48
  -5   4 -23  138.58   11.45
   4   5  25   59.82    3.98
  -4  -5 -25   49.24    3.63
  -5   4  25   56.03    3.79
   4   5  25   54.28    3.91
   5  -4  25   55.04    4.07
  -4  -5 -27    6.80    1.38
   4   5  27    9.05    1.70
   4   5  27    7.78    1.78
   4   5  29    6.37    1.50
   4   5  31    7.13    1.22
  -5   3   0    0.24    1.24
  -3  -5   0    0.25    1.44
  -3  -5   0    0.49    2.57
  -5   3  -2  136.45    7.60
  -3  -5   2  130.58    7.71
   5  -3  -2  127.61    6.39
  -3  -5  -2  133.37    6.52
  -3  -5  -2  135.67    9.73
  -5   3   2  123.88    8.79
  -3  -5  -4 3665.75  141.88
  -5   3   4 3730.96  146.27
  -3  -5   4 3575.04  145.68
  -5   3  -4 3701.37  143.21
  -3  -5  -4 3746.18  146.16
  -3  -5   6   15.24    3.24
  -3  -5  -6   13.70    1.92
  -3  -5  -6   10.71    3.21
  -5   3  -6   10.86    2.13
  -3  -5  -8 2200.03   90.12
  -3  -5   8 2341.63   92.77
  -3  -5  -8 2425.17   93.06
  -5   3  -8 2249.50   93.01
  -5   3  -8 2337.01   91.21
  -5   3   8 2197.04   94.81
  -5   3 -10   33.23    3.99
  -5   3  10   23.15    5.07
  -3  -5 -10   26.65    3.54
  -3  -5 -10   39.49    4.60
  -3  -5  10   38.47    4.67
  -5   3 -10   30.06    4.82
   3   5  12  870.66   36.07
  -3  -5 -12  895.38   40.00
  -5   3 -12  944.33   41.91
  -5   3  12  977.36   43.64
  -5   3 -12  942.15   40.06
  -3  -5 -12  929.71   39.66
  -5   3  14    8.50    1.63
   3   5  14    6.86    1.71
   5  -3  14    7.81    1.60
  -3  -5 -14   10.96    3.22
  -5   3 -14    5.50    3.39
  -5   3  14    3.92    3.22
  -5   3 -14    6.44    2.75
   3   5 -14   11.51    2.87
  -5   3 -16 1514.14   64.44
  -5   3  16 1659.42   65.42
  -3  -5 -16 1421.61   63.39
   3   5  16 1426.08   57.09
  -5   3 -16 1486.42   62.33
  -5   3  16 1464.38   56.86
   5  -3  16 1387.01   56.76
  -5   3 -18   87.87    8.66
   3   5  18   90.38    5.58
   3   5  18   91.76    5.78
  -5   3  18   97.72    5.43
   5  -3  18   99.03    5.60
  -3  -5 -18   80.53    9.05
   3   5  20   17.03    2.66
   3   5  20    7.83    3.40
  -3  -5 -20   15.23    4.64
  -5   3  20   14.34    2.19
   5  -3  20   10.45    2.14
   3   5  20   22.75    2.71
  -5   3 -20    9.53    3.43
  -5   3  22    1.04    1.48
  -3  -5 -22    0.83    2.64
   3   5  22    2.77    1.74
   3   5  22    2.10    1.67
   5  -3  22    3.16    1.90
   3   5  24  327.82   14.45
   3   5  24  316.23   14.46
  -5   3 -24  296.88   19.09
  -5   3  24  324.68   14.24
   5  -3  24  317.96   14.52
   3   5  26   17.71    2.45
   5  -3  26   19.90    2.53
   3   5  26   17.45    2.37
   3   5  28   19.19    2.24
   3   5  28   22.10    2.36
   5  -3  28   22.93    2.51
   3   5  30   17.34    1.96
   3   5  32   76.28    3.89
  -5   2  -1  445.73   19.66
  -2  -5  -1  404.97   21.58
  -2  -5   1  469.92   20.01
  -5   2  -3 2457.17   94.71
  -2  -5  -3 2478.77   92.64
  -2  -5   3 2359.23   96.79
  -2  -5   3 2509.96   94.80
  -5   2  -3 2442.83   96.06
   5  -2  -3 2311.27   92.50
  -2  -5  -3 2352.72   97.09
  -2  -5  -5  668.77   31.39
  -2  -5  -5  705.69   27.93
  -5   2  -5  680.40   31.07
  -2  -5   5  671.17   31.04
  -5   2  -5  694.87   29.59
  -5   2  -7 1071.37   43.66
  -2  -5  -7 1043.96   42.14
  -2  -5  -7 1065.13   45.10
  -2  -5   7 1033.46   44.66
  -5   2   7  980.06   46.58
  -5   2  -7 1051.14   45.44
  -2  -5  -9  701.07   30.71
  -2  -5  -9  754.81   32.55
  -5   2  -9  719.14   31.75
  -5   2   9  724.71   35.14
  -5   2  -9  725.91   33.56
  -2  -5   9  702.76   31.96
  -5   2 -11  903.96   39.08
  -5   2 -11  880.84   40.74
  -2  -5 -11  939.37   38.92
  -2  -5 -11  833.35   38.41
  -2  -5  11  910.35   38.52
  -5   2  11  875.55   42.29
  -2  -5 -13   66.54    6.67
  -2  -5 -13   71.05    5.96
  -5   2 -13   72.53    6.78
  -2  -5  13   79.20    6.19
  -5   2 -13   81.10    8.10
   2   5  13   73.04    4.45
  -2  -5  13   73.48    4.68
  -5   2  13   95.69    9.42
  -5   2 -15  827.93   37.88
   2   5  15  779.10   32.97
  -5   2 -15  919.53   40.06
  -2  -5 -15  825.36   38.38
  -5   2  15  838.86   32.87
   2   5 -15  795.07   36.45
  -2  -5  15  814.94   33.57
   5  -2  15  804.00   32.59
  -2  -5 -17  444.89   23.22
  -5   2 -17  441.84   22.69
  -2  -5  17  380.50   17.97
   2   5  17  387.89   17.30
  -5   2  17  410.64   17.13
   2   5 -17  393.71   20.81
   5  -2  17  385.17   16.93
   2   5  19  202.99   14.51
   2   5  19  212.98   10.38
  -5   2 -19  220.35   14.95
  -2  -5 -19  247.99   15.98
   2   5  19  211.67   10.23
   2   5 -19  182.21   12.96
   5  -2  19  207.32    9.93
  -2  -5  19  179.79   10.70
  -5   2  19  223.71   10.07
  -2  -5 -21  166.46   13.26
   2   5  21  154.91    8.29
  -5   2  21  165.44    8.08
  -5   2 -21  154.81   12.66
   5  -2  21  153.56    8.08
  -2  -5  21  143.41    8.93
   2   5  21  157.52    8.32
  -5   2 -23  178.48   14.38
   2   5  23  216.26   10.42
   5  -2  23  227.56   10.45
   2   5  23  200.84   10.23
  -5   2  23  204.66   10.04
  -2  -5  23  207.28   11.11
  -2  -5 -23  226.75   15.63
   2   5  25   86.09    5.52
   2   5  25   87.79    5.58
   5  -2  25   96.63    5.68
   2   5  27   22.16    2.66
   2   5  27   25.08    2.72
   5  -2  27   27.78    2.78
   2   5  29    1.41    1.38
   2   5  29   -0.14    1.42
   5  -2  29   -0.75    1.48
   5  -2  31    2.44    1.26
   2   5  31    5.09    1.33
   2   5  33   43.02    2.50
  -1  -5   0    7.76    2.76
  -5   1   0    1.02    1.91
  -5   1   2 2611.75  105.01
  -1  -5  -2 2883.15  109.32
  -5   1  -2 2964.40  108.32
  -1  -5  -4   29.03    4.13
  -5   1  -4   21.85    3.92
  -1  -5   4   20.87    3.51
  -1  -5  -4   26.34    1.62
  -1  -5  -6  167.58   10.54
  -5   1  -6  185.10   11.52
  -1  -5  -6  160.95    7.72
  -1  -5   6  150.46    9.83
  -1  -5  -8   13.64    3.19
  -5   1  -8   14.25    3.63
  -1  -5  -8   12.61    1.92
  -1  -5   8   11.62    2.77
  -1  -5  10 1621.31   67.95
  -5   1 -10 1755.00   71.35
  -1  -5 -10 1693.19   68.77
  -1  -5 -12   32.52    4.03
  -1  -5  12   33.93    3.75
   1   5  12   34.20    2.66
   1   5  14  296.34   13.59
   1   5 -14  333.43   17.21
  -5   1 -14  300.36   17.40
  -1  -5  14  331.05   14.21
  -1  -5  14  303.62   15.07
   1   5 -16   24.59    4.50
  -5   1 -16   20.61    4.40
  -1  -5  16   27.88    3.16
  -5   1  16   21.11    2.50
   5  -1  16   29.18    2.47
   1   5  16   23.29    2.58
  -5   1  18  135.05    7.05
   1   5 -18  125.67   10.05
  -5   1 -18  137.64   11.18
   1   5  18  127.79    7.17
  -1  -5  18  127.00    7.79
   5  -1  18  130.98    6.82
   1   5  18  139.48   11.30
   1   5  20    1.59    1.88
   1   5 -20    2.58    2.78
  -5   1 -20    2.38    2.29
  -1  -5 -20   -0.75    2.60
  -1  -5  20    2.45    2.49
   1   5  20    0.67    2.59
  -5   1  20    0.93    1.51
   5  -1  20    0.35    1.50
  -5   1 -22   38.29    6.65
   5  -1  22   45.48    3.62
   1   5  22   39.96    3.76
  -1  -5  22   40.02    4.25
  -1  -5 -22   41.19    6.32
  -5   1 -24    9.94    3.95
  -1  -5 -24   17.58    4.16
   1   5  24   13.88    2.41
   5  -1  24   15.66    2.33
  -1  -5  24   16.21    2.92
  -1  -5  26   10.62    2.52
   1   5  26    9.28    2.12
   5  -1  26   12.29    2.17
   5  -1  28    3.16    1.66
   1   5  28    1.63    1.69
   5  -1  30    8.11    1.67
   1   5  30    5.95    1.69
   5  -1  32    1.78    1.07
  -5   0  -1 2175.07   88.15
  -5   0   1 2284.18   88.24
   0  -5   1 2271.95   88.34
  -5   0  -3   25.50    2.94
   0  -5   3   29.96    3.27
   0   5  -5 1506.79   57.22
   0  -5  -5 1450.17   57.64
  -5   0  -5 1494.69   59.98
   0  -5   7 1535.41   62.51
  -5   0  -7 1515.23   61.94
   0  -5   9   22.73    3.20
  -5   0  -9   22.01    3.38
   0  -5  11  366.61   18.20
  -5   0 -11  401.62   19.81
   0  -5 -11  407.27   19.54
  -5   0 -13 1301.61   54.65
   0  -5  13 1272.57   51.75
   0   5  13 1242.76   49.99
   0  -5 -13 1310.80   52.84
   0   5  15  149.26   11.18
  -5   0 -15  136.67   10.15
   0   5  15  105.77    6.17
   0   5 -15  112.37    9.10
   5   0  15  111.92    5.80
   0   5  17  170.46    8.65
   0   5  17  182.47   13.19
  -5   0 -17  167.75   12.55
   5   0  17  170.24    8.24
   0   5 -17  169.53   12.18
   0   5  19   99.50    5.95
   0   5  19   93.19    5.80
   5   0  19   96.85    5.56
   0   5 -19   98.39    9.21
   0   5  19  104.40    9.34
  -5   0 -19   99.17    9.72
   0   5  21   75.62    5.07
   0   5  21   80.07    5.24
  -5   0 -21   70.44    8.36
   0   5 -21   83.90    8.60
   0   5  21   76.90    8.24
   5   0  21   76.35    4.90
   0   5  23   23.93    2.98
   0   5 -23   22.67    4.72
   0   5  23   32.06    3.22
   0  -5  23   27.59    3.63
   5   0  23   27.49    2.94
   0   5  25   30.23    3.16
   5   0  25   30.28    3.03
   0  -5  25   33.48    3.65
   0   5  25   27.21    3.03
   5   0  27   53.32    3.97
   0  -5  27   53.90    4.40
   0   5  27   60.35    4.11
   0   5  27   57.62    4.13
   0   5  29    7.74    1.73
   0   5  29    8.03    1.83
   5   0  29    8.54    1.73
   0   5  31   29.47    2.42
   5   0  31   34.79    2.58
   5   0  33    1.96    0.84
   0   5  33    0.58    0.83
  -5  -1   0    0.92    1.24
   1  -5   0   -0.48    1.53
  -5  -1  -2   85.71    5.71
   1  -5   2   90.52    5.88
   1  -5   4 4254.45  142.80
  -5  -1  -4 4216.61  142.91
  -1   5  -6    2.22    0.85
  -5  -1  -6    1.80    1.39
  -1   5  -8 1829.16   65.45
  -5  -1  -8 1923.73   68.08
  -5  -1 -10    8.70    2.70
   1  -5  10   12.48    2.58
  -1   5 -10    8.90    1.71
  -5  -1 -12   77.16    7.09
  -1   5  12   82.90    8.57
  -1   5  12   89.07    4.82
   1  -5  12   93.36    5.09
   1  -5  12   79.31    5.96
   1  -5  14   47.43    3.77
  -5  -1 -14   57.98    6.32
  -1   5 -14   56.65    6.14
  -1   5  14   51.24    6.61
  -1   5  14   56.76    3.79
  -1   5  16 1059.14   47.17
  -1   5  16 1022.26   41.36
   1  -5  16 1040.87   41.81
  -5  -1 -16 1064.99   47.37
   5   1  16 1020.10   40.93
  -1   5 -16 1010.32   46.44
  -1   5  18   40.83    6.17
  -1   5 -18   49.80    5.67
  -1   5  18   40.65    3.71
  -5  -1 -18   38.38    6.25
   5   1  18   50.53    3.54
  -1   5  18   42.60    3.60
  -1   5 -18   44.20    6.47
   1  -5  18   51.27    4.24
   5   1  18   44.99    3.25
   1  -5  20   24.80    3.38
  -5  -1 -20   18.45    4.65
  -1   5  20   23.58    4.85
  -1   5 -20   24.50    5.13
   5   1  20   21.17    2.38
  -1   5 -20   17.58    3.76
   5   1  20   26.15    2.68
  -1   5  20   23.40    2.81
  -5  -1 -22    6.13    3.48
  -1   5  22    3.36    2.75
  -1   5  22    3.50    1.92
  -1   5 -22    5.95    2.56
   1  -5  22    2.84    2.25
   5   1  22    3.34    1.78
  -1   5 -24  108.44    9.66
  -5  -1 -24  121.97   11.76
   1  -5  24  129.70    7.79
  -1   5  24  136.62    7.26
   5   1  24  136.04    7.17
  -1   5  26    4.39    1.77
   5   1  26    1.79    1.68
   5   1  28    0.16    1.46
  -1   5  28    1.22    1.42
   5   1  30   15.75    1.97
  -1   5  30   16.89    1.94
  -1   5  32   20.87    1.79
   5   1  32   23.74    1.93
  -5  -2   1  469.78   20.19
  -5  -2  -1  461.00   20.12
   2  -5   1  477.35   20.23
  -2   5   1  417.05   21.98
  -2   5  -1  405.59   21.30
  -2   5  -3 2289.39   91.52
  -2   5  -3 2230.98   88.64
  -5  -2  -3 2563.81   91.33
   2  -5   3 2508.71   91.18
  -5  -2  -3 2276.90   88.75
  -2   5  -5 2482.06   94.40
  -2   5   5 2497.43  100.10
  -5  -2  -5 2440.18   96.66
  -2   5  -5 2370.05   95.31
  -2   5  -7   24.94    1.80
  -5  -2  -7   29.55    3.44
  -2   5  -7   23.90    2.37
  -2   5  -9 1458.42   59.13
  -5  -2  -9 1441.33   61.11
  -2   5 -11  378.96   17.90
  -5  -2 -11  373.83   19.71
  -2   5  11  421.40   21.97
  -2   5  13    5.26    3.31
  -2   5  13   14.79    1.92
  -2   5 -13    8.11    2.04
  -5  -2 -13    9.00    2.73
   2  -5  13    9.33    2.11
   2  -5  13    7.61    1.72
  -2   5  15   97.03    9.21
  -5  -2 -15   98.55    9.02
  -2   5  15  100.00    5.72
  -2   5 -15  108.15    9.23
   5   2  15   97.73    5.41
   2  -5  15  109.23    6.01
  -2   5 -15   97.78    7.50
   2  -5  17 1068.07   42.22
  -2   5  17 1123.20   48.26
  -2   5  17 1022.44   41.81
  -2   5 -17 1028.48   47.56
  -5  -2 -17 1090.29   48.48
   5   2  17 1004.12   41.20
   5   2  17 1055.56   41.52
  -2   5 -17 1021.11   45.24
   5   2  19   98.82    5.46
  -2   5 -19   89.65    9.37
  -2   5 -19   91.19    8.17
   2  -5  19  110.29    6.50
  -5  -2 -19  101.59   10.00
  -2   5  19   97.04    5.90
  -2   5  19   89.42    5.69
   5   2  19  101.25    5.72
  -2   5  19   88.91    9.05
  -2   5 -21  317.27   19.79
  -5  -2 -21  373.26   22.92
  -2   5  21  380.25   16.81
  -2   5 -21  361.45   22.19
   5   2  21  378.93   16.30
   2  -5  21  389.13   17.38
  -2   5  21  379.67   16.63
   5   2  21  381.25   16.53
  -2   5  21  370.40   21.54
  -2   5 -23   44.88    6.00
  -2   5  23   62.85    4.44
   2  -5  23   63.40    4.94
  -2   5  23   55.71    4.13
  -5  -2  23   52.03    4.03
  -2   5  23   53.01    6.75
  -5  -2 -23   57.71    7.96
   5   2  23   60.61    4.09
   5   2  23   64.05    4.29
   2  -5  25   64.53    4.84
  -2   5  25   58.52    4.37
  -2   5  25   58.63    4.14
   5   2  25   56.71    4.16
   2  -5  27  108.86    6.45
  -2   5  27  106.15    6.09
   5   2  27  111.32    6.03
  -2   5  27  104.00    5.83
  -2   5  29   94.84    5.19
  -2   5  29   87.81    4.85
   5   2  29   88.83    5.01
  -2   5  31    5.73    1.19
   5   2  31    5.90    1.34
   5   2  33    2.45    0.78
  -5  -3   0   -2.47    1.47
   3  -5   0   -0.24    1.76
  -3   5   2 2212.51   96.09
  -3   5  -2 2399.61   94.59
  -5  -3  -2 2548.16   94.13
   3  -5   2 2476.20   94.01
  -5  -3  -2 2317.53   92.31
  -3   5  -4  488.87   20.50
  -5  -3  -4  499.90   22.12
  -3   5  -4  503.09   21.40
  -3   5   4  481.91   24.48
  -3   5  -6   75.22    4.27
  -3   5  -6   74.63    4.68
  -5  -3  -6   73.91    5.65
  -3   5   6   76.24    7.43
  -5  -3  -8  792.06   35.46
  -3   5  -8  837.95   34.01
  -3   5 -10 3066.70  121.76
  -3   5  10 3390.53  126.96
  -5  -3 -10 3007.11  123.57
  -3   5  12  117.22    6.07
  -3   5 -12  109.04    7.56
  -3   5  12  130.61   10.58
  -5  -3 -12  103.78    8.67
   3  -5  12  121.76    6.17
   5   3  14   38.20    2.85
  -3   5  14   20.49    4.81
  -3   5  14   25.90    2.65
  -5  -3 -14   24.86    4.53
  -3   5 -14   31.94    3.88
   3  -5  14   28.68    2.80
  -5  -3 -16    9.71    3.40
  -3   5  16   13.16    4.06
  -3   5  16   10.55    2.02
   5   3  16   12.53    1.81
  -3   5 -16    2.16    2.89
  -3   5 -16    5.70    2.32
   5   3  16    8.26    1.79
   3  -5  16   17.15    2.38
  -3   5  18  792.63   36.78
  -3   5  18  726.85   30.11
  -3   5  18  733.23   30.32
   5   3  18  730.51   29.85
  -3   5 -18  713.44   36.47
  -5  -3 -18  783.43   37.73
   5   3  18  738.12   30.14
  -3   5 -18  689.92   33.77
   3  -5  18  749.16   30.64
  -3   5  20   89.07    5.59
   5   3  20   89.00    5.21
  -3   5 -20  112.24   10.52
  -3   5  20   95.84    5.46
   3  -5  20   89.84    5.80
  -5  -3  20   73.64    5.36
  -5  -3 -20   87.77    9.88
   5   3  20   96.56    5.49
  -3   5 -20   68.59    7.48
  -3   5  20   99.68    9.44
  -3   5  22  129.61   11.38
  -3   5  22  154.03    7.91
   5   3  22  151.94    7.52
  -5  -3 -22  137.00   12.60
  -3   5 -22  121.89   10.56
  -3   5  22  144.99    7.54
   5   3  22  148.20    7.73
   3  -5  22  146.25    8.22
  -5  -3 -24  133.73   12.54
  -3   5  24  158.73    8.15
   5   3  24  149.68    7.75
  -3   5  24  156.17    7.84
   5   3  24  153.81    7.97
   3  -5  24  166.64    8.61
   5   3  26  143.44    7.19
  -3   5  26  138.71    7.23
  -3   5  26  127.32    6.82
   3  -5  26  137.76    7.59
   5   3  28    0.57    1.34
  -3   5  28    0.12    1.13
  -3   5  28    1.31    1.37
   5   3  30  142.46    6.77
   5   3  32    0.45    0.79
  -5  -4  -1  253.10   12.08
  -4   5  -1  242.25   12.90
   4  -5   1  252.71   12.04
  -5  -4  -1  226.59   11.12
  -4   5   1  222.50   13.38
   4  -5  -1  239.56   11.94
  -5  -4  -3 1125.77   45.92
  -4   5   3 1105.82   48.71
  -4   5  -3 1173.28   46.08
  -4   5  -3 1121.54   45.00
  -5  -4  -3 1088.22   45.02
  -4   5   5   62.73    6.87
  -5  -4  -5   68.55    5.17
  -4   5  -5   65.33    4.50
  -4   5  -7   59.73    4.44
  -4   5   7   56.89    6.74
  -5  -4  -7   48.63    4.64
  -4   5  -9 1079.64   44.02
  -5  -4  -9 1036.89   45.10
  -5  -4 -11  166.94   11.13
  -4   5  11  190.18   13.66
  -4   5  11  175.16    8.22
  -4   5 -11  170.71   10.15
  -4   5  13  178.64    8.75
  -5  -4 -13  178.14   12.53
   5   4  13  179.54    8.76
  -4   5 -13  173.67   10.87
   4  -5  13  189.71    8.82
  -4   5  15   33.15    3.00
   5   4  15   34.25    2.80
  -4   5 -15   29.24    4.08
  -4   5  15   39.51    6.10
  -4   5  15   32.79    2.82
   5   4  15   38.97    3.07
  -5  -4 -15   29.37    5.13
   4  -5  15   30.31    2.96
  -4   5  17  184.21    8.83
   5   4  17  174.99    8.45
  -4   5  17  194.62   14.03
  -4   5 -17  155.67   11.26
  -4   5 -17  186.32   13.98
   5   4  17  162.01    8.60
  -4   5  17  170.99    8.42
   4  -5  17  174.92    8.85
  -5  -4 -17  184.50   13.92
  -5  -4 -19   28.53    5.71
  -4   5  19   19.94    4.89
  -4   5  19   26.43    2.82
  -4   5  19   24.50    2.53
  -4   5 -19   22.58    4.31
   5   4  19   29.49    2.71
   5   4  19   27.26    2.75
  -4   5 -19   23.90    5.59
   4  -5  19   17.65    2.69
  -5  -4 -21  185.57   15.02
  -4   5 -21  163.28   12.49
  -4   5  21  188.56    9.55
  -4   5 -21  198.68   15.28
   5   4  21  206.71    9.48
  -4   5  21  204.79    9.37
   5   4  21  200.47    9.65
   4  -5  21  193.05    9.92
  -4   5  21  187.63   14.26
   4  -5  23   10.10    2.26
   5   4  23    9.38    2.04
  -5  -4 -23   11.14    3.89
  -4   5  23   10.56    2.18
   5   4  23   11.58    1.95
  -4   5  23   10.35    1.84
   5   4  25    7.35    1.84
  -4   5  25    4.93    1.77
   5   4  25    4.95    1.63
  -4   5  25    5.48    1.42
  -4   5  27   53.90    3.68
   5   4  27   54.45    3.70
  -5  -4 -29   19.39    1.79
   5   4  29   22.20    2.10
   5   4  31    1.31    0.98
  -5  -5   0    0.67    2.72
  -5   5   0   -0.42    1.80
   5  -5   0    0.99    1.26
  -5  -5   0    1.99    1.42
   5  -5  -2    2.52    1.42
  -5  -5  -2    3.99    2.79
  -5   5   2   10.15    2.98
  -5   5  -2    4.38    1.84
  -5  -5  -2    2.81    1.42
  -5  -5  -4    6.63    3.01
  -5  -5  -4    7.89    1.77
  -5   5  -4    7.63    1.71
   5  -5  -4    7.56    1.97
  -5  -5  -4    8.24    1.99
  -5  -5  -6    7.37    1.83
  -5   5  -6    3.14    1.39
  -5   5   6    9.26    3.55
  -5  -5  -8    6.85    1.58
  -5  -5  -8    5.79    1.82
  -5   5  -8    3.88    1.57
  -5   5   8    5.79    3.12
  -5  -5 -10  106.72    8.03
  -5   5 -10  108.63    7.60
  -5   5  12    3.04    1.38
  -5   5 -12    2.54    1.68
  -5  -5 -12    0.55    2.04
  -5   5 -12   -1.41    2.81
  -5   5  12   -0.82    2.74
  -5   5  14   48.66    3.59
  -5  -5 -14   53.34    6.68
  -5   5 -14   48.75    6.90
   5   5  14   49.00    3.53
  -5   5 -14   53.17    5.58
   5  -5  16    1.86    1.42
  -5   5 -16    1.59    2.17
   5   5  16    5.20    1.67
  -5   5 -16    1.66    3.40
  -5  -5 -16    0.78    2.61
  -5   5  16   -0.85    2.83
  -5   5  16    2.33    1.53
   5   5  16    0.18    1.58
  -5   5  18   42.89    3.27
  -5  -5 -18   30.19    6.11
   5   5  18   38.64    3.21
  -5   5  18   42.82    6.63
  -5   5 -18   32.77    4.89
   5   5  18   35.88    3.34
   5  -5  18   41.00    3.45
   5  -5  20   18.86    2.43
   5   5  20   18.56    2.48
  -5   5 -20   14.98    3.62
  -5   5  20   17.71    2.28
   5   5  20   18.04    2.23
  -5   5  20   14.75    4.44
  -5  -5 -20   16.77    4.39
  -5   5  22    7.40    1.80
   5   5  22   11.31    1.90
   5   5  22   10.96    2.16
   5   5  24   23.29    2.60
   5   5  24   18.87    2.24
  -5   5  24   19.44    2.25
   5   5  26   -0.87    1.35
  -5  -5 -26    1.07    1.23
   5   5  26    0.38    1.23
  -5   5  26    2.82    1.31
  -5  -5 -28    1.54    0.93
   5   5  28    0.58    1.23
   5   5  30   17.71    1.64
  -5  -6  -1 1079.52   51.12
  -5  -6   1 1140.74   51.56
  -6   5   1 1122.34   43.93
  -6   5  -1 1103.61   43.88
  -5  -6  -1 1122.72   46.39
  -6   5   1 1147.82   48.67
  -5  -6  -3  103.05    9.90
  -5  -6  -3   99.47    7.08
  -6   5  -3  102.24    5.20
  -5  -6  -3  103.13    5.47
  -6   5   3  106.25    8.94
  -5  -6  -5    4.59    3.04
  -6   5   5    3.41    2.87
  -6   5  -5    2.74    1.55
  -5  -6  -5    5.84    1.43
  -5  -6  -5    3.27    1.79
  -6   5  -5    4.48    1.12
  -5  -6   5   -0.76    2.63
  -5  -6  -7  310.30   19.03
  -6   5  -7  289.85   15.40
  -6   5   7  299.91   18.93
  -6   5  -7  296.52   13.06
  -5  -6  -7  323.77   13.65
  -6   5   9  666.24   34.89
  -6   5  -9  694.32   30.74
  -6   5  -9  734.71   34.20
  -6   5   9  661.59   28.17
  -6   5  -9  674.34   28.16
  -5  -6  -9  696.03   28.25
   5   6  11  446.99   19.03
  -6   5 -11  448.68   22.18
  -6   5  11  444.99   19.26
  -6   5 -11  471.79   25.57
  -5  -6 -11  488.86   19.95
  -6   5 -11  443.46   19.17
  -6   5 -13  104.68    8.51
  -6   5 -13  109.87   10.79
  -5  -6 -13  118.20    6.97
   5   6  13  115.05    6.23
  -6   5 -15   39.42    5.11
   5   6  15   38.08    3.20
  -6   5 -15   49.25    7.59
  -5  -6 -15   37.86    3.82
  -6   5  15   51.06    7.34
  -5  -6 -17  204.02   10.46
  -6   5 -17  182.65   12.82
   5   6  17  198.23    9.65
  -6   5  17  202.52    9.45
  -6   5  17  230.00   16.45
  -6   5 -17  207.78   15.73
   5   6  17  200.63    9.90
  -5  -6 -19  183.44    9.46
   5   6  19  176.60    8.70
  -6   5  19  178.55    8.51
   5   6  19  183.00    8.98
  -5  -6 -21  144.19    7.74
   5   6  21  141.41    7.26
  -6   5  21  143.24    7.07
   5   6  21  142.29    7.49
   5   6  23   27.69    2.59
   5   6  23   28.89    2.78
  -5  -6 -23   24.24    2.69
  -5  -6 -25    4.59    1.43
   5   6  25    7.25    1.68
   5   6  25    6.82    1.50
   5   6  27   56.50    3.18
   5   6  27   55.14    3.37
  -5  -6 -27   47.47    2.91
   5   6  29   67.58    3.56
  -4  -6   0  786.00   37.98
  -4  -6   0  818.31   34.63
  -6   4  -2   80.82    6.07
  -4  -6  -2   87.05    8.41
  -4  -6  -2   88.18    6.33
  -4  -6   4  128.76   10.56
  -4  -6  -4  122.23   10.47
  -6   4   4  149.56   10.92
  -6   4  -4  145.86    8.62
  -4  -6  -4  118.62    8.20
  -4  -6  -6  784.11   36.78
  -4  -6   6  757.54   36.47
  -6   4  -6  751.75   35.58
  -6   4   6  759.55   36.93
  -6   4  -6  778.00   33.45
  -6   4  -8  423.78   20.27
  -4  -6  -8  415.25   22.54
  -4  -6   8  421.48   22.61
  -6   4  -8  446.82   22.89
   4   6   8  402.39   17.18
  -4  -6  -8  417.74   17.60
   4   6  10   70.56    4.21
  -4  -6 -10   70.81    7.28
  -6   4 -10   59.34    7.37
  -6   4 -10   65.23    6.08
  -6   4 -10   72.97    4.35
  -4  -6 -10   74.67    4.56
  -6   4 -12  145.40   10.12
  -4  -6 -12  156.07   11.15
  -6   4 -12  139.26   11.68
  -4  -6 -12  148.30    7.68
  -6   4  12  136.37    7.04
   4   6  12  144.37    7.26
  -6   4  12  166.03   13.27
  -4  -6 -14  534.17   22.24
  -6   4 -14  527.82   25.95
  -6   4 -14  526.09   28.21
  -6   4  14  589.75   30.01
   4   6  14  486.49   21.64
  -4  -6 -16    3.44    1.78
  -6   4 -16    3.41    3.28
  -6   4 -16    0.62    1.97
   6  -4  16    1.68    1.36
   4   6  16    3.61    1.63
  -6   4 -18   31.10    5.07
   4   6  18   29.38    2.90
  -4  -6 -18   24.37    2.98
  -6   4  18   21.67    2.42
   4   6  18   27.12    2.96
   6  -4  18   26.65    2.67
  -6   4  20  114.34    6.15
   4   6  20  113.35    6.65
   4   6  20  126.33    6.66
  -4  -6 -20  119.06    6.65
   6  -4  20  121.28    6.45
   4   6  22   88.02    5.43
  -6   4  22   93.63    5.13
   4   6  22   94.51    5.62
   6  -4  22   96.85    5.51
  -4  -6 -22   86.57    5.34
   4   6  24    1.91    1.52
  -4  -6 -24    1.42    1.23
   4   6  24    2.56    1.63
   4   6  26   25.44    2.42
   4   6  26   26.18    2.53
   4   6  28    3.22    1.27
   4   6  28    4.40    1.38
   4   6  30    1.13    0.93
  -3  -6  -1  767.73   36.39
  -6   3  -1  789.17   33.21
  -3  -6   1  783.33   33.42
  -3  -6  -1  756.46   33.33
  -3  -6  -3  846.65   39.38
  -3  -6   3  832.82   38.94
  -6   3  -3  854.31   37.79
  -3  -6   3  875.38   36.43
  -6   3  -3  829.20   35.93
  -3  -6  -5 1589.43   66.07
  -6   3  -5 1518.38   62.72
  -6   3  -5 1564.47   64.99
  -3  -6   5 1508.43   65.38
  -6   3  -7  372.84   17.95
  -3  -6   7  355.13   19.49
  -6   3  -7  329.93   19.49
  -3  -6  -7  375.54   20.09
  -6   3  -9  110.05    9.68
   3   6   9  118.54    5.98
  -3  -6  -9  138.16    9.97
  -3  -6   9  116.19    9.20
  -6   3  -9  136.62    8.89
  -6   3   9  100.84   10.41
  -6   3  11   60.52    7.88
  -3  -6 -11   68.31    6.75
   3   6  11   59.22    3.80
  -3  -6  11   67.46    6.57
  -3  -6 -11   56.16    3.83
  -6   3 -11   66.58    7.48
  -6   3 -11   63.47    5.98
  -3  -6 -13  947.07   40.88
  -6   3 -13  959.73   41.59
  -6   3 -13  965.43   43.82
  -3  -6 -13  923.59   36.94
   3   6  13  880.53   36.82
  -3  -6 -15  185.97    8.86
  -6   3 -15  198.07   14.42
  -6   3 -15  173.28   12.38
   3   6  15  171.00    8.82
   6  -3  15  174.27    8.35
  -3  -6 -17  634.33   25.77
  -6   3 -17  609.40   30.90
   6  -3  17  627.04   25.43
   3   6  17  591.86   25.74
  -3  -6 -19   22.19    2.54
   6  -3  19   19.83    2.37
  -6   3 -19   12.42    3.66
   3   6  19   20.09    2.62
  -6   3  19   17.82    2.21
   3   6  19   24.23    2.92
  -6   3 -21   18.01    4.18
  -3  -6 -21    8.93    1.85
   3   6  21   11.80    2.29
   6  -3  21   21.10    2.51
   3   6  21   10.91    2.29
  -6   3  21   14.95    1.90
   3   6  23  174.47    8.65
   3   6  23  165.62    8.68
   6  -3  23  167.51    8.50
   3   6  25  238.48   11.11
   3   6  25  232.92   10.97
   6  -3  25  240.39   11.03
   3   6  27   -0.14    1.38
   3   6  27    1.76    1.45
   6  -3  27    1.43    1.31
   3   6  29    4.31    1.36
   3   6  29    5.76    1.46
   3   6  31   45.10    2.71
  -6   2   0   32.15    3.43
  -6   2   0   29.89    4.20
  -2  -6   0   36.06    4.05
  -2  -6   0   39.37    5.35
  -6   2   2  248.76   12.52
  -2  -6  -2  244.59   15.51
  -6   2  -2  248.16   12.80
  -6   2  -2  248.70   14.33
  -2  -6   2  271.71   13.38
  -6   2  -4  157.05    9.39
  -2  -6   4  165.72   11.30
  -2  -6  -4  165.64   11.73
  -6   2  -4  166.43   11.23
  -6   2  -6  950.47   40.39
  -2  -6   6  875.98   41.77
  -6   2  -6 1016.31   43.24
  -2  -6  -6  974.15   43.01
  -2  -6   8  296.66   17.22
  -2  -6  -8  330.58   18.11
  -6   2  -8  315.37   16.49
  -6   2  -8  357.94   19.32
  -2  -6 -10    1.58    2.27
  -2  -6  10    2.85    1.94
  -6   2 -10    1.83    1.71
   2   6  10    2.61    1.27
  -6   2 -10    3.31    2.63
  -6   2 -12   50.34    5.62
  -2  -6  12   44.72    5.13
  -2  -6 -12   60.94    5.99
   2   6  12   48.77    3.50
  -2  -6 -14  388.85   21.24
  -6   2 -14  382.16   21.39
   2   6  14  396.53   17.44
  -2  -6 -14  423.31   17.20
   2   6 -16  510.63   25.73
   2   6  16  503.93   21.85
   6  -2  16  514.63   21.33
  -6   2 -16  539.27   27.11
  -2  -6 -16  522.39   21.44
   2   6  18   34.73    3.37
  -6   2 -18   30.42    5.34
   2   6 -18   27.93    4.80
   6  -2  18   31.49    2.83
   2   6  20  109.08   10.76
   2   6  20  126.62    7.19
  -6   2 -20  147.23   11.91
  -6   2  20  129.89    6.76
   2   6  20  120.18    7.17
   6  -2  20  137.66    6.94
   2   6  22   42.03    3.63
  -6   2 -22   34.33    6.27
   6  -2  22   48.25    3.66
   2   6  22   39.94    3.68
   2   6  24    1.86    1.72
   6  -2  24    1.60    1.43
   2   6  24    2.81    1.80
   2   6  26   71.08    4.65
   2   6  26   71.10    4.64
   6  -2  26   76.92    4.67
   2   6  28   98.12    5.36
   6  -2  28  100.68    5.29
   2   6  28   92.74    5.30
   2   6  30    6.83    1.46
   2   6  30   10.06    1.54
   2   6  32   34.96    2.20
  -1  -6  -1   13.13    3.64
  -1  -6  -3  395.43   20.96
  -1  -6   3  362.11   19.90
  -6   1  -3  388.83   19.75
  -1  -6   5  104.16    8.65
  -6   1  -5  115.04    9.45
  -1  -6  -7  439.94   22.72
  -1  -6   7  399.46   21.43
  -6   1  -7  477.32   23.90
  -1  -6  -9   21.34    2.07
  -1  -6   9   21.15    3.61
  -1  -6  -9   19.10    3.91
  -1  -6  11    2.58    1.91
  -1  -6 -11    4.01    2.47
   1   6  11    8.11    1.45
  -1  -6 -13   87.80    7.59
  -1  -6 -13   98.92    7.73
  -6   1 -13  106.41    8.56
   1   6  13   89.34    5.34
  -1  -6  13  103.81    7.39
   1   6 -15  423.54   21.84
   1   6  15  393.25   17.69
  -6   1 -15  422.30   22.59
  -1  -6 -15  442.40   22.48
   1   6  17  106.97   10.81
  -6   1 -17  135.84   10.95
   1   6  17  118.83    6.83
   1   6 -17  125.14   10.12
   6  -1  17  123.96    6.33
  -6   1 -19  206.40   14.61
   1   6  19  198.93    9.77
   6  -1  19  192.31    9.16
   1   6 -19  167.69   13.00
   1   6  19  174.54   13.83
   1   6  21  159.14    8.44
  -6   1 -21  158.70   12.99
   1   6  21  141.76   11.88
   6  -1  21  165.49    8.05
   1   6 -21  135.42   11.62
  -6   1 -23    0.83    2.64
   6  -1  23    2.13    1.60
   1   6  23    0.20    1.90
   6  -1  25    1.38    1.61
   1   6  25    0.55    1.72
   1   6  27   28.13    2.77
   6  -1  27   32.78    2.84
   1   6  29  118.61    6.28
   6  -1  29  130.96    6.24
   6  -1  31    9.00    1.26
   1   6  33   21.67    1.53
  -6   0   0  439.66   20.40
   0  -6   0  457.44   20.82
  -6   0  -2  930.95   40.05
   0  -6   2  995.39   40.49
  -6   0  -4   68.19    5.35
   0  -6   4   60.66    5.33
   0  -6   6 3367.67  135.28
  -6   0  -6 3420.66  133.71
   0  -6   8   12.23    2.94
  -6   0  -8    6.44    2.18
   0  -6  10   35.99    4.30
  -6   0 -10   36.62    4.50
   0   6  10   34.24    2.59
   0  -6 -10   39.15    5.24
   0   6 -10   29.45    2.70
   0  -6 -10   31.11    2.54
  -6   0 -12   86.91    7.60
   0  -6  12   73.37    6.27
   0   6  12   78.15    4.64
   0  -6 -12   90.19    7.44
   0  -6 -14 1293.83   52.24
   0  -6  14 1202.14   50.78
  -6   0 -14 1224.57   54.02
   0   6  14 1218.34   48.78
  -6   0 -16  395.57   21.99
   0   6 -16  364.43   20.86
   0   6  16  374.36   16.73
   6   0  16  381.01   16.12
   0   6  16  421.93   23.24
   0   6  18  366.76   21.68
   0   6  18  366.78   16.28
   0   6 -18  366.97   20.98
   6   0  18  363.04   15.66
  -6   0 -18  344.37   21.37
   0   6 -20   21.81    4.82
  -6   0 -20   17.58    4.56
   0   6  20   21.94    2.87
   6   0  20   25.80    2.59
   0   6  20   18.40    2.76
   0   6  20   20.82    4.77
   0   6  22  393.64   22.46
   0   6  22  395.51   17.80
   0   6 -22  374.70   22.60
   6   0  22  413.36   17.45
   0   6  22  406.45   17.81
   0   6  24    1.69    1.82
   6   0  24    1.92    1.55
   0   6  24    2.15    1.81
   0   6  26  104.23    6.17
   6   0  26  111.30    6.00
   0   6  26  111.33    6.14
   0   6  28   58.71    3.88
   6   0  28   59.50    3.76
   0   6  28   52.31    3.72
   0   6  30   13.33    1.68
   6   0  30   11.00    1.55
   0   6  30   13.49    1.82
   0   6  32    5.82    1.05
   1  -6   1   22.40    3.36
   1  -6  -1   23.22    3.34
  -6  -1  -1   18.45    2.85
   1  -6   3 2282.81   91.58
  -6  -1  -3 2325.88   91.59
  -6  -1  -5 1920.55   77.23
  -1   6  -7 1929.96   78.08
  -6  -1  -7 2074.86   80.29
   1  -6   9  267.42   14.28
  -6  -1  -9  222.14   13.52
  -1   6 -11  191.16   10.02
  -6  -1 -11  219.09   12.92
   1  -6  11  193.66   11.84
  -1   6  11  206.71    9.31
  -1   6 -13  509.91   23.92
  -6  -1 -13  584.60   27.58
   1  -6  13  541.97   24.94
  -1   6  13  544.27   22.64
  -1   6  13  599.79   29.69
  -1   6 -15 1218.68   54.08
  -1   6  15 1453.96   60.02
  -1   6 -15 1369.69   57.93
  -1   6  15 1283.36   52.27
   1  -6  15 1366.51   52.77
  -6  -1 -15 1324.67   58.07
   6   1  17  169.03    8.05
  -6  -1 -17  163.33   12.93
  -1   6  17  175.06   13.28
  -1   6 -17  144.28    9.99
  -1   6 -17  169.97   12.80
   1  -6  17  172.03    9.12
  -6  -1 -19  232.67   16.03
  -1   6 -19  216.31   15.14
  -1   6  19  215.00   15.12
  -1   6  19  204.36   10.31
   6   1  19  214.93    9.97
   1  -6  19  206.13   11.02
  -1   6  21  261.09   17.01
  -6  -1 -21  242.05   17.67
  -1   6 -21  250.95   17.26
  -1   6  21  269.83   12.52
   6   1  21  259.82   12.06
   1  -6  21  276.30   13.26
  -6  -1 -23  149.27   13.09
  -1   6  23  156.59    8.26
   6   1  23  161.49    8.03
  -1   6  23  151.87   12.01
  -1   6  25   49.26    3.70
   6   1  25   41.82    3.41
  -1   6  27  103.53    5.66
   6   1  27  102.59    5.61
   6   1  29    5.68    1.46
  -1   6  29    5.24    1.37
   6   1  31    7.86    1.24
  -1   6  31    8.18    1.24
  -6  -2   0  127.91    7.96
   2  -6   0  127.69    8.03
  -2   6   0  123.78    9.36
  -2   6  -2 1206.01   55.42
   2  -6   2 1387.95   54.73
   2  -6  -2 1410.97   54.95
  -2   6   2 1233.61   57.10
  -6  -2  -2 1377.54   54.67
  -6  -2  -4    7.32    2.04
  -2   6  -4   12.83    2.57
  -2   6   4   12.47    3.67
  -2   6  -6 1386.98   57.17
  -6  -2  -6 1532.49   59.58
  -2   6   6 1487.99   63.29
  -6  -2  -8   23.31    3.51
  -6  -2 -10  151.64    9.97
   2  -6 -10  146.53    6.81
  -2   6  10  139.38    6.82
   2  -6  12   21.88    3.50
  -6  -2 -12   14.09    3.41
  -2   6 -12   17.37    2.53
  -2   6  12   15.64    2.07
  -2   6  12   19.11    4.94
  -2   6  14  421.70   18.23
  -2   6 -14  405.12   19.83
  -6  -2 -14  443.58   23.29
  -2   6  14  460.61   24.41
  -6  -2 -16   59.59    7.27
  -2   6 -16   64.19    7.45
  -2   6  16   56.88    4.22
   6   2  16   59.29    3.81
  -2   6 -16   51.59    5.23
   2  -6  16   59.25    4.49
  -2   6  16   63.49    7.78
  -2   6 -18   77.16    8.58
  -6  -2 -18   92.06    9.45
  -2   6  18   81.54    5.24
   6   2  18   79.99    4.75
   2  -6  18   76.87    5.45
   2  -6  20    5.15    2.42
  -6  -2 -20    0.89    2.71
  -2   6  20    4.53    1.97
  -2   6 -20    8.14    3.68
  -2   6  20    1.54    1.68
   6   2  20    3.03    1.54
  -2   6  20    0.77    2.35
  -2   6  22    5.40    1.90
  -6  -2 -22    7.14    3.65
  -2   6 -22    0.83    2.87
  -2   6  22    9.29    2.11
   6   2  22    3.97    1.70
  -2   6  22    5.86    3.46
  -2   6  24   21.32    2.50
   6   2  24   18.05    2.34
  -2   6  24   17.58    2.53
  -2   6  26   26.94    2.82
  -2   6  26   23.94    2.52
   6   2  26   25.53    2.55
   6   2  28   16.83    1.95
  -2   6  28   14.61    1.84
  -2   6  28   16.56    2.13
   6   2  30    6.03    1.24
  -2   6  30    5.96    1.21
  -2   6  30    3.63    1.27
  -6  -2 -32    1.40    0.59
  -3   6   1  354.09   19.87
  -6  -3  -1  421.24   18.84
   3  -6   1  406.64   18.70
  -3   6  -1  374.50   19.35
   3  -6  -1  401.81   18.82
  -6  -3  -3  127.83    7.84
   3  -6   3  126.47    7.88
  -3   6  -3  114.05    7.50
  -3   6  -5   28.54    2.89
  -6  -3  -5   35.88    3.96
  -6  -3  -5   26.73    2.35
  -3   6   5   25.24    4.72
  -6  -3  -7  239.05   12.68
  -3   6   7  251.71   15.33
  -6  -3  -9  149.82    9.92
  -3   6  -9  146.05    7.84
  -3   6   9  144.45    7.00
  -3   6  11  331.53   19.11
  -6  -3 -11  303.59   16.87
  -3   6  11  296.90   12.85
  -3   6 -11  265.82   13.92
  -3   6  13   43.56    3.25
  -6  -3 -13   26.61    4.68
  -3   6  13   39.99    6.29
  -3   6 -13   27.97    3.47
   6   3  15   33.32    2.76
  -3   6  15   34.28    3.19
  -3   6 -15   25.04    3.60
  -6  -3 -15   31.61    5.40
  -3   6 -15   45.12    6.37
  -3   6  15   38.64    6.06
  -3   6  17   10.44    3.80
  -6  -3 -17    5.80    3.11
   6   3  17   12.98    1.99
  -3   6  17    8.53    2.12
  -6  -3 -19  218.64   16.02
  -3   6  19  199.86   10.16
  -3   6 -19  172.93   14.47
  -3   6  19  222.18   10.16
   6   3  19  200.74    9.78
  -3   6  19  224.77   15.52
  -6  -3 -21   -0.91    3.81
  -3   6 -21    5.14    4.04
  -3   6  21    3.16    1.87
  -3   6  21    4.06    1.82
   6   3  21    4.97    1.69
  -3   6  21    0.79    2.73
   6   3  23   18.21    2.40
  -3   6  23   18.36    2.34
  -3   6  23   18.48    2.61
  -3   6  25   69.57    4.51
  -3   6  25   67.02    4.28
   6   3  25   71.83    4.41
   6   3  27    1.84    1.38
  -3   6  27    1.71    1.43
  -3   6  27    2.38    1.22
   6   3  29    2.53    1.16
  -3   6  29    2.44    1.24
   6   3  31    7.61    1.02
  -6  -3 -31    6.29    0.90
  -4   6   0  620.32   29.19
   4  -6   0  643.97   27.90
  -4   6   2  545.52   27.92
  -6  -4  -2  608.41   26.33
  -4   6  -2  563.28   26.37
   4  -6  -2  619.00   26.36
  -4   6   4   51.28    6.09
  -6  -4  -4   41.90    3.37
   4  -6  -4   50.77    4.78
  -6  -4  -4   52.12    4.70
  -4   6  -4   41.06    3.85
  -6  -4  -6  445.12   21.25
  -4   6  -6  438.90   19.29
  -4   6   6  467.01   24.34
  -4   6  -8   51.92    4.22
  -6  -4  -8   53.73    5.35
  -4   6   8   62.27    3.57
  -4   6   8   58.08    7.11
  -6  -4 -10  104.67    8.34
   4  -6 -10  113.27    5.54
  -4   6 -10   95.32    6.58
  -4   6  10  101.20    5.55
  -6  -4 -10  108.50    5.74
  -6  -4 -12  117.57    9.52
  -4   6  12  117.27    6.23
  -4   6  12  131.61   11.18
  -4   6 -12  108.20    7.49
  -4   6 -14  528.49   27.02
  -6  -4 -14  558.01   30.21
  -4   6  14  635.69   25.25
   6   4  14  615.18   24.92
  -4   6  14  656.29   32.50
  -4   6  16    6.69    3.51
  -6  -4 -16   -0.81    2.82
  -4   6  16    1.85    1.74
  -4   6  16    2.13    1.52
   6   4  16    7.29    1.76
  -4   6  18   83.15    9.21
  -4   6  18   91.58    5.35
  -6  -4 -18   69.20    8.91
  -4   6 -18   85.70    9.56
  -4   6  18   76.10    4.81
   6   4  18   78.16    4.88
  -6  -4 -20    4.56    3.30
  -4   6 -20    3.53    3.81
  -4   6  20    9.58    2.14
  -4   6  20   12.99    4.15
   6   4  20   10.46    1.97
  -4   6  20    9.31    1.80
  -4   6  22  470.70   19.78
  -4   6  22  446.16   19.31
   6   4  22  471.26   19.64
  -4   6  24    2.24    1.30
  -4   6  24   -0.65    1.53
   6   4  24    0.46    1.36
  -4   6  26  121.98    6.26
   6   4  26  119.72    6.15
  -6  -4 -28    0.86    1.06
  -4   6  28    0.11    1.15
   6   4  28    2.84    1.25
   6   4  30   14.81    1.39
  -6  -4 -30   11.54    1.17
  -5   6   1  107.70    8.48
  -6  -5  -1   94.01    5.84
   5  -6  -1  106.25    7.02
  -6  -5  -1  103.56    5.36
  -5   6  -1  113.68    7.89
  -5   6   3  369.10   20.49
  -6  -5   3  347.84   16.45
  -6  -5  -3  360.97   16.46
  -6  -5  -3  368.15   18.05
  -6  -5  -3  348.01   16.91
  -5   6  -3  400.13   18.27
   5  -6  -3  382.70   18.06
  -5   6  -3  394.78   15.65
  -6  -5  -3  389.80   15.95
  -6  -5  -5  211.09   11.50
  -6  -5   5  200.79    9.87
  -6  -5  -5  192.23    9.67
  -5   6  -5  205.81    8.98
  -6  -5  -5  184.00   10.31
   5  -6  -5  223.21   11.65
  -5   6   5  184.86   13.48
  -5   6   7  390.11   16.90
  -5   6   7  421.54   23.48
  -5   6  -7  398.52   18.70
  -5   6  -7  433.62   17.03
  -6  -5  -7  396.05   19.88
  -5   6  -9   71.01    5.58
  -5   6   9   75.40    4.35
  -6  -5  -9   77.62    5.00
  -6  -5  -9   77.47    6.77
  -5   6   9   71.51    8.27
  -5   6 -11   39.42    4.19
  -6  -5 -11   35.67    4.97
  -5   6  11   40.82    3.15
  -6  -5 -13  154.01   12.15
  -5   6  13  183.69    8.66
  -5   6 -13  158.52   10.34
   6   5  13  173.93    8.57
  -5   6 -13  197.75   14.21
  -5   6  13  194.83   14.84
  -6  -5 -15  427.04   25.54
  -5   6  15  498.36   20.44
  -5   6 -15  459.09   26.76
   6   5  15  463.86   20.27
  -5   6  17    2.63    3.05
  -6  -5 -17   -0.85    2.72
  -5   6  17    7.73    1.97
  -5   6 -17    7.13    3.94
   6   5  17    5.18    1.74
  -6  -5 -19   70.61    8.78
  -5   6  19   76.64    4.73
  -5   6  19   71.06    8.64
   6   5  19   70.46    4.62
  -5   6  21  176.48    8.65
   6   5  21  178.68    8.71
  -6  -5 -23   79.32    5.12
  -5   6  23   71.47    4.53
   6   5  23   83.21    4.74
  -6  -5 -25   43.82    3.36
  -5   6  25   45.00    3.11
   6   5  25   49.41    3.29
   6   5  27   60.12    3.49
  -6  -5 -27   57.91    3.47
   6   5  29   21.90    1.61
  -6  -5 -29   16.22    1.38
  -6   6   0  195.92    9.08
  -6   6   0  215.91   12.78
  -6  -6   0  197.23    9.21
   6  -6   2  102.02    5.02
  -6  -6  -2   89.29    6.63
  -6   6   2   91.27    8.46
  -6   6  -2   99.92    5.27
  -6  -6   2  106.51    5.49
  -6   6  -4    9.41    1.41
  -6  -6  -4    9.51    2.17
  -6   6   4   11.54    3.60
  -6   6  -6  248.96   10.78
  -6   6   6  255.09   16.59
  -6  -6  -6  245.89   11.25
  -6   6  -8  519.49   24.10
  -6  -6  -8  489.06   24.30
  -6   6   8  581.95   29.54
  -6  -6  -8  537.99   22.45
  -6   6 -10    1.91    1.53
  -6  -6 -10    2.00    1.87
  -6   6 -10    1.57    3.11
  -6   6 -10    1.15    1.23
  -6   6  10    2.64    3.17
  -6   6  12  125.33    6.45
  -6   6 -12  125.72   11.34
  -6  -6 -12  117.66    7.19
  -6   6 -12  108.65    6.22
  -6  -6 -14   81.07    5.94
  -6   6  14   83.04    4.90
  -6   6 -14   79.32    9.64
   6   6  14   86.59    5.18
  -6   6  14   84.00    9.65
  -6   6  16  402.66   17.13
  -6   6 -16  363.17   23.75
  -6  -6 -16  412.46   18.61
   6   6  16  391.47   17.38
  -6   6  16  448.18   25.22
  -6  -6 -18    2.07    2.13
  -6   6  18   -0.89    2.85
  -6   6 -18    3.66    3.52
  -6   6  18    1.35    1.38
   6   6  18    1.74    1.55
  -6   6  20  266.70   11.81
   6   6  20  268.52   12.12
  -6  -6 -20  261.46   12.75
  -6  -6 -22   12.43    2.30
   6   6  22   11.26    1.90
  -6  -6 -24    1.30    1.40
   6   6  24    1.42    1.25
  -6  -6 -26    6.32    1.30
   6   6  26    6.07    1.34
  -6  -6 -28   80.59    4.03
   6   6  28  104.15    4.38
  -7   6   1  457.66   19.53
  -7   6  -1  472.27   19.54
  -7   6   3   41.97    3.25
  -7   6  -3   45.19    3.20
  -6  -7  -3   39.53    4.62
  -6  -7  -3   43.63    3.37
  -7   6  -5    2.08    2.12
  -7   6  -5    1.34    1.19
  -6  -7  -5   -0.42    1.62
  -6  -7  -5    0.74    1.50
  -7   6   7  220.69   15.94
  -7   6  -7  214.28   10.82
  -7   6   7  206.58   10.72
  -7   6  -7  212.49   15.39
  -6  -7  -7  188.27   12.26
  -6  -7  -7  222.49   10.51
  -7   6   9  205.32   10.03
  -7   6  -9  205.01   15.30
  -6  -7  -9  164.24   11.87
  -7   6  -9  193.89    9.89
  -7   6   9  199.92   15.48
  -6  -7  -9  208.26   10.18
  -7   6 -11  254.55   17.68
  -7   6  11  281.00   18.89
  -7   6 -11  251.03   11.60
  -7   6  11  226.16   11.49
  -6  -7 -11  267.66   12.51
  -6  -7 -13    1.81    1.95
  -7   6 -13    6.35    4.00
  -7   6 -13    4.38    1.35
  -7   6  13    3.86    1.28
  -7   6 -15    4.60    3.43
  -6  -7 -15    0.26    2.14
   6   7  15    2.53    1.66
   6   7  17  203.47    9.81
  -6  -7 -17  215.50   10.64
   6   7  19  194.30    9.28
  -6  -7 -19  191.33    9.89
   6   7  21   41.94    3.11
  -6  -7 -21   35.78    3.22
   6   7  23   27.62    2.41
  -6  -7 -23   26.87    2.50
   6   7  25   87.76    4.35
  -6  -7 -25   79.40    4.23
   6   7  27   30.25    1.97
  -5  -7   0    2.68    3.44
  -5  -7   0    1.64    1.31
  -7   5   0   -0.28    2.06
  -7   5   0   -0.13    1.12
  -5  -7  -2  795.27   42.08
  -7   5  -2  843.04   34.31
  -5  -7  -2  867.71   37.51
  -5  -7  -2  883.94   34.62
  -7   5  -2  859.28   36.04
  -5  -7  -4  240.34   14.15
  -5  -7  -4  299.93   19.23
  -5  -7   4  268.09   18.22
  -7   5  -4  259.59   12.96
  -7   5  -4  268.96   11.70
  -5  -7  -4  265.84   11.97
  -7   5   4  255.68   12.93
  -7   5  -6  306.97   13.18
  -5  -7  -6  311.30   20.14
  -5  -7   6  327.25   20.19
   5   7   6  288.35   12.89
  -7   5  -6  297.92   15.95
  -7   5  -6  322.22   18.94
  -5  -7  -6  295.14   16.27
  -5  -7  -6  307.74   13.56
  -7   5   6  289.05   14.15
  -7   5  -6  305.30   14.24
  -5  -7  -8   85.91    9.38
   5   7   8   71.26    4.41
  -7   5  -8   89.97    9.30
  -7   5  -8   77.44    6.67
  -5  -7  -8   60.51    6.63
  -7   5  -8   82.98    5.25
  -7   5   8   83.94    5.28
  -5  -7  -8   79.16    4.99
   5   7  10  864.12   35.44
  -7   5 -10  859.97   39.11
  -7   5 -10  879.55   35.86
  -7   5  10  852.45   35.88
  -7   5 -10  959.78   43.59
  -5  -7 -10  944.25   36.30
  -7   5 -12   14.51    3.16
  -5  -7 -12   19.45    2.73
   5   7  12   14.56    2.09
  -7   5 -12   11.23    4.11
  -7   5 -12   12.25    1.90
  -7   5  12   13.39    1.91
  -5  -7 -14    4.69    2.10
  -7   5 -14    4.44    2.28
   5   7  14    5.39    1.73
  -7   5 -14    9.85    4.14
  -5  -7 -16   15.66    2.64
  -7   5 -16    9.83    2.89
   5   7  16   14.75    2.25
   5   7  16   12.10    2.32
   5   7  18  467.47   19.40
   5   7  18  462.89   19.68
  -5  -7 -18  458.39   19.94
  -5  -7 -20    9.21    2.11
   5   7  20    7.89    1.89
   5   7  20    8.10    1.85
   5   7  22  128.11    6.48
   5   7  22  130.71    6.73
  -5  -7 -22  121.38    6.57
   5   7  24    0.41    1.29
  -5  -7 -24    0.71    1.14
   5   7  24    1.66    1.19
   5   7  26   42.63    2.75
   5   7  26   49.11    3.07
   5   7  28    2.94    1.00
  -4  -7   1  642.83   36.38
  -7   4  -1  789.78   32.16
  -7   4  -1  760.00   35.02
  -4  -7  -1  724.53   30.27
  -4  -7  -1  757.24   37.61
  -4  -7   1  808.65   33.86
  -4  -7  -1  774.10   33.66
  -4  -7  -1  774.95   30.52
  -7   4   1  758.68   30.34
  -4  -7  -3   89.86    9.28
  -7   4   3   83.95    4.79
  -4  -7  -3   85.72    4.89
  -4  -7   3   80.12    8.80
  -7   4  -3   82.98    8.20
  -7   4  -3   96.93    7.10
  -4  -7  -3   97.60    7.32
  -4  -7  -3   95.97    5.10
  -7   4   3  103.70    6.38
  -7   4  -3   96.54    6.19
  -4  -7  -5    9.41    1.70
  -4  -7  -5   17.61    4.51
  -4  -7   5    6.73    3.33
  -7   4  -5   10.01    2.41
  -7   4   5   10.34    2.20
   4   7   5   13.84    1.64
  -7   4  -5    9.51    2.12
  -7   4  -5    9.89    3.72
  -7   4  -5   11.71    1.58
  -4  -7  -5    9.41    2.73
  -4  -7  -7  263.81   17.19
  -4  -7   7  260.04   16.79
  -7   4  -7  263.70   14.40
   4   7   7  251.75   11.20
  -7   4  -7  266.04   16.77
  -4  -7  -7  258.26   11.58
  -7   4  -7  249.95   11.98
  -7   4   7  244.46   12.07
  -4  -7  -9   81.13    8.67
  -4  -7   9  103.18    9.23
   4   7   9   86.87    4.81
  -7   4  -9  102.72    9.56
  -7   4  -9   76.20    4.91
  -7   4   9   74.24    4.99
  -7   4  -9   89.27    7.36
  -4  -7  -9   83.98    5.02
  -7   4 -11  338.51   18.33
  -4  -7 -11  355.89   20.32
   4   7  11  344.53   14.72
  -7   4 -11  374.30   21.51
  -7   4 -11  329.28   14.57
  -7   4  11  308.14   14.54
  -4  -7 -11  346.98   15.03
  -7   4 -13   99.65    8.40
   4   7  13   94.44    5.39
  -7   4 -13  101.54   10.18
  -4  -7 -13   88.38    5.47
  -7   4  13   78.82    4.81
  -4  -7 -15    9.23    2.13
  -7   4 -15    8.14    2.97
   4   7  15    8.16    2.07
  -7   4 -15   10.81    3.99
  -4  -7 -17    6.05    1.92
   4   7  17    3.42    1.78
  -7   4 -17    2.64    2.47
   4   7  19   89.21    5.29
   4   7  19   84.99    5.45
  -4  -7 -19   76.76    5.05
  -4  -7 -21   19.88    2.41
   4   7  21   26.89    2.78
   4   7  21   25.24    2.81
   4   7  23   32.74    2.89
   4   7  23   32.18    2.96
  -4  -7 -23   26.36    2.43
   4   7  25    2.51    1.38
   4   7  25    1.30    1.40
   4   7  27    2.68    1.18
   4   7  27    1.38    1.25
   4   7  29    3.59    1.06
  -3  -7   0    0.75    2.59
  -7   3   0    1.86    2.10
  -3  -7   0   -0.80    1.94
  -3  -7  -2   25.03    2.21
  -3  -7  -2   17.50    4.61
  -7   3  -2   31.23    3.86
  -7   3  -2   17.77    3.78
  -3  -7   2   21.41    3.51
  -3  -7  -2   30.87    3.89
  -3  -7  -4   37.96    6.08
  -7   3  -4   40.94    4.49
  -3  -7   4   37.07    5.75
  -7   3  -4   47.42    6.16
  -3  -7  -4   40.36    2.89
  -3  -7  -4   34.35    4.46
  -7   3  -6  130.14    8.84
  -3  -7  -6  128.73   10.87
  -3  -7   6  122.29   10.41
   3   7   6  123.64    6.25
  -7   3  -6  142.15   11.10
  -3  -7  -6  128.76    6.46
  -7   3  -6  126.69    7.01
  -7   3   6  127.77    7.21
  -3  -7  -6  132.30    6.47
   3   7   8   18.19    1.96
  -3  -7  -8   16.51    4.20
  -3  -7   8   17.49    4.00
  -7   3  -8   33.53    5.70
  -7   3  -8   15.95    3.36
  -3  -7   8   14.83    1.84
  -7   3  -8   13.90    2.12
  -7   3   8   16.46    2.25
  -3  -7  -8   30.26    2.42
  -3  -7  10   34.99    5.19
   3   7  10   41.00    3.02
  -7   3 -10   44.97    6.70
  -3  -7  10   33.24    2.75
  -7   3 -10   35.71    4.77
  -7   3 -10   35.28    2.87
  -7   3  10   34.57    2.95
  -3  -7 -10   34.44    5.46
  -3  -7 -10   40.01    3.03
   3   7  12  113.93    6.19
  -7   3 -12  112.94    9.25
  -3  -7 -12  123.81    9.84
  -3  -7  12  118.67    9.56
  -7   3 -12  118.95   11.04
  -7   3  12  101.41    5.70
  -3  -7 -12  110.76    6.00
  -7   3 -14  111.01    9.36
   3   7  14   99.93    5.98
  -3  -7 -14  105.26    5.85
  -3  -7 -16   -0.52    1.40
  -7   3 -16    0.69    2.40
   3   7  16    4.06    1.80
  -7   3 -18  223.08   15.74
   3   7  18  248.15   11.57
  -3  -7 -18  238.99   11.10
  -3  -7 -20    9.09    1.84
  -7   3 -20    8.19    3.39
   3   7  20   11.52    4.29
   3   7  20   12.90    2.32
   3   7  20   12.44    2.39
   3   7  22   17.12    2.58
   3   7  22   21.19    2.59
   7  -3  22   17.99    2.21
   3   7  24    5.40    1.87
   3   7  24    3.90    1.71
   3   7  26   73.87    4.49
   3   7  26   75.40    4.44
   3   7  28    4.17    1.29
   3   7  28    2.95    1.28
   3   7  30   28.19    2.03
  -2  -7  -1  484.88   26.92
  -7   2  -1  491.66   24.00
  -7   2  -1  509.31   23.70
  -2  -7   1  530.87   24.21
  -2  -7  -1  536.32   24.27
  -2  -7  -3    8.07    3.75
  -2  -7   3    8.07    3.44
  -7   2  -3    4.18    1.84
  -7   2  -3    6.63    2.87
  -2  -7   3    6.43    2.52
  -2  -7  -3    5.37    2.46
  -7   2  -5   51.24    5.07
  -2  -7  -5   58.19    7.25
  -2  -7   5   59.45    6.83
  -7   2  -5   52.94    6.85
  -2  -7  -5   57.56    3.54
  -7   2  -7  608.47   28.79
  -2  -7  -7  674.30   32.29
  -2  -7   7  653.13   31.05
   2   7   7  650.76   25.41
  -2  -7  -7  612.09   25.48
  -7   2  -7  718.55   32.97
  -2  -7   7  600.27   25.22
  -2  -7  -9  613.80   29.32
  -2  -7   9  538.24   27.88
  -7   2  -9  642.52   30.97
  -7   2  -9  576.63   27.28
   2   7   9  552.73   23.24
  -7   2 -11  156.05   10.52
  -2  -7 -11  156.96   11.19
  -2  -7  11  106.25    9.31
  -7   2 -11  131.74    6.56
  -7   2  11  123.82    6.60
  -2  -7 -11  144.15    6.72
   2   7  11  134.66    6.88
  -2  -7  13   17.83    3.52
   2   7  13   20.36    2.41
  -2  -7 -13   13.72    3.32
  -7   2 -13   13.06    3.60
  -2  -7 -13   17.95    2.05
  -7   2 -15  407.84   22.73
   2   7  15  408.29   17.95
   2   7 -15  417.38   22.16
  -7   2 -17  451.29   25.16
   2   7  17  463.74   20.00
   2   7 -17  457.30   24.32
  -7   2 -19  394.24   23.04
   2   7  19  411.78   23.96
   2   7  19  404.77   17.46
   2   7  19  371.48   17.31
   2   7  21  195.28    9.54
  -7   2 -21  172.78   13.70
   2   7  21  182.45    9.37
   2   7  21  168.85   13.40
   7  -2  21  186.88    8.87
   2   7  23    1.66    1.68
   7  -2  23    0.61    1.34
   2   7  23    0.56    1.59
   2   7  25   12.12    2.10
   2   7  25   13.01    2.09
   7  -2  25   11.71    1.83
   2   7  27  183.17    8.72
   2   7  27  191.03    8.81
   2   7  29  114.12    5.68
   2   7  29  119.42    5.73
   2   7  31   37.18    2.26
  -1  -7   0   -0.73    2.96
  -1  -7  -2  195.50   14.21
  -1  -7  -4  171.13    7.81
  -1  -7  -4  178.25   13.30
  -1  -7   4  156.03   12.02
  -1  -7  -6  419.13   22.60
   1   7   6  387.39   16.20
  -1  -7   6  372.90   21.07
  -1  -7   8    4.02    2.59
   1   7   8    3.41    1.26
  -1  -7  -8    3.42    2.72
   1   7  10  711.04   29.69
  -1  -7  10  752.89   34.33
  -1  -7  12   45.98    5.47
  -7   1 -12   55.30    6.22
   1   7  12   55.66    3.77
  -1  -7 -12   48.12    6.03
  -7   1 -14  173.76   12.86
  -1  -7  14  204.89   12.09
   1   7  14  189.75    9.37
  -7   1 -16   22.20    4.67
   1   7  16   30.22    3.02
   1   7 -16   20.58    4.35
  -7   1 -18  861.97   41.25
   1   7  18  834.49   34.68
   1   7 -18  845.17   40.08
   1   7  18  866.97   42.03
  -7   1 -20    9.95    4.01
   1   7  20   13.32    4.41
   1   7 -20    9.18    3.74
   1   7  20    8.48    2.33
  -7   1 -22   73.82    8.68
   1   7  22   79.18    5.29
   7  -1  22   86.63    4.90
   1   7  24    7.24    2.06
   7  -1  24    5.48    1.53
   1   7  26  120.49    6.37
   7  -1  26  117.45    6.00
   7  -1  28    1.27    1.05
   1   7  28   -0.25    1.28
   1   7  30  217.18    9.43
   1   7  32    1.22    0.66
  -7   0  -1  153.73    9.66
   0  -7   1  162.70   10.15
   0  -7  -1  162.90   10.15
  -7   0  -3  340.73   16.98
   0  -7   3  338.63   17.19
   0  -7   3  316.34   19.59
   0  -7  -5 1179.30   45.71
   0  -7   5 1115.30   51.56
  -7   0  -5 1140.49   49.16
   0  -7  -7    2.43    1.18
   0  -7  -7    2.22    3.18
   0   7   7    3.56    1.14
   0  -7   7    3.54    2.48
  -7   0  -7    1.78    1.82
   0  -7  -9   96.16    5.33
  -7   0  -9  107.30    8.28
   0  -7   9  112.02    8.82
   0   7   9   98.01    5.33
  -7   0 -11   79.16    7.25
   0  -7 -11   75.06    7.50
   0  -7  11   74.88    6.84
   0   7  11   69.12    4.40
  -7   0 -13  634.78   31.52
   0  -7 -13  711.80   31.44
   0  -7  13  660.80   29.92
   0   7  13  619.48   26.47
   0   7  15   51.93    3.89
   0   7  15   63.70    8.34
   0   7  17  191.33    9.67
  -7   0 -17  185.89   14.17
   0   7 -17  185.49   13.79
   0   7  17  205.21   15.22
   0   7  19  362.93   22.10
  -7   0 -19  370.37   22.40
   0   7  19  373.02   16.55
   0   7 -19  352.01   21.41
   0   7  21  108.92    6.26
   0   7 -21   80.78    9.12
   0   7  21   94.86    5.94
   7   0  21   99.85    5.49
   0   7  21   91.28    9.41
   0   7  23   67.45    4.71
   0   7  23   65.72    4.62
   7   0  23   66.16    4.19
   0   7  25  145.05    7.79
   0   7  25  152.74    7.76
   7   0  25  159.62    7.49
   7   0  27    9.64    1.55
   0   7  27   11.03    1.86
   0   7  27   12.89    2.07
   0   7  29   28.02    2.32
   0   7  29   24.27    2.15
   0   7  31   49.62    2.73
   1  -7   0    0.78    2.15
  -7  -1  -2  610.36   29.22
   1  -7   2  673.58   29.69
   1  -7  -2  694.14   29.96
   1  -7  -4 1265.68   49.55
  -7  -1  -4 1270.73   53.05
   1  -7  -6  248.75   10.73
  -7  -1  -6  256.12   13.99
  -1   7   6  237.45   10.65
  -7  -1  -8  317.33   16.91
   1  -7   8  305.95   17.87
  -1   7   8  314.18   13.35
   1  -7  -8  306.66   13.33
   1  -7  10  350.87   19.86
  -7  -1 -10  383.11   20.20
  -1   7  10  371.91   16.18
   1  -7 -10  396.12   16.20
  -7  -1 -12  433.84   23.75
   1  -7  12  450.02   22.78
  -1   7  12  450.24   19.45
  -1   7  12  483.67   26.88
   1  -7 -14   36.48    5.05
  -7  -1 -14   25.72    4.53
  -1   7  14   24.81    5.95
  -7  -1 -16  403.79   22.78
  -1   7  16  387.61   23.08
  -1   7 -16  366.15   22.00
  -1   7 -18   30.56    6.05
  -7  -1 -18   24.43    5.31
  -1   7  18   34.87    6.03
  -7  -1 -20    7.89    3.81
   7   1  20   12.63    1.95
  -1   7 -20   16.86    4.60
  -1   7  20   14.22    2.47
  -1   7  20   16.68    4.68
  -7  -1 -22   76.06    8.89
  -1   7 -22   60.72    7.97
  -1   7  22   71.20    4.81
   7   1  22   69.50    4.32
  -1   7  24  152.91    7.81
   7   1  24  150.56    7.42
  -1   7  26   10.34    1.76
   7   1  26    6.88    1.49
   7   1  28    5.99    1.23
  -1   7  28    5.77    1.42
  -1   7  30    3.57    1.13
  -1   7  30    1.30    0.94
  -2   7  -1  546.29   27.07
   2  -7   1  552.99   22.34
  -7  -2  -1  593.51   25.88
   2  -7  -1  544.13   22.31
  -2   7   1  518.07   27.63
   2  -7   1  560.53   25.64
   2  -7  -1  568.09   25.76
   2  -7  -3   14.34    1.61
  -7  -2  -3   20.13    3.18
   2  -7   3   12.65    3.02
   2  -7  -3   11.99    3.00
  -2   7   3   12.50    4.10
  -2   7  -3   10.00    2.86
   2  -7  -5  140.62    6.62
  -2   7  -5  132.22    8.33
  -7  -2  -5  146.97    9.48
  -2   7   5  127.88   11.34
   2  -7  -7  378.41   16.31
  -7  -2  -7  426.68   20.30
  -2   7   7  389.03   16.35
  -2   7   7  440.85   23.72
  -7  -2  -9  148.03   10.66
  -2   7   9  163.24    7.88
  -7  -2  -9  161.40    7.92
   2  -7  -9  173.96    7.89
   2  -7  11  172.56   11.20
  -7  -2 -11  162.47   11.42
  -2   7  11  156.53    7.65
  -7  -2  11  150.26    7.43
  -7  -2 -11  143.41    7.30
  -7  -2 -13  130.93   10.83
  -2   7  13  144.67    7.37
  -2   7  13  144.07   12.25
   2  -7  13  128.12    9.46
  -2   7 -15   93.97    9.37
  -7  -2 -15   82.01    8.81
  -2   7  15   94.82    5.77
  -2   7  15  112.31   10.62
  -2   7  17   -0.84    3.04
  -7  -2 -17    0.84    2.42
  -2   7  17    4.25    1.82
  -2   7 -17    3.22    3.46
  -7  -2 -19   46.98    7.30
  -2   7  19   56.29    4.43
  -2   7 -19   59.07    7.97
  -2   7  19   54.48    4.24
  -2   7  19   61.72    7.85
  -7  -2 -21   42.73    6.92
  -2   7  21   44.22    3.86
  -2   7  21   44.97    6.82
  -2   7 -21   45.53    6.80
  -2   7  21   45.86    3.75
   7   2  21   49.11    3.43
  -2   7  23    7.48    1.92
  -2   7  23    5.03    1.97
   7   2  23    5.97    1.61
  -2   7  25   14.27    2.00
  -2   7  25   12.26    2.15
   7   2  25   13.46    1.84
  -2   7  27   31.07    2.71
  -2   7  27   31.38    2.57
   7   2  27   34.40    2.48
  -2   7  29   28.44    2.19
  -2   7  29   20.51    1.80
  -7  -2 -31    5.05    0.83
  -3   7   0    1.04    2.18
   3  -7   0    0.11    0.92
   3  -7   0    3.17    1.87
   3  -7  -2   89.66    4.71
   3  -7  -2   89.95    7.06
  -3   7  -2   75.95    6.72
  -7  -3  -2   85.32    6.78
   3  -7   2  100.02    4.87
   3  -7   2   94.73    7.15
  -3   7   2   89.67    8.27
   3  -7  -4  380.52   16.48
  -7  -3  -4  436.71   20.19
   3  -7  -4  442.85   20.38
  -3   7   4  400.50   22.23
  -3   7  -4  401.60   18.85
  -7  -3  -6  123.80    8.61
  -3   7   6   97.20    9.64
  -7  -3   6  104.66    6.22
  -7  -3  -6  114.23    6.22
   3  -7  -6  111.57    5.63
  -3   7   6  118.28    5.71
  -7  -3  -8   14.41    3.18
  -7  -3   8   10.92    1.91
  -7  -3  -8   15.44    2.00
   3  -7  -8   13.03    1.77
  -3   7   8   12.65    1.77
   3  -7 -10  290.10   12.28
  -7  -3 -10  284.06   16.39
  -7  -3  10  268.48   12.43
  -7  -3 -10  281.33   12.43
  -3   7  10  266.60   12.30
  -7  -3  12  127.14    6.55
  -3   7  12  125.83    6.69
  -7  -3 -12  118.46   10.01
  -3   7  12  127.18   11.54
  -3   7  14   16.19    4.95
  -7  -3 -14   11.83    3.80
  -3   7  14   13.19    2.18
  -7  -3 -16  111.49   10.89
  -3   7  16  113.72    6.58
  -3   7 -16  117.75   10.92
  -3   7  16  110.89   10.89
  -7  -3 -18  256.50   18.01
  -3   7  18  256.11   12.17
  -3   7  18  253.52   17.56
  -3   7 -18  267.62   18.08
  -3   7  18  256.85   12.02
  -7  -3 -20   39.77    6.73
  -3   7  20   54.16    4.05
  -3   7 -20   49.10    7.34
  -3   7  20   48.84    3.85
   7   3  20   50.03    3.52
  -3   7  20   53.76    7.35
  -3   7  22  105.14    6.17
  -3   7  22  114.61    6.03
   7   3  22  100.94    5.68
  -3   7  24   72.09    4.72
  -3   7  24   79.18    4.60
   7   3  24   80.83    4.49
  -3   7  26   17.28    2.09
   7   3  26   14.62    1.74
  -3   7  26   16.60    1.87
  -3   7  28   -0.11    1.07
  -7  -3 -30   48.41    2.66
   4  -7   1  320.26   13.18
   4  -7  -1  305.32   13.06
  -7  -4  -1  278.57   14.06
  -4   7   1  305.24   17.40
   4  -7   1  324.21   16.28
   4  -7  -1  315.89   16.15
  -7  -4  -1  315.94   13.27
  -4   7  -1  293.03   16.41
  -7  -4  -3  306.12   15.52
   4  -7  -3  282.77   12.11
  -7  -4  -3  270.90   13.11
  -7  -4   3  260.69   13.19
   4  -7  -3  311.16   15.56
  -4   7   3  264.03   16.71
  -4   7  -3  267.48   14.54
  -7  -4  -3  301.21   12.48
   4  -7  -5  809.23   32.32
  -7  -4   5  755.56   33.31
  -7  -4  -5  793.11   35.93
  -4   7   5  789.94   38.73
  -4   7  -5  852.21   32.31
  -4   7   5  818.44   32.35
   4  -7  -5  837.05   36.20
  -7  -4  -5  806.38   33.29
  -7  -4  -5  805.85   32.79
  -7  -4   7  209.80   10.47
  -7  -4  -7  206.00   10.30
  -4   7   7  215.22    9.78
  -4   7  -7  225.41    9.65
  -7  -4  -7  200.36   12.65
  -4   7   7  225.83   15.53
   4  -7  -7  224.63    9.76
  -7  -4  -9   56.04    3.96
  -7  -4  -9   48.96    5.72
   4  -7  -9   53.20    3.51
  -4   7   9   53.49    7.19
  -7  -4   9   52.71    3.91
  -4   7   9   56.02    3.65
  -4   7  11  172.19    8.43
  -7  -4 -11  169.63   12.08
  -4   7  13  514.43   21.85
  -7  -4 -13  487.16   26.80
  -4   7  13  570.23   29.44
  -7  -4 -15  143.44   12.37
  -4   7  15  161.18    8.27
  -4   7  15  165.75   13.65
  -7  -4 -17  498.23   28.47
  -4   7  17  506.07   21.90
  -4   7 -17  506.74   28.69
  -4   7  17  515.41   21.65
  -4   7  17  567.94   29.48
  -4   7 -19   63.05    8.52
  -7  -4 -19   68.64    8.86
  -4   7  19   75.02    4.86
  -4   7  19   73.19    4.55
   7   4  19   70.21    4.34
  -4   7  19   73.59    8.80
  -4   7  21   45.06    3.60
  -4   7  21   46.18    3.38
   7   4  21   49.15    3.40
  -4   7  23  254.29   11.10
  -4   7  23  237.31   10.62
   7   4  23  230.23   10.63
  -4   7  25  140.96    6.78
   7   4  25  130.93    6.41
  -7  -4 -27    0.81    1.14
   7   4  27    0.51    0.87
  -4   7  27    0.82    1.06
  -7  -4 -29    2.46    0.88
   5  -7   0   -0.68    1.12
  -5   7   0    0.12    0.94
  -7  -5   0    0.42    1.15
  -7  -5   0    1.41    1.89
  -5   7   0    0.52    1.86
  -7  -5   2  178.54    9.51
  -5   7   2  170.88    8.07
   5  -7  -2  174.02   10.73
  -7  -5  -2  169.74    9.40
  -7  -5   2  189.41    8.47
   5  -7  -2  182.00    8.18
  -5   7  -2  175.43    8.24
  -7  -5  -2  182.57    8.57
  -5   7   2  166.30   12.12
  -5   7  -2  170.95   10.83
   5  -7   2  190.93    8.32
  -7  -5   4  975.41   41.21
  -7  -5  -4  964.50   41.00
  -5   7   4  981.40   39.75
  -5   7   4  947.10   45.87
  -5   7  -4 1035.71   39.93
   5  -7  -4 1051.39   43.51
   5  -7  -4 1027.61   39.81
  -7  -5  -4 1039.87   40.37
   5  -7  -6   49.46    3.15
  -7  -5   6   43.24    3.93
  -7  -5  -6   54.65    4.12
  -5   7  -6   54.14    3.30
  -5   7   6   44.60    3.13
   5  -7  -6   39.80    4.96
  -7  -5  -6   39.27    4.75
  -5   7   6   42.83    6.67
  -7  -5  -6   45.66    3.58
   5  -7  -8  225.78   10.06
  -5   7   8  228.32   16.10
  -5   7   8  227.50   10.22
  -7  -5  -8  202.79   13.23
   5  -7  -8  227.61   13.41
  -5   7  10   30.83    2.83
  -7  -5 -10   34.33    4.87
  -5   7  10   39.13    6.76
  -7  -5 -12  399.77   23.18
  -7  -5 -12  444.77   20.06
  -5   7  12  443.54   18.78
  -5   7 -12  451.36   25.51
  -7  -5 -14  136.63   11.91
  -5   7  14  164.03    8.16
  -5   7 -14  158.96   13.51
  -5   7  14  169.61   14.03
  -5   7  16  312.78   13.78
  -5   7 -16  327.58   20.79
  -5   7  16  303.65   13.33
  -5   7  16  341.38   20.90
  -7  -5 -18   80.41    9.43
  -5   7  18   90.97    5.26
  -5   7  18   81.89    4.78
   7   5  18   88.40    4.97
  -5   7  18   79.03    9.28
  -7  -5 -20   49.50    4.36
  -5   7  20   46.37    3.48
   7   5  20   40.32    3.16
  -7  -5 -22    2.50    1.84
  -5   7  22    1.57    1.41
   7   5  22    4.94    1.35
  -5   7  24  179.48    8.16
  -7  -5 -24  191.14    8.75
   7   5  24  165.84    7.95
   7   5  26   18.85    1.71
  -7  -5 -26   20.57    2.00
  -7  -5 -28    1.16    0.83
   6  -7  -1   54.76    3.35
   6  -7   1   52.98    3.35
  -6   7   1   56.42    3.67
  -7  -6   1   52.10    3.66
  -6   7  -1   52.86    3.52
  -7  -6  -1   59.34    3.85
  -6   7   1   47.83    6.01
  -6   7  -3   16.19    1.92
   6  -7   3   11.34    1.67
  -7  -6  -3   11.72    1.97
  -6   7   3   10.80    3.65
  -6   7  -5  200.14    9.21
  -6   7   5  180.59   13.96
  -6   7   7    1.67    2.91
  -7  -6  -9    3.94    1.87
  -6   7   9    2.68    3.10
  -6   7 -11   12.02    1.97
  -6   7  11    8.55    1.79
  -7  -6 -11    8.38    2.48
  -6   7 -11    5.18    4.00
  -6   7  11    3.70    3.35
  -6   7  13   89.68    5.17
  -6   7 -13   90.13    9.94
  -6   7 -13   85.53    5.12
  -6   7  13   91.50    5.25
  -7  -6 -13   91.98    6.46
  -7  -6 -15    9.16    2.80
  -6   7  15   19.07    2.02
  -6   7 -15   11.93    5.26
  -6   7  15    7.44    3.51
  -6   7  17   54.94    3.67
  -7  -6 -17   60.12    5.05
  -6   7 -17   59.23    8.27
   7   6  17   51.98    3.66
  -6   7  17   68.30    8.61
   7   6  19   40.64    3.12
  -7  -6 -19   46.63    4.24
  -7  -6 -21   -0.20    1.79
   7   6  21    0.88    1.22
  -7  -6 -23    0.94    1.43
   7   6  23   -0.95    1.16
  -7  -6 -25   29.05    2.38
  -7  -6 -27   14.31    1.30
  -7  -7   0    0.70    1.43
  -7   7   0   -0.64    1.30
  -7   7   2  112.66    6.19
  -7   7  -2  115.43    6.15
  -7  -7  -2  109.06    6.27
  -7   7  -4  127.60    6.66
  -7   7   4  121.81    6.69
   7  -7   4  126.14    6.27
  -7  -7  -6   13.38    2.34
  -7   7   6   17.64    4.54
  -7   7  -8   25.72    5.67
  -7  -7  -8   34.58    3.47
  -7   7  -8   30.21    3.49
  -7   7   8   30.95    3.39
  -7   7   8   37.17    6.58
  -7   7 -10    0.21    1.60
  -7  -7 -10    2.57    2.07
  -7   7  10   -0.21    1.59
  -7   7 -10    1.79    3.44
  -7   7  10    3.80    3.17
  -7  -7 -12   86.18    6.02
  -7   7 -12   66.89    8.98
  -7   7 -12   83.41    5.06
  -7   7  12   80.95    5.07
  -7   7  12   94.57   10.61
  -7   7 -14  161.51   13.66
  -7   7  14  138.45    6.99
  -7  -7 -14  140.35    8.43
   7   7  16  100.79    5.56
  -7  -7 -16  108.20    6.91
   7   7  18   28.95    2.57
  -7  -7 -18   30.81    3.54
   7   7  20    9.68    1.58
  -7  -7 -20    7.63    2.06
  -7  -7 -22    1.79    1.37
   7   7  22    3.84    1.18
  -7  -7 -24   77.16    4.14
  -7  -7 -26    2.79    0.76
  -7   7  26    2.89    0.78
  -8   7  -1   83.68    5.10
  -8   7   1   79.87    5.01
  -8   7  -1   76.71    6.02
  -8   7  -3  324.79   14.63
  -8   7   3  334.47   14.76
  -8   7  -3  328.70   15.89
  -8   7   3  326.27   15.92
  -8   7   5   82.79    5.42
  -8   7  -5   90.14    9.59
  -7  -8  -5   94.77    5.84
  -8   7  -5   92.27    6.34
  -8   7   5   86.38    6.16
  -8   7  -7   48.52    7.18
  -8   7  -7   47.60    4.23
  -8   7   7   53.87    4.37
  -7  -8  -7   46.66    4.10
   8  -7   7   51.06    3.35
  -7  -8  -9   13.25    2.72
  -8   7  -9   11.92    2.35
  -8   7  -9   18.71    5.17
  -8   7   9   11.05    2.25
  -8   7 -11  158.30    8.17
  -8   7  11  162.23    8.18
  -7  -8 -11  165.45    9.15
  -8   7 -13  138.39    7.17
  -8   7  13  143.12    7.22
  -7  -8 -13  158.92    8.79
   7   8  15  167.58    8.21
  -7  -8 -15  186.76    9.71
   7   8  17   23.36    2.30
  -7  -8 -17   31.01    3.30
  -7  -8 -19    2.91    1.78
   7   8  19    3.15    1.20
  -8   7  21   18.16    1.98
  -7  -8 -21   20.22    2.20
  -8   7  23   93.53    4.57
  -7  -8 -23   88.76    4.51
  -8   6   0   46.88    4.55
  -8   6   0   45.51    3.51
  -8   6  -2   19.35    3.38
  -8   6  -2   22.98    2.46
  -6  -8  -2   24.01    2.70
  -6  -8  -4    8.47    2.06
  -8   6  -4    9.28    3.58
  -8   6  -4    7.21    1.67
  -6  -8  -4    7.83    2.80
  -8   6  -4    5.86    2.45
  -8   6   4    4.66    2.39
  -6  -8  -6    8.44    2.07
  -8   6  -6    8.26    3.74
  -8   6  -6    7.98    2.49
  -8   6   6    8.09    2.21
  -8   6   8   84.69    5.31
  -8   6  -8   71.07    8.86
  -8   6  -8   82.41    5.64
  -8   6   8   85.31    5.60
  -6  -8  -8   88.76    5.69
  -8   6 -10   68.28    8.72
  -8   6 -10   58.85    4.32
  -8   6  10   57.89    4.25
  -6  -8 -10   57.00    4.62
  -6  -8 -12    2.53    1.99
  -8   6 -12    3.65    3.73
  -8   6 -12    6.54    1.50
  -8   6  12    4.52    1.50
  -8   6 -14   67.07    8.78
  -8   6  14   67.03    4.07
  -6  -8 -14   68.79    5.15
  -6  -8 -16   24.97    3.20
   6   8  16   28.07    2.80
  -6  -8 -18    1.23    1.69
   6   8  18    2.82    1.50
   6   8  20   51.01    3.35
  -6  -8 -20   41.30    3.38
   6   8  22   45.08    2.86
  -6  -8 -22   33.98    2.73
  -6  -8 -24    6.44    1.11
   6   8  24    9.27    1.29
  -5  -8  -1   94.82   11.16
  -5  -8   1  112.05   11.84
   5   8   1  112.02    5.47
  -5  -8   1   97.54    5.61
  -5  -8  -1   96.96    5.65
  -8   5  -1  109.99    7.10
  -5  -8  -3  605.85   34.29
  -5  -8   3  590.90   33.63
  -8   5  -3  600.66   25.45
   5   8   3  615.55   25.09
  -5  -8  -3  569.92   28.80
  -5  -8  -3  639.67   25.81
  -8   5  -3  639.38   27.12
  -8   5   3  643.23   27.12
  -8   5   3  620.25   25.57
  -8   5   5  359.74   16.02
  -5  -8  -5  360.98   23.74
  -5  -8   5  345.81   23.06
   5   8   5  352.10   15.55
  -8   5  -5  391.08   22.30
  -5  -8  -5  305.29   18.81
  -8   5  -5  398.57   17.34
  -8   5   5  399.91   17.33
  -5  -8  -5  379.44   16.28
  -8   5  -7   85.01    7.48
  -5  -8  -7   99.49   10.77
   5   8   7   83.11    4.86
  -8   5   7   79.80    5.09
  -8   5  -7   87.32    9.52
  -5  -8  -7   73.94    7.49
  -8   5  -7   83.01    5.63
  -8   5   7   90.23    5.81
  -5  -8  -7   85.42    5.42
  -8   5  -9  282.72   16.76
   5   8   9  305.45   13.51
  -8   5  -9  317.61   20.32
  -5  -8  -9  260.42   17.31
  -8   5  -9  317.40   14.13
  -8   5   9  297.13   14.03
  -5  -8  -9  324.08   14.28
  -5  -8 -11  130.03    7.05
  -8   5 -11  104.99    8.81
   5   8  11  112.56    6.30
  -8   5 -11  131.93   12.08
  -8   5 -11  114.12    6.35
  -8   5  11  111.70    6.35
  -5  -8 -11   98.96    9.87
   5   8  13   25.22    2.76
  -8   5 -13   22.20    5.50
  -8   5 -13   22.95    2.36
  -8   5  13   21.79    2.34
  -5  -8 -13   32.59    3.29
  -8   5 -13   22.06    4.00
  -8   5 -15   28.28    4.50
   5   8  15   29.34    2.96
  -5  -8 -15   34.38    3.48
   5   8  17  144.72    7.54
   5   8  17  150.82    7.85
  -5  -8 -17  147.56    7.98
   5   8  19   27.89    2.66
   5   8  19   27.57    2.85
  -5  -8 -19   26.26    2.85
  -5  -8 -21   18.89    2.20
   5   8  21   23.90    2.33
   5   8  21   23.95    2.48
  -5  -8 -23    5.84    1.23
   5   8  23    6.91    1.39
   5   8  23    9.08    1.68
   5   8  25    5.80    1.09
   5   8  25    6.74    1.28
   5   8  27   31.13    2.02
  -4  -8   0   79.11    9.51
  -4  -8   0   89.08    5.03
  -8   4   0   82.70    4.89
  -4  -8   0   87.13    7.48
  -8   4   0   96.28    6.58
  -4  -8  -2  211.49   10.16
  -4  -8   2  221.12   10.13
  -4  -8  -2  219.86   16.92
  -8   4  -2  213.75   10.12
  -4  -8  -2  207.21   13.24
  -8   4   2  218.52   10.17
  -8   4  -2  246.14   11.92
  -4  -8  -2  231.77   10.37
  -8   4   4   61.09    4.15
  -4  -8   4   58.56    4.05
  -4  -8   4   63.75    8.43
  -4  -8  -4   66.88    8.84
   4   8   4   74.14    4.19
  -4  -8  -4   73.73    4.47
  -8   4  -4   59.27    7.41
  -4  -8  -4   65.69    6.73
  -8   4  -4   75.22    5.37
  -8   4   4   76.24    5.47
  -4  -8  -4   74.59    4.48
  -4  -8   6 1404.93   57.99
  -4  -8  -6 1596.99   67.79
  -4  -8   6 1387.65   65.68
   4   8   6 1478.43   58.04
  -8   4  -6 1580.57   66.04
  -8   4  -6 1469.13   62.35
  -4  -8  -6 1395.27   62.61
  -8   4  -6 1505.91   59.27
  -8   4   6 1511.88   59.38
  -8   4   6 1478.47   58.25
  -4  -8  -6 1541.28   58.48
  -4  -8   8   44.16    6.79
  -8   4  -8   41.26    5.27
   4   8   8   42.46    3.33
  -8   4   8   43.78    3.42
  -8   4  -8   49.18    7.21
  -8   4  -8   44.02    3.83
  -8   4   8   48.58    3.95
  -4  -8  -8   43.55    5.99
  -4  -8  -8   56.21    3.85
  -4  -8  -8   43.76    7.30
  -4  -8 -10   32.58    5.92
  -4  -8  10   29.10    5.57
   4   8  10   26.77    2.63
  -8   4 -10   20.37    4.06
  -8   4 -10   18.47    5.09
  -8   4  10   22.93    2.61
  -8   4 -10   18.52    2.40
  -4  -8 -10   24.42    2.80
   4   8  12  125.91    6.77
  -4  -8 -12  122.65   11.09
  -8   4 -12  132.46   12.29
  -8   4 -12  119.60    6.41
  -8   4  12  114.88    6.44
  -8   4 -12  144.66   10.44
  -4  -8 -12  128.58    6.97
   4   8  14  346.79   15.61
  -8   4 -14  343.04   19.82
  -4  -8 -14  357.40   15.76
  -4  -8 -16    1.16    1.69
  -8   4 -16    2.65    2.47
   4   8  16    4.42    1.92
  -8   4 -18   72.43    7.99
   4   8  18   93.73    5.51
   4   8  18   88.71    5.60
  -4  -8 -18   85.43    5.27
   4   8  20   37.83    3.24
   4   8  20   40.36    3.53
  -4  -8 -20   35.33    2.96
   4   8  22   26.74    2.59
   4   8  22   28.62    2.82
   4   8  24    5.35    1.48
   4   8  24    6.43    1.60
   4   8  26   20.35    1.86
   4   8  26   23.39    2.09
   4   8  28    0.69    0.85
  -3  -8  -1   66.65    3.97
  -3  -8  -1   61.48    8.15
  -3  -8   1   56.35    3.79
  -8   3  -1   62.89    3.83
  -8   3   1   54.89    3.68
  -3  -8   1   60.55    6.19
  -3  -8  -1   67.92    6.41
  -8   3  -1   64.79    5.19
  -3  -8  -3  211.01   16.82
  -3  -8   3  244.13   17.05
  -8   3  -3  235.30   10.68
  -3  -8  -3  227.82   10.75
  -3  -8  -3  250.19   14.36
  -8   3  -3  244.51   12.07
  -8   3   3  250.79   12.27
  -8   3   3  237.37   10.68
  -3  -8  -3  243.63   10.84
  -3  -8   3  232.69   10.68
  -8   3  -5  137.79    9.81
  -3  -8   5  142.29    6.93
  -3  -8  -5  153.05   12.96
  -3  -8   5  132.59   11.71
  -8   3  -5  142.77   11.52
  -3  -8  -5  134.59    7.05
  -8   3   5  131.31    6.87
  -3  -8  -5  130.27   10.02
  -8   3  -5  142.77    7.91
  -8   3   5  133.02    7.95
  -3  -8  -5  139.04    7.01
   3   8   5  144.51    6.92
  -8   3   7  505.49   21.39
  -3  -8  -7  511.75   28.67
  -3  -8   7  517.17   27.87
  -3  -8   7  495.54   21.31
   3   8   7  513.45   21.38
  -8   3  -7  614.01   29.51
  -8   3  -7  528.88   25.44
  -8   3  -7  531.20   22.15
  -8   3   7  497.50   22.16
  -3  -8  -7  523.28   21.48
  -3  -8  -9   80.41    8.80
  -3  -8   9   75.04    8.21
   3   8   9   72.94    4.36
  -8   3  -9   60.79    4.25
  -8   3   9   56.71    4.34
  -8   3  -9   74.04    6.99
  -3  -8  -9   72.48    4.35
  -3  -8   9   55.22    4.03
  -3  -8 -11   15.24    4.04
  -8   3 -11    7.36    2.99
  -3  -8  11   12.45    2.10
   3   8  11   12.87    2.18
  -8   3 -11   13.76    1.86
  -8   3  11   11.64    1.89
  -3  -8 -11   10.17    1.94
  -3  -8  11   10.63    3.83
  -3  -8 -13   37.88    3.10
   3   8  13   35.03    3.24
  -8   3 -13   38.28    5.62
  -8   3  13   33.15    2.75
  -3  -8  13   30.37    3.01
  -8   3 -15  492.66   24.84
   3   8  15  497.98   19.58
  -3  -8 -15  476.67   19.07
  -3  -8 -17    1.77    1.37
  -8   3 -17    0.73    2.62
   3   8  17    0.80    1.81
   3   8  19  128.82    6.85
   3   8  19  115.42    6.79
   3   8  21   17.13    2.42
   3   8  21   16.30    2.55
   3   8  23   45.16    3.48
   3   8  23   51.08    3.69
   3   8  25    3.97    1.54
   3   8  25    5.08    1.47
   3   8  27   67.84    3.77
   3   8  27   67.15    3.82
   3   8  29   31.29    2.00
   3   8  29   33.74    2.13
  -2  -8   0  362.37   22.95
  -2  -8   0  367.87   15.88
  -8   2   0  384.46   15.87
  -2  -8   0  387.45   19.74
  -8   2   0  370.98   17.49
  -8   2   2   13.16    1.64
  -2  -8   2   12.93    1.83
  -2  -8  -2    7.38    3.59
  -8   2  -2   13.23    1.67
  -8   2  -2    9.24    2.45
  -8   2   2   13.21    2.79
  -2  -8   2   20.08    3.60
  -2  -8  -2   16.83    3.37
  -2  -8  -2   13.70    1.84
  -2  -8  -4    2.70    1.43
  -2  -8  -4    0.92    2.93
  -2  -8   4    5.67    3.22
  -2  -8   4    4.24    1.34
  -8   2  -4    2.87    2.01
  -8   2  -4    4.85    1.95
  -8   2   4    1.51    1.78
  -8   2   4    3.64    1.14
  -2  -8  -4    4.64    2.85
  -8   2   6   26.79    2.33
  -2  -8  -6   28.26    2.57
  -2  -8   6   22.36    5.02
   2   8   6   27.98    2.47
  -8   2  -6   32.08    4.35
  -2  -8   6   23.62    2.34
  -8   2  -6   21.95    2.77
  -8   2   6   26.03    3.04
  -2  -8  -6   31.89    5.93
  -2  -8  -6   26.44    2.38
  -2  -8   8  679.91   29.25
  -2  -8  -8  813.98   37.70
  -2  -8   8  681.07   35.15
  -8   2   8  713.07   29.24
  -2  -8  -8  748.06   29.54
  -8   2  -8  692.48   29.60
  -8   2   8  674.31   29.76
  -8   2  -8  730.74   33.80
  -2  -8  -8  763.54   29.26
   2   8   8  769.70   29.43
   2   8  10   26.74    2.59
  -2  -8 -10   21.93    4.85
  -2  -8  10   32.00    5.24
  -8   2  10   20.14    2.27
  -8   2 -10   22.71    4.40
  -8   2 -10   26.02    2.50
  -8   2  10   23.60    2.50
  -2  -8 -10   24.42    2.32
  -2  -8  10   21.98    2.50
  -8   2 -12   59.23    6.62
  -2  -8 -12   62.57    7.28
  -2  -8  12   52.69    6.38
  -8   2 -12   46.46    3.37
  -8   2  12   49.78    3.54
   2   8  12   52.54    3.85
  -2  -8 -12   51.76    3.50
  -8   2 -14    4.93    2.98
   2   8  14   10.19    2.12
  -8   2 -16  346.77   21.16
   2   8  16  366.01   16.24
  -8   2 -18    5.45    3.11
   2   8  18    9.49    2.34
   2   8  18    9.54    4.96
  -8   2 -20  461.76   25.23
   2   8  20  443.06   19.45
   2   8  20  446.30   19.45
   2   8  22    4.74    1.85
   2   8  22    3.15    1.93
   2   8  24   33.62    3.07
   2   8  24   38.62    3.14
   2   8  26    2.19    1.46
   2   8  26    0.52    1.31
   2   8  28  148.77    6.79
   2   8  28  144.87    6.78
   2   8  30    0.99    0.77
  -1  -8  -1  162.84    7.62
  -1  -8  -1  146.08   13.31
  -1  -8   1  161.46    7.59
  -8   1  -1  151.73    8.73
  -1  -8  -3  123.94    6.19
  -1  -8  -3  130.59   12.14
  -1  -8   3  116.84   10.96
  -1  -8   3  121.69    6.09
  -8   1  -3  122.87    7.15
  -8   1   3  114.07    7.18
  -1  -8  -5  210.17    9.35
  -1  -8  -5  220.73   16.01
  -1  -8   5  198.92   14.60
   1   8   5  196.97    9.21
  -8   1  -5  206.55   10.06
  -8   1   5  186.71   10.08
  -1  -8   5  196.59    9.20
  -1  -8  -7  222.65   15.74
  -1  -8   7  208.53   14.37
   1   8   7  206.78    9.37
  -8   1  -7  200.96    9.75
  -8   1   7  182.28    9.81
  -1  -8   7  200.95    9.29
  -8   1   9  492.87   20.61
  -1  -8  -9  537.05   27.86
  -1  -8   9  569.01   27.03
   1   8   9  516.36   20.92
  -8   1  -9  487.97   20.93
  -8   1   9  483.30   21.13
  -8   1  -9  461.12   24.85
  -1  -8 -11   44.35    6.61
  -1  -8  11   41.91    5.76
   1   8  11   43.41    3.37
  -8   1 -11   35.80    5.26
  -8   1 -11   36.99    2.96
  -8   1  11   34.56    2.98
  -1  -8 -13   -0.67    2.49
  -1  -8  13    1.73    1.84
  -8   1  13    3.05    1.17
  -8   1 -13    2.07    2.30
   1   8  13    2.73    1.81
  -8   1 -15   15.76    4.04
   1   8  15   24.35    2.82
   1   8  17  403.42   18.21
  -8   1 -17  403.14   23.68
   1   8  17  424.07   25.48
   1   8 -17  444.37   23.97
  -8   1 -19  330.48   21.31
   1   8  19  363.34   16.18
   1   8  19  366.95   22.28
   1   8  21  221.96   10.77
   1   8  23   11.89    2.19
   1   8  25  100.78    5.61
   1   8  27   99.46    5.23
   1   8  29   50.98    3.02
  -8   0   0    4.05    2.20
   0  -8   0    4.83    2.55
   0  -8   2    4.11    1.18
   0  -8  -2    9.06    4.45
  -8   0  -2    3.23    2.14
  -8   0  -2    7.85    2.16
  -8   0   2    3.05    1.97
   0  -8   2    5.46    3.83
   0  -8   2    6.71    2.66
   0  -8  -2    8.36    2.85
   0  -8   4   67.08    3.81
  -8   0  -4   58.00    5.91
   0  -8  -4   64.44    8.73
   0  -8  -4   57.28    3.72
  -8   0  -4   57.76    4.36
  -8   0   4   54.37    4.55
   0  -8  -4   59.23    6.23
   0  -8   4   59.91    8.01
   0  -8  -6  100.14   10.72
   0  -8   6   83.75    9.05
   0   8   6   89.57    5.15
   0  -8  -6   98.92    5.32
  -8   0  -6  105.75    5.87
  -8   0   6  101.45    6.04
   0  -8   6   92.81    5.15
  -8   0  -6   94.04    7.85
   0  -8   8    5.54    3.07
   0  -8  -8    6.53    1.60
   0  -8  -8   11.21    4.40
  -8   0  -8    5.51    2.45
  -8   0  -8    8.82    1.76
  -8   0   8    6.79    1.83
   0   8   8    5.10    1.42
   0  -8 -10   59.75    4.13
  -8   0 -10   72.00    7.20
   0  -8 -10   67.24    7.97
   0  -8  10   65.65    7.25
   0   8  10   63.67    4.14
  -8   0 -10   65.22    4.12
  -8   0  10   59.41    4.11
   0  -8 -12    2.12    2.45
   0  -8  12    2.97    2.07
  -8   0  12    2.28    1.20
  -8   0 -12    3.28    1.21
  -8   0 -12    1.34    2.32
   0   8  12    2.77    1.51
  -8   0 -14    2.20    2.24
   0   8  14    4.75    1.81
  -8   0 -16  199.82   14.75
   0   8  16  197.63   10.07
   0   8  16  228.40   16.75
   0   8 -16  199.35   14.66
   0   8  18  121.57    7.12
   0   8 -18  130.75   11.50
  -8   0 -18  123.63   11.33
   0   8  18  125.45   11.86
   0   8  20   15.39    4.57
   0   8  20   10.68    2.31
   0   8 -20    7.83    3.79
   0   8  20   12.05    2.34
   0   8  22   20.19    2.70
   0   8  22   23.37    2.77
   0   8  24    0.50    1.51
   0   8  24    2.24    1.52
   0   8  26    1.66    1.49
   0   8  26    0.92    1.35
   0   8  28   41.67    2.83
   0   8  28   40.77    2.72
   0   8  30    0.96    0.85
   0   8  30   -0.13    0.70
   1  -8   1  574.65   23.63
   1  -8  -1  574.62   23.65
  -8  -1  -1  573.63   25.08
   1  -8   1  616.58   27.85
   1  -8  -1  609.27   27.91
  -8  -1  -3   95.35    7.63
  -8  -1  -3   93.94    6.02
   1  -8  -3  105.55    5.28
   1  -8   3  102.42    8.09
   1  -8  -3  116.58    8.58
   1  -8  -5   41.06    3.00
  -8  -1  -5   35.92    4.75
  -8  -1  -5   47.29    3.63
  -8  -1   5   37.09    3.53
  -1   8  -5   37.46    4.80
  -8  -1  -7  117.25    9.19
   1  -8   7  135.25   11.24
  -1   8   7  121.08    6.25
  -8  -1  -7  128.31    6.74
  -8  -1   7  121.13    6.85
   1  -8  -7  115.12    6.20
   1  -8  -9   80.23    4.57
  -8  -1  -9   69.04    6.98
   1  -8   9   73.90    7.92
  -1   8   9   68.69    4.44
  -8  -1   9   75.22    4.71
  -8  -1  -9   71.00    4.49
  -1   8   9   72.37    9.45
  -8  -1 -11  502.87   26.77
   1  -8  11  560.43   27.28
  -8  -1  11  518.38   22.10
  -8  -1 -11  521.97   21.97
  -8  -1 -13  105.59    9.74
   1  -8 -13  114.49   10.09
   1  -8  13  114.38    9.13
  -1   8  13  129.86   12.27
  -8  -1 -15   10.18    3.40
  -1   8  15   11.14    4.40
  -8  -1 -17   31.04    5.86
  -1   8 -17   35.94    6.18
  -1   8  17   17.94    4.92
  -8  -1 -19   22.44    5.19
  -1   8 -19   23.94    5.40
  -1   8  19   21.10    5.08
  -1   8  21    4.15    1.84
  -1   8  23   34.56    3.09
  -1   8  25    3.32    1.40
  -1   8  27   12.62    1.63
  -1   8  29   12.38    1.47
  -1   8  29   13.53    1.42
   2  -8   0 1628.39   62.37
  -8  -2   0 1469.24   63.67
  -2   8   0 1575.72   68.63
   2  -8  -2   55.34    3.46
  -8  -2  -2   58.55    5.71
  -8  -2   2   47.12    4.32
  -8  -2  -2   54.29    4.37
   2  -8   2   55.52    5.77
   2  -8  -2   65.86    6.28
   2  -8   2   51.49    3.42
  -2   8  -2   49.64    5.98
  -2   8   2   53.81    6.98
   2  -8  -4  143.46    6.83
  -2   8  -4  118.59    8.78
  -8  -2   4  128.24    7.74
  -8  -2  -4  132.57    7.57
  -8  -2  -4  159.80   10.29
   2  -8   4  136.09    6.79
   2  -8  -4  161.24   10.54
  -2   8   4  146.05   12.23
   2  -8  -6   63.16    3.83
  -2   8   6   60.29    3.80
  -8  -2   6   50.33    4.31
  -8  -2  -6   64.31    4.40
  -8  -2  -6   54.27    6.03
  -2   8   6   64.26    8.42
   2  -8  -8 1605.73   61.90
  -2   8   8 1607.19   61.92
  -8  -2   8 1505.69   62.42
  -8  -2  -8 1551.17   62.26
  -8  -2  -8 1527.53   66.68
   2  -8 -10   17.22    2.13
  -8  -2  10   11.64    2.05
  -8  -2 -10   14.37    2.10
   2  -8  10   14.60    4.08
  -8  -2 -10   15.67    3.76
  -2   8  10   17.24    2.20
  -2   8  10   17.33    5.15
  -8  -2 -12  496.21   26.62
   2  -8  12  496.87   25.77
  -8  -2  12  496.72   21.30
  -8  -2 -12  515.53   21.26
  -2   8  12  524.85   21.62
   2  -8 -14    2.00    2.64
  -8  -2 -14    3.07    2.45
  -2   8  14    1.34    1.81
  -2   8  14    2.75    3.53
  -8  -2 -16  200.62   14.99
  -2   8  16  191.63    9.83
  -2   8 -16  207.81   15.31
  -2   8  16  199.48   15.45
  -8  -2 -18    7.85    3.58
  -2   8  18    9.08    2.25
  -2   8 -18    7.69    3.60
  -2   8  18   17.39    4.82
  -8  -2 -20  733.87   38.30
  -2   8  20  795.46   31.67
  -2   8  20  772.97   31.44
  -2   8  22   25.81    2.85
  -2   8  22   24.33    2.59
  -2   8  24    1.87    1.57
  -2   8  24    2.80    1.42
  -2   8  26    2.01    1.21
  -2   8  26    1.66    1.35
  -2   8  28  130.11    6.14
  -2   8  28  130.94    5.91
  -8  -2 -30    0.98    0.67
   3  -8  -1  418.71   17.28
  -8  -3  -1  375.94   18.49
  -3   8  -1  430.19   17.05
   3  -8   1  407.00   20.90
   3  -8  -1  425.76   21.14
   3  -8   1  406.55   17.27
  -8  -3   1  421.90   17.11
  -3   8   1  391.61   22.07
  -3   8  -1  356.21   20.73
  -8  -3  -1  414.09   17.20
  -8  -3   3   11.04    2.45
  -8  -3  -3   10.95    2.35
  -8  -3  -3   14.21    1.81
  -8  -3   3   13.73    1.56
   3  -8  -3   18.95    2.01
  -8  -3  -3   11.92    2.88
  -3   8   3    9.97    3.67
   3  -8   3   14.54    1.88
   3  -8  -3   13.17    3.52
  -3   8  -3   18.03    3.15
   3  -8  -5   91.85    5.03
  -8  -3  -5   96.61    5.33
  -3   8   5   98.44    5.16
  -8  -3   5   78.69    5.82
  -8  -3  -5   89.34    5.82
  -8  -3  -5   90.31    7.78
   3  -8  -5  113.81    8.57
  -3   8   5  103.72    9.89
   3  -8  -7  507.09   20.68
  -3   8   7  518.40   20.75
  -8  -3   7  486.38   21.58
  -8  -3  -7  479.78   21.29
  -8  -3  -7  453.26   24.51
  -3   8   7  525.09   27.99
  -8  -3  -9  502.52   25.36
   3  -8  -9  506.34   20.58
  -8  -3   9  475.11   21.09
  -8  -3  -9  479.93   20.93
  -3   8   9  493.48   20.68
  -3   8   9  526.56   28.11
  -3   8  11   64.15    8.24
   3  -8  11   51.81    6.50
  -8  -3  11   51.47    3.80
  -8  -3 -11   48.12    3.64
  -3   8  11   50.36    3.76
  -8  -3 -11   43.96    5.99
  -8  -3  13   49.76    3.57
  -3   8  13   51.34    3.90
  -8  -3 -13   51.77    6.82
  -8  -3 -15  107.60   10.25
  -3   8  15   91.69    5.93
  -3   8 -15  108.20   10.84
  -3   8  15  127.78   11.58
  -8  -3 -17  106.45   10.64
  -3   8  17   96.19   10.31
  -3   8  17  105.38    6.28
  -3   8 -17  110.49   11.05
  -8  -3 -19  209.98   16.37
  -3   8  19  239.92   11.26
  -3   8 -19  222.09   16.65
  -3   8  19  232.15   10.99
  -3   8  19  252.63   17.11
  -3   8  21  124.62    6.81
  -3   8  21  123.47    6.57
  -3   8  23    0.16    1.46
  -3   8  23    2.29    1.42
  -3   8  25   -0.13    1.26
  -3   8  25    0.11    1.08
  -8  -3 -27   36.93    2.68
  -3   8  27   37.59    2.58
  -8  -3 -29   47.29    2.66
  -3   8  29   50.31    2.65
   4  -8   0   24.14    2.26
  -4   8   0   24.38    2.14
  -8  -4   0   22.16    2.14
  -8  -4   0   19.39    3.11
   4  -8   0   22.46    3.88
  -4   8   0   15.06    3.58
   4  -8   2  142.55    6.92
   4  -8  -2  138.70    6.85
  -8  -4   2  130.83    8.18
  -8  -4  -2  129.86    8.04
  -4   8  -2  147.12    6.78
   4  -8  -2  135.39    9.75
  -8  -4   2  142.43    6.81
  -4   8   2  121.17   10.35
  -8  -4  -2  142.35    7.01
  -4   8  -2  132.54    9.40
  -4   8   4  141.10   11.57
  -8  -4  -4  143.85    7.24
   4  -8  -4  138.56    6.93
  -4   8   4  141.86    6.97
  -8  -4   4  137.34    8.21
  -8  -4  -4  134.17    8.01
  -4   8  -4  142.29    6.81
   4  -8  -4  147.06   10.25
   4  -8   4  150.46    7.15
  -4   8   6  255.42   17.42
   4  -8  -6  268.10   11.60
  -8  -4  -6  255.57   15.34
  -4   8  -6  266.79   11.43
  -8  -4   6  245.85   12.68
  -8  -4  -6  270.24   12.63
  -4   8   6  250.51   11.55
   4  -8  -6  276.74   15.66
  -8  -4  -6  257.63   12.04
  -8  -4   8    4.64    1.89
  -8  -4  -8    0.81    1.66
   4  -8  -8    4.15    1.44
  -4   8   8    5.14    3.20
  -8  -4  -8    1.88    1.76
  -8  -4  -8    1.75    1.78
  -4   8   8    4.12    1.37
   4  -8  -8    2.85    2.63
   4  -8 -10    4.07    1.53
  -8  -4 -10    1.94    2.41
  -4   8  10    2.99    1.56
  -8  -4  10    0.60    1.62
  -8  -4 -10    2.84    1.74
  -4   8  10    0.90    2.86
  -8  -4 -12   13.79    3.65
  -4   8  12    7.74    1.99
  -4   8  12   10.12    4.07
  -8  -4 -14  155.93   13.59
  -4   8  14  215.77   10.02
  -4   8  16  116.00    6.39
  -8  -4 -16   81.79    9.61
  -4   8 -16   99.51   10.52
  -4   8  16   99.14   10.65
  -8  -4 -18   -0.88    2.94
  -4   8  18    3.17    1.89
  -4   8 -18    2.67    3.20
  -4   8  18    1.63    1.49
  -4   8  18    1.76    2.68
  -4   8  20  118.71    6.42
  -4   8  20  115.89    6.11
  -4   8  22   31.35    2.79
  -8  -4 -24    8.06    1.84
  -4   8  24    5.57    1.44
  -8  -4 -26   11.67    1.67
  -4   8  26    9.89    1.36
  -8  -4 -28   27.23    1.91
  -8  -5  -1  309.46   15.53
  -5   8   1  338.58   14.12
   5  -8   1  328.66   14.03
  -8  -5   1  326.25   14.11
   5  -8  -1  324.65   13.95
  -8  -5  -1  323.46   14.20
  -5   8   1  283.62   17.89
  -5   8  -1  329.47   14.02
  -5   8  -1  289.69   17.13
   5  -8   3  599.20   23.37
  -8  -5   3  531.82   24.86
  -8  -5  -3  564.67   24.85
  -5   8   3  555.90   23.10
   5  -8  -3  571.70   23.16
   5  -8  -3  553.94   26.93
  -5   8  -3  572.35   23.23
  -8  -5  -3  548.64   23.55
  -5   8   3  568.98   29.20
  -8  -5   5   65.41    5.17
  -8  -5  -5   60.17    4.81
   5  -8  -5   61.84    3.76
  -5   8   5   60.55    3.79
  -5   8  -5   54.01    3.65
   5  -8  -5   55.80    6.07
  -8  -5  -5   52.73    4.05
  -5   8   5   53.88    7.17
   5  -8   5   62.92    3.98
   5  -8  -7    0.28    1.25
  -8  -5  -7    0.83    1.73
  -8  -5  -7    1.13    2.04
  -5   8   7    0.15    1.35
   5  -8  -7   -1.07    2.30
  -5   8   7    6.77    3.55
   5  -8  -9  249.10   11.00
  -5   8   9  239.44   11.14
  -8  -5  -9  212.03   14.77
   5  -8  -9  234.49   14.71
  -5   8   9  254.60   17.68
  -8  -5  -9  252.20   12.07
  -5   8  11  288.45   12.51
  -8  -5 -11  230.49   16.26
   5  -8 -11  242.30   15.76
  -5   8  11  308.40   19.78
  -8  -5 -13   -0.75    3.16
  -5   8  13    4.50    1.81
  -5   8 -13    1.79    3.34
  -5   8  13    6.67    3.78
  -8  -5 -15  133.96   12.17
  -5   8  15  146.66    7.71
  -5   8 -15  156.91   13.44
  -5   8  15  150.77    7.41
  -8  -5 -15  149.81    9.10
  -8  -5 -17    1.21    2.27
  -5   8  17    6.88    1.68
  -5   8 -17    0.90    3.01
  -5   8  17    6.33    1.43
  -8  -5 -19    9.32    2.82
  -5   8  19   10.49    1.84
  -8  -5 -21    3.48    2.06
  -5   8  21    0.14    1.21
  -8  -5 -23   57.84    4.07
  -8  -5 -25    0.12    1.20
  -8  -5 -27    3.17    0.95
   6  -8   0 1940.28   76.34
  -8  -6   0 1953.29   76.78
  -6   8   0 1999.92   76.67
   6  -8  -2   41.96    2.98
  -6   8   2   39.49    3.20
  -6   8  -2   40.39    3.15
   6  -8   2   32.64    2.92
  -8  -6  -2   41.26    3.35
  -6   8   2   40.03    5.81
   6  -8   4  167.44    7.81
   6  -8  -4  154.07    7.48
  -6   8  -4  153.32    7.77
  -6   8   4  162.99    7.95
  -8  -6  -4  149.59    8.07
  -6   8   4  138.02   12.04
  -8  -6  -6    2.11    1.82
  -6   8  -6    0.15    1.27
   6  -8   6    0.31    1.54
  -6   8   6    0.83    2.64
  -6   8   8  305.17   13.45
  -6   8   8  313.09   20.25
  -6   8  10   18.64    2.14
  -6   8 -10   14.23    4.66
  -6   8  10   12.96    4.68
  -6   8  12  499.13   20.66
  -6   8 -12  512.80   28.47
  -8  -6 -12  467.11   22.04
  -6   8 -12  488.13   20.89
  -6   8  12  486.06   20.91
  -6   8  12  537.84   28.98
  -8  -6 -14    6.68    2.82
  -6   8  14    5.98    1.64
  -6   8 -14   10.11    4.25
  -6   8  14    7.67    1.47
  -6   8  14    8.36    3.91
  -8  -6 -16   11.46    3.03
  -6   8  16    8.69    1.65
  -8  -6 -18   -1.31    2.15
  -8  -6 -20   82.28    5.47
  -8  -6 -22    1.95    1.58
  -8  -6 -24   15.15    1.78
  -8  -6 -26    2.45    0.84
   7  -8   1  145.67    7.15
  -7   8  -1  146.66    7.61
  -7   8   1  147.77    7.69
  -8  -7  -1  154.82    7.89
  -8  -7  -3   11.32    2.19
   7  -8   3   10.21    1.77
  -7   8   3    8.17    2.00
  -7   8  -3    8.40    1.91
   7  -8   5  349.63   14.58
  -7   8  -5  319.74   14.74
  -7   8   5  348.09   15.06
  -8  -7  -5  321.76   15.26
  -7   8   7  188.28    9.18
  -7   8  -7  188.40   14.85
  -7   8  -7  169.09    9.71
  -7   8   7  167.21   13.99
   7  -8   7  188.45    8.83
  -7   8  -9  129.88   12.66
  -8  -7  -9  149.98    8.62
  -7   8  -9  151.56    8.27
  -7   8   9  154.49    8.28
  -7   8   9  137.94   12.80
  -7   8 -11   39.37    7.11
  -7   8 -11   55.16    3.93
  -7   8  11   43.42    3.63
  -8  -7 -11   46.50    4.57
  -7   8  11   40.32    7.22
  -7   8 -13  254.36   11.48
  -7   8  13  243.46   11.43
  -8  -7 -13  268.82   13.15
  -8  -7 -15   36.98    4.13
  -8  -7 -17   19.59    3.24
  -8  -7 -19   32.23    3.37
  -8  -7 -21  105.71    5.82
  -8  -7 -23    7.11    1.41
  -7   8  25   23.62    1.62
  -8  -7 -25   20.64    1.56
  -8   8   0  142.01    7.42
  -8   8   0  131.63    8.46
  -8   8  -2  236.47   11.05
  -8   8   2  232.27   11.07
  -8   8  -2  225.34   12.14
  -8   8   4   16.06    2.99
  -8   8  -4   16.43    3.09
  -8   8   4   17.97    2.55
   8  -8   6  307.15   13.28
  -8   8  -6  308.89   14.73
  -8   8   6  305.83   14.65
  -8   8   6  305.38   14.00
   8  -8   8   16.60    2.04
  -8  -8  -8   13.17    2.63
  -8   8  -8   16.60    4.57
  -8   8   8   17.20    2.55
  -8   8  -8   16.13    2.60
  -8   8   8   12.36    2.43
  -8  -8 -10   17.78    3.16
   8  -8  10   18.59    2.18
  -8   8 -10   25.91    2.87
  -8   8  10   23.94    2.73
  -8   8 -12   83.03    4.97
  -8   8  12   84.48    4.97
  -8  -8 -12   82.06    6.11
  -8  -8 -14  279.82   13.81
  -8  -8 -16    0.70    1.99
  -8   8  16   -0.33    1.47
  -8  -8 -18   11.32    2.23
  -8   8  18   11.74    1.89
  -8  -8 -20   12.88    1.92
  -8   8  20   14.47    1.78
  -8   8  22   90.70    4.49
   8  -8  22   86.81    4.40
  -8  -8 -22   91.79    4.54
  -8   8  24    1.24    0.58
  -9   8  -1    4.84    1.77
  -9   8  -1    5.49    2.55
  -9   8   1    1.89    1.74
  -9   8   3   81.49    5.22
  -9   8  -3   79.81    5.79
  -9   8   3   77.27    5.70
  -9   8   5   64.87    4.53
  -9   8  -5   56.95    4.82
  -9   8   5   62.96    4.89
  -9   8  -7   37.93    3.68
  -9   8   7   41.44    3.68
  -8  -9  -9    0.77    2.02
  -9   8  -9   -0.19    1.56
  -9   8   9    0.94    1.54
  -9   8 -11   25.05    2.53
  -9   8  11   24.53    2.48
  -9   8 -13   33.30    2.58
   9  -8  13   34.74    2.57
  -8  -9 -13   39.59    3.93
  -9   8  13   44.57    3.40
   9  -8  15   57.40    3.45
  -8  -9 -15   65.70    4.63
  -9   8  15   61.51    4.03
  -8  -9 -17    2.96    1.66
  -9   8  17    3.24    1.29
   9  -8  17    1.94    1.03
   9  -8  19    1.61    0.88
  -9   8  19    2.06    1.08
  -9   8  21   16.94    1.45
  -9   7   0   -0.58    2.51
  -9   7   0   -0.38    1.66
  -9   7  -2  101.57    5.94
  -9   7   2   97.68    5.98
  -9   7  -2  103.87    6.98
  -9   7  -4  206.30   10.82
  -9   7   4  193.77   10.59
  -9   7  -6    5.28    2.33
  -9   7   6    8.05    2.36
  -7  -9  -8    3.47    2.13
  -9   7   8    3.56    1.69
  -9   7  -8    2.91    1.89
  -9   7   8    1.52    1.72
  -9   7  10  144.53    7.75
  -9   7 -10  142.09    7.56
  -9   7  10  132.25    7.42
  -7  -9 -10  149.29    8.36
  -9   7  12  183.72    9.15
  -9   7 -12  183.19    8.76
  -9   7  12  176.13    8.67
  -7  -9 -12  180.48    9.80
  -7  -9 -14    6.99    2.27
  -9   7  14    6.60    1.83
  -9   7  16   82.05    4.74
  -7  -9 -16   64.89    4.81
  -9   7  18   50.02    3.38
  -7  -9 -18   48.13    3.56
  -7  -9 -20   25.27    2.24
  -9   7  20   27.33    2.19
   9  -7  22   19.89    1.56
  -9   6  -1   16.57    2.37
  -9   6  -1   18.21    3.27
  -9   6  -3   23.05    2.65
  -9   6  -3   16.46    3.19
  -9   6   3   15.34    3.09
  -9   6   5   -0.19    1.63
  -9   6  -5    0.27    2.19
  -9   6   5    2.63    2.12
  -6  -9  -7    3.91    2.00
  -9   6   7    4.34    1.82
  -9   6  -7    2.19    1.97
  -9   6   7    3.10    1.95
  -9   6   9  185.60    9.33
  -9   6  -9  182.24    9.41
  -9   6   9  182.59    9.40
  -6  -9  -9  183.46    9.70
  -6  -9 -11    6.29    2.30
  -9   6 -11    3.10    1.65
  -9   6  11    3.62    1.54
  -9   6  11    2.18    1.72
  -9   6  13   34.34    3.38
  -9   6 -13   41.93    3.09
  -9   6  13   39.33    2.98
  -6  -9 -13   41.29    3.91
  -6  -9 -15   11.59    2.43
  -9   6  15   13.09    2.15
   6   9  15   12.40    2.05
  -6  -9 -17    5.86    1.84
  -9   6  17    4.16    1.46
   6   9  17    4.85    1.64
  -6  -9 -19   16.54    2.10
  -9   6  19   14.90    1.90
   6   9  19   16.77    1.93
   6   9  21   65.70    3.66
  -6  -9 -21   68.48    3.70
  -9   6  21   61.55    3.59
   6   9  23    6.20    1.09
  -5  -9   0   -0.36    1.67
   5   9   0   -0.55    1.20
  -9   5   0   -1.52    2.29
  -5  -9   0   -1.22    3.33
  -9   5   0   -0.36    1.53
  -5  -9   2   79.43    4.91
  -5  -9  -2   72.64   10.48
   5   9   2   75.36    4.49
  -9   5   2   75.77    4.95
  -9   5  -2   82.29    6.23
  -5  -9  -4  573.82   33.82
  -5  -9   4  498.85   31.94
   5   9   4  545.53   23.02
  -5  -9  -4  492.63   27.16
  -9   5   4  579.77   23.65
  -9   5  -4  601.88   24.93
  -9   5   4  568.48   24.73
  -5  -9  -6   46.65    8.40
   5   9   6   38.47    3.14
  -9   5  -6   44.07    4.13
  -9   5   6   39.74    4.02
  -5  -9  -6   45.31    6.02
  -5  -9  -6   44.54    3.72
  -9   5   6   38.32    3.48
  -9   5   8  242.90   11.89
  -5  -9  -8  275.50   19.94
   5   9   8  239.11   11.51
  -5  -9  -8  236.22   15.98
  -9   5  -8  275.05   12.50
  -9   5   8  250.75   12.28
  -5  -9  -8  272.53   12.33
  -5  -9 -10    7.07    2.31
   5   9  10    5.01    1.74
  -9   5 -10    2.77    1.66
  -9   5  10    4.38    1.71
  -5  -9 -10   10.44    3.74
  -9   5  10    5.10    1.78
  -9   5  12   29.21    2.96
  -9   5 -12   27.65    4.67
   5   9  12   25.84    2.83
  -9   5 -12   30.11    2.80
  -9   5  12   31.21    2.89
  -5  -9 -12   24.39    5.37
  -5  -9 -12   38.24    3.51
   5   9  14   25.79    2.70
  -9   5  14   23.52    2.25
  -5  -9 -14   29.45    3.12
  -9   5  14   20.28    2.60
  -9   5  16   86.49    5.18
   5   9  16   88.16    5.13
   5   9  16   85.81    5.36
  -5  -9 -16   85.04    5.36
  -9   5  18    8.25    1.70
  -5  -9 -18    6.06    1.69
   5   9  18    9.08    1.76
   5   9  18    7.40    1.87
  -5  -9 -20    5.05    1.36
   5   9  20    2.70    1.30
  -9   5  20    3.11    1.18
   5   9  20    3.18    1.51
   5   9  22    6.09    1.21
   5   9  22    5.65    1.36
   5   9  24    4.14    1.21
   5   9  26    2.87    0.81
  -4  -9   1  241.51   11.15
  -4  -9  -1  233.20   11.08
  -4  -9  -1  201.46   17.65
  -9   4  -1  228.19   10.99
  -9   4   1  236.73   11.06
  -4  -9  -1  251.39   15.09
  -9   4  -1  248.01   12.64
  -4  -9   3  551.95   24.38
  -4  -9  -3  585.43   34.13
  -4  -9   3  599.00   33.50
   4   9   3  583.89   24.17
  -4  -9  -3  568.80   24.54
  -9   4   3  592.11   24.54
  -4  -9  -3  600.52   29.12
  -9   4  -3  663.51   26.31
  -9   4   3  610.20   26.06
  -4  -9   5 1098.58   44.15
  -4  -9  -5 1147.12   54.80
  -4  -9   5  996.73   52.63
   4   9   5 1099.01   43.91
  -4  -9  -5 1029.46   48.94
  -9   4  -5 1162.54   45.46
  -9   4   5 1125.68   45.43
  -9   4   5 1100.96   44.21
  -4  -9   7  493.80   21.08
  -4  -9  -7  508.43   29.84
  -4  -9   7  480.85   28.46
   4   9   7  494.75   20.92
  -9   4  -7  512.31   21.88
  -4  -9  -7  474.80   25.91
  -9   4   7  495.71   21.84
  -4  -9  -7  502.66   21.29
  -9   4   7  497.62   21.18
  -9   4   9   86.19    5.37
  -4  -9   9   85.79    5.32
  -4  -9  -9   75.28    9.56
  -4  -9   9   66.29    8.85
   4   9   9   81.06    5.14
  -9   4  -9   92.03    5.62
  -9   4   9   90.66    5.63
  -4  -9  -9   83.68    8.97
  -9   4  -9   85.93    8.26
  -4  -9  -9   93.48    5.55
  -9   4  11    1.90    1.46
  -4  -9 -11    3.55    3.20
  -9   4 -11    2.55    2.30
   4   9  11    3.32    1.83
  -9   4 -11    4.16    1.66
  -9   4  11    6.85    1.71
  -4  -9 -11    1.63    3.34
  -4  -9 -11    4.73    1.78
  -9   4  13  305.16   14.27
  -9   4 -13  307.59   18.56
  -9   4 -13  316.51   13.94
  -9   4  13  330.05   14.07
   4   9  13  332.80   14.47
  -4  -9 -13  265.47   19.68
  -4  -9 -13  318.43   14.37
  -9   4  15  127.29    6.97
   4   9  15  139.72    7.30
  -9   4 -15  119.99   10.33
  -4  -9 -15  130.16    7.01
  -9   4  17   91.39    5.29
   4   9  17   96.21    5.66
  -4  -9 -17   90.01    5.22
  -9   4  19   22.58    2.24
   4   9  19   26.74    2.66
   4   9  19   26.05    2.90
  -4  -9 -19   24.25    2.30
   4   9  21   14.48    1.98
   4   9  21   16.58    2.24
   4   9  23   22.42    2.12
   4   9  23   23.15    2.25
   4   9  25   36.41    2.37
   4   9  25   34.77    2.47
   4   9  27   13.36    1.25
  -3  -9   0    1.33    1.59
  -3  -9   0    1.12    3.59
  -9   3   0   -1.23    2.25
  -3  -9   0   -2.93    3.09
  -9   3   0   -0.16    1.45
  -3  -9   2   27.22    2.68
  -3  -9  -2   22.40    2.68
  -3  -9  -2   24.01    6.00
  -9   3   2   26.05    2.59
  -9   3  -2   23.32    3.50
  -3  -9  -2   21.26    4.28
  -3  -9   4  755.43   31.47
  -3  -9  -4  754.56   31.59
  -3  -9  -4  770.65   41.27
  -3  -9   4  728.15   39.78
   3   9   4  797.05   31.39
  -9   3   4  756.09   31.45
  -3  -9  -4  765.55   36.32
  -9   3  -4  844.38   33.05
  -9   3   4  775.38   32.91
  -3  -9   6    5.58    1.84
  -3  -9  -6    9.84    2.09
  -3  -9  -6   10.75    4.63
  -3  -9   6    3.77    3.40
  -9   3  -6    2.38    2.63
   3   9   6    4.91    1.66
  -9   3  -6    0.48    1.73
  -9   3   6    3.04    2.09
  -9   3   6    4.09    1.60
  -3  -9  -6    5.22    3.08
  -3  -9   8  437.48   19.86
  -9   3  -8  457.65   24.31
  -3  -9  -8  508.30   28.45
  -3  -9   8  448.33   26.55
   3   9   8  497.81   19.97
  -9   3   8  470.82   19.93
  -9   3  -8  471.85   20.36
  -9   3   8  442.72   20.35
  -3  -9  -8  457.06   25.08
  -3  -9  -8  480.55   19.90
  -3  -9 -10    3.47    1.53
  -3  -9  10    3.54    1.73
  -3  -9 -10    0.90    3.02
  -3  -9  10    1.64    2.38
  -9   3 -10    0.65    1.98
  -9   3  10    2.91    1.47
   3   9  10    2.91    1.71
  -9   3 -10    3.38    1.52
  -9   3  10    1.98    1.49
  -3  -9 -10   -0.78    3.68
  -9   3  12  192.56    9.62
  -3  -9 -12  226.64   15.55
  -3  -9  12  198.84   14.63
  -3  -9  12  183.71    9.78
   3   9  12  210.97    9.95
  -9   3 -12  214.23   14.14
  -9   3 -12  202.87    9.52
  -9   3  12  191.81    9.50
  -3  -9 -12  199.03    9.51
  -9   3  14   29.01    2.81
  -9   3 -14   31.01    5.36
   3   9  14   27.54    3.21
  -9   3  14   31.76    2.65
  -3  -9 -14   28.90    2.74
  -3  -9  14   21.29    2.92
  -3  -9  16  182.87   10.19
  -9   3  16  212.69   10.02
   3   9  16  231.45   10.67
  -9   3 -16  223.40   14.97
  -3  -9 -16  223.57    9.90
   3   9  18    4.04    1.93
  -9   3  18    4.08    1.26
   3   9  20    0.87    1.56
   3   9  20    1.83    1.75
   3   9  22   12.38    1.97
   3   9  22   13.36    2.07
   3   9  24   45.18    3.11
   3   9  24   46.63    3.23
   3   9  26    8.67    1.32
   3   9  26    5.27    1.26
   3   9  28    7.27    1.03
  -2  -9   1    9.95    1.85
  -2  -9  -1   13.07    2.00
  -2  -9  -1    7.91    4.23
  -9   2  -1   11.05    2.73
  -9   2   1    9.18    1.72
  -2  -9   1   12.85    3.62
  -2  -9  -1    9.89    3.24
  -9   2   3    3.58    1.32
  -2  -9   3    5.09    1.67
  -2  -9  -3    4.43    1.61
  -2  -9  -3    3.40    4.09
  -2  -9   3    1.02    3.42
  -9   2  -3    2.75    2.24
  -9   2   3    4.95    2.42
  -2  -9  -3    6.58    3.05
  -2  -9   5   53.26    3.72
  -2  -9  -5   56.88    9.07
  -2  -9   5   48.73    7.59
   2   9   5   52.05    3.59
  -9   2  -5   40.77    5.50
  -9   2   5   44.31    3.36
  -2  -9  -5   46.72    3.66
  -9   2  -5   53.10    4.42
  -9   2   5   48.53    4.45
  -2  -9  -5   53.41    6.45
  -2  -9  -7    0.89    1.62
  -2  -9  -7    1.03    3.30
  -2  -9   7    2.65    2.95
  -9   2  -7   -0.61    1.95
   2   9   7    0.98    1.39
  -9   2  -7    0.22    1.70
  -9   2   7    0.48    1.79
  -9   2   7    1.15    1.26
  -2  -9  -7    2.69    2.51
  -2  -9   7   -1.21    1.55
  -2  -9  -9   15.14    4.83
  -2  -9   9    7.33    3.34
  -9   2  -9    7.04    2.63
  -9   2  -9    5.07    1.66
   2   9   9   10.66    2.06
  -9   2   9    6.95    2.05
  -2  -9   9    8.03    1.98
  -9   2   9    8.19    1.74
  -2  -9  11    1.02    1.70
  -9   2  11    1.75    1.33
  -2  -9 -11    1.70    2.32
  -2  -9  11    1.50    2.28
  -2  -9 -11    5.05    1.47
  -9   2 -11    6.81    2.93
  -9   2 -11    1.74    1.39
  -9   2  11    2.04    1.52
   2   9  11    3.92    1.78
  -2  -9  13    7.60    2.20
  -2  -9  13    8.91    3.11
  -9   2  13    6.62    1.61
  -9   2 -13    7.25    3.36
  -9   2 -13    8.43    1.59
  -9   2  13    9.22    1.69
   2   9  13   10.89    2.29
  -2  -9  15    0.71    1.94
  -9   2 -15   -1.51    2.72
   2   9  15    1.86    1.88
  -2  -9  17   80.61    5.60
  -9   2 -17   72.10    8.33
   2   9  17   93.28    5.64
   2   9  17   71.62    9.74
  -2  -9  19   29.89    3.17
   2   9  19   35.76    3.40
   2   9  21   17.59    2.49
   2   9  21   21.05    2.56
   2   9  23    0.15    1.51
   2   9  23    0.30    1.46
   2   9  25   42.49    3.07
   2   9  25   46.81    3.14
   2   9  27   13.00    1.53
   2   9  27   15.11    1.58
   2   9  29   10.32    1.06
  -1  -9   0   -0.46    1.35
  -1  -9   0    1.14    3.80
  -9   1   0    0.61    2.03
  -1  -9   2    7.95    1.70
  -1  -9  -2    9.83    1.84
  -1  -9  -2    9.33    4.90
  -1  -9   2    4.29    4.14
  -9   1   2    6.30    1.39
  -9   1  -2    7.20    2.45
  -1  -9   4  623.06   25.39
  -1  -9  -4  684.04   36.18
  -1  -9   4  606.38   33.75
  -9   1   4  601.48   25.23
  -1  -9  -4  624.75   25.46
  -9   1  -4  641.72   26.76
  -9   1   4  577.32   26.73
  -9   1   6    1.39    1.19
  -1  -9   6    0.98    1.42
  -1  -9  -6    2.16    3.75
  -1  -9   6    0.90    3.37
  -9   1  -6    2.38    2.29
  -9   1  -6   -0.23    1.76
  -9   1   6    2.04    1.85
   1   9   6    2.51    1.50
  -1  -9   8  238.57   10.84
  -9   1  -8  219.06   14.49
  -1  -9  -8  228.21   17.36
  -1  -9   8  227.09   16.23
   1   9   8  239.72   10.76
  -9   1   8  214.39   10.43
  -9   1  -8  230.30   11.07
  -9   1   8  219.78   11.17
  -1  -9  10   14.53    3.91
  -1  -9 -10    2.68    2.99
  -9   1 -10   14.71    3.71
  -9   1 -10    7.11    1.69
  -9   1  10    9.32    1.95
  -1  -9  10    9.49    2.09
   1   9  10    6.65    1.97
  -1  -9 -12  155.20   12.61
  -1  -9  12  140.40   11.43
   1   9  12  148.73    7.85
  -9   1 -12  149.43    7.46
  -9   1  12  144.40    7.48
  -1  -9  12  143.88    7.94
  -9   1 -12  137.32   11.32
  -9   1 -14   -3.06    2.85
  -1  -9  14    3.54    2.00
   1   9  14    1.22    1.80
   1   9  14   -2.19    3.94
  -9   1 -16  217.76   15.75
   1   9  16  222.13   11.05
   1   9 -16  227.66   16.04
   1   9  16  244.41   18.16
  -9   1 -18   74.96    8.58
   1   9  18   86.03    5.55
  -1  -9  20    3.23    1.88
   1   9  20    1.35    1.84
  -1  -9  22    1.02    1.42
   1   9  22    1.54    1.69
   1   9  24   50.99    3.58
   1   9  26   54.45    3.40
   1   9  28    3.10    0.97
   0  -9   1   16.28    2.06
   0  -9  -1   17.14    5.56
  -9   0  -1   14.95    3.02
   0  -9   1   13.28    3.81
   0  -9  -1   11.02    3.58
   0  -9   3  622.27   25.87
   0  -9  -3  638.56   36.63
   0  -9   3  563.66   34.05
  -9   0  -3  678.11   27.61
  -9   0   3  611.10   27.55
   0  -9  -3  653.13   30.92
   0  -9   5  585.69   24.60
  -9   0  -5  588.59   29.07
   0  -9  -5  607.94   34.67
   0  -9   5  549.47   31.89
   0   9   5  620.60   24.69
   0  -9  -5  595.88   24.67
  -9   0  -5  613.16   25.75
  -9   0   5  572.50   25.92
   0  -9  -5  595.85   29.55
   0  -9   7  585.64   24.02
  -9   0  -7  581.17   28.67
   0  -9  -7  633.88   33.65
   0  -9   7  555.63   30.72
   0   9   7  564.91   23.90
   0  -9  -7  596.28   24.07
  -9   0  -7  588.14   24.62
  -9   0   7  540.53   24.72
   0  -9  -7  547.20   28.81
   0  -9  -9  238.04   11.05
   0  -9   9  242.93   16.36
   0   9   9  245.10   11.07
  -9   0  -9  241.30   11.18
  -9   0   9  224.37   11.26
  -9   0  -9  212.09   14.73
   0  -9   9  218.58   10.97
   0  -9 -11   11.01    4.03
   0  -9  11   16.49    4.23
  -9   0  11   14.76    2.12
  -9   0 -11   12.63    1.97
  -9   0 -11   13.37    3.81
   0   9  11   16.05    2.43
  -9   0 -13   75.70    8.50
   0  -9 -13   81.13    8.76
   0   9  13   93.89    5.56
  -9   0  13   81.21    4.90
  -9   0 -13   85.70    4.90
   0   9  13   97.33   11.25
  -9   0 -15  384.94   22.79
   0   9  15  386.78   17.31
   0   9  15  405.48   25.04
  -9   0 -17   36.15    6.16
   0   9  17   49.29    4.06
   0   9 -17   47.14    6.97
   0   9  17   38.89    7.00
   0   9  19    8.49    2.26
   0   9  21    5.53    1.99
   0   9  21    3.77    1.72
   0   9  23   42.75    3.40
   0   9  23   42.91    3.26
   0   9  25   28.47    2.50
   0   9  25   26.12    2.35
   0   9  27   13.42    1.59
   0   9  27   12.52    1.51
  -9   0 -29    5.48    0.96
   0   9  29    5.40    0.85
   0   9  29    7.55    1.03
   1  -9   0    1.81    1.38
  -9  -1   0    0.31    2.15
   1  -9   0    1.73    2.15
   1  -9  -2  402.14   16.61
   1  -9   2  340.58   24.62
  -9  -1  -2  371.92   17.96
  -1   9  -2  368.48   21.53
   1  -9   2  399.95   21.01
   1  -9  -2  375.20   20.82
  -9  -1  -4  869.57   34.56
   1  -9  -4  879.15   34.92
  -9  -1  -4  872.27   39.61
   1  -9  -4  928.93   47.22
   1  -9   4  852.79   44.36
  -9  -1  -4  918.58   36.34
  -9  -1   4  822.85   36.37
   1  -9  -4  868.72   40.00
  -1   9  -4  771.80   38.73
   1  -9  -6  122.38    6.33
   1  -9  -6  124.86   13.34
   1  -9   6  102.97   10.98
  -9  -1  -6  104.97    9.08
  -9  -1   6  108.63    7.03
  -9  -1  -6  114.60    6.87
   1  -9  -6  110.16    9.63
  -1   9   6  126.59   12.19
   1  -9  -8  425.88   17.68
   1  -9   8  395.45   17.62
   1  -9  -8  464.19   26.61
   1  -9   8  390.07   23.62
  -1   9   8  433.88   26.16
  -9  -1   8  385.00   18.09
  -9  -1  -8  417.34   18.00
  -9  -1  -8  403.61   22.19
   1  -9 -10  272.66   12.38
   1  -9  10  252.68   17.16
  -9  -1  10  259.72   12.44
  -9  -1 -10  265.19   12.30
  -9  -1 -10  257.56   16.55
  -1   9  10  293.11   20.25
   1  -9 -12   28.87    5.65
   1  -9  12   26.68    4.64
  -9  -1 -12   22.20    4.60
  -9  -1  12   22.54    2.52
  -9  -1 -12   26.60    2.56
  -9  -1 -14   50.82    7.17
  -1   9  14   64.48    8.68
  -9  -1 -16  192.17   14.55
  -1   9 -16  173.19   14.28
  -1   9  16  203.98   15.72
  -9  -1 -18  200.64   15.14
  -1   9 -18  204.20   15.44
  -1   9  20    6.94    1.94
  -1   9  22   68.78    4.44
  -1   9  24   28.35    2.45
  -1   9  26   43.53    2.80
   1  -9  26   42.81    2.79
  -9  -1 -28    0.08    0.87
  -1   9  28    1.02    0.91
  -1   9  28    0.80    0.78
   2  -9  -1  281.55   12.41
   2  -9   1  280.90   12.38
  -9  -2  -1  281.17   14.05
   2  -9   1  273.81   16.32
   2  -9  -1  292.47   16.67
  -2   9   1  269.17   17.50
  -2   9  -1  260.75   16.54
  -9  -2  -1  269.87   11.94
   2  -9  -3  225.24    9.99
   2  -9   3  220.23    9.97
  -9  -2   3  196.23   11.26
  -9  -2  -3  218.56   11.28
   2  -9  -3  220.45   13.95
  -2   9   3  192.24   15.11
  -2   9  -3  176.23   12.41
  -9  -2  -3  208.33    9.62
   2  -9   5  107.02    6.07
   2  -9  -5  114.28    6.09
  -9  -2  -5   96.99    8.78
  -9  -2  -5  113.78    6.00
  -2   9   5  116.92    6.13
  -9  -2   5  108.19    7.19
  -9  -2  -5  115.09    6.98
   2  -9  -5  107.44    9.33
  -2   9   5  111.11   11.17
   2  -9   7    7.59    1.87
   2  -9  -7    4.23    1.74
  -9  -2   7    5.62    2.13
  -9  -2  -7    5.87    2.24
   2  -9   7    5.47    3.73
  -9  -2  -7    8.18    3.04
  -2   9   7    7.72    1.81
   2  -9  -7    3.27    2.61
  -2   9   7    3.76    4.15
   2  -9  -9  522.05   22.04
   2  -9   9  500.76   28.20
  -2   9   9  533.04   29.96
  -2   9   9  546.16   22.18
  -9  -2   9  507.23   22.51
  -9  -2  -9  547.21   22.43
  -9  -2  -9  466.50   26.59
   2  -9 -11  282.87   18.78
   2  -9  11  267.07   17.06
  -9  -2  11  262.35   12.27
  -9  -2 -11  263.23   12.12
  -2   9  11  265.17   12.29
  -9  -2 -11  232.38   16.27
  -2   9  11  296.89   19.76
   2  -9 -13   47.56    6.95
  -9  -2  13   51.26    3.70
  -9  -2 -13   50.52    3.58
  -2   9  13   50.79    4.05
  -9  -2 -13   39.06    6.22
  -2   9  15   30.39    3.12
  -2   9 -15   27.80    5.81
  -2   9  15   32.30    6.54
  -9  -2 -17  249.81   17.94
  -2   9  17  275.34   12.91
  -2   9 -17  282.98   19.00
  -2   9  17  295.91   19.34
  -2   9  19   62.85    4.45
  -2   9  19   57.18    4.25
  -2   9  21   62.89    4.34
  -2   9  21   61.54    4.16
  -2   9  23    1.76    1.47
  -2   9  23   -0.13    1.25
  -2   9  25    2.23    1.28
  -2   9  25    1.93    1.06
  -9  -2 -27   43.71    2.76
  -2   9  27   37.19    2.50
   2  -9  27   40.18    2.52
  -9  -2 -29   20.17    1.42
  -9  -3   0    2.73    1.17
   3  -9   0   -0.16    1.47
  -9  -3   0   -1.56    2.44
  -3   9   0    2.20    1.04
   3  -9   0    1.17    2.02
  -3   9   0    1.87    2.25
   3  -9   2  149.44    7.33
   3  -9  -2  154.20    7.34
  -3   9  -2  118.37    9.51
  -9  -3  -2  146.97    8.71
   3  -9  -2  139.33   10.57
  -9  -3   2  134.28    6.72
  -3   9   2  141.27   11.60
  -9  -3  -2  141.00    6.99
   3  -9  -4   23.35    2.36
   3  -9   4   18.93    2.35
  -9  -3   4   17.20    3.02
  -9  -3  -4   15.00    2.88
  -9  -3  -4   17.24    2.16
  -3   9   4   17.07    2.15
   3  -9  -4   17.05    4.04
  -3   9   4   15.27    4.63
   3  -9  -6  231.88   10.54
  -9  -3  -6  224.31   14.54
  -3   9   6  226.89   10.52
  -9  -3   6  214.80   11.55
  -9  -3  -6  239.43   11.56
  -9  -3  -6  214.69   10.59
   3  -9  -6  216.68   14.48
  -3   9   6  237.06   16.76
   3  -9   6  230.19   10.65
   3  -9  -8   38.47    3.10
  -9  -3   8   30.65    3.52
  -9  -3  -8   33.25    3.44
  -3   9   8   39.94    3.16
  -9  -3  -8   28.45    4.93
   3  -9  -8   30.37    5.24
  -3   9   8   36.74    6.74
  -9  -3  -8   26.14    3.10
   3  -9  10  214.57   15.42
  -9  -3  10  219.44   10.87
  -9  -3 -10  226.44   10.77
  -9  -3 -10  197.62   14.50
   3  -9 -10  225.31   10.48
  -3   9  10  228.56   10.65
   3  -9 -10  229.65   15.22
  -3   9  10  211.76   16.53
  -9  -3 -12   20.17    2.50
  -3   9  12   25.59    2.72
  -9  -3 -12   16.79    4.30
  -3   9  12   28.69    6.16
  -9  -3  12   19.26    2.50
  -9  -3 -14   38.48    6.40
  -3   9  14   41.31    3.58
  -9  -3 -16  102.50   10.50
  -3   9  16  104.77    6.37
  -3   9 -16  112.05   11.13
  -3   9  16  124.26   11.59
  -3   9  18  207.88   10.28
  -3   9  18  213.01   10.12
  -3   9  20    6.89    1.87
  -3   9  20    6.92    1.78
  -3   9  22   47.66    3.30
  -3   9  22   35.50    2.84
  -3   9  24   96.48    5.18
  -9  -3 -24  106.13    5.70
  -3   9  26   34.26    2.40
  -9  -3 -26   38.82    2.68
   3  -9  28    1.37    0.75
  -9  -3 -28    1.83    0.75
   4  -9   1   40.53    3.19
   4  -9  -1   40.46    3.10
  -9  -4  -1   39.71    4.57
  -4   9   1   31.43    2.70
   4  -9  -1   38.94    5.43
  -9  -4   1   35.33    2.75
  -9  -4  -1   37.26    2.95
  -4   9  -1   37.99    2.75
  -4   9   1   35.25    5.34
  -4   9  -1   26.03    4.32
   4  -9   3   68.15    4.23
   4  -9  -3   59.92    4.06
  -9  -4   3   66.48    5.65
  -9  -4  -3   67.63    5.52
  -4   9   3   67.74    4.12
  -4   9  -3   63.30    3.80
   4  -9  -3   56.35    6.61
  -9  -4  -3   57.72    4.00
  -9  -4  -5   13.90    2.85
   4  -9  -5   14.32    2.08
  -9  -4   5   16.62    3.07
  -9  -4  -5   14.03    2.29
   4  -9   5   18.50    2.38
  -4   9   5   14.30    1.98
  -4   9  -5   15.27    1.80
   4  -9  -5   22.54    4.27
  -4   9   5   16.32    4.48
  -9  -4   7   22.87    3.31
   4  -9  -7   24.71    2.56
   4  -9   7   23.12    2.53
  -9  -4  -7   18.85    2.67
  -9  -4  -7   27.07    3.28
  -4   9   7   27.69    2.66
  -9  -4  -7   20.18    4.30
   4  -9  -7   28.84    4.95
  -4   9   7   28.09    5.74
  -9  -4  -9   58.42    7.34
   4  -9  -9   62.34    4.24
  -9  -4   9   72.49    5.10
  -9  -4  -9   81.48    5.12
  -4   9   9   64.51    4.39
   4  -9  -9   58.53    7.03
  -4   9   9   66.41    8.70
  -9  -4  -9   59.55    4.81
  -9  -4 -11   77.76    8.59
   4  -9  11  101.59    9.53
  -4   9  11  102.48    5.73
   4  -9 -11   81.24    8.49
  -4   9  11   88.05   10.29
  -9  -4 -11   85.08    6.23
  -9  -4 -13    2.41    2.49
  -9  -4 -13    1.60    2.66
  -4   9  13    4.77    1.90
   4  -9 -13    2.02    2.75
  -4   9  13    0.94    3.01
  -4   9  15   80.17    5.11
  -4   9 -15   72.11    9.02
  -9  -4 -15   81.10    9.18
  -4   9  17    1.82    1.69
  -4   9  17    3.65    1.56
  -9  -4 -19    0.53    2.25
  -4   9  19    2.79    1.65
  -4   9  19   -1.39    1.28
  -9  -4 -21   -1.49    1.75
  -4   9  21    1.12    1.39
  -4   9  23   15.31    1.85
  -9  -4 -23   22.26    2.46
  -9  -4 -25    2.16    1.26
   4  -9  27   14.83    1.45
  -9  -4 -27   16.51    1.42
  -5   9   0   -0.75    1.38
  -9  -5   0    0.16    1.35
   5  -9   0    1.73    1.58
  -5   9   0    3.24    1.31
  -9  -5   0    5.14    3.06
   5  -9   2 1060.45   42.34
   5  -9  -2 1067.33   42.25
  -5   9   2 1060.20   42.29
  -9  -5  -2 1057.13   44.42
  -5   9   2 1083.66   42.19
  -5   9  -2 1088.96   42.22
  -9  -5  -2 1007.49   42.36
  -5   9   2 1021.12   47.93
   5  -9   4   97.06    5.47
   5  -9  -4   95.66    5.31
  -9  -5   4  102.04    7.26
  -9  -5  -4  100.18    6.89
  -5   9   4   90.22    5.21
  -5   9  -4   90.38    5.12
   5  -9  -4   78.24    7.98
  -9  -5  -4   84.33    5.44
  -5   9   4   84.71    9.22
   5  -9   6   27.24    2.83
   5  -9  -6   23.68    2.46
  -9  -5  -6   25.39    2.91
  -5   9   6   21.54    2.44
  -5   9   6   27.08    5.48
   5  -9  -8   27.06    2.66
  -5   9   8   26.49    2.70
   5  -9  -8   17.98    4.03
  -9  -5  -8   29.40    3.34
  -5   9   8   18.03    5.01
   5  -9   8   25.43    2.78
  -9  -5 -10  546.21   30.95
  -5   9  10  655.98   26.04
   5  -9 -10  570.17   30.03
  -5   9  10  708.73   34.79
  -9  -5 -10  621.02   26.95
  -9  -5 -12   15.70    3.24
  -9  -5 -12   10.05    3.60
  -5   9  12   11.84    2.16
  -5   9 -12   13.64    4.66
  -5   9  12   17.13    4.96
  -5   9  14  122.50    6.65
  -5   9 -14  119.07   11.78
  -5   9  14  121.79    6.37
  -5   9  16   22.02    2.52
  -5   9  18   49.19    3.49
  -9  -5 -18   47.84    4.51
  -9  -5 -20    0.65    1.85
  -5   9  20    1.00    1.11
  -9  -5 -22   50.81    3.71
  -9  -5 -24   14.74    1.77
  -9  -5 -26    8.07    1.07
   6  -9   1  519.07   21.28
   6  -9  -1  512.26   21.20
  -6   9  -1  526.45   21.07
  -6   9   1  481.85   20.96
  -6   9  -1  514.95   21.39
  -6   9   1  518.53   21.45
  -9  -6  -1  489.75   21.47
   6  -9   3  482.30   19.69
   6  -9  -3  465.28   19.46
  -6   9   3  470.33   19.82
  -6   9   3  450.17   19.37
  -6   9  -3  482.51   19.74
  -9  -6  -3  456.21   19.95
  -6   9   3  406.37   24.37
   6  -9   5   23.39    2.64
   6  -9  -5   23.54    2.45
  -6   9  -5   22.73    2.49
  -6   9   5   26.24    2.48
  -6   9   5   24.96    2.68
  -9  -6  -5   27.60    3.00
  -6   9   5   29.88    5.54
   6  -9  -7  137.73    6.89
  -6   9   7  133.70    6.97
  -9  -6  -7  126.49    7.66
  -6   9   7  114.04   11.49
  -6   9   9  327.73   14.65
  -9  -6  -9  326.98   15.76
  -6   9   9  359.69   22.04
   6  -9   9  348.43   14.98
  -6   9  11  401.72   16.94
  -6   9 -11  362.61   23.56
  -6   9 -11  388.90   17.35
  -6   9  11  409.54   24.40
  -6   9  13   62.87    4.06
  -6   9 -13   60.53    4.01
  -6   9  13   61.52    4.07
  -9  -6 -15    7.21    2.53
  -9  -6 -17   34.93    3.82
  -9  -6 -19  111.15    6.61
  -9  -6 -21   83.28    5.03
   6  -9  23    9.09    1.49
  -9  -6 -23    8.89    1.57
  -9  -6 -25    1.30    0.75
   6  -9  25    1.54    0.87
  -6   9  25    1.22    0.72
   7  -9   0   -0.28    1.30
  -7   9   0    0.17    1.57
   7  -9   2  394.82   16.59
  -7   9  -2  388.48   16.91
  -7   9   2  399.65   17.05
  -9  -7  -2  371.10   17.10
   7  -9   4  121.65    6.32
  -7   9  -4  120.35    6.53
  -9  -7  -4  115.04    6.85
  -7   9   4  121.97    6.69
   7  -9   6   22.53    2.43
  -9  -7  -6   23.77    3.03
  -7   9   6   19.10    2.54
  -7   9   8   13.83    2.36
  -9  -7  -8   10.82    2.68
  -7   9   8   10.88    2.47
  -7   9  -8   13.42    2.59
   7  -9   8   13.82    2.01
  -7   9  10  291.29   13.24
  -7   9 -10  299.23   13.43
  -7   9  10  274.75   13.23
   7  -9  10  287.55   12.90
  -9  -7 -12   12.80    3.02
   7  -9  12   10.54    1.97
  -7   9 -12   13.73    2.05
  -7   9  12    9.00    1.82
  -9  -7 -14   65.70    5.40
   7  -9  14   64.75    4.20
  -9  -7 -16    7.70    2.65
  -9  -7 -18   70.47    4.99
   7  -9  18   73.41    4.29
   7  -9  20    1.74    1.25
  -9  -7 -20    1.98    1.59
   7  -9  22   33.43    2.30
  -7   9  22   31.88    2.25
  -9  -7 -22   29.69    2.35
  -9  -7 -24    5.25    0.84
   7  -9  24    5.98    0.94
  -7   9  24    5.21    0.78
  -8   9  -1   -0.28    2.20
  -8   9   1   -0.18    1.52
  -8   9  -1    0.89    1.54
  -8   9  -3    2.71    2.19
  -8   9   3    9.88    2.62
  -8   9   3    5.83    1.84
  -8   9  -5   23.32    3.25
  -8   9   5   23.39    3.13
   8  -9   5   17.94    2.08
  -8   9   5   24.28    2.77
   8  -9   7   55.30    3.62
  -8   9   7   56.48    4.16
  -8   9  -7   50.24    4.35
  -8   9   7   63.81    4.59
   8  -9   9    4.08    1.41
  -8   9   9    5.10    1.91
  -8   9  -9    4.73    1.78
  -8   9   9    7.19    1.87
  -9  -8 -11   12.13    2.85
   8  -9  11   13.85    1.88
  -8   9  11   15.34    2.36
  -8   9 -11   12.84    1.96
  -8   9  11   10.99    1.95
   8  -9  13    8.18    1.55
  -8   9  13    6.98    1.89
  -8   9 -13    5.76    1.31
  -9  -8 -15    8.17    2.42
   8  -9  15    6.44    1.47
  -9  -8 -17    0.37    1.67
   8  -9  17    0.55    1.08
   8  -9  19   -0.28    1.01
  -9  -8 -19   -0.81    1.33
  -8   9  19    2.06    1.17
  -9  -8 -21    3.90    1.10
  -8   9  21    4.27    1.04
   8  -9  21    4.91    0.95
  -9   9   0    1.05    1.63
  -9   9   0   -1.74    2.21
  -9   9   2  103.82    5.88
  -9   9  -2   94.75    6.41
  -9   9   4    2.31    1.72
  -9   9  -4    0.93    1.94
  -9   9   4    2.28    1.99
  -9   9   6    3.51    1.67
  -9   9  -6    3.37    1.75
  -9   9   6    1.65    1.75
  -9   9   8    5.13    1.77
  -9   9  -8    5.13    1.83
  -9   9   8    3.77    1.69
  -9   9  10  106.96    5.91
  -9   9 -10  102.05    5.67
  -9   9  10  107.06    5.72
  -9   9 -12    2.37    1.07
   9  -9  14    0.70    0.91
  -9   9  16    1.39    1.16
   9  -9  16    0.76    0.80
  -9   9  18   15.92    1.61
  -9   9  20    1.08    0.63
 -10   9  -1  139.95    7.75
 -10   9   3   56.20    3.88
 -10   9  -3   51.09    4.09
 -10   9   3   50.77    4.14
 -10   9   5    3.51    1.54
 -10   9  -5    4.41    1.72
 -10   9   5    3.42    1.69
 -10   9  -7    0.48    1.36
 -10   9   7    1.73    1.40
 -10   9   7    1.39    1.37
 -10   9  -9   64.46    3.88
 -10   9   9   60.11    3.78
 -10   9 -11  102.45    5.07
 -10   9  13   13.57    1.70
 -10   9  15    9.25    1.33
 -10   9  17   17.46    1.42
 -10   8   0    1.45    2.00
 -10   8   2   30.19    3.07
 -10   8  -2   27.39    3.45
 -10   8   4   23.27    2.81
 -10   8   4   31.07    3.27
 -10   8  -4   25.49    3.17
 -10   8  -6    2.25    1.74
 -10   8   6    5.57    1.88
 -10   8  -8    0.36    1.49
 -10   8   8    0.52    1.47
 -10   8  10   23.13    2.56
 -10   8  10   15.84    2.04
 -10   8 -10   22.75    2.27
 -10   8  12   14.72    2.00
 -10   8 -12   10.90    1.53
 -10   8  14    0.66    1.22
 -10   8  16    8.48    1.38
 -10   8  18    3.34    0.95
 -10   7  -1   37.62    4.00
 -10   7  -3   44.20    4.24
 -10   7   3   39.48    4.04
 -10   7   5    7.61    2.14
 -10   7  -5    7.70    2.33
 -10   7   5    4.44    2.15
 -10   7   7   70.18    4.82
 -10   7  -7   70.23    4.90
 -10   7   7   66.12    4.82
 -10   7   9   39.39    3.35
 -10   7  -9   34.42    3.19
 -10   7   9   30.56    3.00
 -10   7 -11   79.16    4.69
 -10   7  11   76.88    4.61
 -10   7  11   80.60    4.98
 -10   7 -13    2.67    1.15
 -10   7  13    0.32    1.41
 -10   7  15    3.65    1.44
 -10   7  17   32.70    2.49
 -10   7  19   63.18    3.39
 -10   6   0  532.53   23.79
 -10   6  -2    9.90    2.80
 -10   6   2   15.53    2.42
 -10   6   4   31.22    3.16
 -10   6  -4   27.90    3.59
 -10   6   4   26.74    3.48
 -10   6   6   50.41    4.07
 -10   6  -6   61.96    4.71
 -10   6   6   48.36    4.28
 -10   6   8  313.76   13.72
 -10   6  -8  290.79   13.77
 -10   6   8  281.44   13.62
 -10   6 -10   31.11    2.98
 -10   6  10   24.17    2.66
 -10   6  10   31.34    3.09
 -10   6 -12  174.65    8.15
 -10   6  12  159.77    8.00
 -10   6  12  163.39    8.42
 -10   6  14    6.22    1.67
   6  10  14    7.78    1.73
   6  10  16   39.91    2.94
 -10   6  16   38.64    2.95
 -10   6  18    3.26    1.17
   6  10  18    3.38    1.23
   6  10  20  152.64    6.77
 -10   5   1  168.83    8.34
   5  10  -1  153.98    7.57
   5  10   1  148.40    7.55
 -10   5  -1  161.09    9.30
  -5 -10   3   22.69    2.70
  -5 -10  -3   13.90    6.34
  -5 -10   3   14.44    5.58
   5  10   3   22.11    2.38
 -10   5   3   27.03    2.94
 -10   5  -3   22.28    3.49
 -10   5   3   25.18    3.53
  -5 -10  -5  107.39   13.23
   5  10   5   87.28    5.21
 -10   5   5   96.75    5.80
  -5 -10  -5   89.64    8.79
 -10   5  -5   91.98    6.44
 -10   5   5   91.95    6.33
   5  10   7  168.25    8.31
 -10   5   7  166.47    8.69
 -10   5  -7  184.83    9.38
 -10   5   7  166.81    9.06
   5  10   9    3.05    1.57
 -10   5   9    3.74    1.70
 -10   5  -9    3.13    1.74
 -10   5   9    3.92    1.79
  -5 -10  -9    3.05    2.55
   5  10  11  136.54    7.02
 -10   5 -11  126.69    6.99
 -10   5  11  136.50    7.09
 -10   5  11  130.61    7.17
   5  10  13   34.56    3.06
 -10   5 -13   36.55    2.94
 -10   5  13   39.85    2.97
 -10   5  13   38.93    3.21
   5  10  15   40.14    3.01
 -10   5  15   29.07    2.81
   5  10  17    1.70    1.27
 -10   5  17    1.34    1.13
   5  10  17    1.37    1.45
   5  10  19   53.42    3.32
   5  10  19   59.20    3.64
   5  10  21   11.77    1.34
   5  10  21   10.87    1.53
   5  10  23    2.48    0.89
  -4 -10   0   13.51    2.39
  -4 -10   0   18.65    6.04
 -10   4   0   13.56    2.29
 -10   4   0   16.66    3.32
  -4 -10   2  201.43   10.30
  -4 -10  -2  212.70   10.48
  -4 -10  -2  190.93   18.21
 -10   4   2  214.77   10.40
   4  10   2  210.93    9.97
 -10   4  -2  236.90   11.87
 -10   4   4    5.66    1.80
  -4 -10   4    0.60    1.80
  -4 -10  -4    3.92    4.54
  -4 -10   4   -4.79    4.00
   4  10   4    6.86    1.69
 -10   4  -4   -0.29    2.25
 -10   4   4    0.57    2.19
  -4 -10  -4   -3.45    3.12
  -4 -10   6  416.30   19.22
  -4 -10  -6  461.42   29.05
  -4 -10   6  424.95   27.34
   4  10   6  445.92   18.96
 -10   4   6  437.53   19.25
 -10   4  -6  484.76   20.21
 -10   4   6  467.67   20.11
  -4 -10  -6  396.63   23.79
  -4 -10   8    6.81    1.90
  -4 -10  -8    8.91    4.68
  -4 -10   8    6.20    3.86
 -10   4   8    2.55    1.54
   4  10   8    6.07    1.80
 -10   4  -8    5.93    2.09
 -10   4   8    4.14    1.92
  -4 -10  -8    0.78    3.11
  -4 -10 -10   -0.99    3.02
   4  10  10    0.74    1.55
 -10   4 -10    3.40    1.69
 -10   4  10   -1.01    1.54
 -10   4  10    0.19    1.45
  -4 -10 -10   -0.84    3.23
 -10   4 -12    2.88    1.52
 -10   4  12    4.30    1.58
   4  10  12    4.70    1.88
 -10   4  12    1.86    1.53
   4  10  14  107.11    6.19
 -10   4  14  106.09    5.92
   4  10  16    4.45    1.78
 -10   4  16    5.34    1.43
   4  10  18   46.27    3.42
   4  10  18   47.37    3.65
   4  10  20   11.55    1.76
   4  10  20   11.14    1.88
   4  10  22    7.34    1.34
   4  10  22    8.23    1.50
   4  10  24    1.31    0.75
   4  10  24   -0.90    0.93
  -3 -10   1   63.49    4.45
  -3 -10  -1   62.71    4.44
 -10   3   1   63.99    4.42
  -3 -10  -1   75.08   10.98
 -10   3  -1   62.19    5.49
  -3 -10   3  410.58   18.16
  -3 -10  -3  403.15   18.17
  -3 -10  -3  436.78   28.63
  -3 -10   3  385.25   26.63
 -10   3   3  420.21   18.16
   3  10   3  422.66   17.92
 -10   3  -3  457.72   19.75
 -10   3   3  405.61   19.48
  -3 -10  -3  393.84   22.69
  -3 -10   5  332.95   15.23
  -3 -10  -5  341.86   15.29
  -3 -10  -5  369.70   25.04
  -3 -10   5  313.44   22.58
   3  10   5  349.53   15.03
 -10   3   5  320.28   15.06
 -10   3  -5  357.78   16.26
 -10   3   5  339.27   16.23
  -3 -10  -5  313.20   19.64
  -3 -10   7   47.48    3.92
  -3 -10  -7   32.60    7.13
  -3 -10   7   47.95    7.81
   3  10   7   53.92    3.84
 -10   3   7   43.94    3.64
 -10   3  -7   38.40    3.98
 -10   3   7   47.29    4.25
  -3 -10  -7   47.16    6.86
  -3 -10   9  129.90    7.37
 -10   3  -9  129.24   10.84
  -3 -10  -9  134.65   13.27
  -3 -10   9  129.65   12.31
   3  10   9  128.87    7.06
 -10   3   9  125.40    6.99
 -10   3  -9  133.93    7.36
 -10   3   9  126.44    7.30
  -3 -10  -9  124.07   11.47
  -3 -10  11  171.60    8.90
 -10   3 -11  146.17   12.06
  -3 -10 -11  181.56   14.42
  -3 -10  11  138.99   12.91
   3  10  11  169.37    8.60
 -10   3 -11  173.40    8.48
 -10   3  11  172.12    8.52
 -10   3  11  150.44    8.24
  -3 -10 -11  155.79   13.53
  -3 -10  13    2.27    1.69
 -10   3 -13    0.71    2.56
 -10   3 -13    2.20    1.36
 -10   3  13    1.13    1.26
 -10   3  13   -1.06    1.27
   3  10  13    3.19    1.81
  -3 -10 -13    5.67    3.86
   3  10  15   51.30    3.85
 -10   3  15   34.49    2.95
   3  10  17  140.10    7.47
   3  10  19    9.57    1.91
   3  10  19   12.52    2.13
   3  10  21    8.12    1.65
   3  10  21   10.14    1.81
   3  10  23   34.39    2.55
   3  10  23   37.24    2.67
   3  10  25   12.19    1.32
   3  10  25   11.89    1.39
  -2 -10   0  216.34   10.49
  -2 -10   0  200.43   18.73
 -10   2   0  227.58   12.16
  -2 -10   0  218.79   14.76
  -2 -10   2   13.29    2.29
  -2 -10  -2   12.09    2.13
  -2 -10  -2    8.21    5.12
  -2 -10   2    3.80    5.48
 -10   2  -2   10.63    3.06
  -2 -10  -2   16.28    4.05
  -2 -10   4   21.27    2.72
  -2 -10  -4   19.91    2.70
  -2 -10  -4   22.58    6.81
  -2 -10   4   19.80    6.08
   2  10   4   20.25    2.49
 -10   2  -4   20.89    3.45
 -10   2   4   18.58    3.47
 -10   2   4   17.97    2.28
  -2 -10  -4   19.68    4.60
  -2 -10   6    4.94    1.94
  -2 -10  -6    7.60    2.11
  -2 -10  -6    8.63    4.60
  -2 -10   6    8.45    4.20
 -10   2  -6    6.26    2.35
 -10   2   6    4.44    2.19
   2  10   6    4.45    1.81
  -2 -10  -6    2.95    2.66
 -10   2   6    3.00    1.57
  -2 -10   8  339.95   15.39
 -10   2  -8  325.87   19.74
  -2 -10  -8  352.93   23.58
  -2 -10   8  334.87   21.86
   2  10   8  354.05   15.25
 -10   2   8  327.52   15.05
 -10   2  -8  350.57   15.67
 -10   2   8  331.11   15.73
  -2 -10  -8  312.59   20.24
  -2 -10  10    1.80    1.88
 -10   2  10    2.24    1.41
  -2 -10 -10    3.89    3.50
  -2 -10  10   -0.86    2.60
 -10   2 -10    2.89    2.51
 -10   2 -10    1.41    1.57
 -10   2  10    1.70    1.74
   2  10  10    1.37    1.75
  -2 -10 -10    2.56    3.68
  -2 -10  12   37.46    3.79
  -2 -10  12   40.71    6.27
 -10   2 -12   45.17    6.50
   2  10  12   36.44    3.49
 -10   2  12   35.98    3.11
 -10   2 -12   36.81    3.10
 -10   2  12   44.41    3.41
  -2 -10 -12   27.44    6.08
  -2 -10  14    1.22    2.11
 -10   2  14   -0.58    1.21
 -10   2 -14    0.75    2.15
   2  10  14    1.24    1.89
  -2 -10  16    2.11    1.99
   2  10  16    3.83    1.94
   2  10  18    5.43    1.86
   2  10  20  251.67   11.43
   2  10  20  242.04   11.43
   2  10  22   14.99    2.08
   2  10  22   18.32    2.17
   2  10  24    3.06    1.23
   2  10  24    1.85    1.20
   2  10  26    0.81    0.81
   2  10  26   -0.31    0.86
  -1 -10   1  217.94   10.68
  -1 -10  -1  225.08   10.77
  -1 -10  -1  208.85   19.25
 -10   1  -1  252.25   12.80
  -1 -10   3  124.42    7.06
  -1 -10  -3  133.42    7.15
  -1 -10  -3  128.53   14.65
  -1 -10   3  123.67   13.44
   1  10   3  129.96    7.04
 -10   1  -3  140.25    8.60
 -10   1   3  139.47    8.73
  -1 -10  -3  132.82   11.11
  -1 -10   5  337.91   15.18
  -1 -10  -5  320.11   15.09
  -1 -10  -5  379.25   25.48
  -1 -10   5  281.85   21.82
   1  10   5  372.02   15.23
 -10   1  -5  371.91   16.48
 -10   1   5  317.05   16.24
  -1 -10  -5  300.89   19.46
  -1 -10   7  403.16   18.11
 -10   1  -7  397.83   22.77
 -10   1   7  382.57   17.79
  -1 -10  -7  461.34   27.88
  -1 -10   7  438.05   26.15
   1  10   7  437.23   18.12
 -10   1  -7  451.54   18.95
 -10   1   7  392.43   18.80
  -1 -10  -7  450.15   24.06
  -1 -10   9    6.36    2.03
  -1 -10  -9    8.35    4.02
  -1 -10   9    5.35    2.98
 -10   1  -9    2.16    2.86
 -10   1  -9    1.06    1.69
 -10   1   9    0.46    1.74
   1  10   9    3.09    1.84
  -1 -10  -9   -0.81    3.23
  -1 -10 -11    0.91    2.78
  -1 -10  11    1.58    2.95
 -10   1  11    0.98    1.45
 -10   1 -11   -0.73    1.38
 -10   1 -11    0.75    2.49
  -1 -10  11   -0.69    1.89
   1  10  11    1.01    1.89
  -1 -10 -11   -2.60    4.34
  -1 -10  13  252.96   12.12
 -10   1 -13  235.69   16.28
   1  10  13  255.94   11.72
 -10   1  13  233.98   11.01
 -10   1 -13  229.04   10.91
   1  10  13  235.31   18.84
  -1 -10  15   70.77    5.53
 -10   1 -15   74.78    8.46
   1  10  15   78.91    5.23
  -1 -10  17    2.18    1.98
   1  10  17    1.41    1.87
  -1 -10  19   -1.46    1.87
   1  10  19   -0.18    1.67
   1  10  21   12.77    2.12
   1  10  23    3.64    1.43
   1  10  25   16.89    1.77
 -10   1 -27    3.91    0.87
   1  10  27    4.78    0.91
   1  10  27    4.16    0.87
 -10   0   0   19.88    3.75
   0 -10   0   12.84    3.62
   0 -10   2  536.09   23.43
   0 -10  -2  503.41   34.02
   0 -10   2  527.34   33.63
 -10   0  -2  619.98   25.72
   0 -10  -2  591.78   29.03
   0 -10   4    2.91    1.96
   0 -10  -4   -2.77    5.17
   0 -10   4   -2.37    3.95
 -10   0  -4    1.49    2.45
 -10   0   4    0.33    2.60
   0  10   4    3.88    1.83
   0 -10  -4   -1.41    3.59
   0 -10   6 1639.56   63.12
 -10   0  -6 1510.22   68.39
   0 -10  -6 1615.15   63.06
 -10   0  -6 1500.87   62.37
   0 -10  -6 1736.90   76.37
   0 -10   6 1615.44   72.88
   0  10   6 1646.78   63.06
 -10   0  -6 1679.61   64.11
 -10   0   6 1556.68   64.23
   0 -10  -6 1587.17   69.38
   0 -10   8    0.60    1.64
   0 -10  -8    1.53    1.88
   0 -10  -8    5.62    4.19
   0 -10   8    0.93    3.58
 -10   0   8    0.99    1.74
 -10   0  -8    1.57    1.81
 -10   0  -8   -0.71    2.27
   0  10   8    1.87    1.82
   0 -10  -8   -0.78    3.08
   0  10   8   -2.22    4.00
   0 -10  10    1.30    1.96
   0 -10 -10   -0.98    3.41
   0 -10  10   -0.83    2.41
 -10   0  10    0.63    1.61
 -10   0 -10    1.56    1.59
 -10   0 -10    3.71    2.86
   0  10  10    0.98    1.86
   0 -10 -10   -2.46    3.26
   0  10  10    5.65    4.87
   0 -10  12   26.58    3.24
   0 -10 -12   22.70    5.15
 -10   0 -12   27.64    5.27
 -10   0  12   24.19    2.66
 -10   0 -12   25.79    2.60
   0  10  12   25.48    3.04
   0 -10 -12   29.36    5.90
   0 -10  14  392.23   17.88
 -10   0 -14  345.14   22.06
 -10   0  14  370.89   16.61
   0  10  14  433.10   17.65
   0  10  14  433.80   25.83
   0 -10  16    3.29    2.21
   0  10  16    6.41    2.16
   0 -10  18   82.13    5.72
   0  10  18   90.43    5.49
   0 -10  20    4.84    1.98
   0  10  20    5.23    1.77
   0  10  20    2.55    1.68
   0 -10  22   40.08    3.21
   0  10  22   39.16    3.18
   0  10  22   43.67    3.19
   0  10  24    2.22    1.29
   0  10  24    1.43    1.15
   0  10  26   27.53    2.07
   0  10  26   29.66    2.05
   1 -10   1   29.77    3.01
   1 -10  -1   34.01    3.13
   1 -10  -1   27.15    8.03
 -10  -1  -1   30.51    4.21
   1 -10  -1   27.07    5.13
  -1  10   1   16.25    4.79
  -1  10  -1   32.84    5.72
   1 -10  -3  319.52   14.08
   1 -10  -3  263.00   23.19
   1 -10   3  312.29   23.22
 -10  -1   3  292.09   15.61
 -10  -1  -3  335.53   15.81
   1 -10  -3  317.69   18.92
  -1  10   3  293.93   20.50
   1 -10  -5  514.60   20.92
   1 -10  -5  535.59   32.74
   1 -10   5  517.09   30.32
 -10  -1   5  458.00   22.11
 -10  -1  -5  504.94   22.04
   1 -10  -5  489.27   26.15
  -1  10   5  523.24   29.29
 -10  -1  -5  467.43   20.28
   1 -10   7  279.41   13.29
 -10  -1  -7  284.57   12.96
 -10  -1  -7  258.39   17.30
   1 -10  -7  299.40   13.30
   1 -10  -7  296.04   21.88
   1 -10   7  324.35   21.03
 -10  -1   7  284.63   14.11
 -10  -1  -7  297.43   13.90
   1 -10  -7  295.27   18.36
  -1  10   7  307.77   21.12
   1 -10   9   50.21    4.00
 -10  -1  -9   51.39    6.80
   1 -10  -9   47.27    3.77
   1 -10  -9   39.08    7.27
   1 -10   9   41.14    6.78
 -10  -1   9   50.67    4.30
 -10  -1  -9   54.28    4.09
   1 -10  -9   27.34    5.72
  -1  10   9   52.58    8.54
   1 -10  11    1.56    2.00
 -10  -1  11    0.59    1.63
 -10  -1 -11    1.47    1.46
   1 -10 -11    0.91    3.04
   1 -10  11    1.53    2.56
 -10  -1 -11    1.53    2.44
   1 -10 -11   -0.81    3.76
  -1  10  11    1.03    3.28
   1 -10  13   26.90    3.26
 -10  -1  13   25.63    2.48
 -10  -1 -13   25.11    2.47
 -10  -1 -13   15.01    4.06
   1 -10 -13   18.44    4.86
 -10  -1 -15   62.77    7.87
   1 -10  15   65.91    5.03
   1 -10  17   56.32    4.67
  -1  10  19   54.23    3.98
   1 -10  19   54.62    4.44
   1 -10  21    2.76    1.77
  -1  10  21    2.99    1.56
   1 -10  23   19.32    2.15
  -1  10  23   14.75    1.85
 -10  -1 -25    0.67    1.12
  -1  10  25    0.87    0.94
  -1  10  27    0.60    0.73
   2 -10   0    3.92    1.74
 -10  -2   0    4.68    2.92
   2 -10   0    8.80    3.52
  -2  10   0    4.85    2.99
   2 -10   2    2.69    1.65
 -10  -2  -2   -0.26    1.24
   2 -10  -2    0.18    1.59
 -10  -2  -2    2.02    2.45
   2 -10  -2    7.81    5.83
   2 -10   2    4.27    4.94
   2 -10  -2    2.04    2.78
  -2  10   2    1.58    2.53
   2 -10  -4    4.30    1.80
 -10  -2  -4    2.50    1.30
 -10  -2   4    2.01    2.50
 -10  -2  -4    3.60    2.40
   2 -10  -4    1.48    4.94
   2 -10   4    2.50    3.99
  -2  10   4    3.68    1.60
   2 -10  -4    0.70    2.42
   2 -10   4    3.48    1.71
  -2  10   4    0.87    2.89
   2 -10  -6   14.89    2.33
 -10  -2   6   13.28    3.11
 -10  -2  -6   12.80    2.73
 -10  -2  -6   11.91    1.98
   2 -10  -6   12.01    5.91
   2 -10   6   13.00    5.03
  -2  10   6   12.33    2.12
   2 -10   6   16.35    2.38
   2 -10  -6   12.89    3.99
  -2  10   6   12.98    4.40
 -10  -2   8    4.59    2.14
 -10  -2  -8    5.70    2.19
   2 -10  -8    7.74    1.99
 -10  -2  -8    2.32    1.64
   2 -10  -8    9.25    5.34
   2 -10   8   10.25    4.31
 -10  -2  -8    2.18    2.43
  -2  10   8    6.71    1.96
   2 -10  -8    6.71    3.52
  -2  10   8    7.75    4.07
 -10  -2 -10  173.68    9.19
 -10  -2 -10  153.70   12.77
   2 -10 -10  175.19   15.01
   2 -10  10  164.45   13.56
 -10  -2  10  174.83    9.19
 -10  -2 -10  176.26    8.98
  -2  10  10  189.33    9.08
   2 -10 -10  160.25   13.16
  -2  10  10  182.91   15.20
 -10  -2  12    0.56    1.48
 -10  -2 -12    1.93    1.57
   2 -10 -12    1.69    2.70
 -10  -2 -12   -3.17    2.64
  -2  10  12   -0.40    1.75
   2 -10 -12   -1.57    3.12
  -2  10  12    0.98    3.14
   2 -10  14   10.08    2.34
 -10  -2 -14    4.89    3.35
  -2  10  14    8.95    2.28
   2 -10 -14   13.44    4.19
 -10  -2  14   12.48    1.84
  -2  10  16    7.15    2.19
   2 -10  18    4.91    2.17
  -2  10  18    4.61    1.88
   2 -10  20   23.06    2.82
  -2  10  20   26.31    2.70
  -2  10  20   24.31    2.47
 -10  -2 -22   58.47    4.07
  -2  10  22   53.38    3.59
  -2  10  22   50.76    3.38
   2 -10  22   58.35    3.91
   2 -10  24   10.16    1.61
  -2  10  24    9.09    1.52
  -2  10  24    7.82    1.28
   2 -10  26    7.67    1.07
  -2  10  26    6.83    1.09
   3 -10  -1   33.98    2.95
  -3  10   1   26.44    2.35
 -10  -3  -1   29.87    4.34
   3 -10   1   32.17    3.02
   3 -10  -1   24.23    4.88
 -10  -3   1   23.95    2.23
 -10  -3  -1   31.86    2.57
  -3  10   1   22.58    4.60
   3 -10   3   63.86    4.36
   3 -10  -3   67.09    4.40
  -3  10   3   68.41    4.37
 -10  -3   3   48.84    5.38
 -10  -3  -3   74.40    5.96
   3 -10  -3   68.42    7.56
 -10  -3  -3   56.56    3.92
  -3  10   3   60.00    7.66
   3 -10   5  111.38    6.33
   3 -10  -5  112.51    6.22
   3 -10   5  122.33   13.25
  -3  10   5  118.32    6.25
 -10  -3   5   98.72    7.45
 -10  -3  -5  118.00    7.44
   3 -10  -5  105.65    9.75
  -3  10   5  114.62   11.00
 -10  -3  -5   97.75    5.89
   3 -10   7   35.90    3.36
   3 -10  -7   40.86    3.47
   3 -10   7   48.90    7.93
 -10  -3   7   43.09    4.39
 -10  -3  -7   41.30    4.06
  -3  10   7   40.58    3.43
   3 -10  -7   39.69    6.21
  -3  10   7   38.19    6.72
 -10  -3  -7   37.73    3.39
 -10  -3   9    9.46    2.36
 -10  -3  -9    6.15    2.09
   3 -10  -9    7.35    1.91
 -10  -3  -9    2.64    1.80
   3 -10   9    4.38    3.05
 -10  -3  -9    5.27    2.72
   3 -10   9    7.36    2.18
  -3  10   9    3.39    1.70
   3 -10  -9    3.63    2.62
  -3  10   9    5.66    3.64
 -10  -3 -11   66.57    5.18
   3 -10 -11   73.96    9.18
 -10  -3  11   82.88    5.13
 -10  -3 -11   77.54    4.87
 -10  -3 -11   59.17    7.71
  -3  10  11   74.06    4.91
  -3  10  11   82.99    9.71
   3 -10  11   73.23    5.08
 -10  -3 -13  149.93    9.03
 -10  -3 -13  154.66   12.99
  -3  10  13  177.53    8.63
   3 -10 -13  137.51   12.03
   3 -10  13  171.59    8.85
 -10  -3 -15   29.22    3.74
  -3  10  15   31.75    3.19
 -10  -3 -17   49.95    4.55
  -3  10  17   50.93    3.85
 -10  -3 -19   -0.23    1.91
  -3  10  19   -0.16    1.53
  -3  10  19    0.57    1.35
  -3  10  21   79.15    4.53
  -3  10  21   73.80    4.21
   3 -10  21   81.11    4.89
   3 -10  23   53.46    3.44
  -3  10  23   46.41    3.05
   3 -10  25   53.79    3.04
  -3  10  25   50.50    2.84
 -10  -3 -25   50.42    3.05
 -10  -3 -27    4.38    0.75
   4 -10   0  369.77   15.74
 -10  -4   0  384.21   18.26
  -4  10   0  348.44   15.16
 -10  -4   0  339.11   15.17
   4 -10   2  265.17   12.40
   4 -10  -2  287.07   12.51
  -4  10   2  270.82   12.04
 -10  -4  -2  280.57   14.48
  -4  10   2  275.80   12.35
  -4  10  -2  266.96   11.88
 -10  -4  -2  257.07   12.08
  -4  10   2  254.56   16.74
 -10  -4   4   12.03    3.50
 -10  -4  -4   12.72    3.12
  -4  10   4   16.03    1.97
   4 -10   4   11.64    2.16
 -10  -4  -4    9.85    2.02
   4 -10  -4   12.17    2.14
  -4  10   4    7.00    1.91
   4 -10  -4    5.29    3.34
  -4  10   4   12.48    3.85
   4 -10   6  361.24   15.42
   4 -10  -6  340.42   15.13
 -10  -4   6  353.81   16.79
 -10  -4  -6  365.94   16.57
  -4  10   6  350.24   15.22
   4 -10  -6  295.83   19.14
  -4  10   6  310.18   20.80
 -10  -4  -6  325.43   15.24
   4 -10   8    5.10    1.88
 -10  -4  -8    6.73    2.08
   4 -10  -8    6.51    1.86
   4 -10   8    8.54    4.20
  -4  10   8    9.09    1.99
   4 -10  -8   10.90    3.49
  -4  10   8    8.08    3.68
 -10  -4   8   13.47    2.95
 -10  -4  -8   10.65    2.56
   4 -10  10    8.50    2.16
 -10  -4 -10    6.60    2.24
   4 -10  10    8.02    3.54
  -4  10  10    1.49    1.64
   4 -10 -10    2.72    2.79
  -4  10  10    3.68    3.77
  -4  10  12  127.97    6.76
 -10  -4 -12  113.76    7.32
   4 -10  12  113.14    6.79
  -4  10  14  427.88   18.15
 -10  -4 -14  385.39   19.01
   4 -10  14  430.02   18.43
 -10  -4 -16    2.99    2.44
  -4  10  16    0.69    1.61
  -4  10  18   25.93    2.63
   4 -10  18   30.51    3.02
  -4  10  20    2.27    1.33
  -4  10  22  132.56    6.23
 -10  -4 -24    1.02    1.19
 -10  -4 -26   62.35    3.08
   5 -10   1  111.94    6.11
   5 -10  -1  106.16    6.00
 -10  -5  -1  117.32    8.29
  -5  10  -1  106.00    5.85
  -5  10   1  111.32    5.91
  -5  10  -1  108.26    5.76
  -5  10   1   95.43    5.67
 -10  -5  -1  100.37    5.82
   5 -10   3   61.80    4.08
   5 -10  -3   55.74    3.88
  -5  10   3   50.71    3.72
 -10  -5   3   54.70    5.82
 -10  -5  -3   58.52    5.78
  -5  10  -3   55.34    3.63
  -5  10   3   52.52    3.80
 -10  -5  -3   45.01    3.73
   5 -10   5  131.57    7.06
   5 -10  -5  129.52    6.85
  -5  10   5  133.56    6.89
  -5  10   5  126.05    6.81
 -10  -5  -5  126.17    7.09
  -5  10   5  121.53   11.21
   5 -10   7  300.80   13.25
   5 -10  -7  279.29   12.81
  -5  10   7  302.03   13.07
 -10  -5  -7  266.26   13.33
  -5  10   7  280.06   18.96
   5 -10   9  102.33    5.88
  -5  10   9   94.37    5.57
 -10  -5  -9   88.10    6.11
   5 -10  11   48.47    3.80
  -5  10  11   45.22    3.51
  -5  10  13  166.81    7.97
  -5  10 -13  141.40    7.59
 -10  -5 -13  143.34    8.83
   5 -10  13  173.16    8.31
 -10  -5 -15   19.18    3.06
  -5  10  15   21.35    2.33
   5 -10  15   24.70    2.77
   5 -10  17    4.31    1.81
  -5  10  17    3.36    1.35
   5 -10  19   41.67    3.29
   5 -10  21   74.56    4.31
 -10  -5 -21   73.80    4.55
   5 -10  23    1.29    1.05
 -10  -5 -23    2.08    1.15
 -10  -5 -25    0.91    0.67
  -5  10  25    0.23    0.54
   6 -10   0  687.15   27.53
  -6  10   0  653.69   27.23
  -6  10   0  673.57   27.52
 -10  -6  -2   15.41    2.32
   6 -10   2   12.65    2.19
   6 -10  -2   19.44    2.36
  -6  10   2   19.19    2.08
  -6  10  -2   16.53    1.97
  -6  10   2   16.23    2.27
  -6  10  -2   17.70    2.16
   6 -10   4   32.59    2.99
   6 -10  -4   30.31    2.77
  -6  10  -4   30.29    2.62
  -6  10   4   27.20    2.64
 -10  -6  -4   31.86    3.06
  -6  10   4   33.55    2.99
  -6  10   6   18.13    2.37
 -10  -6  -6   14.40    2.43
   6 -10   6   11.73    2.13
   6 -10  -6   17.77    2.16
  -6  10   6   15.97    2.05
   6 -10   8  161.77    8.08
  -6  10   8  152.02    7.72
  -6  10   8  162.09    8.08
 -10  -6  -8  152.24    8.60
   6 -10  10    1.39    1.59
 -10  -6 -10    0.51    2.01
  -6  10 -10    0.20    1.59
   6 -10  12  181.16    8.58
  -6  10 -12  159.32    8.23
  -6  10  12  174.89    8.42
 -10  -6 -12  166.73    9.48
   6 -10  14    5.93    1.71
   6 -10  16   19.98    2.31
   6 -10  18    0.69    1.31
 -10  -6 -18    0.59    1.78
   6 -10  20   29.74    2.43
 -10  -6 -20   30.78    2.75
 -10  -6 -22   -0.50    1.04
   6 -10  22    0.64    0.98
  -6  10  22   -0.33    0.82
 -10  -6 -24   -0.34    0.61
   7 -10   1   63.64    4.09
   7 -10  -1   61.43    4.00
  -7  10  -1   69.31    4.38
  -7  10   1   71.59    4.47
   7 -10   3   34.89    2.90
  -7  10   3   34.99    3.07
   7 -10   5   39.35    3.16
  -7  10   5   44.02    3.42
 -10  -7  -5   44.16    3.76
  -7  10  -5   46.02    4.23
 -10  -7  -7    6.14    2.28
  -7  10  -7    5.04    1.96
  -7  10   7    5.22    2.18
   7 -10   7    3.37    1.56
  -7  10   7    5.82    1.76
  -7  10  -9   11.01    2.20
  -7  10   9   11.34    2.26
 -10  -7  -9    9.25    2.48
   7 -10   9    8.96    1.75
  -7  10   9   10.65    2.00
   7 -10  11   52.10    3.58
  -7  10  11   53.81    3.83
  -7  10 -11   46.57    3.51
  -7  10  11   51.92    3.64
 -10  -7 -11   48.13    4.50
   7 -10  13    7.35    1.64
  -7  10 -13    8.94    1.45
   7 -10  15   29.06    2.54
  -7  10  15   34.26    2.77
   7 -10  17   28.47    2.36
  -7  10  17   29.90    2.44
 -10  -7 -17   27.86    2.99
 -10  -7 -19    1.64    1.38
   7 -10  19    3.14    1.15
  -7  10  19    1.52    1.02
 -10  -7 -21    1.08    1.05
   7 -10  21    1.66    0.90
  -8  10   0   33.63    2.97
  -8  10   0   34.88    3.78
  -8  10  -2   23.72    3.43
  -8  10   2   26.22    2.66
  -8  10  -4    0.23    2.04
  -8  10   4    2.31    1.84
   8 -10   4    0.12    1.11
  -8  10   4    0.50    1.40
   8 -10   6   21.14    2.12
  -8  10   6   25.57    2.59
  -8  10  -6   26.73    3.03
  -8  10   6   21.60    2.79
   8 -10   8    4.55    1.33
  -8  10   8    4.32    1.56
  -8  10  -8    3.67    1.70
  -8  10   8    1.82    1.63
   8 -10  10    9.21    1.55
  -8  10 -10    8.22    1.66
  -8  10  10    7.65    1.77
  -8  10  10    7.74    1.72
   8 -10  12   23.66    2.17
  -8  10 -12   24.03    2.12
  -8  10  12   27.50    2.52
   8 -10  14   39.08    2.76
 -10  -8 -14   48.22    4.01
  -8  10  14   47.07    3.18
  -8  10  16    8.33    1.46
 -10  -8 -16   10.81    2.04
   8 -10  16    9.14    1.37
 -10  -8 -18    2.28    1.21
   8 -10  18    3.65    0.95
  -9  10  -1  181.28    9.37
  -9  10   3   10.88    1.89
  -9  10  -3    9.52    2.31
  -9  10   3   13.26    2.44
  -9  10  -5    1.11    1.66
  -9  10   5    3.12    1.74
  -9  10   5    3.80    1.69
  -9  10   7   60.47    3.93
  -9  10  -7   56.00    3.97
  -9  10   7   61.34    4.05
  -9  10   9   89.76    4.96
  -9  10  -9   82.25    4.75
  -9  10   9   86.99    4.83
  -9  10  11   14.52    1.88
  -9  10 -11   11.97    1.46
  -9  10  13   54.10    3.34
 -10  10   0  190.99    9.30
 -10  10  -2    4.57    1.77
 -10  10  -4   26.44    2.69
 -10  10   4   29.80    2.68
 -10  10  -6    6.54    1.50
 -10  10   6    4.22    1.46
 -10  10   8  135.82    6.49
 -10  10  -8  136.04    6.36
 -10  10   8  126.57    6.27
 -10  10 -10    4.52    0.97
 -10  10  10    5.65    1.34
 -11  10  -1   38.72    2.80
 -11  10  -3   12.61    1.67
 -11  10   3   14.86    1.75
 -11  10  -5    0.10    0.95
 -11  10   5    0.99    1.07
 -11  10  -7    3.26    0.91
 -11  10   7    2.75    0.90
 -11   9   0    0.16    1.49
 -11   9  -2   62.07    4.13
 -11   9  -4  106.69    5.78
 -11   9   4  107.51    5.79
 -11   9  -6    3.27    1.43
 -11   9   6    1.28    1.23
 -11   9  -8   15.48    1.72
 -11   9   8   11.67    1.60
 -11   9 -10   51.23    2.89
 -11   8  -1   40.97    3.63
 -11   8  -3    7.61    1.94
 -11   8   3    6.16    1.99
 -11   8  -5  112.61    6.25
 -11   8   5  106.71    6.08
 -11   8   7   46.82    3.36
 -11   8  -7   39.44    3.20
 -11   8   7   40.04    3.18
 -11   8  -9    1.78    1.23
 -11   8   9    1.85    1.23
 -11   8   9    2.11    1.36
 -11   8 -11   -0.94    0.94
 -11   8  11    0.38    1.14
 -11   8  13   80.12    4.30
 -11   8  15    4.11    1.01
 -11   7   0   -0.23    1.84
 -11   7  -2   33.21    3.58
 -11   7  -4   78.31    5.31
 -11   7   4   71.60    5.11
 -11   7   6   33.04    3.11
 -11   7  -6   36.73    3.34
 -11   7   6   36.05    3.25
 -11   7   8   29.50    2.84
 -11   7  -8   30.92    2.84
 -11   7   8   27.71    2.73
 -11   7  10   39.21    3.21
 -11   7 -10   42.68    3.14
 -11   7  10   45.78    3.14
 -11   7 -12    2.60    1.04
 -11   7  12    2.20    1.31
 -11   7  14    1.60    1.12
 -11   7  16   14.12    1.46
 -11   6  -1   85.53    6.03
 -11   6  -3   62.68    4.89
 -11   6   3   53.35    4.59
 -11   6   5   -1.34    1.59
 -11   6  -5    1.38    1.90
 -11   6   5    1.12    1.75
 -11   6   7   40.77    3.45
 -11   6  -7   37.43    3.57
 -11   6   7   40.15    3.59
 -11   6   9  142.19    7.55
 -11   6  -9  150.22    7.61
 -11   6   9  141.77    7.49
 -11   6  11   36.73    3.08
 -11   6 -11   40.17    3.06
 -11   6  11   39.66    2.97
 -11   6  13   24.48    2.34
 -11   6 -13   22.82    2.01
   6  11  13   23.70    2.21
   6  11  15   14.17    1.63
 -11   6  15   10.61    1.62
   6  11  17   39.53    2.45
   5  11   0    2.19    1.31
 -11   5   0    1.70    2.21
   5  11  -2   85.74    4.94
   5  11   2   83.80    4.96
   5  11  -4    5.51    1.55
 -11   5   4    7.59    2.01
   5  11   4    4.92    1.58
 -11   5  -4    7.10    2.35
 -11   5   4    7.73    2.43
   5  11   6    2.34    1.43
 -11   5  -6    3.36    2.15
 -11   5   6    2.11    1.82
 -11   5   6    1.57    1.67
 -11   5  -8    3.16    1.82
 -11   5   8    5.76    2.02
   5  11   8    3.45    1.52
 -11   5   8    3.81    1.67
 -11   5  10  131.36    7.35
   5  11  10  144.03    7.22
 -11   5 -10  156.66    7.63
 -11   5  10  142.75    7.46
 -11   5  12   37.28    3.01
   5  11  12   31.26    2.83
 -11   5 -12   34.82    2.80
 -11   5  12   32.27    2.69
   5  11  14   12.43    1.78
 -11   5  14   11.97    1.70
   5  11  16    6.31    1.37
   5  11  16    4.90    1.48
   5  11  18   26.13    2.00
   5  11  18   31.20    2.32
   5  11  20    4.43    1.00
  -4 -11   1   15.21    2.60
  -4 -11  -1   13.45    6.30
   4  11  -1   20.46    2.31
   4  11   1   13.90    2.09
 -11   4  -1   14.07    3.30
  -4 -11   3   10.85    2.37
  -4 -11  -3   19.02    6.47
  -4 -11   3   16.33    5.88
   4  11   3   10.14    1.88
 -11   4  -3   14.67    2.97
 -11   4   3    9.62    2.70
  -4 -11   5    2.85    1.73
   4  11   5    2.55    1.59
 -11   4   5    1.21    1.60
 -11   4  -5    2.69    2.31
 -11   4   5   -0.80    2.09
  -4 -11  -5    0.76    2.64
  -4 -11   7   18.87    2.66
 -11   4  -7   20.84    3.00
 -11   4   7   22.06    2.95
   4  11   7   20.12    2.43
 -11   4   7   18.60    2.53
 -11   4  -9    3.52    1.82
 -11   4   9    3.70    1.75
   4  11   9    0.70    1.54
 -11   4   9    4.37    1.71
 -11   4 -11    6.97    1.81
 -11   4  11    7.79    1.77
   4  11  11    9.06    1.96
 -11   4  11    8.59    1.84
 -11   4 -13    8.36    1.61
   4  11  13    9.83    2.00
 -11   4  13   10.75    1.74
   4  11  15   10.46    1.92
   4  11  17    5.57    1.51
   4  11  17    2.90    1.53
   4  11  19    9.28    1.51
   4  11  19    9.19    1.63
   4  11  21   -0.22    0.79
   4  11  21   -0.81    1.02
   4  11  23    0.80    0.67
  -3 -11   0   -1.04    1.73
  -3 -11   0    2.98    4.54
   3  11   0   -0.68    1.53
 -11   3   0    0.33    2.76
  -3 -11   2  115.33    6.78
  -3 -11  -2  116.48    6.79
  -3 -11   2  111.34   13.62
  -3 -11  -2  100.57   13.75
   3  11   2  113.92    6.40
 -11   3  -2  135.33    8.28
  -3 -11   4    7.83    2.14
  -3 -11  -4    1.43    3.91
  -3 -11   4    6.40    4.10
 -11   3  -4    7.44    2.66
 -11   3   4    9.92    2.87
   3  11   4    7.56    1.86
  -3 -11  -4   12.97    4.03
  -3 -11   6  118.10    6.87
 -11   3   6  114.39    6.53
  -3 -11  -6  106.49   13.00
  -3 -11   6  101.23   12.10
   3  11   6  116.32    6.48
 -11   3  -6  117.32    7.24
 -11   3   6  118.24    7.33
  -3 -11  -6   89.53    9.78
  -3 -11   8    3.48    2.13
 -11   3  -8    3.02    1.80
 -11   3   8    5.42    2.02
   3  11   8    3.93    1.82
 -11   3   8    0.59    1.41
  -3 -11  -8    5.01    3.50
  -3 -11  10  238.61   12.40
 -11   3  10  249.34   11.94
   3  11  10  274.44   12.24
 -11   3 -10  286.16   12.41
 -11   3  10  251.20   12.17
  -3 -11  12    2.05    1.74
 -11   3  12    0.49    1.27
 -11   3 -12    2.58    1.45
   3  11  12    3.59    1.81
   3  11  14    3.45    1.85
   3  11  16    2.81    1.75
   3  11  18  223.06   10.31
   3  11  18  229.78   10.49
   3  11  20    2.99    1.28
   3  11  20    1.75    1.33
   3  11  22   45.30    2.74
   3  11  22   46.22    2.86
   3  11  24    4.82    0.90
  -2 -11   1  309.25   14.73
  -2 -11  -1  308.99   14.71
  -2 -11  -1  264.99   23.76
   2  11   1  347.40   14.67
 -11   2  -1  363.60   16.78
  -2 -11   3   22.90    2.83
  -2 -11  -3   16.88    2.68
  -2 -11  -3   24.19    7.18
  -2 -11   3   21.80    6.48
 -11   2  -3   25.05    3.73
 -11   2   3   25.73    3.84
   2  11   3   21.35    2.59
  -2 -11  -3   21.25    4.97
  -2 -11   5   10.13    2.20
  -2 -11  -5    6.95    2.03
  -2 -11  -5    8.41    5.06
  -2 -11   5   10.92    4.68
 -11   2  -5    7.31    2.64
 -11   2   5    6.97    2.77
   2  11   5    9.84    2.05
  -2 -11  -5    9.38    3.78
  -2 -11   7   48.88    4.08
  -2 -11  -7   38.36    7.81
  -2 -11   7   46.06    7.69
   2  11   7   43.41    3.66
 -11   2  -7   47.03    4.32
 -11   2   7   38.49    4.04
  -2 -11  -7   45.83    6.89
  -2 -11   9  173.21    9.32
   2  11   9  183.54    9.00
 -11   2  -9  173.89    9.08
 -11   2   9  167.51    9.08
  -2 -11  -9  147.48   13.39
   2  11  11  192.01    9.20
 -11   2  11  176.97    8.85
 -11   2 -11  182.10    8.86
  -2 -11  13   36.87    3.94
   2  11  13   49.47    3.93
 -11   2  13   42.84    3.17
 -11   2 -13   38.61    3.12
  -2 -11  15    7.01    2.08
   2  11  15    9.07    2.14
   2  11  17   84.24    5.14
   2  11  19  141.69    7.32
   2  11  19  155.18    7.51
   2  11  21   48.94    3.31
   2  11  21   57.49    3.50
   2  11  23    6.15    1.17
   2  11  23    5.54    1.21
   2  11  25    0.77    0.66
  -1 -11   0   -0.20    1.69
 -11   1   0    1.85    3.07
  -1 -11   2   30.93    3.28
  -1 -11  -2   31.52    3.33
  -1 -11  -2   28.11    7.92
  -1 -11   2   23.21    7.11
   1  11   2   39.27    3.40
 -11   1  -2   46.20    4.90
  -1 -11  -2   37.80    6.14
  -1 -11   4  308.32   14.77
  -1 -11  -4  321.46   14.78
  -1 -11  -4  336.21   25.52
  -1 -11   4  292.46   23.17
   1  11   4  328.78   14.65
 -11   1  -4  358.87   16.41
 -11   1   4  345.01   16.43
  -1 -11  -4  293.22   19.36
  -1 -11   6   30.20    3.27
  -1 -11  -6   47.10    8.88
  -1 -11   6   28.61    6.65
   1  11   6   35.47    3.34
 -11   1  -6   38.64    4.08
 -11   1   6   35.28    4.14
  -1 -11  -6   32.75    5.95
  -1 -11   8   36.29    3.63
  -1 -11  -8   33.92    7.52
  -1 -11   8   30.84    6.36
   1  11   8   41.21    3.57
 -11   1   8   33.30    3.63
 -11   1  -8   38.67    3.73
  -1 -11  -8   34.43    6.26
  -1 -11  10  114.92    6.89
   1  11  10  127.34    6.77
 -11   1  10  106.45    6.42
 -11   1 -10  106.95    6.34
  -1 -11  12   14.01    2.90
 -11   1  12    9.15    1.83
 -11   1 -12   10.48    1.90
   1  11  12    8.59    2.16
  -1 -11  14    1.00    2.07
   1  11  14    0.60    1.89
  -1 -11  16   14.35    2.71
   1  11  16   16.85    2.44
  -1 -11  18   91.71    5.70
   1  11  18   96.09    5.56
   1  11  20    1.86    1.46
   1  11  22   45.45    3.02
 -11   1 -24    5.52    1.02
   1  11  24    6.72    1.19
   0 -11   1   93.09    5.77
   0 -11  -1   80.47   12.80
 -11   0  -1   99.52    7.56
   0  11   1   86.41    9.93
   0 -11   3   98.34    6.20
   0 -11  -3   86.53   13.21
   0 -11   3   87.81   12.66
   0  11   3  114.18    6.32
 -11   0   3  112.65    7.97
 -11   0  -3  114.97    7.82
   0 -11  -3   98.18    9.80
   0  11   3  100.42   11.28
   0 -11   5  153.99    8.96
   0 -11  -5  177.74   17.86
   0 -11   5  168.36   16.07
   0  11   5  188.32    9.16
 -11   0   5  192.34   10.53
 -11   0  -5  193.30   10.33
   0 -11  -5  170.13   13.43
   0  11   5  191.23   15.93
   0 -11   7  151.23    8.16
   0 -11  -7  148.18    7.98
   0 -11  -7  159.48   15.87
   0 -11   7  129.86   13.23
   0  11   7  149.51    8.03
 -11   0   7  140.97    8.62
 -11   0  -7  155.42    8.63
   0 -11  -7  152.13   12.83
   0  11   7  163.56   14.63
   0 -11   9   12.10    2.51
 -11   0  -9   10.77    1.74
 -11   0   9   10.71    2.48
 -11   0  -9    9.09    2.20
   0 -11  -9   16.16    5.31
   0 -11   9    9.20    3.78
   0  11   9   10.20    2.31
   0 -11  -9   10.08    3.98
   0 -11  11    5.29    2.16
 -11   0  11    1.35    1.56
 -11   0 -11    2.02    1.64
 -11   0 -11    0.88    1.40
 -11   0 -11    3.11    2.60
   0  11  11    3.09    1.93
   0 -11 -11    2.60    3.33
   0 -11  13   44.16    4.24
 -11   0  13   44.77    3.31
 -11   0 -13   40.82    3.24
   0  11  13   50.10    4.05
   0 -11  15   14.16    2.78
   0  11  15   14.86    2.52
   0 -11  17    9.36    2.31
   0  11  17   11.69    2.23
   0 -11  19   15.20    2.34
   0  11  19   14.33    2.19
   0  11  19   11.02    2.05
   0 -11  21    2.11    1.38
   0  11  21    1.44    1.24
   0  11  21    3.15    1.39
 -11   0 -23   -0.50    1.06
   0  11  23   -0.30    1.06
   0  11  23    0.94    1.02
 -11   0 -25    0.19    0.67
   0  11  25    1.91    0.79
   0  11  25    0.44    0.67
   1 -11   0    0.59    1.79
 -11  -1   0    0.39    2.98
   1 -11  -2  193.09    9.08
   1 -11  -2  117.32   16.19
   1 -11   2  132.49   15.76
 -11  -1  -2  177.64   10.65
   1 -11  -2  168.54   13.34
  -1  11   2  157.65   13.39
   1 -11  -4  192.32    9.62
   1 -11  -4  182.37   18.62
   1 -11   4  158.00   16.66
 -11  -1   4  189.60   11.16
 -11  -1  -4  205.82   11.13
   1 -11  -4  197.69   14.37
  -1  11   4  174.93   14.74
   1 -11  -6   18.03    2.59
 -11  -1  -6   12.25    1.74
 -11  -1   6   19.32    3.41
 -11  -1  -6   16.33    3.13
   1 -11  -6   24.50    6.83
   1 -11   6   20.50    5.62
   1 -11  -6    8.60    3.57
  -1  11   6   10.39    4.21
   1 -11   8  143.98    7.85
   1 -11  -8  140.47    7.59
   1 -11  -8  155.80   14.88
   1 -11   8  140.36   13.27
 -11  -1   8  145.90    8.25
 -11  -1  -8  145.79    8.03
   1 -11  -8  126.55   11.76
  -1  11   8  135.90   12.88
 -11  -1  -8  129.88    7.01
 -11  -1 -10  174.03    8.85
   1 -11  10  185.76    9.51
 -11  -1  10  182.50    9.33
 -11  -1 -10  182.89    9.18
   1 -11 -10  163.96   13.67
 -11  -1  12    4.11    1.62
 -11  -1 -12    1.70    1.45
   1 -11  12    3.56    2.17
 -11  -1 -12    2.00    1.66
   1 -11  14   25.43    3.31
 -11  -1 -14   25.60    2.87
   1 -11  16   32.68    3.46
 -11  -1 -16   30.76    3.13
   1 -11  18   92.40    5.70
 -11  -1 -18   83.99    5.37
   1 -11  20    6.41    1.85
 -11  -1 -20   10.82    1.96
  -1  11  20   10.15    1.78
 -11  -1 -22   39.14    2.86
   1 -11  22   37.44    2.77
  -1  11  22   40.83    2.69
 -11  -1 -24    2.28    0.94
  -1  11  24    1.38    0.92
  -1  11  24    2.81    0.90
   2 -11   1  107.15    6.51
   2 -11  -1  114.36    6.52
   2 -11  -1  114.39   15.43
   2 -11   1  101.31   14.39
  -2  11   1  120.64    6.61
 -11  -2  -1  119.95    8.52
   2 -11   3   53.52    4.10
   2 -11  -3   53.82    4.06
   2 -11  -3   53.15   10.58
   2 -11   3   35.30    8.39
  -2  11   3   52.29    4.00
 -11  -2   3   55.50    5.73
 -11  -2  -3   64.50    5.78
   2 -11  -3   43.49    6.51
 -11  -2  -3   46.38    3.29
  -2  11   3   55.53    7.27
   2 -11   5    1.43    1.84
 -11  -2  -5    4.56    1.44
 -11  -2   5    2.71    2.75
 -11  -2  -5    1.82    2.61
   2 -11  -5    3.70    1.79
   2 -11  -5   10.24    6.46
   2 -11   5    3.66    3.72
  -2  11   5    2.31    1.90
   2 -11  -5    4.53    3.34
  -2  11   5   10.33    4.31
   2 -11  -7   65.98    4.64
   2 -11  -7   56.76    9.81
   2 -11   7   67.83    9.33
  -2  11   7   81.03    4.89
 -11  -2   7   73.71    5.59
 -11  -2  -7   70.12    5.28
   2 -11  -7   59.80    7.69
 -11  -2  -7   56.50    4.11
  -2  11   7   54.42    7.92
 -11  -2   9   20.53    2.95
 -11  -2  -9   19.37    2.78
 -11  -2  -9   16.66    2.37
  -2  11   9   21.79    2.73
   2 -11  -9   23.39    4.92
 -11  -2  11  306.94   13.94
 -11  -2 -11  307.94   13.79
  -2  11  11  308.21   13.99
 -11  -2 -11  291.76   13.89
   2 -11  13    8.45    2.42
 -11  -2 -13    5.45    2.05
  -2  11  13    4.16    2.06
 -11  -2  13    6.23    1.60
 -11  -2 -13    6.75    1.69
   2 -11  15    0.22    1.93
 -11  -2 -15   -1.10    1.76
  -2  11  15    2.07    1.71
   2 -11  17    9.97    2.20
 -11  -2 -17    7.01    2.07
  -2  11  17   11.63    2.06
   2 -11  19  110.81    6.45
  -2  11  19  113.31    6.17
  -2  11  19  118.71    6.05
 -11  -2 -19  127.13    6.63
   2 -11  21    2.78    1.55
 -11  -2 -21    2.11    1.39
  -2  11  21    2.71    1.35
  -2  11  21    1.75    1.17
   2 -11  23   35.48    2.39
  -2  11  23   37.58    2.34
  -2  11  23   28.74    2.01
 -11  -2 -23   32.09    2.36
 -11  -2 -25    7.51    0.96
 -11  -3   0    0.41    3.60
   3 -11   0   -0.58    1.81
  -3  11   0    0.19    1.56
   3 -11   2   90.90    5.44
   3 -11  -2   77.66    5.18
   3 -11   2   70.27   11.59
  -3  11   2   86.86    5.29
 -11  -3  -2   92.94    7.26
 -11  -3  -2   77.09    4.56
   3 -11   4  299.12   13.61
   3 -11  -4  306.31   13.55
   3 -11  -4  314.90   25.14
   3 -11   4  288.30   22.63
  -3  11   4  285.48   12.78
 -11  -3   4  298.01   15.54
 -11  -3  -4  347.99   15.66
  -3  11   4  322.94   13.62
   3 -11  -4  278.32   18.10
 -11  -3  -4  262.49   12.82
  -3  11   4  268.46   18.34
 -11  -3   6   20.13    3.54
 -11  -3  -6   18.43    3.28
   3 -11   6   14.45    2.58
 -11  -3  -6   13.23    2.01
   3 -11  -6   13.35    2.41
   3 -11  -6   25.62    7.02
   3 -11   6   15.68    5.42
  -3  11   6   19.46    2.56
   3 -11  -6   13.86    4.02
  -3  11   6   11.66    4.36
 -11  -3   8   16.31    2.91
 -11  -3  -8   11.05    2.61
   3 -11   8    9.98    2.26
 -11  -3  -8    6.01    1.88
   3 -11  -8   12.38    2.28
  -3  11   8   10.05    2.06
   3 -11  -8   10.94    3.67
   3 -11  10   56.03    4.36
 -11  -3  10   51.46    4.23
 -11  -3 -10   60.62    4.29
  -3  11  10   50.17    3.97
 -11  -3 -10   47.30    3.99
   3 -11  12  211.74   10.51
  -3  11  12  220.60   10.27
 -11  -3 -12  190.60   10.27
 -11  -3 -14    3.65    2.02
  -3  11  14    6.04    1.85
  -3  11  16   73.07    4.69
 -11  -3 -16   77.55    5.21
 -11  -3 -18   17.45    2.51
  -3  11  18   18.10    2.18
  -3  11  18   18.24    2.05
   3 -11  20   46.59    3.44
  -3  11  20   51.34    3.25
 -11  -3 -20   49.48    3.58
   3 -11  22   12.12    1.64
 -11  -3 -22    9.03    1.56
  -3  11  22    7.87    1.29
   3 -11  24   84.17    4.03
 -11  -3 -24   83.36    4.05
 -11  -4  -1   13.62    3.99
   4 -11   1    8.74    2.12
   4 -11  -1   13.25    2.23
  -4  11   1    7.76    1.53
  -4  11  -1   14.23    2.20
  -4  11   1    8.85    2.04
   4 -11   3  100.44    5.74
   4 -11  -3   85.90    5.35
   4 -11   3   89.30   12.01
 -11  -4   3   91.30    7.44
 -11  -4  -3  101.26    7.57
  -4  11   3   89.07    5.36
 -11  -4  -3   79.77    4.95
  -4  11   3   87.38    4.95
   4 -11   5  137.40    7.38
   4 -11  -5  127.52    7.04
  -4  11   5  125.08    6.68
 -11  -4   5  146.04    9.09
  -4  11   5  127.70    7.06
 -11  -4  -5  129.46    6.93
   4 -11   7   26.86    2.98
   4 -11  -7   26.15    2.79
 -11  -4  -7   21.12    2.64
  -4  11   7   22.09    2.36
  -4  11   7   24.23    2.73
 -11  -4   7   27.64    3.73
 -11  -4  -7   29.32    3.69
   4 -11   9    1.39    1.93
 -11  -4  -9    1.04    1.64
  -4  11   9    0.73    1.66
   4 -11  11   53.43    3.97
  -4  11  11   46.50    3.76
 -11  -4 -11   45.62    3.98
   4 -11  13   89.25    5.60
  -4  11  13   93.50    5.37
 -11  -4 -13   79.18    5.60
   4 -11  15   64.14    4.46
  -4  11  15   64.22    4.18
 -11  -4 -15   61.67    4.71
   4 -11  17   12.81    2.22
 -11  -4 -17   13.58    2.35
  -4  11  17   10.69    1.84
 -11  -4 -19   20.74    2.39
  -4  11  19   14.87    1.78
 -11  -4 -21    6.92    1.46
   4 -11  23   24.64    1.87
  -5  11   0    0.85    1.20
   5 -11   0    2.48    1.65
  -5  11   0    1.14    1.49
   5 -11   2    0.90    1.63
   5 -11  -2    0.69    1.64
  -5  11   2    0.29    1.17
  -5  11  -2   -1.29    1.39
  -5  11   2   -0.50    1.52
  -5  11  -2    2.32    1.23
   5 -11   4   81.25    5.01
   5 -11  -4   80.83    4.90
  -5  11  -4   74.44    4.68
  -5  11   4   83.62    4.94
  -5  11   4   79.84    4.66
 -11  -5  -4   68.84    4.70
 -11  -5  -6   11.62    2.05
   5 -11   6    9.93    2.13
   5 -11  -6    9.40    1.84
  -5  11   6   12.27    1.80
  -5  11   6    9.30    1.89
 -11  -5  -8    9.48    2.11
   5 -11   8   12.31    2.16
  -5  11   8   12.29    2.01
  -5  11   8   11.36    1.90
 -11  -5 -10   -0.67    1.80
   5 -11  10    2.36    1.75
  -5  11  10    0.15    1.32
  -5  11  10    2.13    1.57
   5 -11  12    4.41    1.86
 -11  -5 -12    4.61    2.22
  -5  11 -12    3.32    1.44
  -5  11  12    3.07    1.46
   5 -11  14    4.01    1.68
 -11  -5 -14    2.70    2.12
  -5  11  14    3.41    1.37
   5 -11  16   23.86    2.51
 -11  -5 -16   21.95    2.84
   5 -11  18   -2.13    1.44
 -11  -5 -18   -0.33    1.54
  -5  11  20    1.76    0.92
   5 -11  20    2.16    1.21
   5 -11  22    4.54    1.01
  -5  11  22    3.38    0.77
   6 -11   1    1.44    1.56
   6 -11  -1    1.72    1.44
  -6  11  -1    0.29    1.17
  -6  11   1    1.04    1.19
   6 -11   3   27.35    2.64
   6 -11  -3   27.04    2.61
  -6  11   3   23.46    2.36
   6 -11   5   31.06    2.94
   6 -11  -5   33.82    2.78
  -6  11   5   32.02    2.75
 -11  -6  -5   28.38    3.00
 -11  -6  -7    1.40    1.72
  -6  11   7    1.96    1.32
   6 -11   7    1.80    1.60
 -11  -6  -9   16.00    2.54
   6 -11   9   18.18    2.26
  -6  11  -9   16.94    2.34
  -6  11   9   14.61    2.33
  -6  11   9   14.72    2.01
 -11  -6 -11   15.53    2.65
   6 -11  11   19.09    2.34
  -6  11  11   21.93    2.26
  -6  11 -11   21.55    2.27
  -6  11  11   22.79    2.37
 -11  -6 -13    8.31    2.24
   6 -11  13   13.15    1.94
  -6  11  13   10.76    1.70
   6 -11  15   23.88    2.31
 -11  -6 -15   23.75    2.86
  -6  11  15   20.89    2.11
   6 -11  17   17.95    1.95
 -11  -6 -17   21.34    2.50
  -6  11  17   18.43    1.85
  -6  11  19    1.44    0.93
   6 -11  19    1.05    0.99
   6 -11  21    5.66    0.98
  -6  11  21    5.10    0.82
   7 -11   0   -1.31    1.31
  -7  11   0   -0.57    1.17
  -7  11  -2    1.92    2.06
   7 -11   2    3.65    1.43
   7 -11  -2    1.98    1.17
  -7  11   2    0.59    1.27
   7 -11   4  126.03    6.48
  -7  11   4  126.14    6.59
  -7  11  -4  129.14    7.46
  -7  11   4  139.78    7.64
  -7  11  -6    0.62    1.66
  -7  11   6    0.62    1.64
   7 -11   6    0.83    1.32
  -7  11   6    0.87    1.28
  -7  11  -8   18.33    2.40
  -7  11   8   20.51    2.43
   7 -11   8   19.06    2.13
 -11  -7  -8   18.38    2.64
  -7  11   8   19.51    2.17
 -11  -7 -10    3.99    1.99
   7 -11  10    5.70    1.42
  -7  11  10    5.11    1.45
  -7  11 -10    4.26    1.50
  -7  11  10    4.58    1.51
   7 -11  12  140.18    6.60
  -7  11 -12  129.20    6.27
 -11  -7 -12  131.77    7.44
  -7  11  12  137.36    6.65
 -11  -7 -14    0.37    1.77
   7 -11  14    1.87    1.21
  -7  11  14    0.67    1.13
   7 -11  16   51.70    3.09
  -7  11  16   53.25    3.14
   7 -11  18    6.35    1.12
  -7  11  18    4.61    0.97
  -7  11  20    8.95    0.90
  -8  11  -1    1.44    1.83
  -8  11   3   41.15    3.08
  -8  11  -3   45.38    3.81
  -8  11   3   47.64    3.83
  -8  11   5   34.02    2.74
  -8  11  -5   34.90    3.17
  -8  11   5   36.09    3.23
   8 -11   7   11.66    1.54
  -8  11   7   11.89    1.76
  -8  11  -7   12.08    2.00
  -8  11   7   10.67    1.93
   8 -11   9    7.21    1.31
  -8  11   9    5.41    1.44
  -8  11  -9    6.97    1.51
  -8  11   9    7.51    1.48
   8 -11  11   70.77    3.79
  -8  11  11   76.45    4.11
  -8  11 -11   69.16    3.77
   8 -11  13   36.66    2.32
  -8  11  13   37.76    2.57
   8 -11  15   41.94    2.48
  -8  11  15   52.36    2.80
  -8  11  17   24.67    1.68
  -9  11   0    0.66    1.47
  -9  11  -2   37.66    3.14
  -9  11  -4    4.17    1.54
  -9  11   4    6.24    1.65
  -9  11   6   19.83    1.99
  -9  11  -6   22.12    2.21
  -9  11   6   19.75    2.10
  -9  11   8    1.28    1.06
  -9  11  -8    1.68    1.12
  -9  11   8    2.21    1.12
  -9  11  10   26.15    2.06
  -9  11 -10   21.85    1.72
  -9  11  12   19.64    1.67
  -9  11  14    0.20    0.68
 -10  11  -1   32.43    2.53
 -10  11  -3   -0.45    1.07
 -10  11   3    1.33    1.10
 -10  11  -5    8.86    1.32
 -10  11   5    9.92    1.41
 -10  11  -7   22.93    1.70
 -10  11   7   21.32    1.70
 -11  11   0   -0.44    0.67
 -11  11  -2    0.70    0.72
 -11  11   2    0.77    0.66
 -12  10   0    0.71    0.67
 -12  10  -2   -0.20    0.65
 -12  10   2    0.67    0.68
 -12   9  -1    4.32    1.26
 -12   9  -3   52.21    3.25
 -12   9   3   56.10    3.26
 -12   9  -5   13.41    1.53
 -12   9   5   13.34    1.46
 -12   9  -7   13.70    1.31
 -12   9   7   13.28    1.29
 -12   8   0   27.13    2.64
 -12   8  -2   76.65    4.64
 -12   8  -4    9.47    1.75
 -12   8   4   11.97    1.83
 -12   8  -6  138.01    6.64
 -12   8   6  132.97    6.54
 -12   8  -8   11.87    1.50
 -12   8   8   11.37    1.44
 -12   8 -10    2.17    0.75
 -12   7  -1   -0.19    1.59
 -12   7  -3   34.73    3.24
 -12   7   3   36.59    3.23
 -12   7  -5   19.10    2.37
 -12   7   5   17.36    2.30
 -12   7  -7   23.62    2.39
 -12   7   7   21.75    2.25
 -12   7  -9    3.23    1.20
 -12   7   9    3.43    1.14
 -12   7 -11    1.89    0.83
 -12   6   0   17.79    2.73
 -12   6  -2    1.73    1.95
 -12   6  -4    2.45    1.83
 -12   6   4    2.38    1.78
 -12   6  -6    4.04    1.72
 -12   6   6    3.89    1.65
 -12   6   8   17.65    2.23
 -12   6  -8   21.55    2.36
 -12   6 -10    5.48    1.35
 -12   6  10    4.67    1.31
 -12   6 -12    3.21    0.99
   6  12  12    4.75    1.12
   6  12  14    7.63    1.08
 -12   5  -1    9.26    2.59
   5  12  -1    5.49    1.45
   5  12   1    7.63    1.55
   5  12  -3   88.41    5.18
   5  12   3   98.22    5.38
 -12   5  -3  116.40    6.77
 -12   5   3  122.11    6.77
   5  12  -5   43.83    3.11
   5  12   5   40.71    3.10
 -12   5  -5   50.26    4.06
 -12   5   5   49.32    4.01
 -12   5  -7    9.97    2.15
 -12   5   7   10.17    2.05
   5  12  -7    6.39    1.49
   5  12   7    7.78    1.57
 -12   5  -9   21.50    2.47
   5  12  -9   16.41    2.00
 -12   5   9   20.54    2.31
   5  12   9   18.04    2.04
   5  12  11   31.48    2.53
 -12   5 -11   39.11    2.78
   5  12  13   15.36    1.67
   5  12  15   43.34    2.62
   5  12  15   49.29    2.92
   5  12  17    4.68    1.04
 -12   4   0    7.02    2.59
   4  12   0    7.56    1.65
   4  12  -2   54.05    3.85
   4  12   2   64.52    4.12
  -4 -12   4    5.46    1.98
 -12   4  -4    6.70    2.41
 -12   4   4    6.32    2.36
   4  12  -4    5.26    1.61
   4  12   4    2.04    1.49
   4  12   6  113.60    6.28
 -12   4  -6  131.81    7.34
 -12   4   6  117.05    6.99
 -12   4  -8   18.62    2.51
 -12   4   8   20.32    2.55
   4  12   8   14.75    2.11
 -12   4  10   14.31    2.03
 -12   4 -10   18.11    2.24
   4  12  10   15.34    2.09
 -12   4 -12    8.93    1.56
   4  12  12    9.35    1.82
   4  12  14   75.36    4.28
   4  12  16   19.97    1.88
   4  12  16   21.05    2.09
   4  12  18   17.52    1.56
   4  12  18   21.29    1.82
   4  12  20    6.29    0.93
  -3 -12   1   41.88    3.78
  -3 -12  -1   43.59    3.79
   3  12  -1   41.78    3.38
   3  12   1   39.07    3.27
 -12   3  -1   49.39    4.90
  -3 -12   3    0.22    1.89
 -12   3  -3    0.88    2.38
 -12   3   3    0.29    2.28
   3  12   3   -0.34    1.55
  -3 -12   5    3.64    2.06
 -12   3  -5    1.32    2.20
 -12   3   5    2.63    2.25
   3  12   5    2.58    1.58
  -3 -12   7   57.72    4.67
   3  12   7   62.04    4.23
 -12   3  -7   62.16    4.79
 -12   3   7   63.82    4.78
  -3 -12   9   26.50    3.22
   3  12   9   31.26    3.03
 -12   3   9   33.68    3.12
 -12   3  -9   38.87    3.34
 -12   3  11    9.21    1.78
 -12   3 -11    7.65    1.72
   3  12  11    7.69    1.85
 -12   3 -13    5.11    1.24
   3  12  13    3.75    1.66
   3  12  15   28.91    2.60
   3  12  17   57.94    3.52
   3  12  17   54.91    3.59
   3  12  19   26.45    2.06
   3  12  19   29.74    2.20
   3  12  21   15.48    1.38
  -2 -12   0   29.35    3.21
   2  12   0   32.03    2.96
 -12   2   0   28.56    4.19
  -2 -12   2    6.24    1.95
  -2 -12  -2    5.77    2.04
 -12   2  -2    4.87    2.73
   2  12   2    4.27    1.81
  -2 -12   4    2.44    1.96
 -12   2  -4    0.30    2.32
 -12   2   4    0.30    2.20
   2  12   4    0.36    1.64
  -2 -12   6    6.21    2.20
 -12   2   6   13.07    2.71
 -12   2  -6   10.58    2.77
   2  12   6    9.63    2.14
  -2 -12   8  127.02    7.60
   2  12   8  124.78    7.07
 -12   2   8  133.72    7.49
 -12   2  -8  143.10    7.61
  -2 -12  10    0.48    2.10
 -12   2  10    1.44    1.61
 -12   2 -10    1.43    1.60
   2  12  10    3.13    1.80
  -2 -12  12   35.75    3.63
 -12   2  12   28.41    2.58
 -12   2 -12   32.33    2.71
   2  12  14   12.60    2.20
   2  12  16   92.88    5.27
   2  12  18    1.21    1.31
   2  12  18    0.38    1.32
   2  12  20  137.91    6.61
   2  12  20  155.33    6.78
   2  12  22    0.85    0.74
   2  12  22    1.80    0.75
  -1 -12   1    1.25    1.80
  -1 -12  -1    1.03    1.68
 -12   1  -1    0.35    2.89
   1  12   1    3.35    1.78
  -1 -12   3   25.86    3.10
  -1 -12  -3   29.15    3.17
 -12   1   3   32.01    4.17
 -12   1  -3   29.20    3.99
   1  12   3   26.11    2.86
  -1 -12   5   13.66    2.58
  -1 -12  -5    8.87    2.16
 -12   1   5   13.00    3.05
 -12   1  -5   14.83    3.06
   1  12   5   16.47    2.43
  -1 -12   7    0.92    2.02
 -12   1   7    2.01    1.89
 -12   1  -7   -0.24    2.05
   1  12   7    1.75    1.80
 -12   1   9   15.26    2.50
 -12   1  -9   19.11    2.67
   1  12   9   21.20    2.75
  -1 -12  11   29.35    3.50
   1  12  11   29.88    3.10
 -12   1  11   31.09    2.85
 -12   1 -11   32.06    2.88
 -12   1 -13   14.91    1.85
  -1 -12  13   12.41    2.62
   1  12  13   16.50    2.49
  -1 -12  15    4.76    2.04
   1  12  15    3.36    1.64
   1  12  17   40.04    3.14
   1  12  19   14.82    1.85
   1  12  21    0.44    0.98
   0 -12   0  217.10   10.94
   0  12   0  223.96   10.85
 -12   0   0  246.01   13.09
   0 -12   2    6.85    2.16
 -12   0  -2    1.76    2.88
   0  12   2    3.67    1.91
   0 -12   4   14.25    2.48
 -12   0   4    6.29    2.76
 -12   0  -4    9.74    2.98
   0  12   4   11.50    2.35
   0 -12   6   -0.66    1.75
   0 -12  -6    2.59    1.89
 -12   0   6    0.86    2.40
 -12   0  -6   -0.27    2.28
   0  12   6    2.18    1.86
   0 -12   8   35.48    3.65
   0  12   8   36.92    3.52
 -12   0   8   33.07    3.58
 -12   0  -8   36.57    3.67
   0 -12  10   35.37    3.73
 -12   0  10   32.08    3.29
   0  12  10   39.46    3.55
 -12   0 -10   37.41    3.29
 -12   0  12   66.73    4.31
 -12   0 -12   68.54    4.35
   0  12  12   76.94    5.03
   0 -12  14   14.19    2.77
   0  12  14   18.94    2.59
   0 -12  16    7.29    2.36
   0  12  16    2.59    1.64
   0 -12  18   -0.61    1.62
   0  12  18    2.59    1.46
   0  12  18    1.47    1.41
   0  12  20   13.18    1.70
   0  12  20   15.12    1.74
   0  12  22   16.67    1.52
   0  12  22   16.74    1.45
   1 -12  -1  102.97    6.22
 -12  -1  -1  105.57    7.94
   1 -12  -3   88.02    5.69
 -12  -1   3   89.40    7.17
 -12  -1  -3  102.07    7.28
   1 -12  -5    1.79    1.91
 -12  -1   5    2.24    2.51
 -12  -1  -5    2.37    2.56
   1 -12   7   28.44    3.35
 -12  -1   7   31.29    3.70
 -12  -1  -7   29.01    3.53
   1 -12   9  276.48   12.87
 -12  -1   9  254.93   12.68
 -12  -1  -9  267.29   12.66
   1 -12  11   62.95    4.85
 -12  -1  11   63.76    4.32
 -12  -1 -11   65.98    4.32
   1 -12  13   46.07    4.01
 -12  -1 -13   45.23    3.11
 -12  -1 -13   39.37    3.10
   1 -12  15    7.49    2.26
 -12  -1 -15    6.77    1.58
   1 -12  17   66.35    4.37
  -1  12  17   56.60    3.82
 -12  -1 -17   56.14    3.67
   1 -12  19   49.10    3.32
  -1  12  19   49.21    3.03
   1 -12  21   84.60    4.06
  -1  12  21   80.61    4.09
  -1  12  21   81.91    3.97
 -12  -1 -21   69.23    3.81
   2 -12   0  448.35   19.93
  -2  12   0  455.76   19.89
 -12  -2   0  506.57   22.68
 -12  -2  -2    8.59    3.47
   2 -12   2    5.45    2.01
   2 -12  -2    4.76    2.02
  -2  12   2    3.27    1.75
 -12  -2   4    6.06    3.25
 -12  -2  -4   14.72    3.43
   2 -12   4   11.31    2.47
   2 -12  -4   11.53    2.34
  -2  12   4   11.26    2.21
 -12  -2   6   17.85    3.32
 -12  -2  -6   16.81    3.17
   2 -12   6   15.09    2.71
   2 -12  -6   16.33    2.45
  -2  12   6   21.01    2.76
 -12  -2   8  227.97   11.02
 -12  -2  -8  233.57   10.87
  -2  12   8  227.35   10.40
 -12  -2 -10   13.64    1.84
  -2  12  10   10.13    2.24
 -12  -2  10    9.12    2.17
 -12  -2 -10   13.45    2.37
   2 -12  12  111.46    6.55
  -2  12  12  118.30    6.32
   2 -12  14   13.62    2.60
 -12  -2 -14   10.53    1.93
  -2  12  14   14.67    2.31
   2 -12  16   43.91    3.59
  -2  12  16   36.51    3.08
 -12  -2 -16   39.00    3.05
   2 -12  18   14.53    2.20
 -12  -2 -18   11.37    1.73
  -2  12  18   14.77    1.92
  -2  12  18   11.10    1.70
   2 -12  20  113.62    5.50
  -2  12  20  106.40    5.23
  -2  12  20  107.30    5.05
 -12  -2 -20  106.37    5.22
  -2  12  22   10.56    1.16
 -12  -2 -22   10.53    1.11
 -12  -3  -1    1.19    3.41
   3 -12   1    5.07    2.04
   3 -12  -1    4.44    1.86
  -3  12  -1    1.28    1.58
  -3  12   1    5.17    1.94
 -12  -3   3    0.77    3.09
 -12  -3  -3    0.71    2.85
   3 -12   3    1.38    1.84
   3 -12  -3    1.71    1.74
  -3  12   3    1.12    1.70
 -12  -3   5   -0.67    2.56
 -12  -3  -5   -0.90    2.66
   3 -12   5    1.00    1.72
   3 -12  -5    1.30    1.67
  -3  12   5    0.94    1.76
 -12  -3  -7    6.67    1.48
   3 -12   7   11.27    2.30
  -3  12   7   14.78    2.39
  -3  12   7   11.17    1.54
 -12  -3   7   12.91    2.91
 -12  -3  -7   10.21    2.74
   3 -12   9   67.79    4.64
 -12  -3  -9   63.76    4.54
  -3  12   9   57.22    3.55
  -3  12   9   67.91    4.39
   3 -12  11    3.58    1.88
 -12  -3 -11    5.30    1.62
  -3  12  11    4.60    1.88
  -3  12  11    5.36    1.24
 -12  -3 -13    4.51    1.61
  -3  12  13    7.08    1.89
 -12  -3 -15   11.69    1.94
  -3  12  15   10.18    1.87
 -12  -3 -17   16.56    1.98
  -3  12  17   16.39    1.94
   3 -12  19    2.05    1.35
 -12  -3 -19    1.74    1.15
  -3  12  19    2.03    1.02
   3 -12  21   27.65    1.92
 -12  -3 -21   24.38    1.77
   4 -12   0   61.84    4.36
 -12  -4   0   61.08    6.51
  -4  12   0   60.39    4.16
   4 -12   2   35.74    3.32
   4 -12  -2   33.51    3.17
  -4  12  -2   31.11    2.95
  -4  12   2   38.15    3.18
 -12  -4  -2   37.40    5.01
   4 -12   4   10.28    2.23
   4 -12  -4   11.21    2.07
  -4  12   4    9.17    1.42
  -4  12  -4    9.72    1.88
  -4  12   4   12.76    2.06
 -12  -4  -6   10.52    1.71
   4 -12   6   12.20    2.35
   4 -12  -6   10.08    2.04
  -4  12   6    8.69    2.02
  -4  12   6   11.03    1.55
 -12  -4  -8   17.33    2.19
   4 -12   8   22.07    2.68
  -4  12   8   21.10    2.49
  -4  12   8   20.07    2.04
 -12  -4 -10    5.72    1.72
   4 -12  10    8.36    1.99
  -4  12  10    6.20    1.38
  -4  12  10   10.31    1.96
   4 -12  12   26.50    2.80
  -4  12  12   19.19    1.98
  -4  12  12   26.13    2.59
 -12  -4 -12   22.62    2.53
 -12  -4 -14    1.15    1.48
   4 -12  14    4.69    1.71
  -4  12  14    2.97    1.12
  -4  12  14    3.44    1.49
 -12  -4 -16   -0.15    1.33
   4 -12  16    2.29    1.47
  -4  12  16   -0.75    0.93
  -4  12  16    2.16    1.13
 -12  -4 -18    0.93    1.16
  -4  12  18   -0.70    0.81
  -4  12  20   16.64    1.29
 -12  -4 -20   16.81    1.58
   5 -12   1  120.17    6.75
   5 -12  -1  136.16    6.90
  -5  12  -1  130.36    6.63
  -5  12   1  127.87    6.64
   5 -12   3   27.63    2.77
   5 -12  -3   23.31    2.60
  -5  12  -3   20.85    2.32
  -5  12   3   23.82    2.50
  -5  12   3   25.39    2.17
   5 -12   5    4.56    1.79
   5 -12  -5    5.43    1.60
  -5  12   5    3.68    1.23
  -5  12  -5    5.11    1.45
  -5  12   5    3.36    1.51
   5 -12   7   28.23    2.78
  -5  12  -7   27.59    2.41
  -5  12   7   28.49    2.64
  -5  12   7   24.51    2.20
 -12  -5  -7   22.90    2.48
   5 -12   9   87.75    4.94
 -12  -5  -9   76.03    4.76
  -5  12   9   73.09    4.25
 -12  -5 -11   28.94    2.96
  -5  12 -11   35.07    2.70
  -5  12  11   32.95    2.67
  -5  12  11   30.02    2.42
   5 -12  13   42.24    3.10
 -12  -5 -13   40.03    3.16
 -12  -5 -15    1.02    1.34
   5 -12  15    2.42    1.35
  -5  12  15    0.56    0.89
 -12  -5 -17    6.91    1.45
   5 -12  17    3.96    1.28
  -5  12  17    3.48    0.89
   5 -12  19   30.42    2.07
 -12  -5 -19   28.16    1.99
  -5  12  19   27.22    1.71
   6 -12   0  147.32    7.27
   6 -12   2   22.23    2.41
   6 -12  -2   24.97    2.39
  -6  12   2   23.69    2.10
   6 -12   4    9.91    1.88
  -6  12   4    9.79    1.50
   6 -12   6   22.88    2.40
  -6  12   6   17.82    1.92
   6 -12   8   71.20    4.33
  -6  12   8   69.24    4.01
  -6  12  -8   73.42    4.54
  -6  12   8   78.73    4.69
 -12  -6 -10   14.07    2.12
   6 -12  10   14.98    1.98
  -6  12  10   13.67    1.65
  -6  12 -10   15.56    1.81
  -6  12  10   14.29    1.84
   6 -12  12   53.57    3.25
  -6  12  12   46.17    2.90
  -6  12 -12   41.55    2.63
 -12  -6 -12   46.31    3.46
   6 -12  14   44.77    2.90
  -6  12  14   39.65    2.59
 -12  -6 -14   46.06    3.25
 -12  -6 -16    8.55    1.52
   6 -12  16    8.09    1.31
  -6  12  16    7.76    1.06
  -6  12  18    2.03    0.59
   7 -12   1   36.36    2.61
   7 -12  -1   34.56    2.50
  -7  12  -1   36.64    3.33
  -7  12  -3   19.75    2.50
  -7  12   3   18.00    2.48
   7 -12   3   16.25    1.83
   7 -12   5   30.51    2.39
  -7  12   5   28.11    2.30
  -7  12  -5   32.99    2.97
  -7  12   5   32.10    2.93
   7 -12   7   18.61    1.86
  -7  12   7   15.73    1.72
  -7  12  -7   20.69    2.22
  -7  12   7   14.63    2.03
   7 -12   9   22.40    2.02
  -7  12   9   18.83    1.85
  -7  12  -9   23.32    2.11
  -7  12   9   26.16    2.14
   7 -12  11   13.12    1.57
  -7  12  11   14.48    1.51
  -7  12 -11   14.62    1.37
   7 -12  13   59.45    3.22
  -7  12  13   58.02    3.15
  -7  12  15   26.11    1.73
  -8  12   0    3.80    1.60
  -8  12  -2    7.55    1.75
  -8  12  -4   -0.82    1.28
  -8  12   4    0.69    1.25
  -8  12  -6    7.31    1.41
  -8  12   6    7.61    1.44
  -8  12   8    1.63    0.90
  -8  12  -8    2.60    0.99
  -8  12   8    1.32    0.92
  -8  12 -10   10.18    1.05
  -8  12  10   11.11    1.23
  -8  12  12    2.75    0.79
  -9  12  -1    6.12    1.32
  -9  12  -3    0.72    1.02
  -9  12   3   -0.21    0.98
  -9  12  -5    3.09    0.96
  -9  12   5    3.83    1.06
  -9  12  -7   17.34    1.43
  -9  12   7   19.27    1.47
 -10  12   0    5.97    0.92
 -10  12  -2   16.85    1.32
 -10  12   2   17.28    1.34
 -13   8  -1   49.58    2.99
 -13   8  -3    0.64    0.89
 -13   8   3    2.07    0.92
 -13   8   5   23.94    1.72
 -13   8  -5   22.52    1.72
 -13   7   0   -0.41    1.30
 -13   7  -2   46.99    3.30
 -13   7  -4   19.54    2.03
 -13   7   4   16.02    1.90
 -13   7   6    7.57    1.29
 -13   7  -6    8.59    1.40
 -13   7   8    1.01    0.56
 -13   7  -8    0.91    0.78
 -13   6  -1    2.68    1.68
 -13   6  -3   23.41    2.59
 -13   6   3   22.80    2.47
 -13   6  -5    2.73    1.52
 -13   6   5    2.77    1.32
 -13   6   7    0.46    1.06
 -13   6  -7    1.32    1.13
 -13   6  -9    4.06    1.08
 -13   5   0    2.19    1.71
   5  13   0   -0.22    1.17
 -13   5  -2    3.91    2.01
   5  13  -2    5.12    1.37
   5  13   2    3.75    1.27
   5  13  -4  110.43    5.77
   5  13   4  110.90    5.75
 -13   5  -4  147.29    7.02
 -13   5   4  136.90    6.85
 -13   5   6    2.59    1.38
 -13   5  -6    3.18    1.59
   5  13  -6    1.88    1.09
   5  13   6    2.34    1.11
 -13   5   8   16.99    1.94
 -13   5  -8   20.36    2.09
   5  13  -8   14.49    1.63
   5  13   8   13.99    1.58
 -13   5 -10    0.78    0.96
   5  13  12   26.53    1.97
   4  13  -1   46.05    3.31
   4  13   1   49.24    3.40
 -13   4  -3    8.90    2.35
 -13   4   3    9.12    2.35
   4  13  -3    5.74    1.53
   4  13   3    5.28    1.45
   4  13  -5   65.48    4.16
   4  13   5   76.38    4.33
 -13   4   5   79.76    4.99
 -13   4  -5   77.58    5.04
   4  13  -7   61.42    3.87
   4  13   7   65.48    3.95
 -13   4   7   71.31    4.41
 -13   4  -7   68.32    4.42
 -13   4   9    1.41    1.17
 -13   4  -9    1.07    1.33
   4  13  -9    2.46    1.30
   4  13   9    0.82    1.15
 -13   4 -11   -0.69    1.03
   4  13 -11   -0.12    1.20
   4  13  11   -0.31    1.13
   4  13 -13   67.71    3.88
   4  13  13   72.73    3.77
   4  13  13   77.51    3.99
   4  13  15    4.80    0.90
   4  13  15    4.56    1.07
 -13   3   0   -0.26    2.25
   3  13   0   -0.59    1.44
   3  13  -2   29.48    2.64
   3  13   2   26.89    2.62
 -13   3  -2   29.94    3.58
  -3 -13   4   28.24    3.22
   3  13  -4   31.77    2.75
   3  13   4   31.21    2.77
 -13   3   4   34.65    3.58
 -13   3  -4   37.71    3.68
 -13   3   6    2.53    1.83
 -13   3  -6    4.41    2.05
   3  13  -6    5.21    1.64
   3  13   6    6.62    1.69
 -13   3   8   -0.81    1.43
 -13   3  -8    1.00    1.45
   3  13   8    2.15    1.46
 -13   3  10    2.91    1.25
 -13   3 -10    4.49    1.41
   3  13  10    4.19    1.42
 -13   3 -12    1.77    1.02
   3  13  12    0.12    1.32
   3  13  14   23.19    2.08
   3  13  16    6.18    1.14
   3  13  16    8.61    1.30
   3  13  18    8.36    1.02
  -2 -13   1    0.81    1.88
 -13   2  -1   -1.11    2.41
   2  13  -1    1.43    1.42
   2  13   1    0.48    1.46
  -2 -13   3   47.21    3.99
   2  13  -3   45.13    3.47
   2  13   3   46.82    3.59
 -13   2   3   46.13    4.43
 -13   2  -3   49.31    4.58
  -2 -13   5   19.83    2.87
 -13   2   5   14.27    2.65
 -13   2  -5   16.06    2.78
   2  13  -5   14.84    2.18
   2  13   5   15.98    2.27
  -2 -13   7   40.28    3.75
   2  13   7   37.51    3.16
 -13   2   7   38.62    3.41
 -13   2  -7   40.69    3.61
  -2 -13   9    0.21    1.91
 -13   2   9   -0.16    1.45
 -13   2  -9   -0.32    1.44
   2  13   9    0.94    1.54
 -13   2 -11   17.54    1.99
   2  13  11   20.63    2.32
   2  13  13    8.20    1.73
   2  13  15   48.62    3.14
   2  13  17    0.69    0.92
   2  13  17    1.22    1.05
   2  13  19    4.17    0.87
  -1 -13   0   -0.40    1.70
 -13   1   0   -0.31    2.66
   1  13   0   -0.17    1.65
  -1 -13   2   22.12    2.90
  -1 -13  -2   20.15    2.74
   1  13  -2   17.48    2.39
   1  13   2   20.86    2.58
  -1 -13   4  170.41    9.28
   1  13  -4  173.86    8.92
   1  13   4  185.97    9.09
 -13   1   4  200.83   10.24
 -13   1  -4  201.15   10.26
  -1 -13   6    2.59    1.98
 -13   1   6    1.84    2.03
 -13   1  -6    3.88    2.08
   1  13   6    2.43    1.65
  -1 -13   8   18.42    2.83
 -13   1   8   12.81    2.30
 -13   1  -8   17.39    2.51
   1  13   8   18.07    2.39
 -13   1  10    3.88    1.32
 -13   1 -10    3.78    1.48
  -1 -13  10    3.02    1.93
   1  13  10    3.62    1.69
  -1 -13  12   91.56    5.66
 -13   1 -12   84.25    4.64
   1  13  12   94.04    5.25
   1  13  14   17.10    2.16
   1  13  16   49.23    3.16
   1  13  18    2.67    0.98
   0 -13   1    2.96    1.79
 -13   0  -1    3.86    2.86
   0  13  -1    3.15    1.79
   0  13   1    2.13    1.73
   0 -13   3  160.80    8.71
   0  13  -3  161.73    8.47
   0  13   3  170.52    8.60
 -13   0   3  169.90    9.88
   0 -13   5   40.24    3.77
   0  13   5   43.67    3.71
 -13   0   5   43.90    4.32
 -13   0  -5   53.33    4.56
 -13   0   7   -0.66    1.98
 -13   0  -7   -1.94    2.02
   0 -13   7    1.69    2.00
   0  13   7   -1.43    1.88
 -13   0   9   17.99    2.42
   0 -13   9   18.99    2.79
 -13   0  -9   22.39    2.59
   0  13   9   24.53    2.66
   0 -13  11   34.89    3.51
 -13   0 -11   35.75    2.82
   0  13  11   36.81    3.18
   0 -13  13   18.55    2.67
   0  13  13   20.46    2.38
   0 -13  15   28.13    2.82
   0  13  15   32.38    2.68
   0  13  17   23.20    2.08
   0  13  17   22.07    2.02
   0  13  19    9.49    1.23
   0  13  19    8.41    1.11
 -13  -1   0   -2.07    3.12
   1 -13  -2  102.28    6.16
 -13  -1  -2  114.15    7.74
 -13  -1   4   -1.50    2.47
 -13  -1  -4    1.73    2.62
   1 -13  -4    3.31    1.85
 -13  -1   6   18.92    3.12
 -13  -1  -6   21.75    3.09
   1 -13   6   16.77    2.61
 -13  -1   8   -1.22    1.86
 -13  -1  -8    0.20    1.78
   1 -13   8    2.25    1.84
   1 -13  10   98.17    6.04
 -13  -1  10   98.06    5.54
 -13  -1 -10   99.15    5.55
   1 -13  12    6.18    2.06
   1 -13  14    1.20    1.64
   1 -13  16    1.37    1.38
  -1  13  16    0.11    1.13
   1 -13  18   45.39    2.89
  -1  13  18   52.35    2.96
  -1  13  18   50.09    2.82
 -13  -2  -1   19.11    4.08
   2 -13   1   13.33    2.46
   2 -13  -1   11.25    2.32
  -2  13  -1   17.92    2.36
  -2  13   1   15.05    2.37
 -13  -2   3   20.73    3.87
 -13  -2  -3   23.18    3.88
   2 -13   3   23.19    2.87
   2 -13  -3   15.92    2.47
  -2  13  -3   20.26    2.49
  -2  13   3   21.86    2.58
 -13  -2   5   31.30    3.93
   2 -13   5   28.35    3.09
 -13  -2  -5   35.32    3.93
  -2  13  -5   30.04    2.85
  -2  13   5   29.68    3.01
 -13  -2   7   75.23    5.32
 -13  -2  -7   74.08    5.26
  -2  13   7   77.72    4.88
  -2  13   9   11.13    2.20
 -13  -2  -9   15.71    2.34
   2 -13  11   20.53    2.78
  -2  13  11   19.62    2.40
   2 -13  13    2.73    1.63
  -2  13  13    3.11    1.53
  -2  13  15   60.69    3.79
  -2  13  15   60.56    3.65
   2 -13  17    1.92    1.30
  -2  13  17    2.51    1.10
  -2  13  17    2.58    0.91
   3 -13   0   -0.53    1.71
  -3  13   0    0.49    1.51
 -13  -3   0    2.50    3.11
   3 -13   2    5.89    1.97
   3 -13  -2    7.95    1.98
  -3  13  -2    5.74    1.69
  -3  13   2    4.82    1.76
 -13  -3  -2   12.33    3.57
   3 -13   4   62.91    4.47
   3 -13  -4   55.48    4.18
 -13  -3   4   81.36    6.16
 -13  -3  -4   84.32    6.00
  -3  13  -4   65.72    4.17
  -3  13   4   63.12    4.31
   3 -13   6    0.71    1.75
  -3  13  -6    1.78    1.48
  -3  13   6    1.98    1.66
   3 -13   8   53.41    4.01
  -3  13   8   56.57    3.89
   3 -13  10    2.73    1.80
  -3  13  10    3.30    1.59
  -3  13  12   39.99    3.06
  -3  13  14    2.04    1.21
   3 -13  16   29.73    2.40
  -3  13  16   25.53    2.01
   3 -13  18    2.16    0.96
   4 -13   1   67.36    4.37
   4 -13  -1   68.26    4.38
  -4  13  -1   63.49    4.12
  -4  13   1   67.94    4.23
   4 -13   3  112.51    6.21
   4 -13  -3  114.00    6.11
  -4  13  -3  108.34    5.86
  -4  13   3  118.98    6.10
   4 -13   5   17.44    2.33
  -4  13  -5   15.38    2.00
  -4  13   5   16.61    2.17
   4 -13   7    0.95    1.52
  -4  13  -7    1.23    1.23
  -4  13   7   -0.14    1.52
   4 -13   9   65.34    4.15
  -4  13  -9   60.86    3.65
  -4  13   9   62.26    3.91
   4 -13  11   76.82    4.22
  -4  13 -11   64.05    3.53
  -4  13  11   72.40    3.85
  -4  13  11   50.35    3.04
  -4  13 -11   59.68    3.43
   4 -13  13    1.03    1.36
  -4  13  13    1.28    0.66
   4 -13  15   23.51    2.11
   5 -13   0    1.93    1.42
   5 -13   2  189.26    8.68
   5 -13  -2  176.33    8.50
   5 -13   4   11.44    1.89
   5 -13   6   16.11    2.07
  -5  13  -8    0.13    1.21
  -5  13   8    2.14    1.28
   5 -13   8    0.13    1.32
  -5  13   8   -0.23    0.70
   5 -13  10  150.54    6.44
  -5  13 -10  131.37    5.88
   5 -13  12    7.05    1.49
  -5  13  12    2.74    0.74
   5 -13  14   13.94    1.59
   6 -13   1   39.98    2.74
  -6  13  -1   36.11    3.11
   6 -13   3   26.51    2.30
  -6  13  -3   29.90    2.80
  -6  13   3   34.93    2.90
  -6  13  -5   -0.14    1.23
  -6  13   5    0.14    1.31
   6 -13   5   -0.54    1.11
   6 -13   7   21.09    1.96
  -6  13  -7   22.63    2.01
  -6  13   7   18.53    1.93
  -6  13   9   12.60    1.20
  -6  13  -9   12.91    1.44
  -6  13   9   15.06    1.52
   6 -13  11   52.29    2.70
  -6  13  11   33.66    2.06
   6 -13  13    0.21    0.78
  -7  13   0    0.26    1.27
  -7  13  -2    1.87    1.28
   7 -13   4    2.22    0.82
  -7  13  -4    0.57    1.10
  -7  13   4    0.81    1.12
   7 -13   6    2.43    0.85
  -7  13  -6    3.16    1.02
  -7  13   6    2.94    1.06
  -7  13  -8    6.55    0.98
  -7  13   8    4.97    0.94
  -8  13  -1    8.98    1.27
  -8  13  -3   16.40    1.50
  -8  13   3   16.46    1.55
  -8  13  -5    5.22    0.87
  -8  13   5    4.04    0.84
 -14   7  -1   21.71    1.61
 -14   6   0   45.14    2.88
 -14   6  -2    0.60    0.97
 -14   6   4    0.95    0.89
 -14   6  -4    0.63    0.90
 -14   6   6   -0.07    0.63
 -14   6  -6    0.99    0.69
 -14   5  -1    0.13    1.28
 -14   5   3   17.98    1.95
 -14   5  -3   21.29    2.14
 -14   5   5    9.26    1.40
 -14   5  -5    9.62    1.44
 -14   5   7    1.93    0.82
 -14   5  -7    2.58    0.97
   4  14   0   90.50    4.94
 -14   4   0  124.39    6.01
 -14   4  -2   11.83    2.10
   4  14   2   14.49    1.62
   4  14  -2   11.83    1.56
 -14   4   4   10.01    1.79
 -14   4  -4   13.43    1.97
   4  14  -4    8.72    1.43
   4  14   4    7.28    1.38
   4  14  -6   28.10    2.17
   4  14   6   27.13    2.11
 -14   4   6   32.45    2.45
 -14   4  -6   33.70    2.55
 -14   4   8   17.27    1.58
   4  14   8   15.67    1.47
   4  14  -8   12.76    1.51
   3  14  -1   76.52    4.41
   3  14   1   76.06    4.39
   3  14  -3   29.15    2.50
   3  14   3   32.51    2.58
 -14   3   3   36.57    3.18
 -14   3   5    0.29    1.41
 -14   3  -5   -0.93    1.59
   3  14  -5   -0.11    1.22
   3  14   5    1.81    1.26
 -14   3   7    6.16    1.40
 -14   3  -7    9.85    1.67
   3  14  -7    6.88    1.41
   3  14   7    6.04    1.36
   3  14  -9   46.77    3.01
 -14   3  -9   48.51    2.94
   3  14   9   46.76    2.93
   3  14 -11   30.87    2.20
   3  14  11   26.54    1.96
   3  14  13   11.34    1.26
   2  14   0   70.04    4.29
 -14   2   0   82.47    5.30
   2  14  -2   24.90    2.36
   2  14   2   23.36    2.36
   2  14  -4   28.35    2.47
 -14   2   4   32.26    3.07
 -14   2  -4   31.96    3.15
   2  14  -6   25.56    2.36
 -14   2   6   30.53    2.66
 -14   2  -6   26.01    2.69
   2  14   6   23.89    2.33
   2  14  -8   27.09    2.38
 -14   2   8   28.68    2.44
 -14   2  -8   28.80    2.48
   2  14   8   27.37    2.38
 -14   2 -10    0.91    0.92
   2  14 -10    0.22    1.15
   2  14  10    0.54    1.13
   2  14 -12   35.93    2.59
   2  14  12   43.99    2.66
   2  14 -14   20.06    1.68
   2  14  14   22.32    1.64
   2  14  14   21.13    1.69
 -14   1  -1   16.27    2.90
   1  14  -1   13.17    1.93
   1  14   1    9.11    1.72
  -1 -14   3   25.51    2.94
 -14   1  -3   28.94    3.28
   1  14  -3   27.70    2.60
   1  14   3   30.58    2.70
 -14   1   3   29.15    3.27
  -1 -14   5  119.37    6.59
   1  14  -5  105.55    5.90
 -14   1   5  116.98    6.53
 -14   1  -5  126.77    6.78
   1  14   5  118.12    6.08
  -1 -14   7   22.26    2.78
   1  14  -7   25.13    2.36
 -14   1   7   28.04    2.60
 -14   1  -7   24.64    2.67
   1  14   7   28.34    2.56
 -14   1   9    1.35    1.07
 -14   1  -9    1.90    1.26
  -1 -14   9    0.84    1.70
   1  14  -9    2.35    1.28
   1  14   9    1.01    1.26
   1  14 -11    1.14    1.20
   1  14  11    0.68    1.20
   1  14 -13   40.84    2.80
   1  14  13   48.60    2.85
   1  14 -15   18.41    1.53
   1  14  15   14.88    1.42
 -14   0   0   20.80    3.22
   0 -14   0   21.52    2.52
   0  14   0   17.37    2.18
   0 -14   2   20.48    2.65
 -14   0  -2   26.26    3.44
   0  14   2   29.69    2.65
   0  14  -2   18.97    2.30
 -14   0   4    4.05    2.16
 -14   0  -4    4.94    2.18
   0 -14   4    1.95    1.65
   0  14  -4    2.10    1.44
   0  14   4    2.06    1.55
   0 -14   6   58.07    4.16
 -14   0   6   58.69    4.11
 -14   0  -6   58.68    4.18
   0  14  -6   49.36    3.51
   0  14   6   53.65    3.67
 -14   0   8    2.90    1.45
 -14   0  -8    2.28    1.54
   0 -14   8    0.88    1.75
   0  14  -8    0.26    1.27
   0  14   8    2.34    1.46
   0 -14  10    3.41    1.74
   0  14 -10    1.56    1.24
   0  14  10    3.69    1.43
   0 -14  12   -0.95    1.49
   0  14 -12    0.21    1.06
   0  14  12   -0.11    1.16
   0  14  14   21.30    1.77
   0  14  14   18.52    1.69
 -14  -1  -1   17.15    3.16
 -14  -1   3    0.24    2.19
 -14  -1  -3    3.80    2.38
 -14  -1   5    3.05    1.92
 -14  -1  -5    4.26    2.20
   1 -14   5    4.26    1.88
   1 -14   7    1.02    1.63
 -14  -1   7    2.43    1.62
 -14  -1  -7    3.61    1.70
   1 -14   9    1.63    1.62
   1 -14  11   -0.15    1.44
   1 -14  13   14.16    1.82
  -1  14  13   15.05    1.71
  -1  14 -15    1.09    0.80
  -1  14  15    1.96    0.93
   2 -14   0    1.55    1.61
  -2  14   0    0.14    1.43
 -14  -2   0    4.05    2.82
   2 -14   2   50.39    3.72
  -2  14  -2   50.82    3.54
  -2  14   2   51.58    3.62
   2 -14   4    6.84    1.94
  -2  14  -4    2.61    1.44
  -2  14   4    6.10    1.69
 -14  -2   4    7.44    2.56
 -14  -2  -4    5.54    2.49
  -2  14  -6   72.05    4.27
  -2  14   6   79.61    4.51
  -2  14  -8    0.68    1.16
  -2  14   8    1.31    1.38
   2 -14  10    1.29    1.49
  -2  14 -10    0.62    1.04
  -2  14  10    1.54    1.29
   2 -14  12    3.62    1.44
  -2  14 -12    1.94    0.99
  -2  14  12    2.10    1.16
   2 -14  14   45.07    2.88
  -2  14 -14   41.24    2.47
  -2  14  14   49.56    2.66
   3 -14   1   92.35    5.24
   3 -14  -1   93.60    5.24
  -3  14  -1   94.02    5.06
  -3  14   1   96.85    5.15
   3 -14   3   27.79    2.60
  -3  14  -3   22.23    2.23
  -3  14   3   27.24    2.45
   3 -14   5   91.81    5.05
  -3  14  -5   80.69    4.57
  -3  14   5   89.36    4.83
   3 -14   7   38.98    3.08
  -3  14  -7   41.01    2.73
  -3  14   7   40.48    2.92
   3 -14   9    0.26    1.35
  -3  14  -9    1.10    0.97
  -3  14   9    2.04    1.21
  -3  14 -11    0.86    0.85
  -3  14  11   -0.45    0.98
   4 -14   0   30.67    2.58
  -4  14   0   29.68    2.35
   4 -14   2   17.40    2.11
  -4  14   2   19.89    1.91
  -4  14  -2   16.34    1.77
   4 -14   4   29.67    2.47
  -4  14  -4   23.79    2.08
   4 -14   6   60.71    3.73
   4 -14   8   24.70    2.14
  -4  14  -8   17.62    1.71
  -4  14   8   22.41    1.88
   4 -14  10    0.41    1.07
   4 -14  12   22.60    1.86
  -5  14  -1   36.90    2.76
  -5  14  -3    7.60    1.41
  -5  14   3   10.95    1.58
   5 -14   3    8.17    1.45
  -5  14  -5    0.71    0.98
  -5  14   5   -0.10    0.94
   5 -14   5   -0.47    1.02
   5 -14   7    2.76    1.13
  -5  14  -7    2.06    0.78
  -5  14   7    2.89    0.94
   5 -14   9   18.22    1.61
  -6  14   0   25.53    1.99
  -6  14  -2    8.15    1.22
  -6  14  -4   -0.08    0.80
  -6  14   4   -0.17    0.79
  -6  14  -6   24.72    1.66
  -6  14   6   25.16    1.69
  -7  14  -1    8.61    0.98
 -15   4  -1   24.55    1.90
 -15   4   3    9.92    1.18
 -15   4  -3    8.62    1.18
 -15   3   0    0.11    1.07
 -15   3   2   77.70    4.32
 -15   3  -2   88.32    4.45
 -15   3   4    0.26    0.79
 -15   3  -4    0.47    0.93
 -15   2  -1   21.21    2.18
   2  15  -1   18.21    1.80
   2  15   1   19.74    1.81
 -15   2   3   25.85    2.20
 -15   2  -3   24.91    2.26
   2  15  -3   20.21    1.86
   2  15   3   23.60    1.92
 -15   2   5    0.65    0.95
 -15   2  -5    1.00    1.05
   2  15  -5    1.40    0.94
   2  15   5    0.83    0.91
   2  15  -7    2.22    0.89
   2  15   7    2.25    0.90
 -15   2  -7    4.80    0.98
 -15   1   0    0.29    1.40
   1  15   0    0.92    1.15
 -15   1   2    1.09    1.35
 -15   1  -2    4.19    1.64
   1  15  -2    2.93    1.18
   1  15   2    2.61    1.17
 -15   1   4    9.31    1.50
   1  15  -4    8.72    1.41
   1  15   4    7.86    1.37
   1  15  -6    0.09    0.96
   1  15   6   -0.18    0.94
 -15   1   6   -0.46    0.82
 -15   1  -6    1.69    1.04
   1  15  -8    6.54    1.12
   1  15   8    4.98    1.04
 -15   0  -1   35.37    2.95
   0  15  -1   30.69    2.30
   0  15  -3    6.03    1.34
   0  15   3    3.31    1.19
 -15   0   3    6.37    1.57
 -15   0  -3    8.87    1.80
   0  15  -5    1.74    1.10
   0  15   5    2.68    1.14
   0  15  -7   15.88    1.64
   0  15   7   18.86    1.72
   0  15  -9    4.94    0.99
   0  15   9    6.90    1.08
  -1  15   2   29.57    2.29
  -1  15  -4    3.55    1.15
  -1  15   4    3.11    1.16
   1 -15   6    3.38    1.28
  -1  15  -6    1.59    0.94
  -1  15   6    0.47    1.02
   1 -15   8   -1.03    1.03
  -1  15  -8    0.39    0.83
  -1  15   8   -0.25    0.86
  -2  15  -1   26.06    2.04
  -2  15   1   26.43    2.06
  -2  15  -3   42.35    2.68
  -2  15   3   47.12    2.83
  -2  15   5   15.18    1.54
  -2  15  -5   12.87    1.42
  -2  15  -7   -0.07    0.75
  -2  15   7    0.23    0.89
  -3  15   0   -1.48    0.95
   3 -15   6   -0.26    0.92
  -4  15  -1    1.27    0.73
  -4  15  -3    1.42    0.69
  -4  15   3    2.34    0.74
   0   0   0    0.00    0.00


TITL shimada_CO2_25_auto in I4(1)/a
REM I4(1)/a (#88 in standard setting)
CELL 1.54184  12.439841  12.439841  28.831178  90.0000  90.0000  90.0000
ZERR   62.00   0.000139   0.000139   0.000573   0.0000   0.0000   0.0000
LATT  2
SYMM -x+1/2,-y, z+1/2
SYMM -y+3/4, x+1/4, z+1/4
SYMM  y+3/4,-x+3/4, z+3/4
SFAC C H N Cu I
UNIT 62.00 62.00 62.00 62.00 62.00
TREF
HKLF 4
END
_computing_structure_solution     'SHELXT 2018/2 (Sheldrick, 2018)'
;
_shelx_hkl_checksum                25562
_olex2_submission_special_instructions  'No special instructions were received'
_oxdiff_exptl_absorpt_empirical_details
;
Empirical correction (ABSPACK) includes:
- Absorption correction using spherical harmonics
- Frame scaling
;
_oxdiff_exptl_absorpt_empirical_full_max  1.932
_oxdiff_exptl_absorpt_empirical_full_min  0.656
