# Supplementary material for: Long Time CO2 Storage Under Ambient Conditions in Isolated Voids of a Porous Coordination Network Facilitated by the “Magic Door” Mechanism
Source: Adv Sci (Weinh). 2023 Nov 20;11(2):2307417. doi: 10.1002/advs.202307417 (PMC10787060; doi:10.1002/advs.202307417)
Supplement: Supplementary file 2 — Supporting Information [file ADVS-11-2307417-s003.zip › network2@CO2_90K.cif]

data_network2@CO2_90K
_audit_creation_date               2021-12-02
_audit_creation_method
;
Olex2 1.3
(compiled 2020.02.04 svn.rd84adfe8 for OlexSys, GUI svn.r6032)
;
_shelx_SHELXL_version_number       '2018/3'
_audit_contact_author_address      ?
_audit_contact_author_email        ?
_audit_contact_author_name         ''
_audit_contact_author_phone        ?
_publ_contact_author_id_orcid      ?
_publ_section_references
;
Dolomanov, O.V., Bourhis, L.J., Gildea, R.J, Howard, J.A.K. & Puschmann, H.
 (2009), J. Appl. Cryst. 42, 339-341.

Sheldrick, G.M. (2015). Acta Cryst. C71, 3-8.
;
_chemical_name_common              ?
_chemical_name_systematic          ?
_chemical_formula_moiety           'C34 H30 Cu4 I4 N8, 2(C0.5 O)'
_chemical_formula_sum              'C35 H30 Cu4 I4 N8 O2'
_chemical_formula_weight           1356.43
_chemical_melting_point            ?
loop_
  _atom_type_symbol
  _atom_type_description
  _atom_type_scat_dispersion_real
  _atom_type_scat_dispersion_imag
  _atom_type_scat_source
 'C' 'C' 0.0040 0.0018 'International Tables Vol C Tables 4.2.6.8 and 6.1.1.4'
 'H' 'H' 0.0000 0.0000 'International Tables Vol C Tables 4.2.6.8 and 6.1.1.4'
 'Cu' 'Cu' 0.3218 1.4189 'International Tables Vol C Tables 4.2.6.8 and 6.1.1.4'
 'I' 'I' -0.3273 2.0139 'International Tables Vol C Tables 4.2.6.8 and 6.1.1.4'
 'N' 'N' 0.0075 0.0037 'International Tables Vol C Tables 4.2.6.8 and 6.1.1.4'
 'O' 'O' 0.0131 0.0069 'International Tables Vol C Tables 4.2.6.8 and 6.1.1.4'

_shelx_space_group_comment
;
The symmetry employed for this shelxl refinement is uniquely defined
by the following loop, which should always be used as a source of
symmetry information in preference to the above space-group names.
They are only intended as comments.
;
_space_group_crystal_system        'tetragonal'
_space_group_IT_number             88
_space_group_name_H-M_alt          'I 41/a'
_space_group_name_Hall             '-I 4ad'
loop_
  _space_group_symop_operation_xyz
 'x, y, z'
 '-x+1/2, -y, z+1/2'
 '-y+3/4, x+1/4, z+1/4'
 'y+3/4, -x+3/4, z+3/4'
 'x+1/2, y+1/2, z+1/2'
 '-x+1, -y+1/2, z+1'
 '-y+5/4, x+3/4, z+3/4'
 'y+5/4, -x+5/4, z+5/4'
 '-x, -y, -z'
 'x-1/2, y, -z-1/2'
 'y-3/4, -x-1/4, -z-1/4'
 '-y-3/4, x-3/4, -z-3/4'
 '-x+1/2, -y+1/2, -z+1/2'
 'x, y+1/2, -z'
 'y-1/4, -x+1/4, -z+1/4'
 '-y-1/4, x-1/4, -z-1/4'

_cell_length_a                     12.3620(13)
_cell_length_b                     12.3620(13)
_cell_length_c                     28.780(6)
_cell_angle_alpha                  90
_cell_angle_beta                   90
_cell_angle_gamma                  90
_cell_volume                       4398.1(12)
_cell_formula_units_Z              4
_cell_measurement_reflns_used      19263
_cell_measurement_temperature      90
_cell_measurement_theta_max        71.4806
_cell_measurement_theta_min        0.86
_shelx_estimated_absorpt_T_max     ?
_shelx_estimated_absorpt_T_min     ?
_exptl_absorpt_coefficient_mu      5.455
_exptl_absorpt_correction_T_max    ?
_exptl_absorpt_correction_T_min    ?
_exptl_absorpt_correction_type     ?
_exptl_absorpt_process_details     ?
_exptl_absorpt_special_details     ?
_exptl_crystal_colour              yellow
_exptl_crystal_density_diffrn      2.049
_exptl_crystal_density_meas        ?
_exptl_crystal_density_method      ?
_exptl_crystal_description         prism
_exptl_crystal_F_000               2560
_exptl_crystal_size_max            0.120
_exptl_crystal_size_mid            0.073
_exptl_crystal_size_min            0.065
_exptl_transmission_factor_max     ?
_exptl_transmission_factor_min     ?
_diffrn_reflns_av_R_equivalents    0.0390
_diffrn_reflns_av_unetI/netI       0.0318
_diffrn_reflns_Laue_measured_fraction_full  0.733
_diffrn_reflns_Laue_measured_fraction_max  0.773
_diffrn_reflns_limit_h_max         18
_diffrn_reflns_limit_h_min         -19
_diffrn_reflns_limit_k_max         19
_diffrn_reflns_limit_k_min         -19
_diffrn_reflns_limit_l_max         43
_diffrn_reflns_limit_l_min         -36
_diffrn_reflns_number              16910
_diffrn_reflns_point_group_measured_fraction_full  0.733
_diffrn_reflns_point_group_measured_fraction_max  0.773
_diffrn_reflns_theta_full          26.744
_diffrn_reflns_theta_max           35.676
_diffrn_reflns_theta_min           1.892
_diffrn_ambient_temperature        90
_diffrn_detector_area_resol_mean   ?
_diffrn_measured_fraction_theta_full  0.733
_diffrn_measured_fraction_theta_max  0.773
_diffrn_measurement_device_type    'Dectris Pilatus3 S6M'
_diffrn_measurement_method         'omega scan'
_diffrn_radiation_type             synchrotron
_diffrn_radiation_wavelength       0.750
_diffrn_source                     'Multipole Wiggler'
_reflns_Friedel_coverage           0.000
_reflns_Friedel_fraction_full      .
_reflns_Friedel_fraction_max       .
_reflns_number_gt                  2970
_reflns_number_total               3351
_reflns_special_details
;
 Reflections were merged by SHELXL according to the crystal
 class for the calculation of statistics and refinement.

 _reflns_Friedel_fraction is defined as the number of unique
 Friedel pairs measured divided by the number that would be
 possible theoretically, ignoring centric projections and
 systematic absences.
;
_reflns_threshold_expression       'I > 2\s(I)'
_computing_cell_refinement         'XDS'
_computing_data_collection         'KEK Unified Graphical User Interface (UGUI) '
_computing_data_reduction          'XDS'
_computing_molecular_graphics      'Olex2 1.3 (Dolomanov et al., 2009)'
_computing_publication_material    'Olex2 1.3 (Dolomanov et al., 2009)'
_computing_structure_refinement    'SHELXL 2018/3 (Sheldrick, 2015)'
_computing_structure_solution      'SHELXT 2018/2 (Sheldrick, 2018)'
_refine_diff_density_max           0.775
_refine_diff_density_min           -1.311
_refine_diff_density_rms           0.163
_refine_ls_extinction_coef         .
_refine_ls_extinction_method       none
_refine_ls_goodness_of_fit_ref     1.167
_refine_ls_hydrogen_treatment      constr
_refine_ls_matrix_type             full
_refine_ls_number_parameters       129
_refine_ls_number_reflns           3351
_refine_ls_number_restraints       0
_refine_ls_R_factor_all            0.0633
_refine_ls_R_factor_gt             0.0586
_refine_ls_restrained_S_all        1.167
_refine_ls_shift/su_max            0.017
_refine_ls_shift/su_mean           0.003
_refine_ls_structure_factor_coef   Fsqd
_refine_ls_weighting_details
 'w=1/[\s^2^(Fo^2^)+(0.0576P)^2^+45.2121P] where P=(Fo^2^+2Fc^2^)/3'
_refine_ls_weighting_scheme        calc
_refine_ls_wR_factor_gt            0.1635
_refine_ls_wR_factor_ref           0.1687
_refine_special_details            ?
_olex2_refinement_description
;
1. Fixed Uiso
 At 1.2 times of:
  All C(H) groups
 At 1.5 times of:
  All C(H,H,H) groups
2. Others
 Fixed Sof: H13A(0.5) H13C(0.5) H13B(0.5) C15X(0.25) O16X(0.5)
3.a Me refined with riding coordinates:
 C13(H13A,H13C,H13B), C14(H14A,H14B,H14C)
3.b Aromatic/amide H refined with riding coordinates:
 C4(H4), C6(H6), C8(H8)
;
_atom_sites_solution_hydrogens     geom
_atom_sites_solution_primary       ?
_atom_sites_solution_secondary     ?
loop_
  _atom_site_label
  _atom_site_type_symbol
  _atom_site_fract_x
  _atom_site_fract_y
  _atom_site_fract_z
  _atom_site_U_iso_or_equiv
  _atom_site_adp_type
  _atom_site_occupancy
  _atom_site_site_symmetry_order
  _atom_site_calc_flag
  _atom_site_refinement_flags_posn
  _atom_site_refinement_flags_adp
  _atom_site_refinement_flags_occupancy
  _atom_site_disorder_assembly
  _atom_site_disorder_group
 I1 I 0.65533(3) 0.85215(3) 0.67761(2) 0.03243(13) Uani 1 1 d . . . . .
 Cu2 Cu 0.55741(6) 0.66406(6) 0.65855(2) 0.03225(17) Uani 1 1 d . . . . .
 N7 N 0.7982(4) 0.4701(4) 0.72098(16) 0.0320(8) Uani 1 1 d . . . . .
 N3 N 0.6342(4) 0.5577(4) 0.70063(15) 0.0306(8) Uani 1 1 d . . . . .
 C5 C 0.6288(4) 0.4044(4) 0.75036(15) 0.0264(8) Uani 1 1 d . . . . .
 C4 C 0.5786(4) 0.4889(5) 0.72695(17) 0.0301(9) Uani 1 1 d . . . . .
 H4 H 0.504129 0.497578 0.729750 0.036 Uiso 1 1 calc R U . . .
 C6 C 0.7408(4) 0.4003(4) 0.74600(18) 0.0300(9) Uani 1 1 d . . . . .
 H6 H 0.777621 0.345502 0.761494 0.036 Uiso 1 1 calc R U . . .
 C9 C 0.5650(4) 0.3234(4) 0.77626(15) 0.0251(8) Uani 1 1 d . . . . .
 C8 C 0.7416(4) 0.5451(5) 0.69908(17) 0.0312(9) Uani 1 1 d . . . . .
 H8 H 0.780131 0.593725 0.680837 0.037 Uiso 1 1 calc R U . . .
 C10 C 0.5649(4) 0.3255(4) 0.82520(15) 0.0251(8) Uani 1 1 d . . . . .
 C11 C 0.500000 0.250000 0.8489(2) 0.0247(11) Uani 1 2 d S T P . .
 C12 C 0.500000 0.250000 0.7518(2) 0.0254(11) Uani 1 2 d S T P . .
 C13 C 0.500000 0.250000 0.6986(2) 0.0321(14) Uani 1 2 d S T P . .
 H13A H 0.451461 0.195186 0.687507 0.048 Uiso 0.5 1 calc R U P . .
 H13C H 0.476799 0.319443 0.687507 0.048 Uiso 0.5 1 calc R U P . .
 H13B H 0.571740 0.235371 0.687507 0.048 Uiso 0.5 1 calc R U P . .
 C14 C 0.6309(5) 0.4056(5) 0.85160(19) 0.0361(11) Uani 1 1 d . . . . .
 H14A H 0.620504 0.394640 0.884323 0.054 Uiso 1 1 calc R U . . .
 H14B H 0.705973 0.396100 0.844088 0.054 Uiso 1 1 calc R U . . .
 H14C H 0.608749 0.477504 0.843400 0.054 Uiso 1 1 calc R U . . .
 C15X C 1.000000 0.750000 0.6873(9) 0.071(9) Uani 0.5 2 d S T P A 1
 O16X O 0.9942(17) 0.6667(19) 0.6920(7) 0.097(6) Uani 0.5 1 d . . P A 1

loop_
  _atom_site_aniso_label
  _atom_site_aniso_U_11
  _atom_site_aniso_U_22
  _atom_site_aniso_U_33
  _atom_site_aniso_U_23
  _atom_site_aniso_U_13
  _atom_site_aniso_U_12
 I1 0.03098(18) 0.0358(2) 0.03051(18) -0.00288(11) -0.00032(11) -0.00670(12)
 Cu2 0.0344(3) 0.0338(3) 0.0285(3) 0.0071(2) -0.0027(2) -0.0019(2)
 N7 0.0276(19) 0.038(2) 0.0306(18) 0.0015(16) 0.0040(15) -0.0009(17)
 N3 0.032(2) 0.035(2) 0.0250(16) 0.0071(15) -0.0003(15) -0.0031(16)
 C5 0.0281(19) 0.031(2) 0.0201(16) 0.0005(15) 0.0001(14) -0.0005(17)
 C4 0.027(2) 0.037(2) 0.0264(19) 0.0059(18) -0.0011(16) -0.0015(18)
 C6 0.027(2) 0.034(2) 0.0286(19) 0.0009(17) 0.0007(16) -0.0003(18)
 C9 0.0238(18) 0.030(2) 0.0214(16) 0.0001(15) 0.0016(14) -0.0003(16)
 C8 0.029(2) 0.038(3) 0.0263(19) 0.0046(18) 0.0013(16) -0.0040(19)
 C10 0.029(2) 0.0265(19) 0.0203(16) 0.0004(14) -0.0009(14) -0.0042(16)
 C11 0.029(3) 0.027(3) 0.018(2) 0.000 0.000 -0.003(2)
 C12 0.026(3) 0.032(3) 0.019(2) 0.000 0.000 0.000(2)
 C13 0.034(3) 0.042(4) 0.021(2) 0.000 0.000 -0.004(3)
 C14 0.043(3) 0.040(3) 0.026(2) -0.0024(19) -0.0008(19) -0.012(2)
 C15X 0.062(15) 0.11(3) 0.047(11) 0.000 0.000 -0.044(18)
 O16X 0.082(12) 0.125(17) 0.084(11) -0.001(11) -0.002(10) -0.020(12)

_geom_special_details
;
 All esds (except the esd in the dihedral angle between two l.s. planes)
 are estimated using the full covariance matrix.  The cell esds are taken
 into account individually in the estimation of esds in distances, angles
 and torsion angles; correlations between esds in cell parameters are only
 used when they are defined by crystal symmetry.  An approximate (isotropic)
 treatment of cell esds is used for estimating esds involving l.s. planes.
;
loop_
  _geom_bond_atom_site_label_1
  _geom_bond_atom_site_label_2
  _geom_bond_distance
  _geom_bond_site_symmetry_2
  _geom_bond_publ_flag
 I1 Cu2 2.6781(8) . ?
 I1 Cu2 2.6816(9) 12_767 ?
 I1 Cu2 2.6940(9) 6_564 ?
 Cu2 Cu2 2.6445(12) 12_767 ?
 Cu2 Cu2 2.6445(12) 15_566 ?
 Cu2 Cu2 2.5552(15) 6_564 ?
 Cu2 N3 2.023(5) . ?
 N7 C6 1.329(7) . ?
 N7 C8 1.322(7) . ?
 N3 C4 1.331(7) . ?
 N3 C8 1.338(7) . ?
 C5 C4 1.389(7) . ?
 C5 C6 1.391(7) . ?
 C5 C9 1.476(7) . ?
 C4 H4 0.9300 . ?
 C6 H6 0.9300 . ?
 C9 C10 1.409(6) . ?
 C9 C12 1.403(6) . ?
 C8 H8 0.9300 . ?
 C10 C11 1.408(5) . ?
 C10 C14 1.490(7) . ?
 C11 C11 1.501(12) 11_667 ?
 C12 C13 1.529(9) . ?
 C13 H13A 0.9600 . ?
 C13 H13A 0.9600 6_554 ?
 C13 H13C 0.9600 . ?
 C13 H13C 0.9600 6_554 ?
 C13 H13B 0.9600 6_554 ?
 C13 H13B 0.9600 . ?
 C14 H14A 0.9600 . ?
 C14 H14B 0.9600 . ?
 C14 H14C 0.9600 . ?
 C15X O16X 1.04(2) 6_664 ?
 C15X O16X 1.04(2) . ?

loop_
  _geom_angle_atom_site_label_1
  _geom_angle_atom_site_label_2
  _geom_angle_atom_site_label_3
  _geom_angle
  _geom_angle_site_symmetry_1
  _geom_angle_site_symmetry_3
  _geom_angle_publ_flag
 Cu2 I1 Cu2 59.13(3) . 12_767 ?
 Cu2 I1 Cu2 56.80(3) . 6_564 ?
 Cu2 I1 Cu2 58.94(2) 12_767 6_564 ?
 I1 Cu2 I1 111.46(3) 15_566 6_564 ?
 I1 Cu2 I1 111.96(2) . 15_566 ?
 I1 Cu2 I1 117.65(3) . 6_564 ?
 Cu2 Cu2 I1 109.19(2) 12_767 6_564 ?
 Cu2 Cu2 I1 61.29(3) 6_564 6_564 ?
 Cu2 Cu2 I1 61.91(3) 6_564 . ?
 Cu2 Cu2 I1 60.37(3) 15_566 15_566 ?
 Cu2 Cu2 I1 60.30(3) 15_566 6_564 ?
 Cu2 Cu2 I1 60.76(3) 12_767 15_566 ?
 Cu2 Cu2 I1 109.67(2) 15_566 . ?
 Cu2 Cu2 I1 112.368(18) 6_564 15_566 ?
 Cu2 Cu2 I1 60.50(3) 12_767 . ?
 Cu2 Cu2 Cu2 57.78(3) 15_566 12_767 ?
 Cu2 Cu2 Cu2 61.111(17) 6_564 12_767 ?
 Cu2 Cu2 Cu2 61.111(16) 6_564 15_566 ?
 N3 Cu2 I1 103.26(14) . . ?
 N3 Cu2 I1 104.41(14) . 15_566 ?
 N3 Cu2 I1 106.72(13) . 6_564 ?
 N3 Cu2 Cu2 143.19(14) . 6_564 ?
 N3 Cu2 Cu2 146.92(14) . 15_566 ?
 N3 Cu2 Cu2 144.06(13) . 12_767 ?
 C8 N7 C6 115.5(5) . . ?
 C4 N3 Cu2 120.9(4) . . ?
 C4 N3 C8 117.2(5) . . ?
 C8 N3 Cu2 121.5(4) . . ?
 C4 C5 C6 115.4(5) . . ?
 C4 C5 C9 121.1(5) . . ?
 C6 C5 C9 123.5(5) . . ?
 N3 C4 C5 121.7(5) . . ?
 N3 C4 H4 119.1 . . ?
 C5 C4 H4 119.1 . . ?
 N7 C6 C5 123.8(5) . . ?
 N7 C6 H6 118.1 . . ?
 C5 C6 H6 118.1 . . ?
 C10 C9 C5 119.5(4) . . ?
 C12 C9 C5 119.4(4) . . ?
 C12 C9 C10 120.9(4) . . ?
 N7 C8 N3 126.3(5) . . ?
 N7 C8 H8 116.8 . . ?
 N3 C8 H8 116.8 . . ?
 C9 C10 C11 118.2(4) . . ?
 C9 C10 C14 121.4(4) . . ?
 C11 C10 C14 120.3(4) . . ?
 C10 C11 C10 122.0(6) 6_554 . ?
 C10 C11 C11 119.0(3) . 11_667 ?
 C10 C11 C11 119.0(3) 6_554 11_667 ?
 C9 C12 C9 119.6(6) . 6_554 ?
 C9 C12 C13 120.2(3) 6_554 . ?
 C9 C12 C13 120.2(3) . . ?
 C12 C13 H13A 109.5 . . ?
 C12 C13 H13A 109.472(3) . 6_554 ?
 C12 C13 H13C 109.5 . . ?
 C12 C13 H13C 109.471(2) . 6_554 ?
 C12 C13 H13B 109.5 . . ?
 C12 C13 H13B 109.472(3) . 6_554 ?
 H13A C13 H13A 141.1 . 6_554 ?
 H13A C13 H13C 109.5 . . ?
 H13A C13 H13C 56.2 . 6_554 ?
 H13A C13 H13C 109.5 6_554 6_554 ?
 H13A C13 H13B 109.5 . . ?
 H13A C13 H13B 109.5 6_554 6_554 ?
 H13A C13 H13B 56.3 . 6_554 ?
 H13C C13 H13A 56.3 . 6_554 ?
 H13C C13 H13C 141.1 . 6_554 ?
 H13C C13 H13B 109.5 . . ?
 H13C C13 H13B 109.5 6_554 6_554 ?
 H13C C13 H13B 56.2 . 6_554 ?
 H13B C13 H13A 56.2 . 6_554 ?
 H13B C13 H13C 56.3 . 6_554 ?
 H13B C13 H13B 141.1 . 6_554 ?
 C10 C14 H14A 109.5 . . ?
 C10 C14 H14B 109.5 . . ?
 C10 C14 H14C 109.5 . . ?
 H14A C14 H14B 109.5 . . ?
 H14A C14 H14C 109.5 . . ?
 H14B C14 H14C 109.5 . . ?
 O16X C15X O16X 165(4) 6_664 . ?

loop_
  _geom_torsion_atom_site_label_1
  _geom_torsion_atom_site_label_2
  _geom_torsion_atom_site_label_3
  _geom_torsion_atom_site_label_4
  _geom_torsion
  _geom_torsion_site_symmetry_1
  _geom_torsion_site_symmetry_2
  _geom_torsion_site_symmetry_3
  _geom_torsion_site_symmetry_4
  _geom_torsion_publ_flag
 Cu2 N3 C4 C5 169.7(4) . . . . ?
 Cu2 N3 C8 N7 -171.8(4) . . . . ?
 C5 C9 C10 C11 177.5(4) . . . . ?
 C5 C9 C10 C14 -2.1(8) . . . . ?
 C5 C9 C12 C9 -176.7(5) . . . 6_554 ?
 C5 C9 C12 C13 3.3(5) . . . . ?
 C4 N3 C8 N7 0.5(9) . . . . ?
 C4 C5 C6 N7 -0.9(8) . . . . ?
 C4 C5 C9 C10 -106.9(6) . . . . ?
 C4 C5 C9 C12 69.0(6) . . . . ?
 C6 N7 C8 N3 1.4(9) . . . . ?
 C6 C5 C4 N3 2.8(8) . . . . ?
 C6 C5 C9 C10 75.6(7) . . . . ?
 C6 C5 C9 C12 -108.5(5) . . . . ?
 C9 C5 C4 N3 -174.9(5) . . . . ?
 C9 C5 C6 N7 176.8(5) . . . . ?
 C9 C10 C11 C10 -0.8(3) . . . 6_554 ?
 C9 C10 C11 C11 179.2(3) . . . 11_667 ?
 C8 N7 C6 C5 -1.1(8) . . . . ?
 C8 N3 C4 C5 -2.7(8) . . . . ?
 C10 C9 C12 C9 -0.9(3) . . . 6_554 ?
 C10 C9 C12 C13 179.1(3) . . . . ?
 C12 C9 C10 C11 1.7(7) . . . . ?
 C12 C9 C10 C14 -178.0(4) . . . . ?
 C14 C10 C11 C10 178.8(6) . . . 6_554 ?
 C14 C10 C11 C11 -1.2(6) . . . 11_667 ?

_shelx_res_file
;
TITL shelx_a.res in I4(1)/a
    shelx.res
    created by SHELXL-2018/3 at 08:08:49 on 02-Dec-2021
REM Old TITL shelx in I41/a #88
REM SHELXT solution in I4(1)/a: R1 0.101, Rweak 0.006, Alpha 0.028
REM <I/s> 1.082 for 56 systematic absences, Orientation as input
REM Formula found by SHELXT: C8 N3 Cu I
CELL 0.75 12.362 12.362 28.78 90 90 90
ZERR 4 0.0013 0.0013 0.0055 0 0 0
LATT 2
SYMM 0.5-X,-Y,0.5+Z
SYMM 0.75-Y,0.25+X,0.25+Z
SYMM 0.75+Y,0.75-X,0.75+Z
SFAC C H Cu I N O
DISP C 0.004 0.0018 12.8342
DISP Cu 0.3218 1.4189 5942.9914
DISP H -0 0 0.6261
DISP I -0.3273 2.0139 8871.3508
DISP N 0.0075 0.0037 22.2291
DISP O 0.0131 0.0069 37.2149
UNIT 140 120 16 16 32 8

L.S. 4 0 0
PLAN  4
CONF
BOND
list 6
MORE -1
BOND $H
fmap 2 53
acta
REM <olex2.extras>
REM <HklSrc "%.\\shelx.HKL">
REM </olex2.extras>

WGHT    0.057600   45.212097
FVAR       0.14172
I1    4    0.655331    0.852147    0.677612    11.00000    0.03098    0.03581 =
         0.03051   -0.00288   -0.00032   -0.00670
CU2   3    0.557407    0.664064    0.658550    11.00000    0.03440    0.03382 =
         0.02854    0.00706   -0.00268   -0.00192
N7    5    0.798215    0.470069    0.720977    11.00000    0.02755    0.03778 =
         0.03055    0.00148    0.00404   -0.00090
N3    5    0.634183    0.557748    0.700625    11.00000    0.03159    0.03514 =
         0.02504    0.00710   -0.00027   -0.00313
C5    1    0.628765    0.404447    0.750357    11.00000    0.02809    0.03089 =
         0.02010    0.00046    0.00010   -0.00050
C4    1    0.578573    0.488904    0.726951    11.00000    0.02660    0.03727 =
         0.02641    0.00590   -0.00112   -0.00155
AFIX  43
H4    2    0.504129    0.497578    0.729750    11.00000   -1.20000
AFIX   0
C6    1    0.740789    0.400289    0.745999    11.00000    0.02718    0.03420 =
         0.02856    0.00086    0.00068   -0.00027
AFIX  43
H6    2    0.777621    0.345502    0.761494    11.00000   -1.20000
AFIX   0
C9    1    0.565019    0.323424    0.776263    11.00000    0.02379    0.03016 =
         0.02141    0.00007    0.00160   -0.00025
C8    1    0.741578    0.545057    0.699085    11.00000    0.02901    0.03836 =
         0.02628    0.00459    0.00125   -0.00400
AFIX  43
H8    2    0.780131    0.593725    0.680837    11.00000   -1.20000
AFIX   0
C10   1    0.564914    0.325539    0.825203    11.00000    0.02851    0.02651 =
         0.02031    0.00037   -0.00092   -0.00421
C11   1    0.500000    0.250000    0.848931    10.50000    0.02885    0.02689 =
         0.01840    0.00000    0.00000   -0.00269
C12   1    0.500000    0.250000    0.751761    10.50000    0.02595    0.03162 =
         0.01854    0.00000    0.00000    0.00006
C13   1    0.500000    0.250000    0.698625    10.50000    0.03363    0.04169 =
         0.02095    0.00000    0.00000   -0.00406
AFIX  33
H13A  2    0.451461    0.195186    0.687507    10.50000   -1.50000
H13C  2    0.476799    0.319443    0.687507    10.50000   -1.50000
H13B  2    0.571740    0.235371    0.687507    10.50000   -1.50000
AFIX   0
C14   1    0.630907    0.405566    0.851602    11.00000    0.04255    0.03972 =
         0.02609   -0.00236   -0.00076   -0.01249
AFIX  33
H14A  2    0.620504    0.394640    0.884323    11.00000   -1.50000
H14B  2    0.705973    0.396100    0.844088    11.00000   -1.50000
H14C  2    0.608749    0.477504    0.843400    11.00000   -1.50000
AFIX   0

PART 1
C15X  1    1.000000    0.750000    0.687282    10.25000    0.06162    0.10534 =
         0.04665    0.00000    0.00000   -0.04376
O16X  6    0.994177    0.666661    0.691992    10.50000    0.08205    0.12502 =
         0.08449   -0.00091   -0.00207   -0.02020
HKLF 4


REM  shelx_a.res in I4(1)/a
REM wR2 = 0.1687, GooF = S = 1.167, Restrained GooF = 1.167 for all data
REM R1 = 0.0586 for 2970 Fo > 4sig(Fo) and 0.0633 for all 3351 data
REM 129 parameters refined using 0 restraints

END

WGHT      0.0599     46.8393

REM Highest difference peak  0.775,  deepest hole -1.311,  1-sigma level  0.163
Q1    1   0.6001  0.9088  0.6780  11.00000  0.05    0.77
Q2    1   0.6403  0.8009  0.6929  11.00000  0.05    0.76
Q3    1   0.4450  0.1633  0.6517  11.00000  0.05    0.68
Q4    1   0.4672  0.1379  0.6599  11.00000  0.05    0.67
;
_shelx_res_checksum                82018
_shelx_hkl_file
;
   0   0   2    0.37    0.18
   0   0   4  261.38   14.76
   0   0   4  278.03   15.66
   0   0   6    0.23    0.54
   0   0   6    0.18    0.51
   0   0   8 7947.37  444.05
   0   0   8 8533.04  476.70
   0   0  10    2.87    0.77
   0   0  10    3.63    0.72
   0   0  12 9999.00  558.69
   0   0  12 9739.89  544.15
   0   0  14    1.10    0.71
   0   0  14    1.29    0.79
   0   0  16   16.29    1.57
   0   0  16   17.47    1.68
   0   0  18    1.80    0.87
   0   0  18    0.67    0.82
   0   0  20  822.78   46.64
   0   0  20  885.96   50.19
   0   0  22    0.39    0.85
   0   0  24   19.20    1.97
   0   0  24   22.86    2.34
   0   0  26    0.79    1.19
   0   0  28  385.48   22.41
   0   0  28  459.30   26.73
   0   0  30    0.45    1.10
   0   0  30   -0.01    1.16
   0   0  32   24.45    2.49
   0   0  32   21.73    2.48
   0   0  34    1.32    1.33
   0   0  34    0.55    1.52
   0   0  36  160.43   10.35
   0   0  36  168.74   10.65
   0   0  38    0.79    1.89
   0   0  40  394.00   23.53
   1   0   1 3239.29  180.85
  -1   0   1 3476.40  194.12
   1   0  -1 3521.83  196.64
   0   1  -1 3613.41  201.68
   0  -1  -1 3631.16  202.71
   0  -1   1 3616.96  202.04
   1   0   3 2738.81  153.01
  -1   0   3 2761.18  154.26
  -1   0  -3 3119.67  174.28
   1   0  -3 2688.76  150.22
   0   1  -3 2844.59  158.91
   0  -1  -3 2624.52  146.78
   0  -1   3 2860.56  159.80
   1   0   5  780.54   43.77
  -1   0   5  761.37   42.74
  -1   0  -5  772.73   43.30
   1   0  -5  810.36   45.47
   0   1  -5  802.19   45.01
   0  -1  -5  765.27   42.88
   0  -1   5  832.36   46.71
   1   0   7 2889.66  161.53
  -1   0   7 2771.12  154.97
  -1   0  -7 2821.16  157.70
   1   0  -7 2749.11  153.76
   0   1  -7 2870.86  160.51
   0  -1  -7 2639.42  147.63
   0   1   7 2724.97  152.38
   0  -1   7 2846.36  159.16
   1   0   9 3826.38  213.82
  -1   0   9 3730.55  208.57
  -1   0  -9 3758.94  210.20
   1   0  -9 3652.46  204.28
   0   1  -9 3872.53  216.52
   0   1   9 3939.97  220.36
   0   1   9 3648.91  203.99
   0  -1   9 3808.63  212.97
   1   0  11 1746.01   97.82
  -1   0  11 1612.19   90.41
  -1   0  11 1678.92   94.10
  -1   0 -11 1709.45   95.77
   0   1 -11 1627.81   91.26
   0   1  11 1646.27   92.22
   0   1  11 1716.55   96.12
   0  -1  11 1737.49   97.40
   1   0  13 1426.91   80.08
  -1   0  13 1322.91   74.29
  -1   0  13 1370.82   77.02
  -1   0 -13 1329.30   74.61
   0   1  13 1457.08   81.71
   0   1  13 1373.31   77.06
   0  -1  13 1362.67   76.63
   0  -1  13 1424.07   80.04
   1   0  15   41.42    2.87
   1   0  15   45.40    3.09
  -1   0  15   41.56    2.95
  -1   0  15   43.55    3.09
   0   1  15   43.16    2.93
   0   1  15   37.02    2.56
   0  -1  15   47.53    3.34
   0  -1  15   40.46    2.90
   1   0  17    2.04    0.79
   1   0  17    3.44    0.92
  -1   0  17    1.52    0.79
  -1   0  17    2.12    0.82
   0   1  17    1.88    0.77
   0   1  17    3.86    0.84
   0  -1  17    1.35    0.88
   0  -1  17    1.80    0.88
   1   0  19  213.82   12.59
   1   0  19  233.21   13.69
  -1   0  19  212.76   12.57
  -1   0  19  209.74   12.44
   0   1  19  227.78   13.37
   0   1  19  208.50   12.22
   0  -1  19  203.25   12.11
   1   0  21  346.40   20.07
   1   0  21  374.47   21.67
  -1   0  21  327.59   19.30
   0   1  21  370.92   21.39
   0   1  21  335.11   19.32
   0  -1  21  341.15   19.90
   0  -1  21  373.41   21.72
   1   0  23    2.14    1.00
  -1   0  23    0.73    1.10
  -1   0  23    1.51    1.09
   0   1  23    1.63    1.10
   0   1  23    1.41    0.92
   0  -1  23    1.63    1.27
   1   0  25   31.74    2.69
  -1   0  25   44.90    3.73
  -1   0  25   34.69    2.90
   0   1  25   32.89    2.69
   0  -1  25   35.29    3.23
   0  -1  25   32.25    2.81
   1   0  27    3.17    1.21
  -1   0  27    2.38    1.32
  -1   0  27    2.35    1.06
   0   1  27    2.45    1.24
   0   1  27    2.95    1.08
   0  -1  27    2.06    1.07
   0  -1  27    2.49    1.37
   1   0  29    4.75    1.47
   1   0  29    4.58    1.34
  -1   0  29    5.58    1.62
  -1   0  29    5.02    1.38
   0   1  29    6.32    1.49
   0  -1  29    4.46    1.34
   0  -1  29    4.04    1.54
   1   0  31    2.22    1.22
   1   0  31    1.21    1.38
  -1   0  31    2.94    1.52
  -1   0  31    3.20    1.30
   0   1  31    1.53    1.21
   0  -1  31    2.06    1.23
   0  -1  31    2.39    1.40
   1   0  33    0.55    1.42
   1   0  33    0.99    1.21
  -1   0  33    0.34    1.19
  -1   0  33    0.37    1.48
   0   1  33    1.20    1.22
   0   1  33    1.56    1.48
   0  -1  33    1.34    1.24
   0  -1  33    1.77    1.59
   1   0  35  109.79    7.37
   1   0  35  122.11    8.03
  -1   0  35  136.70    9.16
  -1   0  35  122.43    8.14
   0   1  35  112.41    7.43
   0   1  35  123.10    8.01
   0  -1  35  123.81    8.44
   0  -1  35  127.61    8.65
   1   0  37   98.89    7.00
  -1   0  37   96.33    7.06
  -1   0  37  109.97    7.63
   0   1  37  102.26    7.03
   0  -1  37  113.83    7.96
   1   0  39    5.91    2.04
   0   1  39    3.47    1.89
   0  -1  39    4.53    2.16
  -1   0  41    5.99    2.31
   0  -1  41    6.65    2.75
  -1  -1   0    0.48    0.33
  -1   1   0    0.39    0.47
   1  -1   0    0.39    0.51
  -1  -1   2 8767.31  489.48
  -1   1  -2 8465.60  472.44
   1  -1  -2 8497.55  474.21
  -1   1   2 8174.55  456.11
   1  -1   2 8547.24  477.05
   1   1   4  342.32   19.36
  -1  -1   4  349.14   19.80
  -1   1  -4  358.14   20.24
   1  -1  -4  344.13   19.41
   1   1  -4  349.03   19.79
  -1  -1  -4  355.30   20.11
  -1   1   4  349.88   19.73
   1  -1   4  360.98   20.42
   1   1   6    8.08    0.65
  -1  -1   6    7.01    1.00
  -1  -1   6    6.79    0.93
  -1   1  -6    6.18    0.87
   1  -1  -6    7.95    0.86
  -1   1   6    6.29    0.84
   1  -1   6    7.00    0.93
   1   1   8 2160.95  121.08
  -1  -1   8 2149.24  120.37
  -1  -1   8 2186.86  122.43
  -1   1  -8 2130.07  119.23
   1  -1  -8 2022.52  113.20
  -1   1   8 2186.86  122.39
   1  -1   8 2159.18  120.86
   1   1  10 2769.34  155.04
   1   1  10 2898.89  162.24
  -1  -1  10 2808.38  157.13
  -1  -1  10 2838.20  158.87
  -1   1 -10 2918.77  163.27
   1  -1 -10 2705.80  151.43
  -1   1  10 2799.50  156.60
   1  -1  10 2882.21  161.29
   1   1  12 1088.28   61.12
   1   1  12 1088.28   61.09
  -1  -1  12 1197.61   67.44
  -1  -1  12 1060.59   59.77
  -1   1 -12 1096.09   61.62
   1  -1 -12  940.98   52.92
  -1   1  12 1074.44   60.38
   1  -1  12 1067.34   60.06
   1   1  14 2626.65  147.13
   1   1  14 2663.92  149.16
  -1  -1  14 2621.32  146.95
  -1  -1  14 2663.21  149.23
  -1   1 -14 2603.93  145.82
  -1   1  14 2527.61  141.56
   1  -1  14 2667.11  149.44
   1   1  16  969.37   54.59
   1   1  16  964.76   54.31
  -1  -1  16 1032.20   58.28
  -1  -1  16  999.90   56.54
  -1   1 -16 1009.13   56.90
  -1   1  16  957.67   53.99
  -1   1  16 1007.35   56.72
   1  -1  16 1022.62   57.68
   1   1  18   15.04    1.46
   1   1  18   13.34    1.33
  -1  -1  18   11.05    1.50
  -1   1  18   11.65    1.32
  -1   1  18   13.46    1.47
   1  -1  18   12.06    1.50
   1  -1  18   17.28    1.79
   1   1  20  188.23   11.06
   1   1  20  204.03   12.00
  -1  -1  20  201.79   12.13
  -1  -1  20  207.33   12.37
   1  -1  20  185.03   11.09
   1   1  22  183.65   10.83
   1   1  22  204.88   12.12
  -1   1  22  173.71   10.47
   1  -1  22  184.50   11.20
   1  -1  22  201.68   12.21
   1   1  24  778.76   44.16
   1   1  24  849.05   48.13
  -1  -1  24  843.72   48.06
  -1  -1  24 1001.67   57.01
  -1   1  24  894.83   50.79
  -1   1  24  843.72   47.92
   1  -1  24  933.53   53.10
   1   1  26   14.08    1.64
   1   1  26   14.49    1.63
  -1  -1  26   15.88    2.24
  -1  -1  26   13.02    1.84
  -1   1  26   18.86    2.23
   1  -1  26   15.47    1.90
   1  -1  26   15.81    2.08
   1   1  28    6.12    1.28
  -1  -1  28    9.13    1.62
  -1  -1  28    9.20    1.88
  -1   1  28    6.07    1.30
  -1   1  28    8.34    1.62
   1  -1  28    6.31    1.38
   1  -1  28    8.19    1.72
   1   1  30    1.23    1.07
  -1  -1  30   -0.14    1.02
  -1  -1  30    1.28    1.48
  -1   1  30    0.72    1.05
  -1   1  30    0.51    1.35
   1  -1  30    0.84    1.07
   1  -1  30    0.56    1.35
   1   1  32  269.72   15.92
   1   1  32  265.39   15.75
  -1  -1  32  297.56   17.82
  -1  -1  32  353.39   21.23
  -1   1  32  296.10   17.75
  -1   1  32  293.44   17.46
   1  -1  32  288.89   17.30
   1  -1  32  309.16   18.53
   1   1  34   81.11    5.70
  -1  -1  34   76.24    6.02
  -1  -1  34   87.64    6.31
  -1   1  34   86.29    6.01
  -1   1  34   84.41    5.96
   1  -1  34   88.28    6.42
   1  -1  34   83.63    5.95
  -1  -1  36   58.96    4.83
  -1  -1  36   61.80    5.02
  -1   1  36   58.92    4.67
  -1   1  36   50.51    4.28
   1  -1  36   63.75    5.15
   1  -1  36   60.66    5.13
   1   1  38   71.56    5.25
  -1  -1  38   71.81    5.79
  -1   1  38   64.42    4.96
   1  -1  38   78.55    6.44
  -1  -1  40   18.56    3.03
  -1   1  40   11.23    2.27
  -1  -1  42    1.12    1.98
   1  -1  42   -0.53    2.04
  -2   0   0  889.86   49.87
   2   0   0  902.29   50.58
   0   2   0  939.92   52.67
   0  -2   0  937.43   52.57
   2   0   2   26.87    1.86
  -2   0   2   25.00    1.78
  -2   0  -2   26.15    1.79
   2   0  -2   24.30    1.75
   0   2  -2   22.19    1.63
   0  -2  -2   27.65    1.83
   0   2   2   27.57    1.82
   0  -2   2   24.79    1.77
   2   0   4 1377.92   77.17
  -2   0   4 1387.15   77.73
  -2   0  -4 1286.34   72.02
   2   0  -4 1290.25   72.34
   0   2  -4 1372.60   76.92
   0  -2  -4 1330.36   74.47
   0   2   4 1306.22   73.12
   0  -2   4 1363.02   76.39
   2   0   6  543.79   30.63
  -2   0   6  566.14   32.00
  -2   0  -6  549.47   30.95
   2   0  -6  538.82   30.45
   0   2  -6  561.17   31.69
   0  -2  -6  543.79   30.54
   0   2   6  548.05   30.79
   0  -2   6  565.79   31.96
   2   0   8   83.66    5.01
  -2   0   8   81.32    5.01
  -2   0  -8   88.95    5.30
   2   0  -8   79.12    4.92
   0   2  -8   78.98    4.88
   0  -2  -8   83.45    4.85
   0   2   8   89.16    5.19
   0  -2   8   81.46    5.05
   2   0  10   68.43    4.22
  -2   0  10   61.80    3.98
  -2   0 -10   66.27    4.07
   2   0 -10   64.35    4.17
   0   2 -10   64.07    4.12
   0  -2 -10   68.90    4.12
   0   2  10   75.92    4.53
   0  -2  10   61.02    3.96
   2   0  12  966.89   54.38
  -2   0  12  889.15   50.15
  -2   0 -12  977.18   54.95
   2   0 -12  883.12   49.87
   0   2 -12  864.66   48.73
   0   2  12  895.90   50.33
   0  -2  12  898.74   50.76
   2   0  14  943.82   53.17
  -2   0  14  878.86   49.66
  -2   0 -14  912.23   51.33
   2   0 -14  883.47   49.98
   0   2 -14  915.07   51.68
   0   2  14  954.83   53.67
   0   2  14  944.89   53.14
   0  -2  14  909.74   51.43
   2   0  16  424.17   24.23
  -2   0  16  435.88   25.00
  -2   0  16  403.94   23.26
  -2   0 -16  412.10   23.48
   0   2  16  409.62   23.27
   0   2  16  394.35   22.42
   0  -2  16  408.55   23.60
   2   0  18    1.39    0.96
  -2   0  18    0.73    0.81
   0  -2  18    1.03    0.97
   0  -2  18    1.04    0.94
   2   0  20   45.50    3.33
   2   0  20   44.09    3.18
  -2   0  20   49.62    3.60
  -2   0  20   48.24    3.56
   0   2  20   47.03    3.23
   0   2  20   46.21    3.14
   0  -2  20   51.43    3.82
   2   0  22  217.73   12.92
   2   0  22  212.83   12.63
   0   2  22  240.48   14.05
   0   2  22  223.27   13.03
   0  -2  22  228.63   13.82
   0  -2  22  220.00   13.30
   2   0  24    5.44    1.39
   2   0  24    6.54    1.28
  -2   0  24    6.80    1.39
  -2   0  24    7.49    1.53
   0   2  24    5.71    1.15
   0   2  24    6.23    1.27
   0  -2  24    6.85    1.50
   0  -2  24    7.39    1.76
   2   0  26  183.40   11.09
  -2   0  26  209.60   12.76
  -2   0  26  190.15   11.59
   0   2  26  200.05   11.86
   0   2  26  209.03   12.42
   0  -2  26  208.00   12.81
   0  -2  26  189.65   11.71
   2   0  28  112.38    7.17
   2   0  28  118.56    7.52
  -2   0  28  136.20    8.71
  -2   0  28  120.54    7.75
   0   2  28  115.54    7.21
   0   2  28  117.46    7.40
   0  -2  28  121.18    7.86
   0  -2  28  141.24    9.14
   2   0  30   32.05    2.92
  -2   0  30   40.18    3.57
  -2   0  30   37.94    3.23
   0   2  30   38.23    3.06
   0  -2  30   31.19    3.07
   0  -2  30   31.09    2.90
   2   0  32   62.26    4.61
   2   0  32   63.47    4.61
  -2   0  32   65.06    4.82
  -2   0  32   79.33    5.95
   0   2  32   73.97    5.07
   0  -2  32   71.88    5.38
   0  -2  32   76.35    5.75
   2   0  34   74.11    5.36
   2   0  34   69.68    5.26
  -2   0  34   78.83    5.80
  -2   0  34   83.34    6.23
   0   2  34   68.58    4.76
   0  -2  34   67.76    5.17
   2   0  36    4.30    1.73
   2   0  36    5.22    1.54
  -2   0  36    4.40    1.66
  -2   0  36    2.42    1.96
   0  -2  36    4.15    1.76
   2   0  38    0.15    1.50
  -2   0  38    0.69    1.66
  -2   0  40    8.13    2.67
   0  -2  40    7.78    2.70
  -2   0  42    4.43    2.07
   0  -2  42    5.59    2.39
   1   2   1  117.46    6.78
  -1  -2   1  113.59    6.61
  -2   1   1  110.71    6.52
   2  -1   1  114.76    6.79
   2   1  -1  135.52    7.86
  -2  -1  -1  140.56    8.08
   2   1   1  133.00    7.67
  -2   1  -1  107.91    6.39
   2  -1  -1  112.38    6.62
   1   2  -1  121.64    7.08
  -1  -2  -1  106.63    6.16
  -1  -2   3   42.13    2.73
   2  -1   3   49.80    3.22
  -2   1  -3   51.68    3.29
   1   2  -3   45.47    2.93
  -1   2  -5  773.08   43.52
   1  -2  -5  798.29   44.83
   2   1  -5  777.70   43.80
  -2  -1  -5  794.03   44.55
   2   1   5  758.53   42.52
  -2  -1   5  788.70   44.44
  -1   2   5  873.18   49.05
   1  -2   5  816.04   45.93
  -1  -2   7   72.41    4.54
   2  -1   7   80.61    4.97
  -1   2  -9    1.66    0.78
   1  -2  -9    2.75    0.65
   2   1  -9    4.72    0.96
  -2  -1  -9    1.68    0.49
   2   1   9    2.76    0.61
  -2  -1   9    2.63    0.85
  -1   2   9    2.68    0.74
   1  -2   9    4.20    0.97
   1   2  11  253.68   14.42
  -1  -2  11  250.53   14.52
  -2   1  11  317.90   18.24
   2  -1  11  264.22   15.27
  -1   2 -13 1144.37   64.42
   1   2  13  942.40   53.03
   1   2  13  911.16   51.29
  -1  -2  13  988.18   55.83
  -1  -2  13  893.77   50.55
  -2   1  13  951.63   53.67
   2  -1  13  948.08   53.46
  -2  -1 -13 1068.05   59.95
   2   1  13 1170.27   65.74
  -2  -1  13 1120.23   63.11
  -2  -1  13 1051.73   59.31
  -2   1 -13  988.18   55.66
   2  -1 -13  929.27   52.46
  -1   2  13 1137.27   63.89
   1  -2  13 1150.76   64.89
   1   2  15  280.23   15.94
  -1  -2  15  314.06   18.32
  -2   1  15  283.96   16.48
   1   2  17 1153.60   64.89
   1   2  17 1070.53   60.20
  -1  -2  17 1199.74   67.80
  -1  -2  17 1232.40   69.50
  -2   1  17 1177.37   66.38
   2  -1  17 1334.98   75.21
   2   1  17  258.93   14.90
   2   1  17  269.33   15.52
  -2  -1  17  271.93   16.02
  -2  -1  17  250.14   14.73
  -1   2  17  278.81   16.10
  -1   2  17  276.93   16.00
   1   2  19  293.54   16.81
   1   2  19  276.33   15.83
  -1  -2  19  312.36   18.29
  -2   1  19  285.95   16.70
   2  -1  19  315.31   18.43
   2   1  19   19.42    1.75
   2   1  19   24.35    1.88
  -2  -1  19   19.06    1.91
   1  -2  19   17.93    1.94
   1   2  21  132.83    7.89
   1   2  21  110.89    6.68
  -1  -2  21  133.39    8.41
  -1  -2  21  108.05    7.00
  -2   1  21  124.87    7.89
   2   1  21 1041.08   58.71
   2   1  21  940.63   53.07
  -2  -1  21 1034.33   58.60
  -2  -1  21  905.48   51.36
  -1   2  21 1041.43   58.78
  -1   2  21  998.12   56.37
   1  -2  21 1086.51   61.58
   1   2  23  471.02   26.87
   1   2  23  482.02   27.43
  -1  -2  23  504.39   29.21
  -2   1  23  510.78   29.37
   2  -1  23  512.55   29.49
   2  -1  23  475.63   27.42
   2   1  23 1553.98   87.39
   2   1  23 1631.36   91.79
  -1   2  23 1571.37   88.42
  -1   2  23 1705.90   95.94
   1  -2  23 1880.53  106.06
   1  -2  23 1579.18   89.09
   1   2  25  557.62   31.68
   1   2  25  529.95   30.16
  -1  -2  25  702.80   40.46
  -1  -2  25  604.48   34.85
  -2   1  25  597.03   34.24
  -2   1  25  558.69   32.04
   2  -1  25  593.48   34.07
   2   1  25  660.92   37.55
   2   1  25  631.11   35.89
  -2  -1  25  748.24   42.84
  -2  -1  25  688.96   39.54
  -1   2  25  687.54   39.12
   1  -2  25  674.05   38.65
   1  -2  25  699.61   40.11
   1   2  27   28.97    2.31
  -1  -2  27   30.49    2.80
  -1  -2  27   24.68    2.76
  -2   1  27   26.78    2.44
  -2   1  27   21.06    2.27
   2  -1  27   26.99    2.52
   2   1  27  382.99   22.05
   2   1  27  425.94   24.47
  -2  -1  27  488.06   28.34
  -2  -1  27  421.68   24.55
  -1   2  27  424.88   24.51
   1  -2  27  457.88   26.63
   1  -2  27  419.91   24.54
   1   2  29   81.11    5.19
   1   2  29   79.54    5.21
  -1  -2  29   81.46    5.70
  -1  -2  29  103.89    7.32
  -2   1  29   88.10    6.02
  -2   1  29   82.53    5.62
   2  -1  29   76.92    5.36
   2  -1  29   76.10    5.36
   2   1  29   50.94    3.71
   2   1  29   44.65    3.47
  -2  -1  29   48.10    3.83
  -2  -1  29   53.07    4.31
  -1   2  29   48.06    3.78
  -1   2  29   48.06    3.78
   1  -2  29   48.56    4.03
   1  -2  29   45.50    3.71
   1   2  31  237.96   14.00
   1   2  31  237.15   14.06
  -1  -2  31  235.76   14.41
  -1  -2  31  283.29   17.31
  -2   1  31  243.32   14.76
  -2   1  31  218.72   13.24
   2  -1  31  215.28   13.08
   2  -1  31  220.50   13.40
   2   1  31  107.87    7.09
   2   1  31  103.26    6.61
  -2  -1  31  109.68    7.41
  -2  -1  31  115.64    7.89
  -1   2  31  102.26    6.87
   1  -2  31  102.01    7.21
   1  -2  31   91.76    6.32
   1   2  33   38.48    3.00
   1   2  33   31.75    2.93
  -1  -2  33   42.06    3.72
  -1  -2  33   30.89    3.37
  -2   1  33   37.06    3.32
   2  -1  33   42.56    3.60
   2   1  33  510.78   29.35
  -2  -1  33  556.91   32.41
  -1   2  33  541.31   31.20
  -1   2  33  526.40   30.44
   1  -2  33  605.19   35.26
   1  -2  33  524.98   30.62
   1   2  35   44.62    3.44
   1   2  35   40.25    3.27
  -1  -2  35   38.48    3.76
  -1  -2  35   40.46    3.81
  -2   1  35   39.65    3.84
  -2   1  35   39.65    3.62
   2  -1  35   39.90    3.83
   2  -1  35   39.33    3.54
   2   1  35   97.01    6.66
   2   1  35   82.92    5.46
  -2  -1  35   99.99    7.16
  -1   2  35   85.12    6.00
  -1   2  35   90.73    6.25
   1  -2  35   83.06    6.03
  -1  -2  37    7.43    1.87
  -1  -2  37    7.35    1.97
   2  -1  37    5.99    2.23
  -2  -1  37   11.42    2.01
  -2  -1  37   11.17    2.30
  -1   2  37   10.30    1.88
   1  -2  37   11.95    2.70
  -1  -2  39   59.24    5.06
  -1  -2  39   55.87    4.60
   2  -1  39   54.52    4.86
  -2  -1  39    2.77    1.82
   1  -2  39    2.37    2.13
  -1  -2  41   15.95    3.82
  -2   1  41   16.05    3.09
  -2  -1  41   70.46    6.61
   1  -2  41   62.72    5.89
  -1  -2  43    9.17    2.36
  -2  -1  43    5.75    2.12
   1  -2  43    4.00    2.18
   2   2   0 3303.54  184.64
  -2  -2   0 3156.95  176.48
  -2   2   0 2968.82  166.04
   2  -2   0 3124.29  174.70
   2   2   2 3052.94  170.66
  -2  -2   2 3199.89  178.93
  -2   2  -2 2937.94  164.30
   2  -2  -2 3049.75  170.55
   2   2  -2 3121.80  174.56
  -2  -2  -2 2993.66  167.32
  -2   2   2 3134.58  175.27
   2  -2   2 3040.17  170.02
   2   2   4    6.06    0.67
  -2  -2   4    5.91    0.96
  -2   2  -4    5.57    1.08
   2  -2  -4    9.35    1.12
   2   2  -4    5.61    1.05
  -2  -2  -4    5.96    0.66
  -2   2   4    9.16    1.24
   2  -2   4    6.74    1.12
   2   2   6 2056.60  115.40
  -2  -2   6 2282.34  127.82
  -2  -2   6 2192.18  122.82
  -2   2  -6 2254.66  126.26
   2  -2  -6 2159.53  120.90
  -2   2   6 2279.14  127.57
   2  -2   6 2241.17  125.51
   2   2   8   35.92    2.14
  -2  -2   8   39.19    2.84
  -2  -2   8   37.66    2.70
  -2   2  -8   35.71    2.60
   2  -2  -8   36.92    2.55
  -2  -2  -8   37.70    2.28
  -2   2   8   39.47    2.74
   2  -2   8   37.91    2.75
  -2  -2  10  194.69   11.40
  -2  -2  10  206.97   12.21
  -2   2 -10  208.18   12.17
   2  -2 -10  203.39   11.84
  -2   2  10  214.11   12.42
   2  -2  10  215.46   12.66
   2   2  12   21.74    1.37
  -2  -2  12   20.57    1.86
  -2  -2  12   21.83    2.01
  -2   2 -12   21.05    1.87
  -2   2  12   15.97    1.57
   2  -2  12   23.72    2.17
   2   2  14 5068.72  286.05
   2   2  14 4919.63  277.61
  -2  -2  14 5285.24  295.75
  -2   2 -14 5728.92  320.35
   2  -2 -14 5381.08  300.96
  -2   2  14 5359.78  299.72
   2  -2  14 5576.30  311.83
   2   2  16  205.30   11.76
   2   2  16  195.19   11.17
  -2  -2  16  196.07   11.70
  -2  -2  16  195.90   11.80
  -2   2 -16  194.16   11.52
   2  -2 -16  197.85   11.76
  -2   2  16  195.26   11.50
   2  -2  16  207.72   12.40
   2   2  18   39.58    2.52
   2   2  18   41.88    2.62
  -2  -2  18   47.99    3.54
  -2   2 -18   51.11    3.69
  -2   2  18   50.79    3.60
   2   2  20  262.73   15.03
   2   2  20  266.32   15.26
  -2  -2  20  283.18   16.73
  -2  -2  20  273.17   16.20
  -2   2  20  287.62   16.76
   2  -2  20  277.89   16.40
   2   2  22 2489.99  139.82
   2   2  22 2528.32  141.98
  -2  -2  22 2669.60  149.97
  -2  -2  22 2859.14  160.54
  -2   2  22 2648.30  148.59
   2  -2  22 2831.45  158.98
   2   2  24   36.67    2.56
   2   2  24   42.10    2.84
  -2   2  24   32.14    2.76
  -2   2  24   36.10    3.03
   2  -2  24   39.36    3.34
   2  -2  24   31.99    2.83
   2   2  26 1255.11   70.74
   2   2  26 1201.87   67.76
  -2  -2  26 1464.18   82.85
  -2  -2  26 1341.37   76.00
  -2   2  26 1397.44   78.91
   2  -2  26 1380.76   78.16
   2  -2  26 1310.48   74.22
   2   2  28   84.48    5.23
   2   2  28   87.67    5.53
  -2  -2  28   76.88    5.47
  -2  -2  28   88.95    6.30
  -2   2  28   82.49    5.58
  -2   2  28   79.23    5.40
   2  -2  28   76.67    5.49
   2  -2  28   80.50    5.68
   2   2  30  367.37   21.10
   2   2  30  365.95   21.09
  -2  -2  30  330.29   19.64
  -2   2  30  335.29   19.75
  -2   2  30  353.56   20.78
   2  -2  30  338.34   20.07
   2  -2  30  346.47   20.57
   2   2  32   38.87    2.81
   2   2  32   47.46    3.28
  -2  -2  32   35.74    3.42
  -2  -2  32   47.63    4.33
  -2   2  32   48.38    3.93
  -2   2  32   48.34    3.97
   2  -2  32   40.32    3.69
   2  -2  32   42.95    3.74
  -2  -2  34  647.08   37.48
  -2  -2  34  719.13   41.78
  -2   2  34  639.27   36.88
  -2   2  34  623.30   36.03
   2  -2  34  622.59   36.13
   2  -2  34  631.46   36.67
  -2  -2  36   14.16    2.37
  -2  -2  36   15.77    2.24
  -2   2  36   12.44    2.30
  -2   2  36   12.60    2.19
   2  -2  36   12.65    2.34
  -2  -2  38   57.08    4.83
  -2  -2  38   59.63    4.76
  -2   2  38   58.89    4.73
   2  -2  38   70.64    5.93
  -2  -2  40    1.22    0.95
   2  -2  40    2.34    2.84
  -2  -2  42   94.91    7.18
   2  -2  42   80.43    6.27
   3   0   1  843.72   47.42
  -3   0   1  868.92   48.84
  -3   0  -1  851.53   47.88
   3   0  -1  867.50   48.77
   0   3  -1  918.97   51.65
   0  -3  -1  921.10   51.72
   0   3   1  946.31   53.14
   0  -3   1  905.13   50.86
   3   0   3 1373.66   76.99
  -3   0   3 1349.53   75.68
  -3   0  -3 1398.86   78.41
   3   0  -3 1349.18   75.68
   0   3  -3 1456.02   81.64
   0  -3  -3 1380.41   77.34
   0   3   3 1442.88   80.82
   0  -3   3 1393.18   78.12
   3   0   5  366.66   20.81
  -3   0   5  386.54   22.02
  -3   0  -5  365.95   20.81
   3   0  -5  364.53   20.80
   0   3  -5  389.03   22.15
   0  -3  -5  374.12   21.15
   0   3   5  397.55   22.47
   0  -3   5  384.06   21.91
   3   0   7 1563.57   87.64
  -3   0   7 1589.12   89.20
  -3   0  -7 1481.57   83.06
   3   0  -7 1498.61   84.09
   0   3  -7 1634.91   91.68
   0  -3  -7 1503.58   84.23
   0   3   7 1517.07   85.01
   0  -3   7 1595.15   89.52
   3   0   9 2272.04  127.18
  -3   0   9 2359.73  132.22
  -3   0  -9 2504.89  140.25
   3   0  -9 2259.63  126.65
   0   3  -9 2407.99  134.92
   0  -3  -9 2397.70  134.28
   0   3   9 2388.11  133.78
   0  -3   9 2507.02  140.46
   3   0  11 1431.52   80.36
  -3   0  11 1386.09   77.91
  -3   0 -11 1557.18   87.39
   3   0 -11 1392.47   78.34
   0   3 -11 1492.57   83.95
   0  -3 -11 1362.67   76.46
   0   3  11 1369.40   76.85
   0  -3  11 1397.09   78.59
   3   0  13  437.66   24.96
  -3   0  13  403.94   23.22
  -3   0 -13  419.91   23.91
   3   0 -13  413.17   23.81
   0   3 -13  394.35   22.69
   0  -3 -13  391.51   22.16
   0   3  13  411.75   23.29
   3   0  15    2.06    0.97
  -3   0  15    2.16    0.97
  -3   0 -15    1.36    0.79
   0   3 -15    1.82    0.89
   0   3  15    1.83    0.52
   0   3  15    1.75    0.66
   0  -3  15    1.65    1.03
   3   0  17 1082.96   61.02
  -3   0  17 1122.71   63.43
   3   0 -17 1130.17   63.93
   0  -3  17 1185.54   66.98
   3   0  19 1043.92   58.92
  -3   0  19 1120.58   63.39
  -3   0 -19 1092.54   61.58
   0   3  19 1035.04   58.25
   0   3  19 1005.22   56.58
   0  -3  19 1090.77   61.76
   0  -3  19 1065.21   60.41
   3   0  21   22.15    2.15
  -3   0  21   18.12    2.01
  -3   0  21   19.33    2.08
  -3   0 -21   23.85    2.06
   0   3  21   22.32    1.78
   0   3  21   21.44    1.77
   0  -3  21   24.14    2.40
   0  -3  21   25.86    2.59
   3   0  23  327.30   19.02
   3   0  23  329.54   19.13
  -3   0  23  337.31   19.81
  -3   0  23  370.21   21.69
   0   3  23  350.41   20.08
   0   3  23  327.20   18.74
   0  -3  23  340.83   20.14
   0  -3  23  366.31   21.61
   3   0  25  400.74   23.38
   3   0  25  398.97   23.09
  -3   0  25  396.48   23.13
  -3   0  25  433.40   25.21
   0   3  25  397.55   22.72
   0   3  25  428.07   24.53
   0  -3  25  424.52   24.90
   0  -3  25  450.79   26.40
   3   0  27   44.55    3.41
  -3   0  27   45.15    3.58
  -3   0  27   51.18    4.05
   0   3  27   38.37    2.83
   0   3  27   44.40    3.21
   0  -3  27   50.08    4.09
   0  -3  27   45.65    3.73
   3   0  29  177.76   10.87
   3   0  29  180.70   11.12
  -3   0  29  180.10   11.24
  -3   0  29  160.97   10.01
   0   3  29  186.56   11.06
   0   3  29  186.45   11.13
   0  -3  29  192.63   12.03
   0  -3  29  173.50   10.88
   3   0  31  447.60   26.06
  -3   0  31  416.72   24.41
  -3   0  31  479.54   28.08
   0   3  31  467.11   26.83
   0   3  31  493.03   28.38
   0  -3  31  400.03   23.57
   3   0  33    3.86    1.80
  -3   0  33    6.47    1.76
   0   3  33    5.17    1.37
   0   3  33    6.78    1.49
   0  -3  33    5.35    1.90
   3   0  35   -0.04    1.53
  -3   0  35    1.30    1.39
   0  -3  35    1.44    1.19
   0  -3  35    1.58    1.63
   3   0  37  134.00    8.75
  -3   0  37  151.36    9.97
  -3   0  37  158.13   10.65
   0  -3  37  134.14    8.98
   0  -3  37  134.78    8.92
  -3   0  39   83.52    6.72
   0  -3  39   74.43    5.85
   0  -3  39   73.65    5.93
  -3   0  41    8.82    2.69
   0  -3  41   12.87    3.86
   0  -3  43    5.02    2.21
   3   1   0    0.39    0.66
  -3  -1   0    0.08    0.66
  -3   1   0    0.85    0.95
   3  -1   0    0.44    0.84
   1   3   0    1.33    0.66
  -1  -3   0    0.13    0.62
  -1   3   0    0.49    0.92
   1  -3   0    1.64    0.92
   1  -3  -2  273.59   15.68
   3   1  -2  316.23   18.06
  -3  -1  -2  274.34   15.63
   3   1   2  230.65   13.20
  -1   3   2  234.95   13.53
   1  -3   2  216.63   12.55
   1   3   4  760.30   42.67
  -1  -3   4  753.21   42.45
  -3   1   4  843.72   47.53
   3  -1   4  709.55   40.04
  -3   1  -4  785.15   44.26
   3  -1  -4  813.91   45.86
   1   3  -4  843.72   47.53
  -1  -3  -4  832.36   46.71
  -1   3  -6  126.44    7.58
   1  -3  -6  150.33    8.74
  -3  -1  -6  151.39    8.77
   3   1   6  162.99    9.38
  -3  -1   6  179.18   10.51
  -1   3   6  149.33    8.74
  -1   3  -8   59.10    3.88
   1  -3  -8   60.70    3.78
  -3   1   8   78.69    4.94
   3   1  -8   62.19    4.11
  -3  -1  -8   60.91    3.76
   3   1   8   62.15    3.79
  -3  -1   8   63.00    4.15
   3  -1  -8   76.39    4.83
  -1   3   8   59.63    3.75
   1  -3   8   64.92    4.29
  -1   3 -10  321.34   18.56
   1  -3 -10  382.99   21.73
   3   1 -10  379.80   21.85
  -3  -1 -10  333.73   18.97
   3   1  10  339.44   19.27
  -3  -1  10  367.37   21.13
  -1   3  10  354.66   20.18
   1  -3  10  320.45   18.54
  -3   1  12  187.63   11.09
   3  -1  12  173.82   10.34
  -1  -3  14  116.50    7.34
  -1  -3  14  113.94    7.20
  -3   1  14  113.30    7.04
   3  -1  14  125.62    7.71
  -3   1 -14  114.05    6.97
   3  -1 -14  119.51    7.47
  -1  -3  16   60.59    4.26
  -3   1  16   79.86    5.22
   3  -1  16   72.20    4.82
   3   1  16 1181.28   66.45
  -3  -1  16 1129.81   63.86
  -3  -1  16 1211.10   68.33
  -1   3  16 1119.87   62.97
   1  -3  16 1190.15   67.19
   1  -3 -18  201.79   11.84
  -3  -1 -18  170.76   10.00
   3   1  18  184.68   10.82
  -3  -1  18  170.05   10.37
  -1   3  18  174.81   10.25
   1  -3  18  167.89   10.27
   1   3  20   45.93    2.86
  -1  -3  20   50.37    3.82
   3   1  20  788.35   44.55
   3   1  20  697.83   39.47
  -3  -1  20  816.04   46.43
  -3  -1  20  723.75   41.28
  -1   3  20  825.62   46.64
  -1   3  20  769.53   43.52
   1  -3  20  794.74   45.29
   1   3  22  287.79   16.45
  -1  -3  22  307.60   18.24
  -1  -3  22  355.30   20.95
  -3   1  22  327.45   19.21
  -3   1  22  348.96   20.42
   3   1  22   13.56    1.42
   3   1  22    8.93    1.36
  -3  -1  22   14.60    1.82
  -3  -1  22    9.05    1.68
  -1   3  22    8.54    1.23
  -1   3  22   11.80    1.46
   1  -3  22    8.32    1.77
   1   3  24  184.36   10.66
  -1  -3  24  228.49   13.94
  -3   1  24  199.59   12.07
  -3   1  24  173.32   10.66
   3  -1  24  191.32   11.66
   3  -1  24  197.67   12.00
   3   1  24 2021.45  113.55
   3   1  24 2049.14  115.15
  -3  -1  24 2003.70  112.84
  -3  -1  24 2268.15  127.61
  -1   3  24 2027.84  113.91
  -1   3  24 2173.72  122.03
   1  -3  24 2223.06  125.19
   1  -3  24 1896.51  106.88
   1   3  26  430.91   24.54
   1   3  26  496.22   28.26
  -1  -3  26  552.31   32.08
  -1  -3  26  468.89   27.31
  -3   1  26  555.85   32.11
  -3   1  26  466.05   26.99
   3  -1  26  496.93   28.75
   3   1  26   44.30    3.30
   3   1  26   52.43    3.60
  -3  -1  26   41.49    3.47
  -3  -1  26   52.18    3.99
  -1   3  26   44.23    3.33
   1  -3  26   39.12    3.39
   1  -3  26   50.37    4.02
   1   3  28    4.26    0.92
   1   3  28    5.07    0.98
  -1  -3  28    4.89    1.81
  -1  -3  28    4.09    1.40
  -3   1  28    5.69    1.57
  -3   1  28    6.52    1.49
   3  -1  28    4.97    1.70
   3  -1  28    5.18    1.44
   3   1  28   50.76    3.80
   3   1  28   48.45    3.47
  -3  -1  28   45.72    3.74
  -3  -1  28   49.55    3.98
  -1   3  28   51.82    3.81
  -1   3  28   54.63    4.02
   1  -3  28   50.72    4.11
   1  -3  28   51.40    4.23
   1   3  30  460.37   26.73
   1   3  30  410.68   23.79
  -1  -3  30  379.44   22.36
  -3   1  30  448.66   26.25
  -3   1  30  381.93   22.34
   3  -1  30  406.78   23.84
   3  -1  30  397.19   23.29
   3   1  30  114.08    7.28
   3   1  30  126.51    7.87
  -3  -1  30  103.82    7.02
  -3  -1  30  104.00    7.22
  -1   3  30  116.78    7.44
   1  -3  30  120.90    8.22
   1  -3  30  112.88    7.61
  -1  -3  32   35.53    3.52
  -3   1  32   36.06    3.37
  -3   1  32   31.17    3.19
   3  -1  32   33.19    3.20
   3  -1  32   41.10    3.54
   3   1  32  480.60   27.79
   3   1  32  419.20   24.15
  -3  -1  32  418.84   24.63
  -3  -1  32  490.54   28.85
  -1   3  32  430.91   24.92
   1  -3  32  424.88   25.10
  -1  -3  34    1.33    1.70
  -1  -3  34    1.36    1.20
  -3   1  34    0.52    1.39
  -3   1  34    0.59    1.42
   3  -1  34    0.32    1.57
   3  -1  34    1.23    1.26
   3   1  34    0.62    1.31
   3   1  34    1.19    1.11
  -3  -1  34    1.51    1.48
  -3  -1  34    0.99    1.40
  -1   3  34    1.61    1.33
   1  -3  34    2.36    1.87
  -1  -3  36   32.18    3.16
  -1  -3  36   27.46    2.96
  -3   1  36   44.30    4.25
  -3   1  36   32.84    3.72
   3  -1  36   40.25    4.04
   3  -1  36   32.06    3.57
  -3  -1  36  243.89   15.14
  -3  -1  36  202.78   12.53
  -1   3  36  223.30   13.48
   1  -3  36  217.45   13.57
   1  -3  36  225.04   14.03
  -1  -3  38  283.57   17.50
  -1  -3  38  247.83   15.33
  -3   1  38  293.93   18.22
   3  -1  38  232.53   14.45
  -3  -1  38   10.59    2.60
  -3  -1  38   17.37    2.47
   1  -3  38   11.88    2.84
  -1  -3  40    1.97    1.63
  -3   1  40    2.86    2.44
  -3  -1  40    1.76    1.12
   1  -3  40    1.93    2.50
  -1  -3  42    7.79    2.25
  -3   1  42    5.02    1.91
  -3  -1  42    6.23    2.08
   1  -3  42    6.12    2.41
  -2   3  -1  374.12   21.38
   2  -3  -1  376.96   21.51
   3   2  -1  382.99   21.83
  -3  -2  -1  324.14   18.46
   3   2   1  395.42   22.46
  -3  -2   1  380.86   21.66
  -2   3   1  352.79   20.16
   2  -3   1  397.19   22.72
   2  -3  -3   17.22    1.65
   3   2  -3   21.76    1.83
  -3  -2  -3   16.11    1.34
  -3  -2   3   18.88    1.60
  -2   3   3   14.29    1.50
   2  -3   3   16.90    1.67
  -2  -3   5  126.22    7.56
  -2  -3   5  131.02    7.83
  -3   2   5  138.58    8.26
   3  -2   5  132.29    7.99
  -3   2  -5  125.12    7.55
   3  -2  -5  133.96    7.99
  -2  -3  -5  134.10    7.73
  -2  -3  -5  123.92    7.14
  -2  -3   7   51.36    3.55
  -3   2   7   49.66    3.38
   3  -2   7   45.26    3.23
  -3   2  -7   38.58    2.85
   3  -2  -7   45.08    3.09
  -2  -3  -7   38.23    2.30
  -2  -3   9  900.87   50.94
  -2  -3   9  910.10   51.40
  -3   2   9  920.04   51.86
   3  -2   9  893.41   50.47
   3   2   9 1903.25  106.73
  -3  -2   9 1847.53  103.72
  -2   3   9 2006.54  112.45
   2  -3   9 2028.55  113.83
  -2  -3  11   94.06    6.04
  -3   2  11   80.29    5.13
   3  -2  11   85.83    5.57
  -3   2 -11   73.94    4.83
   3  -2 -11   83.41    5.32
  -2   3 -13 2039.56  114.54
   2  -3 -13 1797.83  100.88
  -2  -3  13 1788.25  100.49
  -2  -3  13 1739.27   97.86
  -3   2  13 1906.80  107.09
   3  -2  13 1918.52  107.80
  -3  -2 -13 1933.43  108.94
   3   2  13 1896.51  106.77
  -3  -2  13 1906.09  107.05
  -3  -2  13 1834.75  103.11
  -3   2 -13 1781.15  100.06
   3  -2 -13 1732.17   97.33
  -2   3  13 1876.98  105.28
  -2  -3  15  183.58   11.07
  -3   2  15  198.91   11.81
   3  -2  15  210.24   12.55
  -3   2 -15  196.25   11.70
   3  -2 -15  211.37   12.57
  -2  -3  17  280.52   16.55
  -2  -3  17  300.47   17.62
  -3   2  17  309.80   18.04
   3   2  17   40.57    2.53
   3   2  17   38.58    2.44
  -3  -2  17   39.97    3.17
  -3  -2  17   32.93    2.74
  -2   3  17   35.67    2.65
   2  -3  17   36.56    3.08
  -2  -3  19   10.06    1.56
  -2  -3  19   11.07    1.62
  -3   2  19   14.50    1.74
   3  -2  19   11.12    1.73
   3   2  19   42.38    2.69
   3   2  19   39.86    2.51
  -3  -2  19   38.76    3.14
  -3  -2  19   34.06    2.89
  -2   3  19   44.97    3.26
   2  -3  19   43.13    3.43
  -2  -3  21  655.60   37.66
  -2  -3  21  649.21   37.23
  -3   2  21  643.53   36.92
   3  -2  21  691.45   39.58
   3   2  21 1240.21   69.96
  -3  -2  21 1276.76   72.20
  -3  -2  21 1428.33   80.65
  -2   3  21 1393.54   78.48
   2  -3  21 1450.69   81.96
  -2  -3  23  234.38   14.29
  -2  -3  23  241.26   14.60
  -3   2  23  212.97   12.80
   3  -2  23  242.47   14.59
   3   2  23 1048.18   59.21
  -3  -2  23 1148.63   65.10
  -3  -2  23 1132.30   64.25
  -2   3  23 1189.09   67.09
   2  -3  23 1226.36   69.54
  -2  -3  25   57.61    4.66
  -3   2  25   68.12    4.80
  -3   2  25   53.63    4.06
   3  -2  25   56.58    4.39
   3   2  25  664.47   37.70
   3   2  25  761.37   43.16
  -3  -2  25  831.66   47.53
  -3  -2  25  787.99   45.11
  -2   3  25  745.05   42.35
   2  -3  25  719.84   41.28
   2  -3  25  776.63   44.40
  -2  -3  27  436.95   25.54
  -2  -3  27  499.77   29.10
  -3   2  27  456.82   26.49
  -3   2  27  532.08   30.80
   3  -2  27  455.40   26.47
   3  -2  27  450.44   26.28
   3   2  27  163.10    9.53
   3   2  27  161.29    9.47
  -3  -2  27  155.64    9.85
  -3  -2  27  157.13    9.91
  -2   3  27  159.44    9.77
  -2   3  27  166.29   10.22
   2  -3  27  170.13   10.75
   2  -3  27  159.94   10.19
  -2  -3  29   61.26    4.70
  -2  -3  29   66.59    5.34
  -3   2  29   69.96    5.13
  -3   2  29   64.96    4.76
   3  -2  29   62.26    4.70
   3  -2  29   67.01    5.05
   3   2  29    5.87    0.86
   3   2  29    8.07    0.93
  -3  -2  29    9.38    1.78
  -2   3  29    6.31    1.39
   2  -3  29    6.67    1.64
   2  -3  29    6.12    1.94
  -2  -3  31    1.65    1.53
  -3   2  31    1.70    1.31
  -3   2  31    1.89    1.44
   3  -2  31    1.93    1.72
   3  -2  31    0.37    1.24
  -3  -2  31   31.23    3.20
  -2   3  31   36.88    3.24
  -2   3  31   35.85    3.18
   2  -3  31   35.45    3.51
   2  -3  31   32.67    3.30
  -2  -3  33   42.84    4.11
  -2  -3  33   42.13    3.66
  -3   2  33   44.48    3.86
  -3   2  33   34.22    3.30
   3  -2  33   43.62    4.15
   3  -2  33   43.80    3.92
  -3  -2  33  364.53   21.67
  -3  -2  33  362.40   21.57
  -2   3  33  369.50   21.73
  -2   3  33  352.86   20.76
   2  -3  33  365.95   21.90
   2  -3  33  381.93   22.85
  -2  -3  35  159.69   10.51
  -2  -3  35  153.23    9.92
  -3   2  35  162.78   10.58
  -3   2  35  166.47   10.69
   3  -2  35  165.30   10.81
   3  -2  35  159.01   10.46
  -3  -2  35  266.85   16.41
  -3  -2  35  239.95   14.68
  -2   3  35  251.10   15.21
  -2   3  35  280.13   16.82
   2  -3  35  262.94   16.27
   2  -3  35  241.30   14.86
  -2  -3  37    1.54    1.21
  -2  -3  37    1.01    1.44
  -3   2  37   -0.07    1.66
  -3  -2  37    7.00    1.56
  -3  -2  37    9.23    2.18
  -2   3  37    6.95    1.68
   2  -3  37    8.78    2.61
   2  -3  37    9.36    2.04
  -2  -3  39   30.46    3.41
   3  -2  39   34.96    4.25
  -3  -2  39    3.05    1.49
  -3  -2  39    4.66    2.00
   2  -3  39    2.63    2.26
  -2  -3  41   27.27    3.80
  -2  -3  41   22.13    2.84
  -3   2  41   18.52    3.29
   3  -2  41   19.38    3.13
  -3  -2  41    8.08    1.91
  -3  -2  41    9.23    2.63
   2  -3  41    6.52    2.57
  -3  -2  43   12.57    3.00
   3   3   0    0.97    0.72
  -3  -3   0    1.31    0.71
  -3   3   0    2.12    1.04
   3  -3   0    0.92    1.02
   3   3   2 1298.06   72.84
  -3  -3   2 1321.49   74.22
  -3   3  -2 1251.92   70.39
   3  -3  -2 1270.01   71.38
   3   3  -2 1353.08   76.03
  -3  -3  -2 1320.07   74.04
  -3   3   2 1281.02   72.02
   3  -3   2 1296.28   72.87
   3   3   4   42.98    2.79
  -3  -3   4   42.13    2.96
  -3   3  -4   40.96    3.00
   3  -3  -4   40.25    2.87
   3   3  -4   45.79    3.25
  -3  -3  -4   42.24    2.74
  -3   3   4   41.25    2.96
   3  -3   4   44.55    3.26
   3   3   6  120.15    7.02
  -3  -3   6  118.66    7.18
  -3  -3   6  116.39    7.15
  -3   3  -6  123.60    7.60
   3  -3  -6  116.00    7.08
  -3  -3  -6  118.98    6.92
  -3   3   6  119.83    7.30
   3  -3   6  126.90    7.80
   3   3   8 1135.49   63.78
  -3  -3   8 1217.84   68.54
  -3  -3   8 1210.03   68.22
  -3   3  -8 1273.92   71.77
   3  -3  -8 1195.83   67.26
  -3  -3  -8 1253.34   70.39
  -3   3   8 1265.40   71.17
   3  -3   8 1244.11   70.10
  -3  -3  10  384.06   22.20
  -3   3 -10  403.94   23.27
   3  -3 -10  371.63   21.36
  -3  -3 -10  406.42   23.72
  -3   3  10  374.12   21.49
   3  -3  10  393.64   22.72
  -3  -3  12  602.35   34.36
  -3  -3  12  581.05   33.24
  -3   3 -12  608.03   34.67
   3  -3 -12  605.90   34.45
  -3   3  12  600.58   34.15
  -3  -3  14   52.96    3.79
  -3   3 -14   55.30    3.98
   3  -3 -14   47.81    3.41
  -3   3  14   49.02    3.46
   3  -3  14   59.95    4.33
  -3  -3  16  148.27    9.23
  -3  -3  16  151.43    9.35
  -3   3 -16  160.47    9.85
   3  -3 -16  152.52    9.31
  -3   3  16  142.84    8.66
   3  -3  16  166.19   10.22
  -3  -3  18  138.72    8.74
  -3  -3  18  136.55    8.52
  -3   3  18  129.60    8.03
   3  -3  18  141.52    8.91
  -3  -3  20  652.41   37.34
  -3  -3  20  643.53   36.99
   3  -3 -20  681.86   39.08
  -3   3  20  694.64   39.58
   3  -3  20  701.38   40.18
  -3  -3  22   63.39    4.65
  -3  -3  22   60.95    4.53
  -3   3 -22   66.52    4.89
  -3   3  22   51.43    3.83
   3  -3  22   66.48    4.94
  -3  -3  24  898.74   51.36
  -3  -3  24  929.98   53.10
  -3   3 -24  901.22   51.29
   3  -3  24  959.09   54.63
  -3  -3  26   80.82    5.73
  -3  -3  26   86.54    6.06
  -3   3 -26   85.83    5.96
  -3   3  26   87.64    5.93
  -3   3  26   89.84    6.05
   3  -3  26   77.91    5.53
  -3  -3  28   25.01    2.78
  -3  -3  28   24.96    2.65
  -3   3  28   23.57    2.47
  -3   3  28   21.94    2.42
   3  -3  28   22.03    2.65
   3  -3  28   21.12    2.49
  -3  -3  30  103.47    7.11
  -3  -3  30   97.82    6.77
  -3   3  30   86.57    5.93
  -3   3  30   93.46    6.39
   3  -3  30  102.16    7.14
   3  -3  30   90.16    6.37
  -3  -3  32   61.55    4.74
  -3  -3  32   62.54    4.78
  -3   3  32   71.70    5.32
  -3   3  32   72.13    5.34
   3  -3  32   74.40    5.75
  -3  -3  34    3.08    1.68
  -3  -3  34    2.24    1.45
  -3   3  34    3.14    1.49
  -3   3  34    3.08    1.78
   3  -3  34    1.85    1.76
   3  -3  34    2.61    1.73
  -3  -3  36  149.94    9.67
  -3  -3  36  156.49   10.35
  -3   3  36  172.11   11.13
   3  -3  36  173.99   11.36
   3  -3  36  169.27   11.11
  -3  -3  38   50.44    4.74
  -3  -3  38   50.05    4.55
  -3   3  38   40.85    3.93
   3  -3  38   56.65    5.32
  -3  -3  40    6.23    1.40
  -3  -3  40    6.78    1.67
   3  -3  40   11.67    3.32
  -3  -3  42    9.22    2.36
  -3  -3  42    8.02    2.08
   3  -3  42    7.75    2.38
  -4   0   0 5061.62  282.97
   4   0   0 4937.38  275.90
   0   4   0 5214.24  291.31
   0  -4   0 5129.06  286.69
   4   0   2  139.11    8.23
  -4   0   2  133.39    7.97
  -4   0  -2  148.20    8.76
   4   0  -2  132.61    7.95
   0   4  -2  139.64    8.32
   0  -4  -2  152.13    8.94
   0   4   2  151.29    8.87
   0  -4   2  137.90    8.23
   4   0   4 1128.04   63.39
  -4   0   4 1125.91   63.32
  -4   0  -4 1166.72   65.60
   4   0  -4 1122.71   63.18
   0   4  -4 1200.09   67.48
   0  -4  -4 1151.11   64.64
   0   4   4 1183.05   66.41
   0  -4   4 1159.99   65.28
   4   0   6  368.44   21.03
  -4   0   6  375.89   21.54
  -4   0  -6  362.76   20.70
   4   0  -6  381.57   21.89
   0   4  -6  384.77   22.04
   0  -4  -6  384.41   21.80
   0   4   6  438.37   24.86
   0  -4   6  378.38   21.69
   4   0   8 2149.95  120.44
  -4   0   8 2135.39  119.76
  -4   0  -8 2217.39  124.24
   4   0  -8 2087.82  117.10
   0   4  -8 2288.02  128.32
   0  -4  -8 2131.49  119.34
   0   4   8 2512.35  140.71
   0  -4   8 2240.46  125.66
   4   0  10  312.00   17.95
  -4   0  10  314.88   18.26
  -4   0 -10  312.29   17.96
   4   0 -10  302.88   17.61
   0   4 -10  309.16   17.93
   0  -4 -10  299.44   17.01
   0   4  10  300.29   17.09
   4   0  12 2649.01  148.41
  -4   0  12 2578.01  144.58
  -4   0 -12 2754.79  154.29
   0   4 -12 2677.40  150.11
   0  -4 -12 2607.12  146.14
   0   4  12 2655.75  148.87
   0  -4  12 2653.98  148.84
   4   0  14   85.19    5.35
  -4   0  14   93.85    6.06
  -4   0 -14   86.11    5.38
   4   0 -14   92.78    6.05
   0   4  14   92.71    5.54
   0  -4  14   90.51    5.90
   4   0  16  394.71   22.66
   4   0 -16  367.02   21.37
   0   4 -16  420.26   24.31
   0  -4 -16  387.25   22.04
   0   4  16  384.06   21.82
   0  -4  16  396.48   23.00
   4   0  18   12.85    1.64
  -4   0  18   13.74    1.73
  -4   0 -18   10.61    1.32
   4   0 -18   11.81    1.56
   0   4 -18   12.70    1.72
   0   4  18   10.00    1.03
   0   4  18   10.21    0.95
   0  -4  18   11.39    1.77
   4   0  20 1065.56   60.24
  -4   0  20 1032.91   58.60
  -4   0 -20 1003.45   56.61
   4   0 -20  965.47   54.88
   0   4  20  999.54   56.33
   0   4  20  919.68   51.89
   0  -4  20 1021.55   58.11
   0  -4  20 1038.59   58.92
   4   0  22   86.75    5.67
  -4   0  22   85.40    5.87
  -4   0  22   87.85    5.96
  -4   0 -22   84.44    5.44
   0   4  22   76.92    4.67
   0   4  22   82.06    4.95
   0  -4  22   79.15    5.57
   0  -4  22   87.89    6.11
   4   0  24    1.23    1.14
  -4   0  24    0.96    1.10
  -4   0  24    2.04    1.12
   0   4  24    1.93    0.75
   0   4  24    1.73    0.70
   0  -4  24    1.75    1.46
   0  -4  24    1.82    1.14
   4   0  26    0.85    0.99
  -4   0  26    0.87    1.06
  -4   0  26    0.92    1.25
   0   4  26    1.17    0.74
   0   4  26    0.81    0.66
   0  -4  26    0.46    1.16
   0  -4  26    0.49    1.31
   4   0  28  710.97   40.64
  -4   0  28  593.83   34.17
  -4   0  28  713.45   41.00
   0   4  28  664.82   37.94
   0   4  28  626.49   35.78
   0  -4  28  672.63   38.87
   4   0  30    2.89    1.59
   4   0  30    3.20    1.27
  -4   0  30    3.46    1.44
   0  -4  30    2.72    1.54
   4   0  32   26.03    2.52
   4   0  32   27.92    2.87
  -4   0  32   31.63    3.35
   0  -4  32   27.84    2.90
   0  -4  32   27.46    2.97
   4   0  34    2.76    1.17
   4   0  34    3.28    1.60
  -4   0  34    2.83    1.59
  -4   0  34    2.95    1.45
   0  -4  34    2.76    1.42
   0  -4  34    3.43    1.94
  -4   0  36  185.57   11.77
  -4   0  36  185.14   11.61
   0  -4  36  174.99   11.12
   0  -4  36  177.58   11.22
  -4   0  38    7.62    2.19
  -4   0  38    7.93    1.99
   0  -4  38    6.84    2.03
   0  -4  40   46.43    4.04
   0  -4  40   57.25    4.82
  -4   0  42    0.93    1.91
   0  -4  42    1.97    1.58
   1  -4  -1  209.46   12.19
  -4  -1  -1  241.80   13.94
  -1   4   1  192.81   11.28
   1  -4   1  184.47   10.83
  -1   4  -3  138.97    8.33
   1  -4  -3  148.23    8.82
   4   1  -3  145.39    8.69
  -4  -1  -3  147.98    8.71
   4   1   3  140.21    8.27
  -4  -1   3  141.77    8.44
  -1   4   3  137.41    8.17
   1  -4   3  141.45    8.52
   1   4   5    2.94    0.66
  -1  -4   5    3.51    0.95
  -4   1   5    4.15    1.08
   4  -1   5    4.05    1.05
  -4   1  -5    3.17    1.03
   4  -1  -5    2.63    0.90
   1   4  -5    4.83    0.99
  -1  -4  -5    3.34    0.76
  -1   4  -7  423.46   24.28
   1  -4  -7  429.49   24.39
   4   1  -7  448.66   25.70
  -4  -1  -7  427.72   24.29
   4   1   7  462.14   26.18
  -4  -1   7  454.33   25.98
  -1   4   7  442.98   25.18
   1  -4   7  462.14   26.48
  -1   4  -9  654.89   37.20
   1  -4  -9  678.31   38.23
   4   1  -9  659.14   37.48
  -4  -1  -9  680.09   38.41
   4   1   9  675.47   38.12
  -4  -1   9  687.54   39.08
  -1   4   9  711.32   40.18
   1  -4   9  681.15   38.76
  -1   4 -11  250.07   14.70
   1  -4 -11  290.10   16.58
  -4  -1 -11  269.58   15.51
   4   1  11  282.36   16.18
  -4  -1  11  296.63   17.25
  -1   4  11  285.45   16.40
  -1   4 -13  582.12   33.29
   1  -4 -13  539.53   30.54
   4   1 -13  526.40   30.20
  -4  -1 -13  575.73   32.59
   4   1  13  536.34   30.38
  -4  -1  13  493.03   28.25
  -1   4  13  538.82   30.53
   1  -4  13  544.50   31.18
   1  -4 -15    4.16    0.84
   4   1 -15    6.66    1.25
  -4  -1 -15    3.94    0.90
   4   1  15    4.75    0.96
  -1   4  15    4.01    0.90
   1  -4  15    4.72    1.23
  -1  -4  17  119.62    7.70
  -1  -4  17  116.57    7.51
   4  -1  17  127.29    8.00
   4   1  17  275.69   15.90
  -4  -1  17  243.25   14.41
  -1   4  17  268.23   15.48
   1  -4  17  286.59   16.93
  -1   4 -19  331.03   19.46
   1  -4 -19  325.46   18.68
  -4  -1 -19  317.61   18.23
   4   1  19  303.20   17.43
  -4  -1  19  333.13   19.53
  -4  -1  19  342.53   20.04
  -1   4  19  324.71   18.65
   1  -4  19  317.68   18.72
  -1   4 -21  131.80    8.41
  -4  -1 -21  127.39    7.62
   4   1  21  120.97    7.32
  -4  -1  21  121.47    7.79
  -4  -1  21  125.16    7.97
  -1   4  21  129.21    7.74
  -1   4  21  128.28    7.70
   1  -4  21  135.10    8.73
  -1  -4  23    3.24    1.27
  -1  -4  23    2.25    1.44
  -4   1  23    1.56    1.16
   4  -1  23    2.16    1.33
   4   1  23   16.60    1.48
   4   1  23   19.48    1.82
  -4  -1  23   20.47    2.25
  -4  -1  23   20.75    2.31
  -1   4  23   19.86    1.82
  -1   4  23   20.23    1.74
   1  -4  23   18.59    2.36
  -4   1  25   34.67    3.03
  -4   1  25   36.56    3.13
   4  -1  25   39.44    3.41
   4   1  25   79.33    5.13
   4   1  25   77.02    4.93
  -4  -1  25   77.66    5.44
  -4  -1  25   90.44    6.35
  -1   4  25   84.62    5.33
  -1   4  25   87.14    5.53
   1  -4  25   75.89    5.48
   1  -4  25   78.98    5.63
  -1  -4  27  216.52   13.37
  -4   1  27  232.11   14.13
  -4   1  27  193.80   11.84
   4  -1  27  206.83   12.60
   4  -1  27  234.95   14.24
   4   1  27   79.08    5.25
   4   1  27   75.36    4.89
  -4  -1  27   68.75    4.98
  -4  -1  27   73.23    5.29
  -1   4  27   76.10    5.05
  -1   4  27   81.14    5.35
   1  -4  27   72.23    5.35
   1  -4  27   72.87    5.39
  -1  -4  29  355.66   21.30
  -4   1  29  296.56   17.62
  -4   1  29  348.60   20.69
   4  -1  29  331.71   19.64
   4  -1  29  310.34   18.41
   4   1  29   12.98    1.54
   4   1  29    8.04    1.52
  -4  -1  29   14.60    1.99
  -1   4  29    9.15    1.50
  -1   4  29    8.65    1.49
   1  -4  29   13.28    2.05
  -1  -4  31   83.09    6.02
  -1  -4  31   76.17    5.57
  -4   1  31   89.23    6.46
  -4   1  31   86.75    6.22
   4  -1  31   87.82    6.24
   4  -1  31   85.76    6.02
   4   1  31    2.13    1.29
   4   1  31    4.02    1.11
  -4  -1  31    2.31    1.39
  -1   4  31    2.92    1.28
  -1   4  31    4.48    1.31
   1  -4  31    2.47    1.82
  -1  -4  33   10.51    1.84
  -1  -4  33   11.86    2.20
  -4   1  33   13.08    2.21
  -4   1  33   15.49    2.55
   4  -1  33   10.39    2.14
   4  -1  33    9.89    1.87
   4   1  33    5.08    1.29
   4   1  33    7.81    1.45
  -4  -1  33    4.55    1.79
  -4  -1  33    5.44    1.62
  -1   4  33    7.57    1.38
  -1   4  33    7.89    1.49
   1  -4  33    5.27    2.10
   1  -4  33    3.49    1.53
  -1  -4  35   77.73    5.85
  -1  -4  35   74.01    5.52
  -4   1  35   71.45    5.45
  -4   1  35   85.93    6.48
   4  -1  35   74.89    5.73
   4  -1  35   76.56    5.70
  -4  -1  35   89.23    6.20
  -4  -1  35   94.42    6.62
  -1   4  35  100.17    6.26
   1  -4  35   97.90    6.94
   1  -4  35   88.53    6.29
  -1  -4  37   89.63    6.13
   4  -1  37  113.34    7.82
  -4  -1  37   19.58    2.60
  -4  -1  37   21.16    2.59
   1  -4  37   18.14    2.87
   1  -4  37   19.08    2.51
  -1  -4  39  133.64    9.64
  -4   1  39  130.38    9.40
  -4  -1  39    6.33    1.58
  -4  -1  39    6.33    2.12
   1  -4  39    5.12    1.80
   1  -4  39    7.52    2.41
  -1  -4  41   24.09    3.09
  -1  -4  41   28.02    3.78
  -4   1  41   24.69    3.53
  -4  -1  41    3.55    2.29
  -4  -1  41    3.59    1.78
   1  -4  41    2.35    2.51
   1  -4  41    3.63    1.95
  -1  -4  43    8.83    2.37
  -4  -1  43    0.07    2.12
   1  -4  43   -0.34    1.90
  -4   2   0 1768.72   99.21
   4  -2   0 1724.36   96.76
   2   4   0 1794.64  100.66
  -2  -4   0 1773.34   99.42
   2  -4  -2    9.06    1.31
   4   2  -2    9.37    1.21
  -4  -2  -2    8.55    1.08
   4   2   2    7.75    1.04
  -4  -2   2    5.89    1.02
  -2   4   2    8.17    1.33
   2  -4   2    7.19    1.26
  -2   4  -4  127.36    7.81
   2  -4  -4  132.40    7.96
   4   2  -4  142.02    8.57
  -4  -2  -4  131.41    7.75
   4   2   4  124.41    7.38
  -4  -2   4  135.31    8.14
  -2   4   4  130.27    7.86
   2  -4   4  127.57    7.80
  -2   4  -6 1034.33   58.43
   2  -4  -6  976.11   54.98
  -2  -4   6 1208.61   68.12
  -4   2   6 1237.01   69.61
   4  -2   6 1142.95   64.39
   4   2  -6 1010.90   57.08
  -4  -2  -6 1013.74   56.97
   4   2   6 1026.52   57.68
  -4  -2   6  993.86   56.08
  -4   2  -6 1201.16   67.65
   4  -2  -6 1118.81   63.00
  -2  -4  -6 1167.08   65.49
  -2   4   6 1005.22   56.65
   2  -4   6  998.83   56.40
  -2   4  -8 1861.02  104.50
   2  -4  -8 1822.68  102.23
  -4  -2  -8 1738.56   97.43
   4   2   8 1884.08  105.56
  -4  -2   8 1831.91  102.90
  -2  -4  -8 2319.61  130.23
  -2   4   8 1793.57  100.63
   2  -4   8 1895.09  106.49
  -2  -4  10  879.21   49.84
  -2  -4  10  961.92   54.41
  -4   2  10  881.34   49.84
   4  -2  10  973.27   55.09
  -4   2 -10  910.45   51.50
   4  -2 -10  879.57   49.76
  -2   4 -12 1058.47   59.84
   2  -4 -12 1025.10   57.75
   4   2 -12  951.99   53.88
  -4  -2 -12 1014.81   57.04
   4   2  12 1002.03   56.33
  -4  -2  12  936.72   53.03
  -2   4  12 1038.59   58.53
   2  -4  12 1031.85   58.39
   2  -4 -14  286.94   16.58
   4   2 -14  279.74   16.51
  -4  -2 -14  300.82   17.13
   4   2  14  291.02   16.57
  -2   4  14  312.57   18.04
   2  -4  14  299.72   17.63
  -2  -4  16   44.76    3.47
  -4   2  16   40.29    3.18
  -2   4 -18   79.19    5.34
   2  -4 -18   89.16    5.69
  -2  -4  18   71.27    5.02
  -2  -4  18   73.05    5.09
   4  -2  18   74.26    5.14
  -4  -2 -18   84.83    5.10
   4   2  18   82.10    4.93
  -4  -2  18   90.58    6.03
  -4  -2  18   77.70    5.31
  -2   4  18   88.38    5.65
   2  -4  18   85.37    5.79
  -2   4 -20  496.22   28.74
  -2  -4  20  595.61   34.31
  -2  -4  20  624.72   35.89
  -4   2  20  619.04   35.46
   4  -2  20  608.03   34.88
   4   2  20  438.72   24.93
   4   2  20  429.85   24.42
  -4  -2  20  496.93   28.69
  -4  -2  20  461.79   26.78
  -2   4  20  472.08   27.05
   2  -4  20  463.92   26.92
  -2  -4  22   37.02    3.35
  -4   2  22   46.71    3.66
   4  -2  22   38.62    3.28
   4   2  22  908.32   51.40
   4   2  22  927.49   52.50
  -4  -2  22  927.49   52.75
  -4  -2  22 1018.36   57.86
  -2   4  22 1054.92   59.63
   2  -4  22 1038.95   59.10
  -2   4 -24    2.17    1.15
  -2  -4  24    1.25    1.18
  -2  -4  24    1.18    1.38
  -4   2  24    0.97    1.14
   4  -2  24    1.64    1.48
   4   2  24    2.31    0.58
   4   2  24    2.28    0.62
  -4  -2  24    2.54    1.27
  -4  -2  24    2.35    1.26
  -4   2 -24    1.93    1.10
   4  -2 -24    0.75    1.01
  -2   4  24    3.07    0.96
  -2   4  24    3.10    1.22
   2  -4  24    4.02    1.50
  -2  -4  26   26.44    2.83
  -4   2  26   19.63    2.28
  -4   2  26   22.08    2.47
   4  -2  26   22.54    2.66
  -4  -2  26  329.54   19.62
  -4  -2  26  290.14   17.33
  -2   4  26  306.29   17.93
   2  -4  26  313.10   18.73
  -2  -4  28  109.08    7.59
  -4   2  28  105.35    7.02
  -4   2  28  108.12    7.27
   4  -2  28  101.80    6.98
   4  -2  28  104.57    7.21
  -4  -2  28  367.73   21.76
  -4  -2  28  377.67   22.28
  -2   4  28  414.94   24.12
   2  -4  28  364.89   21.66
   2  -4  28  344.31   20.50
  -2  -4  30   37.06    3.38
  -2  -4  30   44.65    3.97
  -4   2  30   47.03    4.04
  -4   2  30   41.88    3.61
   4  -2  30   42.24    3.89
   4  -2  30   34.72    3.16
  -4  -2  30    1.42    1.29
  -4  -2  30    1.91    1.36
  -2   4  30    2.69    1.43
   2  -4  30    2.09    1.40
   2  -4  30    1.58    1.80
  -2  -4  32    6.95    1.88
  -2  -4  32    7.37    1.61
  -4   2  32    7.15    1.87
  -4   2  32    6.83    1.97
   4  -2  32    5.02    1.68
   4  -2  32    7.09    2.24
  -4  -2  32   40.75    3.63
  -4  -2  32   42.13    3.68
  -2   4  32   33.01    2.85
  -2   4  32   36.24    3.17
   2  -4  32   41.78    3.99
   2  -4  32   42.24    4.06
  -2  -4  34   10.31    1.80
  -2  -4  34    9.24    2.18
  -4   2  34    9.01    2.02
   4  -2  34    6.85    2.28
   4  -2  34    7.65    2.01
  -4  -2  34  106.42    7.19
  -4  -2  34  120.22    8.14
  -2   4  34  122.11    7.93
   2  -4  34  111.56    7.67
   2  -4  34  116.21    8.02
  -2  -4  36   87.25    6.17
  -4   2  36  114.12    8.08
   4  -2  36  108.44    8.08
  -4  -2  36   67.16    4.86
  -4  -2  36   74.08    5.50
   2  -4  36   71.95    5.43
   2  -4  36   84.09    6.34
  -2  -4  38   27.79    3.09
  -2  -4  38   33.29    3.48
  -4   2  38   32.66    3.80
  -4  -2  38   77.38    6.09
   2  -4  38   66.84    5.70
   2  -4  38   68.72    5.81
  -2  -4  40    2.43    1.43
  -2  -4  40    5.14    1.54
  -4   2  40    5.87    2.22
   4  -2  40    1.91    2.54
  -4  -2  40   59.53    4.76
  -4  -2  40   54.24    4.16
  -2  -4  42   13.83    2.66
  -4  -2  42   -0.43    1.53
   2  -4  42    1.16    2.23
  -3  -4   1  491.96   27.94
  -3  -4   1  548.76   31.18
  -4   3   1  523.56   29.87
   4  -3   1  524.27   29.90
  -4   3  -1  507.58   29.02
   4  -3  -1  521.43   29.74
  -3  -4  -1  481.31   27.30
  -3  -4  -1  489.48   27.81
  -3   4  -3   74.86    4.98
   3  -4  -3   92.32    5.83
  -4  -3  -3   89.41    5.48
   4   3   3   73.83    4.65
  -3   4   3   71.31    4.74
   3  -4   3   90.12    5.80
  -3   4  -5  624.36   35.60
   3  -4  -5  719.49   40.75
   4   3  -5  812.84   46.07
  -4  -3  -5  738.30   41.60
   4   3   5  628.98   35.53
  -4  -3   5  779.47   44.16
  -3   4   5  754.99   42.77
   3  -4   5  719.84   40.89
  -3  -4   7 1220.68   68.90
  -4   3   7 1155.02   65.10
   4  -3   7 1068.76   60.38
  -4   3  -7 1036.11   58.53
   4  -3  -7 1159.63   65.38
  -3  -4  -7 1076.92   60.45
  -3  -4  -7 1008.06   56.61
  -3   4  -9  556.56   31.85
   3  -4  -9  535.27   30.54
   4   3  -9  530.66   30.38
  -4  -3  -9  562.95   31.80
   4   3   9  507.58   28.67
  -4  -3   9  533.85   30.56
  -3   4   9  517.17   29.52
   4   3  11 2365.76  132.79
  -4  -3  11 2748.40  154.33
  -3   4  11 2646.52  148.41
   3  -4  11 2632.68  147.74
  -3  -4  13  535.27   30.68
  -3  -4  13  505.45   29.09
  -4   3  13  525.33   30.07
   4  -3  13  535.27   30.70
  -4  -3  13  116.07    7.33
  -4  -3  13  118.45    7.48
  -3   4  13  109.50    6.88
   3  -4  13  118.63    7.61
  -3  -4  15  452.92   26.12
  -3  -4  15  404.65   23.48
  -4   3  15  449.02   25.81
   4  -3  15  384.41   22.23
  -4  -3  15  222.34   13.33
  -4  -3  15  237.64   14.16
  -3   4  15  241.44   14.24
   3  -4  15  239.03   14.35
  -3   4 -17  332.88   19.53
   3  -4 -17  292.69   17.14
  -4  -3  17  321.52   18.90
  -4  -3  17  338.45   19.83
   3  -4  17  332.17   19.54
  -3  -4  19   65.70    4.69
   4  -3  19   76.78    5.40
  -4  -3  19 2434.97  136.80
  -4  -3  19 2248.27  126.44
  -3   4  19 2549.98  143.16
   3  -4  19 2444.91  137.44
  -3  -4  21  185.28   11.48
  -3  -4  21  197.00   12.09
  -4   3  21  185.14   11.31
   4  -3  21  204.74   12.59
  -4  -3  21  122.03    7.86
  -4  -3  21  130.20    8.35
  -3   4  21  118.56    7.52
   3  -4  21  125.62    8.21
  -3  -4  23  104.04    7.01
  -3  -4  23  110.07    7.33
  -4   3  23  103.82    6.78
   4  -3  23  102.47    6.95
  -4   3 -23   86.96    5.92
   4  -3 -23   98.43    6.48
  -3  -4  25  110.00    7.36
  -4   3  25  117.24    7.66
   4  -3  25  113.16    7.64
  -4   3 -25  100.66    6.83
   4  -3 -25  111.28    7.31
  -3  -4  27   12.00    2.10
  -4   3  27    8.93    1.71
  -4   3  27   10.48    1.84
   4  -3  27   13.36    2.29
  -4  -3  27  145.89    9.38
  -3   4  27  171.12   10.76
  -3   4  27  153.30    9.53
   3  -4  27  140.85    9.12
  -3  -4  29   10.55    2.01
  -4   3  29   12.41    2.03
  -4   3  29   10.06    1.91
   4  -3  29   11.01    2.32
  -4  -3  29  388.32   22.95
  -4  -3  29  386.90   22.92
  -3   4  29  374.12   21.96
  -3   4  29  347.93   20.42
   3  -4  29  340.76   20.36
  -3  -4  31   82.95    5.92
  -3  -4  31   81.00    5.84
  -4   3  31   87.78    6.20
  -4   3  31   94.24    6.69
   4  -3  31   84.80    6.28
   4  -3  31   89.48    6.70
  -4  -3  31  228.98   14.01
  -4  -3  31  237.86   14.53
  -3   4  31  255.03   15.33
  -3   4  31  273.31   16.43
   3  -4  31  256.34   15.75
  -3  -4  33    0.72    1.13
  -3  -4  33    0.32    1.53
  -4   3  33    0.28    1.68
  -4   3  33    0.96    1.56
   4  -3  33    0.72    1.48
  -4  -3  33    4.80    1.60
  -4  -3  33    4.32    1.58
  -3   4  33    5.60    1.57
  -3   4  33    6.04    1.81
   3  -4  33    5.78    1.81
   3  -4  33    5.57    1.98
  -3  -4  35   27.58    3.26
  -4   3  35   24.35    3.01
  -4   3  35   23.17    3.19
   4  -3  35   20.51    3.03
  -4  -3  35    5.99    1.80
  -3   4  35    4.65    1.65
   3  -4  35    5.42    1.88
   3  -4  35    4.41    1.61
  -3  -4  37   10.72    1.75
  -3  -4  37    5.40    1.75
   4  -3  37    6.57    2.48
  -4  -3  37  230.22   14.28
  -3   4  37  223.94   13.84
   3  -4  37  256.59   16.19
  -3  -4  39   29.26    3.66
  -4   3  39   22.15    3.21
   4  -3  39   32.39    4.67
  -4  -3  39    4.23    1.93
   3  -4  39    4.15    1.55
  -3  -4  41   41.25    4.31
   4  -3  41   27.92    3.59
  -4  -3  41   43.38    4.64
   3  -4  41   35.49    4.15
   4   4   0 3595.66  201.29
  -4  -4   0 3504.08  196.11
  -4   4   0 3471.44  194.44
   4   4   2  888.09   50.15
  -4  -4   2  860.04   48.59
  -4   4  -2  905.84   51.33
   4  -4  -2  836.27   47.35
   4   4  -2  848.69   48.13
  -4  -4  -2  914.71   51.57
  -4   4   2  889.15   50.37
   4   4   4  132.76    7.97
  -4  -4   4  133.15    8.12
  -4   4  -4  125.80    7.90
   4  -4  -4  138.12    8.44
  -4  -4  -4  136.23    8.10
  -4   4   4  139.75    8.58
  -4  -4   6 3059.33  171.44
  -4  -4   6 2821.87  158.16
  -4   4  -6 2866.95  160.75
   4  -4  -6 2943.97  165.01
  -4  -4  -6 2836.42  158.73
  -4  -4  -6 2769.34  155.04
  -4   4   6 2816.90  157.88
  -4  -4   8 1206.48   68.04
  -4  -4   8 1145.79   64.74
  -4   4  -8 1176.31   66.45
  -4  -4  -8 1202.93   67.51
  -4  -4  -8 1224.23   68.75
  -4   4   8 1163.53   65.67
   4  -4   8 1402.41   79.19
  -4  -4  10  260.03   15.28
  -4   4 -10  264.97   15.76
  -4   4  10  294.47   17.25
   4  -4  10  275.16   16.29
  -4  -4  12  628.27   35.89
  -4  -4  12  577.50   33.12
  -4   4  12  621.88   35.53
   4  -4  12  577.86   33.10
  -4  -4  14  168.35   10.37
  -4  -4  14  176.69   10.75
  -4   4 -14  169.59   10.44
   4  -4 -14  172.18   10.46
  -4   4  14  183.40   11.11
   4  -4  14  158.48    9.78
  -4  -4  16  362.76   21.20
  -4  -4  16  334.79   19.67
  -4   4 -16  367.37   21.50
   4  -4 -16  327.62   19.16
  -4   4  16  360.27   21.00
   4  -4  16  360.27   21.10
  -4  -4  18  269.80   16.10
  -4  -4  18  285.63   16.94
  -4   4 -18  312.36   18.57
   4  -4 -18  292.12   17.21
   4  -4  18  290.46   17.28
  -4  -4  20  369.50   21.65
  -4  -4  20  353.00   20.79
   4  -4 -20  386.54   22.63
   4  -4  20  386.19   22.72
  -4  -4  22   42.59    3.55
  -4  -4  22   43.94    3.70
  -4   4 -22   45.86    3.73
   4  -4 -22   39.26    3.31
  -4   4  22   41.56    3.37
   4  -4  22   47.88    4.00
  -4  -4  24    4.86    1.42
  -4  -4  24    4.45    1.43
  -4   4 -24    3.76    1.39
   4  -4 -24    4.35    1.46
  -4   4  24    4.81    1.44
   4  -4  24    3.90    1.71
  -4  -4  26   10.38    1.88
  -4   4 -26    9.99    1.88
   4  -4 -26    5.58    1.55
  -4   4  26    7.45    1.88
   4  -4  26   11.10    2.19
  -4  -4  28  456.11   26.81
  -4  -4  28  445.82   26.26
  -4   4 -28  503.68   29.55
  -4   4  28  464.63   27.10
  -4   4  28  438.72   25.63
   4  -4  28  483.09   28.70
  -4  -4  30   12.39    2.02
  -4  -4  30   14.08    2.24
  -4   4 -30   10.89    2.41
  -4   4  30   12.09    2.21
  -4   4  30   10.47    1.95
   4  -4  30   10.10    2.37
  -4  -4  32   24.69    2.76
  -4  -4  32   23.48    2.69
  -4   4  32   27.24    3.12
  -4   4  32   24.21    2.85
   4  -4  32   27.53    3.40
   4  -4  32   30.68    3.50
  -4  -4  34   -0.70    1.49
  -4  -4  34   -0.67    1.41
  -4   4  34    0.53    1.60
  -4   4  34    0.21    1.71
   4  -4  34    0.75    1.56
   4  -4  34    0.02    1.33
  -4  -4  36   61.97    5.01
  -4  -4  36   59.49    4.79
  -4   4  36   52.00    4.50
   4  -4  36   62.05    5.33
   4  -4  36   63.47    5.48
  -4  -4  38   63.89    5.08
  -4  -4  38   71.38    5.83
  -4   4  38   51.29    4.67
   4  -4  38   64.92    5.85
  -4  -4  40   87.07    6.54
  -4  -4  40   91.44    6.84
   4  -4  40   93.88    7.51
  -4  -4  42   31.82    4.00
  -4  -4  42   28.52    3.90
   5   0   1 2761.18  154.61
  -5   0   1 2861.98  160.26
  -5   0  -1 2885.76  161.57
   5   0  -1 2872.63  160.90
   0   5  -1 2926.58  163.84
   0  -5  -1 3284.72  183.90
   0   5   1 2991.53  167.43
   0  -5   1 3030.94  169.73
   5   0   3    8.47    1.29
  -5   0   3    6.33    1.22
  -5   0  -3    8.08    1.27
   5   0  -3    6.36    1.19
   0   5  -3    6.91    1.18
   0  -5  -3    9.35    1.26
   0   5   3    8.72    1.20
   0  -5   3    6.21    1.20
   5   0   5 1707.67   95.91
  -5   0   5 1666.49   93.64
  -5   0  -5 1619.65   90.90
   5   0  -5 1785.76  100.34
   0   5  -5 1805.64  101.41
   0  -5  -5 1752.40   98.29
   0   5   5 1814.87  101.76
   0  -5   5 1771.21   99.49
   5   0   7 2010.80  112.80
  -5   0   7 1880.53  105.60
  -5   0  -7 1896.86  106.42
   0   5  -7 2050.21  115.15
   0  -5  -7 1949.04  109.22
   0   5   7 2112.67  118.41
   5   0   9    6.68    1.19
  -5   0   9    4.83    1.18
  -5   0  -9    5.16    1.23
   5   0  -9    4.47    1.13
   0   5  -9    5.14    1.19
   0  -5  -9    3.75    0.86
   0   5   9    2.92    0.81
   0  -5   9    3.93    1.14
   5   0  11  565.79   32.18
  -5   0  11  542.37   31.02
  -5   0 -11  590.99   33.61
   5   0 -11  557.62   31.95
   0  -5 -11  574.66   32.46
   0   5  11  581.05   32.85
   0  -5  11  577.15   33.02
   5   0  13 1868.82  104.96
  -5   0 -13 1859.60  104.43
   5   0 -13 1859.60  104.64
   0   5 -13 1888.34  106.17
   0  -5 -13 1948.69  109.33
   0   5  13 1961.82  110.11
   0  -5  13 1813.80  102.05
   5   0  15  138.90    8.50
  -5   0  15  128.07    8.04
   5   0 -15  128.53    8.12
   0   5 -15  136.02    8.51
   0  -5 -15  145.46    8.47
   0   5  15  146.99    8.58
   0  -5  15  129.10    8.16
   5   0  17  313.32   18.25
  -5   0  17  325.92   19.13
  -5   0 -17  301.99   17.57
   5   0 -17  330.36   19.44
   0   5 -17  320.38   18.84
   0  -5 -17  285.98   16.32
   0   5  17  293.08   16.73
   0  -5  17  318.29   18.76
   5   0  19  139.14    8.51
  -5   0  19  139.29    8.80
  -5   0 -19  148.20    9.02
   5   0 -19  134.78    8.55
   0   5 -19  148.02    9.34
   0   5  19  142.73    8.27
   0   5  19  134.25    7.81
   0  -5  19  144.08    9.13
   5   0  21  154.08    9.35
  -5   0  21  167.78   10.42
  -5   0 -21  163.10    9.85
   5   0 -21  157.77    9.87
   0   5  21  155.29    9.02
   0   5  21  145.00    8.45
   0  -5  21  172.08   10.80
   0  -5  21  162.85   10.52
   5   0  23   49.98    3.70
  -5   0 -23   53.74    3.86
   0  -5  23   53.99    4.14
   0  -5  23   57.11    4.45
  -5   0  25   52.18    4.04
  -5   0  25   63.86    4.79
  -5   0 -25   54.31    3.92
   0  -5  25   51.96    4.23
   5   0  27   93.00    6.20
  -5   0  27   82.35    5.72
  -5   0  27   92.47    6.58
   0  -5  27   95.30    6.71
   0  -5  27   95.94    6.77
   5   0  29   29.87    2.80
  -5   0  29   27.46    2.73
  -5   0  29   30.25    3.10
   0  -5  29   29.69    3.05
   0  -5  29   28.55    2.98
   5   0  31  126.97    8.06
   5   0  31  135.24    8.79
  -5   0  31  158.69   10.26
  -5   0  31  141.77    9.21
   0  -5  31  136.55    9.00
   0  -5  31  130.23    8.57
   5   0  33    3.21    1.24
  -5   0  33    5.44    1.60
  -5   0  33    5.76    1.95
   0  -5  33    3.36    1.91
   0  -5  33    4.80    1.60
  -5   0  35   95.48    6.57
  -5   0  35   97.33    6.93
   0  -5  35   91.12    6.73
   0  -5  35   95.98    6.82
  -5   0  37   21.91    2.88
  -5   0  37   15.36    2.49
   0  -5  37   14.99    2.26
   0  -5  37   11.80    2.16
  -5   0  39    0.66    1.58
   0  -5  39    0.85    1.43
   0  -5  39    1.43    1.58
  -5   0  41   24.17    3.42
   0  -5  41   22.12    2.99
   5   1   0    0.51    0.86
  -5  -1   0    1.11    0.90
  -5   1   0    1.83    1.02
   5  -1   0    0.63    0.95
   1   5   0    2.43    0.86
  -1  -5   0    0.68    0.79
  -1   5   0    1.19    0.87
   1  -5   0    0.36    0.93
   1  -5  -2  250.25   14.58
   5   1  -2  308.49   17.85
  -5  -1  -2  272.64   15.76
   5   1   2  180.74   10.71
  -1   5   2  178.86   10.62
   1  -5   2  216.95   12.77
  -1  -5   4  126.33    7.70
   5  -1   4  130.41    7.93
  -5   1  -4  148.27    8.94
  -1  -5  -4  140.25    8.34
   1  -5  -6    6.54    1.12
  -5  -1  -6    8.57    1.30
   5   1   6    3.60    0.95
  -5  -1   6    7.85    1.32
  -1   5   6    4.93    1.10
  -5   1  -8   72.80    4.83
  -1  -5  -8   80.57    4.89
   1  -5 -10   79.94    4.96
  -5  -1 -10   75.14    4.84
   5   1  10   92.29    5.71
  -5  -1  10   96.65    6.21
   1   5  12   26.92    1.72
  -1  -5  12   23.27    2.25
   5  -1  12   25.45    2.30
  -5   1 -12   24.59    2.27
   5  -1 -12   22.15    2.13
   1   5 -12   22.09    2.11
  -1  -5 -12   27.69    1.77
  -1   5 -14  116.60    7.36
   1  -5 -14  118.52    7.11
   5   1 -14  126.61    8.00
  -5  -1 -14  124.45    7.57
   5   1  14  114.86    6.96
  -5  -1  14  122.57    7.67
  -1   5  14  103.89    6.32
   1  -5  14  124.48    7.91
  -1   5 -18   90.19    6.04
   1  -5 -18   96.19    5.90
   5   1 -18   97.22    6.42
  -5  -1 -18   92.29    5.73
   5   1  18   98.25    6.11
  -5  -1  18  104.18    6.83
  -1   5  18   91.97    5.69
   1  -5  18   96.83    6.49
  -1  -5  20    0.69    1.24
  -1  -5  20    1.69    1.20
  -5   1  20    1.63    1.15
   5  -1  20    2.32    1.38
   5   1  20   31.41    2.45
  -5  -1  20   30.55    2.79
  -1   5  20   34.51    2.57
   1  -5  20   34.94    3.18
  -1   5 -22    5.29    1.37
  -5  -1 -22    4.73    0.94
   5   1  22    5.57    1.13
  -5  -1  22    4.06    1.23
  -5  -1  22    5.54    1.41
  -1   5  22    3.65    0.76
  -1   5  22    3.66    0.99
   1  -5  22    4.87    1.54
  -1  -5  24   20.40    2.55
  -1  -5  24   24.41    2.59
  -5   1  24   26.06    2.63
   5  -1  24   18.83    2.28
   5   1  24  186.77   11.05
  -5  -1  24  195.08   12.09
  -1   5  24  201.44   11.75
  -1   5  24  192.03   11.28
   1  -5  24  215.17   13.23
  -5   1  26    6.58    1.66
  -5   1  26    6.96    1.63
   5  -1  26    8.56    1.78
   5   1  26   10.78    1.44
   5   1  26   11.21    1.64
  -5  -1  26   12.40    1.89
  -1   5  26   11.64    1.53
  -1   5  26   11.34    1.30
   1  -5  26   10.40    2.02
  -1  -5  28    2.63    1.65
  -1  -5  28    2.20    1.40
  -5   1  28    2.02    1.53
  -5   1  28    1.83    1.35
   5  -1  28    2.74    1.53
   5   1  28   10.51    1.41
   5   1  28   10.90    1.64
  -5  -1  28   10.29    1.90
  -5  -1  28    8.16    1.82
  -1   5  28   10.30    1.50
  -1   5  28   10.96    1.37
   1  -5  28   10.39    2.13
  -1  -5  30    6.13    1.68
  -1  -5  30    3.59    1.58
  -5   1  30    4.90    1.65
  -5   1  30    4.44    1.79
   5  -1  30    6.11    1.76
   5  -1  30    5.97    1.55
   5   1  30   61.19    4.26
   5   1  30   56.26    3.88
  -5  -1  30   59.42    4.67
  -5  -1  30   53.67    4.21
  -1   5  30   56.65    3.60
  -1   5  30   67.80    4.38
   1  -5  30   53.10    4.38
   1  -5  30   60.59    4.90
  -1  -5  32    1.66    1.50
  -1  -5  32    3.79    1.44
  -5   1  32    2.47    1.71
  -5   1  32    3.68    1.77
   5  -1  32    3.26    1.53
   5  -1  32    3.01    1.55
   5   1  32  135.24    8.27
   5   1  32  105.74    6.51
  -5  -1  32  109.57    7.42
  -5  -1  32  135.20    9.09
   1  -5  32  118.56    8.13
   1  -5  32  113.91    7.85
  -1  -5  34   46.50    4.15
  -1  -5  34   45.61    4.19
  -5   1  34   46.82    4.14
  -5   1  34   42.74    3.77
   5  -1  34   42.77    3.89
   5  -1  34   46.18    4.05
  -5  -1  34    3.87    1.74
  -5  -1  34    4.74    1.50
   1  -5  34    2.13    1.93
   1  -5  34    2.04    1.47
  -1  -5  36    0.99    1.37
  -5   1  36    0.78    1.68
  -5   1  36    0.19    1.47
   5  -1  36    0.56    1.53
  -5  -1  36    3.31    1.28
   1  -5  36    4.05    1.33
  -1  -5  38   45.36    4.31
  -1  -5  38   35.36    3.47
  -5   1  38   34.95    3.39
  -5   1  38   41.53    4.20
  -5  -1  38    1.13    1.60
   1  -5  38    1.44    1.74
   1  -5  38    0.86    1.57
  -1  -5  40    1.20    1.39
  -5   1  40    2.27    2.66
  -5  -1  40   78.55    6.23
  -5  -1  40   71.10    5.47
   1  -5  40   66.38    5.48
   1  -5  40   67.69    5.63
  -1  -5  42    2.88    2.36
  -1  -5  42    2.78    1.69
  -5   1  42    3.23    2.42
  -5  -1  42    1.52    1.97
   1  -5  42    1.04    1.72
  -2   5  -1  359.56   20.81
   2  -5  -1  409.62   23.62
   5   2  -1  363.47   20.92
  -5  -2  -1  343.17   19.67
   5   2   1  364.53   20.98
  -5  -2   1  351.62   20.24
  -2   5   1  378.02   21.79
   2  -5   1  352.12   20.34
  -2   5  -3 2910.96  163.17
   2  -5  -3 2762.60  154.79
   2   5   3 3244.62  181.52
  -2  -5   3 3230.42  180.85
  -5   2   3 3057.92  171.30
   5  -2   3 2992.60  167.60
   5   2  -3 2842.81  159.30
  -5  -2  -3 2766.86  154.90
   5   2   3 2805.54  157.13
  -5  -2   3 2802.34  156.96
  -5   2  -3 2949.65  165.23
   5  -2  -3 3058.98  171.33
   2   5  -3 3157.66  176.76
  -2  -5  -3 3331.58  186.42
  -2   5   3 2625.58  147.13
   2  -5   3 2826.13  158.38
   2   5   5  772.02   43.48
  -5   2   5  872.82   49.41
   5  -2   5  804.32   45.58
  -5   2  -5  839.46   47.60
   2   5  -5  835.20   47.24
  -2  -5  -5  858.28   48.31
   2  -5  -7  105.92    6.60
   5   2  -7  115.54    7.29
  -5  -2  -7  102.05    6.23
   5   2   7   83.48    5.22
  -5  -2   7  105.28    6.67
  -2   5   7   99.32    6.24
   2  -5   7   86.57    5.73
  -2   5  -9 1905.38  107.09
   2  -5  -9 1856.76  104.18
   5   2  -9 1951.88  109.79
  -5  -2  -9 1920.29  107.69
  -5   2  -9 1109.93   62.72
   5  -2  -9 1098.22   62.08
  -2  -5  -9 1000.25   56.26
  -2  -5  -9 1140.11   64.10
   2  -5 -11  407.49   23.33
   5   2 -11  436.59   25.28
  -5  -2 -11  441.56   25.18
   5   2  11  414.23   23.57
  -2   5  11  428.78   24.61
   2  -5  11  407.13   23.62
  -2   5 -13   19.65    2.09
   2  -5 -13   24.32    2.06
   5   2 -13   23.91    2.29
  -5  -2 -13   22.62    1.88
   5   2  13   22.39    1.80
  -5  -2  13   21.16    2.00
  -2   5  13   25.32    2.21
   2  -5  13   22.01    2.34
   2  -5 -15  151.81    9.10
   5   2 -15  163.03   10.07
  -5  -2 -15  142.23    8.41
   5   2  15  156.28    9.19
  -5  -2  15  142.66    8.82
   2  -5  15  146.64    9.27
  -2  -5  17  523.56   30.20
  -2  -5  17  514.33   29.73
  -5   2  17  555.51   31.91
   5  -2  17  539.18   31.04
   5   2  17 1573.85   88.42
  -5  -2  17 1517.42   85.61
  -2   5  17 1583.79   89.09
   2  -5  17 1644.14   92.71
  -2   5 -19  159.55    9.95
   2  -5 -19  160.90    9.73
  -5  -2 -19  157.13    9.15
   5   2  19  146.46    8.56
  -5  -2  19  167.18   10.33
  -5  -2  19  165.23   10.20
  -2   5  19  153.76    9.30
   2  -5  19  161.18   10.07
  -2  -5  21  329.22   19.57
  -2  -5  21  346.97   20.54
   5  -2  21  341.79   20.18
   5   2  21  643.89   36.42
  -5  -2  21  741.85   42.38
  -5  -2  21  710.61   40.64
  -2   5  21  750.73   42.63
   2  -5  21  729.07   41.78
  -2   5 -23   53.35    4.17
   2  -5 -23   58.50    4.01
   5   2  23   55.69    3.47
   5   2  23   61.37    3.81
  -5  -2  23   55.73    4.21
  -5  -2  23   64.00    4.71
  -2   5  23   53.63    3.81
   2  -5  23   54.88    4.34
  -2  -5  25  138.86    9.12
  -2  -5  25  114.97    7.68
  -5   2  25  117.56    7.67
   5  -2  25  138.33    9.00
   5   2  25   88.10    5.30
   5   2  25   81.39    4.91
  -5  -2  25   81.50    5.89
  -2   5  25   84.62    5.46
  -2   5  25   79.08    5.22
   2  -5  25   91.47    6.53
  -2  -5  27   88.67    6.33
  -2  -5  27  100.03    7.17
  -5   2  27   86.25    6.15
  -5   2  27   81.25    5.74
   5  -2  27   83.45    5.99
  -5  -2  27  419.55   24.67
  -2   5  27  367.37   21.29
  -2   5  27  417.42   24.11
   2  -5  27  379.09   22.46
  -2  -5  29   21.97    2.57
  -2  -5  29   17.62    2.60
  -5   2  29   16.94    2.48
  -5   2  29   16.27    2.27
   5  -2  29   15.21    2.37
  -5  -2  29  183.05   11.48
  -5  -2  29  188.62   11.80
  -2   5  29  190.40   11.45
  -2   5  29  221.88   13.25
   2  -5  29  188.87   11.88
  -2  -5  31   11.15    2.20
  -2  -5  31   11.31    1.89
  -5   2  31    9.91    2.07
  -5   2  31    6.24    2.09
   5  -2  31   11.27    2.16
   5  -2  31   10.88    2.29
  -5  -2  31   25.99    2.76
  -5  -2  31   29.59    3.05
  -2   5  31   21.73    2.24
  -2   5  31   26.50    2.53
   2  -5  31   27.19    3.01
   2  -5  31   27.30    3.05
  -2  -5  33  203.35   12.76
  -2  -5  33  236.29   14.77
  -5   2  33  215.99   13.47
   5  -2  33  219.04   13.87
   5  -2  33  218.37   13.70
  -5  -2  33   14.41    2.06
  -5  -2  33    9.35    2.11
  -2   5  33    8.79    1.78
  -2   5  33   10.23    1.64
   2  -5  33    8.16    2.12
   2  -5  33    9.58    1.97
  -2  -5  35    1.42    1.54
  -5   2  35    1.26    1.53
  -5   2  35   -0.28    1.53
   5  -2  35    1.06    1.70
  -5  -2  35    9.81    1.87
   2  -5  35    7.01    2.01
   2  -5  35    7.00    1.76
  -2  -5  37   10.19    1.89
  -2  -5  37   10.86    1.94
  -5   2  37   12.46    2.44
  -5   2  37   10.10    2.15
   5  -2  37    9.83    2.31
  -5  -2  37   18.23    2.37
  -5  -2  37   17.97    2.21
   2  -5  37   17.57    3.00
   2  -5  37   20.83    3.09
  -2  -5  39   42.91    4.43
  -5   2  39   46.78    5.63
  -5  -2  39  107.55    7.24
  -5  -2  39  119.69    8.24
   2  -5  39   94.84    6.67
   2  -5  39   95.02    6.79
  -2  -5  41   28.37    3.07
  -2  -5  41   35.74    4.11
  -5  -2  41    9.40    2.70
   2  -5  41    4.79    2.02
   2  -5  41    4.45    2.22
   5   3   0    1.23    0.88
  -5  -3   0    1.17    0.84
  -5   3   0    0.64    1.07
  -3  -5   0    1.35    0.83
  -3  -5   0    0.54    0.78
  -3   5   0    1.72    1.16
  -3  -5   2  253.00   14.73
  -3  -5   2  323.72   18.75
  -5   3   2  291.17   17.03
  -5   3  -2  307.78   18.00
  -3  -5  -2  269.55   15.63
  -3  -5  -2  277.50   16.05
  -3   5  -4  700.32   39.93
   3  -5  -4  702.09   39.86
  -5  -3  -4  748.60   42.27
   5   3   4  713.81   40.43
  -5  -3   4  738.66   41.88
  -3   5   4  704.93   40.07
  -3  -5   6   18.68    1.91
  -3  -5   6   16.50    1.76
  -5   3   6   22.13    2.24
  -5   3  -6   14.10    1.89
  -3  -5  -6   13.60    1.29
  -3  -5  -6   14.68    1.38
   3  -5  -8 1352.02   76.14
   5   3  -8 1370.82   77.31
  -5  -3  -8 1404.19   78.87
   5   3   8 1305.87   73.37
  -3   5   8 1522.75   85.79
   3  -5   8 1405.25   79.30
  -3  -5  10  133.47    8.31
   5  -3  10  136.16    8.47
  -5   3 -10  137.73    8.62
  -3  -5 -10  149.76    8.68
  -3   5 -12  359.92   21.01
   3  -5 -12  402.52   23.20
   5   3 -12  377.67   22.04
  -5  -3 -12  368.08   20.96
  -5  -3  12  369.86   21.54
  -3   5  12  380.51   21.99
   3  -5  12  382.28   22.32
  -3   5 -14   40.25    3.34
  -3  -5  14   53.67    4.00
   5   3 -14   39.93    3.28
  -5  -3 -14   41.74    2.71
   5   3  14   37.09    2.42
  -5  -3  14   37.62    3.07
   5  -3 -14   47.78    3.59
  -3   5  14   37.06    2.94
   3  -5  14   40.54    3.43
  -5  -3  16   52.21    3.92
   3  -5  16   50.94    3.98
  -3  -5  18  212.87   12.90
  -3  -5  18  234.84   14.19
  -5   3  18  226.57   13.63
   5  -3  18  242.65   14.70
  -5  -3  18 1208.26   68.40
  -5  -3  18 1370.82   77.49
  -3   5  18 1303.38   73.55
   3  -5  18 1309.42   74.08
  -3  -5  20   48.52    3.87
  -3  -5  20   54.20    4.20
  -5   3  20   49.02    3.88
   5  -3  20   52.53    4.26
  -5   3 -20   44.72    3.81
   5  -3 -20   51.33    4.10
  -3  -5  22    6.69    1.75
  -5   3  22    7.67    1.63
   5  -3  22    8.32    1.88
  -3  -5  24  619.75   35.74
  -3  -5  24  681.51   39.26
  -5   3  24  697.12   40.00
   5  -3  24  729.07   41.96
  -5  -3  24  503.32   29.28
  -5  -3  24  471.37   27.42
  -3   5  24  570.40   32.91
   3  -5  24  456.11   26.61
  -3  -5  26   65.70    5.08
  -3  -5  26   65.35    4.96
  -5   3  26   58.57    4.47
   5  -3  26   73.87    5.64
  -5   3 -26   54.45    4.32
   5  -3 -26   59.70    4.60
  -3   5 -28   12.98    2.37
  -3  -5  28   11.86    2.00
  -3  -5  28   12.94    2.24
  -5   3  28   12.72    2.12
  -5   3  28   13.17    2.23
   5  -3  28   13.70    2.51
  -5  -3  28   17.17    2.43
  -5  -3  28   16.01    2.30
  -5   3 -28   13.88    2.26
  -3   5  28   11.55    1.88
   3  -5  28   13.25    2.31
  -3  -5  30   90.34    6.55
  -3  -5  30   89.52    6.39
  -5   3  30   94.31    6.66
  -5   3  30   90.55    6.53
   5  -3  30   98.53    7.26
  -5  -3  30  466.05   27.30
  -5  -3  30  436.95   25.65
  -3   5  30  495.16   28.71
   3  -5  30  409.62   24.08
   3  -5  30  440.85   26.03
  -3  -5  32  416.36   24.81
  -3  -5  32  338.88   20.21
  -5   3  32  409.26   24.30
   5  -3  32  396.48   23.85
  -5  -3  32   19.85    2.67
  -3   5  32   14.54    2.09
   3  -5  32   15.76    2.61
   3  -5  32   19.52    2.68
  -3  -5  34    5.28    1.99
  -5   3  34    4.49    1.88
   5  -3  34    4.86    2.25
  -5  -3  34   82.60    6.08
  -5  -3  34   91.86    6.67
  -3   5  34   89.27    6.19
   3  -5  34   83.77    6.11
   3  -5  34   81.36    6.13
  -3  -5  36   15.51    2.28
  -3  -5  36   13.57    2.41
  -5   3  36   12.77    2.51
  -5   3  36   11.50    2.41
   5  -3  36   15.97    3.06
   5  -3  36   10.56    2.71
  -5  -3  36   61.73    4.63
  -5  -3  36   63.11    4.76
  -3   5  36   58.50    4.56
   3  -5  36   63.32    5.20
  -3  -5  38   11.64    2.23
  -3  -5  38    5.43    2.03
  -5   3  38    6.85    2.58
   5  -3  38    5.13    2.81
  -5  -3  38  159.76   10.25
   3  -5  38  165.19   10.77
   3  -5  38  147.52    9.97
  -3  -5  40  107.69    7.58
  -3  -5  40   93.85    6.80
  -5   3  40   99.14    7.60
   5  -3  40   80.68    6.44
  -5  -3  40   19.35    2.87
   3  -5  40   21.33    3.51
   3  -5  40   18.68    3.22
  -3  -5  42    4.52    2.10
  -5  -3  42    0.15    2.02
  -4  -5   1  137.23    8.38
  -4  -5   1  138.51    8.38
  -5   4   1  152.66    9.49
   5  -4   1  132.61    8.27
  -5   4  -1  134.71    8.49
   5  -4  -1  134.42    8.32
  -4  -5  -1  131.58    8.03
  -4  -5  -1  136.94    8.26
  -4   5  -3 1475.89   83.24
   4  -5  -3 1466.66   82.63
  -5  -4  -3 1502.16   84.37
   5   4   3 1557.53   87.60
  -5  -4   3 1422.65   80.08
  -4   5   3 1466.66   82.67
   4  -5   3 1441.46   81.25
   5   4  -5  168.71   10.24
  -5  -4  -5  160.79    9.52
   5   4   5  128.50    7.80
  -5  -4   5  160.79    9.74
  -4   5   5  130.02    8.25
   5   4   7   51.72    3.47
  -4   5   7   50.90    3.85
   4  -5   7   61.34    4.56
  -4  -5   9  268.23   15.82
  -4  -5   9  305.61   17.95
   5  -4   9  245.67   14.66
   5  -4  -9  300.29   17.59
  -4  -5  -9  261.70   14.99
  -4  -5  -9  286.30   16.36
  -4  -5  11    5.36    1.16
  -4  -5  11    9.10    1.43
   5  -4  11    3.89    1.39
  -5   4 -11    2.72    1.34
   5  -4 -11    4.72    1.33
  -4  -5 -11    3.90    0.62
  -4  -5  13  112.56    7.18
  -4  -5  13  120.54    7.71
   5  -4  13  119.30    7.76
  -5   4 -13  117.92    7.68
   5  -4 -13  130.23    8.22
  -4  -5  15 1005.93   57.15
  -4  -5  15 1096.45   62.12
  -5   4  15 1156.08   65.45
   5  -4  15 1160.70   65.81
  -5  -4  15  112.88    7.26
  -5  -4  15  105.78    6.93
  -4   5  15  106.70    6.93
   4  -5  15  109.43    7.22
  -4  -5  17  401.10   23.42
  -4  -5  17  414.94   24.12
  -5   4  17  450.08   26.09
   5  -4  17  433.75   25.35
  -5  -4  17  298.55   17.68
  -5  -4  17  263.19   15.67
   4  -5  17  310.12   18.40
  -4   5 -19   23.25    2.56
   4  -5 -19   19.84    2.17
  -5  -4  19   24.64    2.53
  -5  -4  19   23.78    2.41
   4  -5  19   25.82    2.76
  -4  -5  21  120.58    7.94
  -5   4  21  124.06    8.01
   5  -4  21  122.89    8.19
  -5   4 -21  114.44    7.68
   5  -4 -21  130.27    8.50
  -4  -5  23  217.48   13.23
  -4  -5  23  218.30   13.50
  -5   4  23  236.47   14.30
   5  -4  23  262.06   15.98
  -5  -4  23   94.35    6.52
  -5  -4  23   90.34    6.24
  -4   5  23   92.68    6.30
   4  -5  23   94.52    6.66
  -4  -5  25   92.54    6.42
  -4  -5  25   97.08    6.59
  -5   4  25  119.90    7.97
   5  -4  25  108.58    7.59
  -5  -4  25   58.60    4.55
  -5  -4  25   57.29    4.42
  -4   5  25   56.40    4.45
  -4  -5  27   16.53    2.28
  -4  -5  27   10.99    2.16
  -5   4  27   13.90    2.19
   5  -4  27   11.83    2.52
  -5   4 -27    8.63    1.90
   5  -4 -27   14.54    2.20
  -4  -5  29   42.84    3.84
  -4  -5  29   44.83    3.96
  -5   4  29   45.40    4.27
  -5   4  29   47.63    4.20
   5  -4  29   46.53    4.55
  -5  -4  29   76.63    5.67
  -5  -4  29   72.41    5.40
  -4   5  29   74.15    5.40
  -4   5  29   75.21    5.44
   4  -5  29   73.94    5.55
  -4  -5  31   34.55    3.30
  -4  -5  31   32.30    3.17
  -5   4  31   37.13    3.79
  -5   4  31   32.24    3.22
   5  -4  31   39.33    4.20
  -5  -4  31    5.08    1.60
  -5  -4  31    4.21    1.59
  -4   5  31    3.88    1.60
  -4   5  31    3.97    1.55
   4  -5  31    5.68    2.15
  -4  -5  33   70.49    5.50
  -5   4  33   77.06    5.96
   5  -4  33   65.24    5.37
   5  -4  33   58.39    4.86
  -5  -4  33   38.76    3.61
  -4   5  33   32.37    3.41
  -4   5  33   33.15    3.39
   4  -5  33   36.06    3.61
   4  -5  33   38.80    3.83
  -4  -5  35   16.34    2.77
  -4  -5  35   18.76    2.55
  -5   4  35   11.61    2.69
  -5   4  35   12.02    2.50
   5  -4  35   15.07    2.86
   5  -4  35   12.76    2.71
  -5  -4  35  130.87    8.78
  -5  -4  35  137.65    9.22
  -4   5  35  116.92    7.90
   4  -5  35  124.63    8.75
   4  -5  35  121.47    8.31
  -4  -5  37    0.91    1.66
  -4  -5  37    1.68    1.36
  -5   4  37    2.30    1.81
   5  -4  37    0.45    1.39
   5  -4  37    1.43    2.04
  -5  -4  37    8.56    1.73
  -5  -4  37   10.13    2.06
   4  -5  37   11.20    2.79
   4  -5  37    7.30    2.26
  -4  -5  39   13.23    2.40
  -4  -5  39   10.71    2.56
  -5   4  39   10.16    2.51
  -5  -4  39   31.60    3.80
   4  -5  39   33.84    4.23
   4  -5  39   31.29    3.92
  -5  -4  41    2.84    1.90
   4  -5  41    0.84    2.39
  -5  -5   0    0.89    0.85
   5  -5   0    0.43    1.10
  -5  -5   2    6.78    1.22
  -5  -5   2    6.96    1.15
   5  -5  -2    6.24    1.40
  -5  -5  -2    5.69    1.05
  -5  -5  -2    6.23    1.04
   5  -5   2    6.63    1.51
  -5  -5   4   13.47    1.53
  -5   5  -4   14.35    1.98
   5  -5  -4   14.51    1.76
  -5  -5  -4   13.67    1.45
  -5  -5  -4   13.90    1.42
   5  -5   4   13.70    1.86
  -5  -5   6    9.61    1.38
  -5  -5   6    9.94    1.45
  -5   5  -6    7.40    1.59
   5  -5  -6    7.98    1.39
  -5  -5  -6    9.35    1.20
  -5  -5  -6    8.51    1.09
   5  -5   6    6.69    1.46
  -5  -5   8   44.05    3.42
  -5  -5   8   40.68    3.14
  -5   5  -8   46.00    3.70
   5  -5  -8   43.66    3.35
  -5  -5  -8   50.15    3.37
  -5  -5  -8   44.33    2.99
   5  -5   8   45.72    3.65
  -5  -5  10  134.60    8.49
  -5  -5  10  142.48    8.83
  -5   5 -10  137.09    8.77
   5  -5 -10  140.07    8.72
  -5  -5 -10  134.49    7.95
  -5  -5 -10  134.57    7.90
   5  -5  10  135.35    8.63
  -5  -5  12   25.60    2.38
  -5  -5  12   25.30    2.43
  -5   5 -12   24.54    2.58
   5  -5 -12   20.95    2.19
  -5  -5 -12   24.95    1.74
  -5  -5 -12   24.53    1.74
  -5   5  12   23.02    2.37
   5  -5  12   27.23    2.73
  -5  -5  14  149.94    9.37
  -5  -5  14  161.14    9.96
  -5   5 -14  166.36   10.48
   5  -5 -14  162.39   10.12
  -5   5  14  159.37    9.89
   5  -5  14  159.83   10.07
  -5  -5  16    5.37    1.35
  -5  -5  16    6.14    1.42
  -5   5 -16    6.26    1.65
   5  -5 -16    4.47    1.40
  -5   5  16    5.41    1.42
   5  -5  16    5.98    1.66
  -5  -5  18  111.53    7.32
  -5  -5  18  104.46    6.97
  -5   5 -18  105.28    7.22
   5  -5 -18   99.99    6.68
  -5   5  18  102.65    6.81
   5  -5  18   97.11    6.70
  -5  -5  20  100.88    6.89
   5  -5 -20   82.85    5.83
  -5   5  20   86.75    5.98
   5  -5  20   95.77    6.71
  -5  -5  22    7.61    1.56
  -5   5 -22    5.96    1.58
   5  -5 -22    7.46    1.73
  -5   5  22    9.11    1.85
   5  -5  22    7.05    2.03
  -5  -5  24   95.09    6.54
  -5  -5  24   92.89    6.30
  -5   5 -24   99.81    6.86
   5  -5 -24   92.68    6.47
  -5   5  24   99.92    6.90
  -5  -5  26    1.69    1.30
  -5  -5  26    1.80    1.31
  -5   5 -26    1.64    1.35
   5  -5 -26    1.69    1.53
  -5   5  26    1.75    1.46
   5  -5  26    1.65    1.74
  -5  -5  28    4.20    1.59
   5  -5 -28    4.72    1.73
  -5   5  28    4.27    1.66
   5  -5  28    4.47    1.91
  -5  -5  30   64.21    4.97
  -5   5 -30   58.03    4.72
  -5   5  30   59.74    4.69
  -5   5  30   54.31    4.35
   5  -5  30   69.93    5.79
  -5  -5  32   53.35    4.34
  -5  -5  32   53.14    4.71
  -5   5 -32   50.69    4.38
  -5   5  32   50.33    4.63
  -5   5  32   44.51    4.11
   5  -5  32   53.46    4.69
  -5  -5  34    3.50    1.64
  -5  -5  34    3.99    1.62
  -5   5  34    3.26    1.92
   5  -5  34    3.33    1.81
   5  -5  34    3.68    1.87
  -5  -5  36   30.80    3.39
  -5  -5  38    6.52    2.28
  -5  -5  38    5.66    1.77
   5  -5  38    4.77    2.49
   5  -5  38    3.67    1.83
  -5  -5  40    9.91    2.65
  -5  -5  40    7.35    1.82
   5  -5  40    8.38    2.49
  -6   0   0  608.74   34.64
   0   6   0  666.60   37.87
   0  -6   0  676.89   38.48
   6   0   2 1233.82   69.50
  -6   0   2 1276.76   71.91
  -6   0  -2 1305.87   73.55
   0   6  -2 1335.33   75.21
   0  -6  -2 1394.60   78.48
   0   6   2 1342.08   75.50
   6   0   4  161.32    9.74
  -6   0   4  184.82   11.10
  -6   0  -4  164.69    9.95
   6   0  -4  185.85   11.17
   0   6  -4  197.57   11.80
   0  -6  -4  175.95   10.50
   0   6   4  173.85   10.32
   6   0   6 4440.45  248.44
  -6   0   6 4287.83  239.95
  -6   0  -6 4149.39  232.28
   6   0  -6 4184.89  234.31
   0   6  -6 4742.16  265.36
   0  -6  -6 4678.27  261.77
   0   6   6 4483.05  250.71
   0  -6   6 4291.38  240.13
   6   0   8    3.77    1.23
  -6   0  -8    5.73    1.35
   6   0  -8    2.78    1.05
   0  -6  -8    5.47    1.09
   0   6   8    6.34    1.04
   0  -6   8    3.67    1.15
   6   0  10   75.07    4.93
  -6   0  10   74.29    5.05
  -6   0 -10   73.69    4.94
   6   0 -10   71.10    4.89
   0   6 -10   74.01    5.00
   0  -6 -10   72.55    4.58
   0   6  10   72.06    4.54
   0  -6  10   73.44    5.03
   6   0  12  206.87   12.25
  -6   0  12  222.63   13.30
  -6   0 -12  217.02   12.89
   6   0 -12  228.80   13.78
   0   6 -12  229.76   13.71
   0  -6 -12  203.32   11.75
   0  -6  12  231.08   13.85
   6   0  14 1799.96  101.20
  -6   0  14 1749.21   98.50
  -6   0 -14 1808.48  101.73
   6   0 -14 1841.14  103.72
   0   6 -14 1810.96  101.98
   0  -6 -14 1902.90  106.84
   0   6  14 1819.84  102.16
   0  -6  14 1814.16  102.19
   6   0  16  915.78   51.89
  -6   0  16  887.38   50.44
  -6   0 -16  964.40   54.66
   6   0 -16  918.26   52.28
   0   6 -16  993.51   56.44
   0  -6 -16  865.37   48.81
   0   6  16  884.54   49.91
   0  -6  16  969.02   55.09
   6   0  18  535.63   30.75
  -6   0  18  521.07   30.05
  -6   0 -18  575.02   32.92
   6   0 -18  528.17   30.53
   0   6 -18  552.31   31.83
   0  -6 -18  531.72   30.26
   0   6  18  565.43   32.10
   0  -6  18  581.76   33.60
  -6   0  20    8.54    1.59
  -6   0 -20   11.16    1.70
   6   0 -20    7.30    1.54
   0   6 -20    8.71    1.59
   0  -6  20   10.06    1.82
  -6   0  22  823.49   47.03
  -6   0 -22  852.60   48.45
   6   0 -22  701.03   40.18
   0  -6  22  815.68   46.64
  -6   0  24    3.02    1.43
  -6   0 -24    2.83    1.19
   6   0 -24    2.81    1.58
   0  -6  24    2.53    1.41
   0  -6  24    1.81    1.37
   6   0  26  262.80   15.91
  -6   0  26  229.27   13.90
  -6   0  26  257.97   15.67
  -6   0 -26  251.13   14.95
   6   0  28  225.93   13.66
  -6   0  28  255.35   15.62
  -6   0  28  220.64   13.75
   0  -6  28  236.19   14.63
   0  -6  28  231.22   14.23
   6   0  30   91.58    6.34
   6   0  30   79.33    5.48
  -6   0  30   90.58    6.35
  -6   0  30   97.82    6.82
   0  -6  30   85.44    6.18
   0  -6  30   86.47    6.34
   6   0  32   45.90    3.69
  -6   0  32   44.97    3.81
  -6   0  32   50.15    4.41
   0  -6  32   53.38    4.60
   0  -6  32   55.37    4.78
  -6   0  34  198.49   12.38
  -6   0  34  204.24   12.86
   0  -6  34  212.79   13.64
   0  -6  34  196.47   12.50
  -6   0  36   -0.39    1.32
  -6   0  36   -0.12    1.32
   0  -6  36    0.18    1.11
   0  -6  36   -0.18    1.29
  -6   0  38    8.26    1.83
  -6   0  38   10.65    2.18
   0  -6  38    9.20    2.37
   0  -6  38    9.68    2.16
  -6   0  40   12.94    2.61
  -6   0  40   14.26    2.87
   0  -6  40   12.85    2.45
   0  -6  40   11.18    2.51
   0  -6  42   33.69    4.36
   1  -6  -1   11.18    1.57
   1   6   1   12.50    1.47
  -1  -6   1   11.07    1.43
  -6   1   1   12.89    1.66
  -6  -1  -1   10.73    1.46
   6   1   1   10.99    1.50
  -6  -1   1    7.83    1.35
  -6   1  -1   13.22    1.69
   1   6  -1   12.62    1.52
  -1  -6  -1   13.08    1.53
  -1   6   1   10.09    1.45
   1   6   3  680.80   38.58
  -6   1   3  680.44   38.73
  -6   1  -3  649.21   36.95
   6  -1  -3  682.22   38.80
   1   6  -3  606.26   34.53
  -1  -6  -3  663.76   37.66
   1   6   5  259.08   15.01
  -1  -6   5  252.51   14.83
  -6   1   5  274.80   16.11
  -6   1  -5  253.29   14.89
   6  -1  -5  289.89   16.98
   1   6  -5  272.81   15.96
  -1  -6  -5  265.00   15.38
   1   6   7  784.44   44.26
  -1  -6   7  715.58   40.68
  -6   1  -7  790.48   44.94
   6  -1  -7  785.51   44.65
  -1  -6  -7  794.03   44.83
   1   6   9   45.04    3.01
  -1  -6   9   48.20    3.61
  -6   1  -9   47.78    3.58
   6  -1  -9   49.16    3.62
   1   6  -9   47.39    3.52
  -1  -6  -9   47.85    3.21
  -1  -6  11   10.21    1.55
  -6   1  11   15.54    1.77
  -6   1 -11    8.66    1.47
   6  -1 -11   14.64    1.76
   1   6 -11   10.90    1.53
  -1  -6 -11    9.52    1.06
   1   6  13  256.27   14.62
  -1  -6  13  279.91   16.57
  -6   1  13  269.19   15.91
  -6   1 -13  279.49   16.51
   6  -1 -13  280.55   16.63
   1   6 -13  289.43   17.09
  -1  -6 -13  290.63   16.57
  -1  -6  15 1088.28   61.73
  -6   1  15 1090.41   61.76
   6  -1  15 1144.72   64.92
   6   1  15 2395.92  134.46
  -6  -1  15 2219.52  124.80
  -1   6  15 2300.09  129.06
   1  -6  15 2399.47  134.89
  -1   6 -17  200.09   12.17
   1  -6 -17  207.51   12.10
   6   1 -17  202.75   12.39
  -6  -1 -17  231.01   13.64
   6   1  17  214.25   12.65
  -6  -1  17  205.87   12.51
  -1   6  17  224.01   13.08
   1  -6  17  213.22   13.00
  -1  -6  19  516.46   29.98
  -1  -6  19  473.86   27.58
  -6   1  19  456.82   26.47
   6  -1  19  461.43   26.65
  -6  -1 -19  394.00   22.76
   6   1  19  336.18   19.44
  -6  -1  19  354.31   20.84
  -1   6  19  331.74   19.06
   1  -6  19  364.89   21.55
  -1  -6  21  326.74   19.45
  -1  -6  21  276.82   16.54
  -6   1  21  316.05   18.71
   6  -1  21  315.77   18.62
   6   1  21  495.51   28.30
  -6  -1  21  514.33   29.78
  -1   6  21  502.97   28.61
   1  -6  21  521.07   30.21
  -1  -6  23   22.60    2.71
  -1  -6  23   31.48    3.04
  -6   1  23   29.81    2.91
   6  -1  23   22.13    2.50
   6   1  23  326.88   18.99
  -6  -1  23  300.32   17.99
  -6  -1  23  304.23   18.06
  -1   6  23  270.86   15.61
  -1   6  23  283.85   16.28
  -1  -6  25    4.97    1.82
  -6   1  25    5.63    1.61
   6  -1  25    6.75    1.85
  -6   1 -25    3.66    1.38
   6  -1 -25    5.71    1.70
  -1  -6  27  163.10   10.58
  -1  -6  27  157.10   10.33
  -6   1  27  161.22   10.39
  -6   1  27  145.46    9.35
   6  -1  27  139.11    8.90
   6   1  27  246.66   14.58
   6   1  27  209.00   12.38
  -6  -1  27  219.08   13.45
  -6  -1  27  260.74   15.95
   1  -6  27  223.37   13.91
   1  -6  27  251.74   15.53
  -1  -6  29  440.85   26.09
  -1  -6  29  448.66   26.42
  -6   1  29  466.40   27.35
   6  -1  29  388.32   22.76
   6   1  29   66.48    4.55
   6   1  29   59.10    4.08
  -6  -1  29   57.50    4.57
  -6  -1  29   63.47    4.80
   1  -6  29   61.19    4.80
   1  -6  29   60.87    4.97
  -1  -6  31   64.25    5.08
  -1  -6  31   62.51    4.91
  -6   1  31   60.66    4.98
  -6   1  31   55.90    4.50
   6  -1  31   63.68    5.10
   6  -1  31   50.90    4.03
   6   1  31   32.12    2.46
   6   1  31   34.17    2.61
  -6  -1  31   35.34    3.25
  -6  -1  31   39.97    3.70
   1  -6  31   33.71    3.39
   1  -6  31   33.10    3.45
  -1  -6  33  138.01    9.41
  -6   1  33  126.12    8.32
  -6   1  33  129.42    8.72
   6  -1  33  130.38    8.91
   6  -1  33  116.43    7.84
  -6  -1  33  239.67   14.67
  -6  -1  33  270.08   16.60
   1  -6  33  278.28   17.28
   1  -6  33  254.32   15.77
  -1  -6  35    7.44    1.92
  -1  -6  35    7.02    2.01
  -6   1  35    4.77    1.67
  -6   1  35    5.67    1.70
   6  -1  35    4.57    1.50
  -6  -1  35   33.93    3.21
  -6  -1  35   40.11    3.70
   1  -6  35   41.81    3.90
  -1  -6  37    4.36    1.52
  -1  -6  37    3.98    1.59
  -6   1  37    3.56    1.72
  -6  -1  37    0.36    1.37
  -6  -1  37    0.46    1.24
   1  -6  37    0.38    1.57
   1  -6  37   -0.02    1.27
  -1  -6  39   20.63    3.69
  -6   1  39   17.13    3.01
  -6   1  39   13.52    2.16
  -6  -1  39   23.60    2.70
  -6  -1  39   23.86    2.89
   1  -6  39   25.86    3.70
   1  -6  39   23.50    3.02
  -1  -6  41   48.73    4.99
  -1  -6  41   57.29    5.59
  -6   1  41   50.26    5.05
  -6  -1  41   78.16    6.56
  -6  -1  41   66.38    5.42
   1  -6  41   68.97    5.94
   1  -6  41   74.68    6.35
  -6   2   0    2.92    1.22
   6  -2   0    5.99    1.32
   2   6   0    2.35    0.86
  -2  -6   0    4.75    1.06
   2   6   2  361.69   20.78
  -6   2   2  383.70   22.24
   6  -2   2  353.70   20.51
  -6   2  -2  322.51   18.77
   6  -2  -2  382.28   22.12
   2   6  -2  345.59   19.98
  -2  -6  -2  360.27   20.73
   2  -6  -4   18.88    2.00
   6   2  -4   16.10    1.81
  -6  -2  -4   13.83    1.58
   6   2   4   17.37    1.74
  -6  -2   4   16.32    1.75
  -2   6   4   17.43    1.96
   2  -6   4   14.66    1.88
   2   6   6 1228.85   69.04
  -2  -6   6 1166.72   65.84
   6  -2   6 1110.65   62.76
  -6   2  -6 1222.46   69.14
   6  -2  -6 1159.99   65.52
  -2  -6  -6 1241.63   69.82
  -2   6  -8   29.70    2.65
   2  -6  -8   30.22    2.52
  -6  -2  -8   28.32    2.32
   6   2   8   33.96    2.59
  -6  -2   8   42.27    3.25
  -2   6   8   29.97    2.59
   2  -6   8   35.10    3.02
  -2  -6  10    6.18    1.38
  -6   2  10    8.37    1.39
   6  -2  10    6.78    1.45
  -6   2 -10    5.20    1.43
   6  -2 -10    8.09    1.40
   2   6 -10    7.58    1.32
  -2  -6 -10    5.63    0.92
  -2  -6 -10    7.56    0.86
  -2   6 -12   25.56    2.49
   6   2 -12   31.33    2.70
  -6  -2 -12   30.79    2.43
   6   2  12   24.95    2.12
  -6  -2  12   29.89    2.61
  -2   6  12   29.95    2.45
   2  -6  12   30.42    2.89
  -2   6 -14  667.31   38.26
   2  -6 -14  604.84   34.41
  -2  -6  14  622.94   35.74
  -2  -6  14  577.50   33.28
  -6   2  14  618.33   35.44
   6  -2  14  602.35   34.54
   6   2 -14  593.12   34.09
  -6  -2 -14  681.15   38.62
   6   2  14  620.81   35.23
  -6  -2  14  580.34   33.31
   6  -2 -14  595.25   34.18
  -2   6  14  615.49   35.10
   2  -6  14  664.47   38.09
  -2   6 -16  110.36    7.23
   2  -6 -16  110.92    6.95
   6   2 -16  135.49    8.57
  -6  -2 -16  107.34    6.58
   6   2  16  118.56    7.18
  -6  -2  16  133.43    8.42
  -2   6  16  116.60    7.31
   2  -6  16  109.18    7.18
  -2  -6  18   71.38    5.18
  -2  -6  18   61.55    4.53
  -6   2  18   69.57    4.97
   6  -2  18   69.46    5.05
   6   2  18  114.40    6.91
  -6  -2  18  118.77    7.67
  -2   6  18  128.07    7.94
   2  -6  18  130.13    8.42
  -2   6 -20    4.50    1.37
   2  -6 -20    7.91    1.33
  -6  -2 -20    4.65    0.92
   6   2  20   14.29    1.39
  -6  -2  20   16.91    2.09
  -2   6  20   10.33    1.57
  -2   6 -22    0.49    1.16
   2  -6 -22    2.71    1.03
  -6  -2 -22    0.58    0.62
   6   2  22    4.69    0.90
  -6  -2  22    6.21    1.50
  -2   6  22    2.71    1.26
   2  -6  22    2.06    1.47
  -2   6 -24   18.08    2.36
   2  -6 -24   19.55    2.08
  -2  -6  24   27.46    2.93
  -6   2  24   21.14    2.44
   6  -2  24   24.66    2.72
   6   2  24   17.72    1.51
   6   2  24   19.38    1.58
  -6  -2  24   18.57    2.26
  -6  -2  24   21.18    2.49
  -6   2 -24   22.00    2.44
   6  -2 -24   21.40    2.62
  -2   6  24   20.27    2.20
   2  -6  24   17.91    2.76
  -2  -6  26  197.46   12.57
  -2  -6  26  167.00   10.72
  -6   2  26  166.08   10.47
   6  -2  26  164.30   10.34
  -6  -2  26   28.11    2.86
  -6  -2  26   27.93    2.98
  -2   6  26   26.76    2.37
  -2   6  26   27.63    2.63
   2  -6  26   30.00    3.27
  -2  -6  28  410.68   24.34
  -2  -6  28  490.19   28.92
  -6   2  28  386.90   22.80
   6  -2  28  385.48   22.73
  -6  -2  28   53.74    4.33
  -6  -2  28   50.62    4.24
  -2   6  28   55.73    3.98
  -2   6  28   54.63    3.98
   2  -6  28   54.24    4.57
   2  -6  28   46.75    4.09
  -2  -6  30   62.54    4.94
  -2  -6  30   68.12    5.40
  -6   2  30   57.36    4.69
   6  -2  30   61.73    4.88
  -6  -2  30   37.94    3.44
  -6  -2  30   41.67    3.78
  -2   6  30   39.97    3.08
  -2   6  30   36.63    3.07
   2  -6  30   37.31    3.62
   2  -6  30   36.70    3.49
  -2  -6  32  201.04   12.89
  -6   2  32  192.95   12.20
  -6   2  32  197.78   12.44
   6  -2  32  196.00   12.60
   6  -2  32  189.44   12.09
  -6  -2  32    8.03    1.76
  -6  -2  32    3.69    1.75
  -2   6  32    3.55    1.22
  -2   6  32    3.70    0.90
   2  -6  32    3.18    1.59
   2  -6  32    3.58    1.79
  -2  -6  34   69.36    5.43
  -2  -6  34   70.64    5.55
  -6   2  34   59.84    4.86
   6  -2  34   79.05    6.39
   6  -2  34   80.65    6.42
  -6  -2  34   10.88    2.23
   2  -6  34   14.15    2.56
  -2  -6  36    5.45    1.80
  -2  -6  36    4.14    1.59
  -6   2  36    4.93    1.89
   6  -2  36    2.97    1.87
  -6  -2  36    6.87    1.54
  -6  -2  36    7.57    1.59
   2  -6  36    6.14    1.59
   2  -6  36    7.34    1.96
  -2  -6  38    1.64    1.87
  -2  -6  38    0.52    1.57
  -6   2  38    0.10    1.30
   6  -2  38    0.35    1.82
  -6  -2  38    3.24    1.43
  -6  -2  38    3.98    2.21
   2  -6  38    2.72    1.91
  -2  -6  40   55.98    4.79
  -2  -6  40   53.53    4.54
  -6   2  40   55.62    5.25
  -6  -2  40    4.50    1.71
  -6  -2  40    4.90    1.99
   2  -6  40    4.60    2.35
  -2  -6  42   12.95    2.82
  -3   6  -1  567.92   32.54
   3  -6  -1  579.99   33.19
  -6  -3  -1  571.47   32.55
  -6  -3   1  596.32   33.99
  -3   6   1  586.73   33.60
   3  -6   1  655.60   37.45
   3  -6  -3  217.13   13.09
   6   3  -3  236.08   14.05
  -6  -3  -3  204.49   12.07
   6   3   3  231.50   13.65
  -6  -3   3  218.19   12.96
  -3   6   3  215.49   12.96
   3  -6   3  205.77   12.42
   6   3  -5  146.53    9.10
  -6  -3  -5  120.26    7.36
  -3   6   5   92.25    6.09
   3  -6   5   97.26    6.41
  -3  -6   7  458.24   26.44
  -3  -6   7  474.57   27.26
   6  -3   7  472.44   27.30
   6   3  -7  380.15   22.19
   6   3   7  376.25   21.63
  -6  -3   7  365.95   21.24
   6  -3  -7  470.31   27.10
  -3   6   7  383.70   22.26
   3  -6   7  384.41   22.39
  -3   6  -9  140.88    8.80
  -3  -6   9  110.28    7.04
  -3  -6   9  110.92    7.00
  -6   3   9  121.04    7.65
   6  -3   9  118.63    7.60
   6   3  -9  136.06    8.57
  -6  -3  -9  137.48    8.29
   6   3   9  142.73    8.61
  -6  -3   9  128.03    7.98
   6  -3  -9  117.99    7.51
  -3  -6  -9  136.80    8.09
  -3  -6  -9  122.53    7.27
  -3   6   9  132.72    8.25
   3  -6   9  150.86    9.45
  -3  -6  11   68.22    4.70
  -3  -6  11   87.18    5.92
  -6   3  11   81.89    5.53
   6  -3  11   73.65    5.14
  -6   3 -11   69.07    5.02
   6  -3 -11   84.62    5.74
  -3  -6 -11   71.63    4.30
  -3  -6 -11   64.07    3.84
  -3   6 -13  101.59    6.77
  -6  -3 -13  112.20    6.80
   6   3  13  122.85    7.36
  -6  -3  13  129.77    8.19
  -3   6  13  123.24    7.82
   3  -6  13  111.63    7.35
  -3   6 -15  123.49    8.00
   6   3 -15  129.28    8.28
  -6  -3 -15  119.55    7.16
   6   3  15  109.11    6.52
  -6  -3  15  121.29    7.73
  -3   6  15  126.58    8.00
   3  -6  15  128.57    8.32
  -3   6 -17    7.69    1.61
  -6  -3 -17    4.40    0.86
   6   3  17   37.23    2.45
  -6  -3  17   44.05    3.46
  -3   6  17   30.72    2.78
  -3  -6  19   76.60    5.46
  -3  -6  19   77.59    5.60
  -6   3  19   76.63    5.42
   6  -3  19   78.37    5.67
  -6   3 -19   68.65    5.19
   6  -3 -19   72.80    5.36
  -3   6 -21   28.42    2.83
   3  -6 -21   33.24    3.06
  -3  -6  21   26.05    2.69
  -3  -6  21   25.83    3.01
  -6   3  21   22.15    2.47
   6  -3  21   28.68    2.96
  -6  -3  21   32.33    2.96
  -6   3 -21   29.70    3.09
  -3   6  21   34.17    2.98
   3  -6  21   30.09    2.99
  -3   6 -23  114.12    7.75
   3  -6 -23  123.67    7.91
  -6  -3  23  122.53    8.02
  -3   6  23  113.69    7.35
  -3  -6  25  599.51   34.65
  -3  -6  25  544.15   31.61
  -6   3  25  588.15   33.97
   6  -3  25  607.32   35.11
  -6  -3  25  206.58   12.79
  -6  -3  25  209.60   12.97
  -3   6  25  215.07   13.06
   3  -6  25  187.59   11.80
  -3   6 -27    3.92    1.76
  -3  -6  27    0.34    1.57
  -3  -6  27    1.18    1.27
  -6   3  27    0.03    1.46
   6  -3  27    1.39    1.78
  -6  -3  27    4.13    1.60
  -6  -3  27    4.82    1.68
  -6   3 -27    0.92    1.31
   6  -3 -27    0.24    1.42
  -3   6  27    2.37    1.58
   3  -6  27    3.10    1.75
  -3  -6  29   27.37    3.14
  -3  -6  29   27.34    3.00
  -6   3  29   32.81    3.44
   6  -3  29   27.20    3.25
  -6  -3  29    8.90    1.83
  -6  -3  29    8.58    1.96
  -3   6  29    7.90    1.94
  -3   6  29    8.59    1.70
   3  -6  29    6.88    1.81
  -3  -6  31  255.99   15.75
  -6   3  31  257.37   15.74
  -6   3  31  291.49   17.95
  -6  -3  31   54.80    4.47
  -6  -3  31   58.60    4.95
  -3   6  31   43.45    3.73
  -3   6  31   51.43    4.21
   3  -6  31   48.06    4.25
   3  -6  31   50.58    4.43
  -3  -6  33   30.30    3.51
  -3  -6  33   31.93    3.36
  -6   3  33   20.59    2.60
   6  -3  33   29.19    3.64
  -6  -3  33   79.62    6.04
   3  -6  33   69.32    5.71
   3  -6  33   61.55    5.12
  -3  -6  35   75.18    6.04
  -3  -6  35   60.31    4.82
  -6   3  35   60.52    4.87
  -6   3  35   70.28    5.83
   6  -3  35   67.26    5.71
   6  -3  35   64.57    6.07
  -6  -3  35   12.90    2.31
  -6  -3  35   14.13    2.20
   3  -6  35   10.08    2.16
  -3  -6  37   19.96    2.80
  -6   3  37   17.43    2.81
   6  -3  37   19.62    3.32
  -6  -3  37   51.82    4.07
  -6  -3  37   54.38    4.56
   3  -6  37   54.02    4.80
   3  -6  37   65.84    5.75
  -3  -6  39   11.27    2.35
  -3  -6  39    9.89    2.24
   6  -3  39    7.79    2.16
  -6  -3  39    1.07    1.38
  -6  -3  39    1.46    1.48
   3  -6  39    1.00    1.33
   3  -6  39    0.88    1.86
  -3  -6  41   19.91    3.19
  -6  -3  41    0.93    1.69
   3  -6  41    0.63    2.24
   6   4   0 1162.46   65.84
  -6  -4   0 1062.37   60.02
   6  -4   0 1251.92   70.74
  -4  -6   0 1291.31   72.80
   4  -6   0 1082.96   61.26
  -4  -6   2  129.77    8.10
  -4  -6   2  120.19    7.45
  -6   4   2  131.51    8.30
   6  -4   2  120.72    7.69
  -6   4  -2  125.76    8.06
   6  -4  -2  122.53    7.72
  -4  -6  -2  118.84    7.35
  -4  -6  -2  127.43    7.85
  -4   6  -4  100.45    6.64
   4  -6  -4   91.86    6.06
   6   4  -4  101.62    6.60
  -6  -4  -4   95.48    6.02
  -6   4  -4  198.28   12.00
   6  -4  -4  180.38   10.93
  -4  -6  -4  209.32   12.29
  -4  -6  -4  195.01   11.56
  -4   6  -6  549.12   31.65
   4  -6  -6  539.18   30.93
   6   4  -6  564.01   32.42
  -6  -4  -6  515.39   29.39
   6   4   6  528.17   30.15
  -6  -4   6  525.33   30.11
   4  -6   6  573.24   33.03
  -4   6  -8  127.47    8.19
   4  -6  -8  124.73    7.79
   6   4  -8  144.65    9.09
   6   4   8  124.24    7.59
  -6  -4   8  134.39    8.41
   4  -6   8  132.08    8.41
  -4  -6  10   81.71    5.55
  -4  -6  10   81.39    5.42
  -6   4  10   91.93    6.15
   6  -4  10   79.15    5.49
  -6   4 -10   80.50    5.64
   6  -4 -10   87.07    5.87
  -4  -6 -10   80.36    4.88
  -4  -6 -10   82.74    5.02
  -4  -6  12  250.46   15.00
  -4  -6  12  257.69   15.33
  -6   4  12  257.51   15.40
   6  -4  12  253.57   15.18
   6   4 -12  308.49   18.23
   6   4  12  303.09   17.41
  -6  -4  12  298.62   17.59
  -6   4 -12  254.35   15.31
   6  -4 -12  254.25   15.22
  -4  -6 -12  263.34   15.08
  -4  -6 -12  264.01   15.14
  -4  -6  14  867.14   49.41
  -4  -6  14  795.80   45.43
  -6   4  14  886.31   50.47
   6  -4  14  834.14   47.56
   6   4  14 1203.64   67.72
  -6  -4  14 1202.22   68.04
  -6  -4  14 1391.05   78.62
   4  -6  14 1323.62   74.89
  -4  -6  16    1.93    1.14
  -4  -6  16    3.77    1.25
  -6   4  16    2.81    1.39
   6  -4  16    1.43    1.47
  -6   4 -16    0.40    1.27
   6  -4 -16    1.54    1.17
  -4  -6  18   54.84    4.27
  -4  -6  18   55.27    4.28
  -6   4  18   52.50    4.14
   6  -4  18   57.72    4.58
  -6  -4  18   87.60    5.95
  -6  -4  18   85.37    5.90
  -4   6  18   92.36    6.44
   4  -6  18   87.28    6.12
  -4   6 -20    2.41    1.44
   4  -6 -20    4.05    1.43
  -6  -4  20    7.96    1.57
  -4   6  20    5.42    1.48
   4  -6  20    4.76    1.70
  -4  -6  22  210.59   12.90
  -6   4  22  240.66   14.56
   6  -4  22  243.22   14.90
   4  -6 -24    4.54    1.64
  -4  -6  24    0.44    1.14
  -4  -6  24    0.09    1.14
  -6   4  24   -0.20    1.49
   6  -4  24    1.11    1.66
  -6  -4  24    8.34    1.73
  -6  -4  24    8.83    1.75
  -4   6  24    3.62    1.46
   4  -6  24    8.80    2.16
  -4  -6  26   84.76    5.98
  -4  -6  26   87.67    6.09
  -6   4  26   97.33    6.79
  -6   4 -26   80.86    5.88
   6  -4 -26   94.13    6.67
  -4   6 -28    4.57    1.73
   4  -6 -28    2.27    1.42
  -6  -4  28    6.98    1.72
  -6  -4  28    5.46    1.67
  -4   6  28    3.43    1.56
   4  -6  28    3.85    1.72
  -4  -6  30    6.50    1.63
  -6   4  30    4.16    2.07
   6  -4  30    2.36    2.00
  -6  -4  30  113.02    7.77
  -4   6  30  100.84    6.98
  -4   6  30   94.67    6.40
   4  -6  30  104.29    7.38
  -4  -6  32   14.81    2.43
  -4  -6  32   13.80    2.24
  -6   4  32   10.97    2.39
  -6   4  32   11.23    2.08
   6  -4  32   14.86    2.54
  -6  -4  32   18.87    2.71
  -6  -4  32   16.92    2.65
  -6   4 -32   15.04    2.55
  -4   6  32   20.83    2.62
  -4   6  32   20.43    2.84
   4  -6  32   19.04    3.10
   4  -6  32   15.97    2.58
  -4  -6  34   98.18    7.28
  -4  -6  34   76.39    5.59
  -6   4  34   82.77    6.24
  -6   4  34   86.61    6.78
   6  -4  34   91.05    7.36
   6  -4  34   91.83    7.11
  -6  -4  34  300.50   18.23
  -6  -4  34  275.30   16.72
  -4   6  34  255.10   15.48
   4  -6  34  246.94   15.28
   4  -6  34  275.37   17.10
  -4  -6  36   35.99    3.60
  -6   4  36   39.93    4.45
   6  -4  36   30.53    3.57
   6  -4  36   28.00    3.85
  -6  -4  36   11.33    2.06
   4  -6  36   12.86    2.66
   4  -6  36   12.55    2.63
  -4  -6  38   13.12    2.20
  -4  -6  38   14.45    2.82
  -6   4  38   17.02    3.25
   6  -4  38   15.43    3.72
  -6  -4  38   27.59    3.25
  -6  -4  38   31.85    3.36
   4  -6  38   22.48    2.85
   4  -6  38   21.31    2.90
  -4  -6  40    5.15    1.86
  -6   4  40    2.22    1.79
   6  -4  40    4.17    1.98
  -6  -4  40    2.41    1.92
  -6  -4  40    0.88    1.27
   4  -6  40    0.45    2.00
  -5   6  -1  106.81    7.08
   5  -6  -1  106.95    6.96
   6   5  -1  122.57    7.75
  -6  -5  -1  120.33    7.47
   6   5   1  101.02    6.53
  -5   6   1  103.72    6.75
   5  -6   1  111.35    7.21
  -5  -6   3  111.31    7.01
  -6   5   3  111.85    7.30
   6  -5   3  106.49    6.98
  -6   5  -3  103.65    6.80
   6  -5  -3  102.58    6.63
  -5  -6  -3  105.03    6.65
  -5  -6  -3  119.59    7.44
  -5  -6   5    7.54    1.27
  -6   5   5    6.28    1.40
   6  -5   5    5.55    1.47
  -6   5  -5    6.70    1.58
   6  -5  -5    4.71    1.25
  -5  -6  -5    6.00    1.03
  -5   6  -7  573.95   33.16
   5  -6  -7  505.81   29.11
  -5  -6   7  544.86   31.39
  -5  -6   7  555.85   31.88
  -6   5   7  516.10   29.76
   6  -5   7  568.63   32.73
  -6  -5  -7  586.02   33.38
   6   5   7  546.63   31.23
  -6  -5   7  575.02   32.96
  -6  -5   7  551.60   31.73
  -6   5  -7  571.47   33.00
   6  -5  -7  514.33   29.61
  -5  -6  -7  520.01   29.59
  -5  -6  -7  538.11   30.57
  -5   6   7  565.08   32.57
   5  -6   7  566.50   32.66
  -5   6  -9  158.73   10.02
   5  -6  -9  165.62   10.22
  -6  -5  -9  176.91   10.45
  -6  -5  -9  143.94    8.61
  -6  -5   9  181.13   11.08
  -6  -5   9  163.27   10.02
  -5   6   9  169.98   10.60
   5  -6   9  163.38   10.25
  -5   6 -11  265.86   16.07
   5  -6 -11  247.16   14.83
  -6  -5 -11  259.93   15.03
  -6  -5 -11  249.68   14.42
  -6  -5  11  244.92   14.63
  -6  -5  11  257.34   15.34
  -5   6  11  244.64   14.72
   5  -6  11  265.50   15.94
  -5  -6  13  143.87    9.05
  -5  -6  13  141.49    8.97
  -6   5  13  150.47    9.46
   6  -5  13  143.62    9.16
  -6   5 -13  148.13    9.59
   6  -5 -13  153.19    9.64
  -5  -6 -13  149.01    8.68
  -5  -6 -13  133.18    7.75
  -5  -6  15  135.35    8.63
  -5  -6  15  156.99    9.92
  -6   5  15  130.23    8.33
   6  -5  15  141.81    9.14
  -6   5 -15  128.57    8.52
   6  -5 -15  131.90    8.58
  -5   6 -17   23.76    2.77
   5  -6 -17   17.53    2.21
  -5   6  17   24.25    2.62
   5  -6  17   21.54    2.60
  -5   6 -19  140.49    9.34
   5  -6 -19  128.99    8.36
  -6  -5  19  140.21    9.00
  -6  -5  19  144.58    9.30
  -5   6  19  134.28    8.61
   5  -6  19  122.78    8.15
  -5  -6  21  267.03   16.02
  -5  -6  21  273.98   16.55
  -6   5  21  309.02   18.45
   6  -5  21  304.87   18.47
  -6  -5  21  502.26   29.27
  -6  -5  21  521.43   30.25
  -5   6  21  459.66   26.69
  -5  -6  23   41.32    3.43
  -5  -6  23   52.92    4.19
  -6   5  23   50.08    4.21
  -6   5 -23   44.05    3.88
   6  -5 -23   46.07    4.02
  -5  -6  25   42.03    3.56
  -5  -6  25   41.99    3.58
  -6   5  25   41.78    3.68
   6  -5  25   46.14    4.18
  -6   5 -25   41.46    3.72
   6  -5 -25   41.21    3.78
  -5   6 -27  249.57   15.37
   5  -6 -27  262.84   16.12
  -5  -6  27  242.47   14.84
  -5  -6  27  248.26   15.12
  -6   5  27  238.60   14.61
   6  -5  27  257.69   15.87
  -6  -5  27  245.45   14.99
  -6  -5  27  244.28   14.89
   6  -5 -27  268.34   16.59
  -5   6  27  244.18   14.86
   5  -6  27  250.17   15.37
  -5  -6  29  229.55   13.99
  -5  -6  29  251.24   15.35
  -6   5  29  254.60   15.47
   6  -5  29  298.27   18.33
  -6  -5  29  148.41    9.71
  -6  -5  29  146.28    9.70
  -5   6  29  121.75    8.15
   5  -6  29  142.62    9.59
  -5  -6  31   91.90    6.51
  -5  -6  31   93.03    6.44
   6  -5  31   97.51    7.07
  -6  -5  31    3.03    1.52
  -6  -5  31    5.58    1.81
  -5   6  31    1.45    1.59
  -5   6  31    2.24    1.71
   5  -6  31    1.47    1.83
  -5  -6  33    8.88    1.75
  -5  -6  33    4.59    1.65
  -6   5  33    2.94    2.16
  -6   5  33    3.34    2.01
   6  -5  33    2.75    1.82
  -6  -5  33  174.53   11.10
  -6  -5  33  175.56   11.22
  -5   6  33  206.94   13.30
  -5  -6  35   25.18    3.81
  -5  -6  35   24.33    3.01
  -6   5  35   22.17    3.52
  -6  -5  35   82.24    6.15
  -5   6  35   67.87    5.58
   5  -6  35   81.36    6.82
   5  -6  35   73.55    6.01
  -5  -6  37   40.82    3.81
  -5  -6  37   48.10    4.76
  -6   5  37   36.38    4.39
   6  -5  37   34.26    4.04
  -6  -5  37    5.68    1.99
  -6  -5  37    5.40    1.52
   5  -6  37    3.99    1.70
   5  -6  37    4.19    1.74
  -6   5  39   75.25    6.24
   6  -5  39   90.16    6.96
  -6  -5  39    5.54    2.21
   5  -6  39    3.16    2.24
  -6  -6   0  150.61    9.22
  -6   6   0  138.19    8.77
   6  -6   0  145.50    9.14
  -6  -6   2  153.26    9.41
  -6  -6   2  149.76    9.25
  -6   6  -2  154.08    9.73
   6  -6  -2  140.49    8.86
  -6  -6  -2  142.52    8.74
  -6  -6  -2  153.55    9.36
  -6   6   2  135.24    8.58
   6  -6   2  147.59    9.31
  -6  -6   4    0.53    0.86
  -6  -6   4    1.28    0.96
  -6   6  -4    1.93    1.33
   6  -6  -4    1.15    1.18
  -6  -6  -4    0.76    0.94
  -6   6   4    0.42    1.23
   6  -6   4    0.77    1.29
  -6  -6   6  372.34   21.68
  -6  -6   6  331.78   19.46
  -6   6  -6  348.11   20.56
   6  -6  -6  351.09   20.57
  -6  -6  -6  350.16   20.26
  -6  -6  -6  357.79   20.63
  -6   6   6  363.11   21.35
   6  -6   6  351.16   20.66
  -6  -6   8  841.95   47.95
  -6  -6   8  917.91   52.14
  -6   6  -8  868.21   49.55
   6  -6  -8  906.19   51.57
  -6  -6  -8  881.70   49.84
  -6  -6  -8  862.53   48.73
  -6   6   8  921.46   52.50
   6  -6   8  894.83   51.01
  -6  -6  10    2.49    1.08
  -6  -6  10    1.89    1.06
  -6   6 -10    2.06    1.43
   6  -6 -10    2.78    1.40
  -6  -6 -10    1.61    0.90
  -6  -6 -10    2.09    0.78
  -6   6  10    2.86    1.48
   6  -6  10    2.50    1.48
  -6  -6  12  127.18    8.18
  -6  -6  12  132.72    8.45
  -6   6 -12  139.04    9.14
   6  -6 -12  129.70    8.33
  -6  -6 -12  135.88    8.05
  -6  -6 -12  132.40    7.87
  -6   6  12  135.45    8.72
   6  -6  12  128.46    8.40
  -6  -6  14  195.72   12.02
  -6  -6  14  177.26   11.02
  -6   6 -14  193.73   12.20
  -6  -6 -14  186.31   10.79
  -6  -6 -14  200.65   11.60
  -6   6  14  183.26   11.42
   6  -6  14  185.89   11.62
  -6  -6  16 1007.71   57.29
  -6  -6  16 1089.35   61.97
  -6   6 -16 1117.03   63.68
   6  -6 -16 1113.13   63.36
  -6   6  16 1027.94   58.50
   6  -6  16 1058.83   60.27
  -6  -6  18    1.70    1.26
  -6   6 -18    2.04    1.67
   6  -6 -18    2.90    1.61
  -6   6  18    3.74    1.52
  -6  -6  20  716.29   41.07
  -6  -6  20  709.90   40.82
  -6   6 -20  743.63   42.98
   6  -6 -20  748.95   43.02
  -6   6  20  676.89   38.87
   6  -6  20  775.57   44.76
  -6  -6  22   24.11    2.47
  -6  -6  22   27.69    2.84
   6  -6 -22   18.78    2.59
  -6   6  22   20.23    2.47
  -6  -6  24    5.82    1.52
  -6  -6  24    5.48    1.50
  -6   6 -24    5.14    1.75
   6  -6 -24    4.73    1.88
  -6   6  24    4.36    1.67
   6  -6  24    5.98    2.07
  -6  -6  26   18.40    2.29
  -6  -6  26   19.37    2.38
  -6   6 -26   22.55    2.73
   6  -6 -26   24.58    3.21
  -6   6  26   22.76    2.85
   6  -6  26   21.93    2.92
  -6  -6  28  529.24   30.86
  -6   6 -28  540.24   31.57
   6  -6 -28  559.40   33.32
  -6   6  28  539.18   31.43
   6  -6  28  590.64   34.52
  -6  -6  30   12.50    2.15
  -6  -6  30   10.44    1.87
  -6   6 -30    9.86    2.16
  -6   6  30    8.04    2.25
   6  -6  30   11.90    2.51
  -6  -6  32   84.66    6.09
  -6  -6  32   84.62    6.15
  -6   6 -32   83.34    6.33
  -6   6  32   97.26    7.38
  -6  -6  34   48.24    4.31
  -6   6  34   42.88    4.60
   6  -6  34   39.19    3.78
  -6  -6  36   71.13    5.58
  -6  -6  36   61.23    5.01
  -6   6  36   64.28    6.12
   6  -6  36   50.40    4.77
  -6  -6  38    0.43    1.87
   6  -6  38    0.30    1.68
  -6  -6  40    7.05    1.84
   7   0   1  322.37   18.78
  -7   0  -1  331.14   19.28
   7   0  -1  327.55   19.14
   0   7  -1  343.24   19.96
   0   7   1  341.11   19.81
   0  -7   1  328.26   19.12
   7   0   3  263.02   15.49
  -7   0  -3  262.23   15.48
   7   0  -3  247.30   14.72
   0  -7  -3  278.74   16.36
   0   7   3  276.72   16.22
   0  -7   3  247.26   14.63
   7   0   5 1628.88   91.68
  -7   0   5 1630.30   91.76
  -7   0  -5 1662.96   93.64
   7   0  -5 1693.12   95.38
   0  -7  -5 1701.28   95.66
   0   7   5 1711.22   96.16
   0  -7   5 1671.82   94.10
   7   0   7    6.04    1.33
  -7   0   7    7.22    1.38
  -7   0  -7    7.55    1.41
   7   0  -7    7.87    1.38
   0   7  -7    7.66    1.33
   0  -7  -7    5.74    1.26
   0   7   7    6.36    1.16
   0  -7   7    8.01    1.42
   7   0   9  128.50    8.16
  -7   0   9  117.92    7.48
  -7   0  -9  124.09    7.81
   7   0  -9  118.73    7.60
   0   7  -9  128.00    8.03
   0   7   9  127.82    7.77
   0  -7   9  128.21    8.13
  -7   0  11   70.95    4.93
  -7   0 -11   71.91    4.91
   7   0 -11   68.75    4.85
   0   7 -11   73.01    5.03
   0  -7 -11   73.97    4.75
   0   7  11   75.89    4.86
   0  -7  11   75.00    5.20
  -7   0  13 1083.67   61.41
  -7   0 -13 1174.89   66.45
   7   0 -13 1126.97   63.93
   0   7 -13 1144.01   64.78
   0  -7 -13 1168.14   65.74
   0   7  13 1190.86   67.05
   0  -7  13 1199.03   67.94
   7   0  15   27.89    2.67
  -7   0  15   21.64    2.27
  -7   0 -15   28.47    2.65
   7   0 -15   23.56    2.53
   0   7 -15   23.86    2.39
   0  -7 -15   29.75    2.18
   0  -7  15   26.30    2.68
   7   0  17  582.12   33.40
  -7   0  17  529.95   30.60
  -7   0 -17  594.19   34.12
   7   0 -17  532.79   30.90
   0   7 -17  572.18   33.05
   0  -7 -17  510.42   28.95
   0   7  17  534.21   30.31
   0  -7  17  604.48   34.93
   7   0  19  907.97   51.61
  -7   0  19  905.48   51.65
  -7   0 -19  992.80   56.40
   7   0 -19  872.47   49.87
   0   7 -19  910.45   51.89
   0   7  19  893.06   50.86
   0  -7  19  922.52   52.64
   7   0  21  228.56   13.75
  -7   0  21  218.83   13.38
  -7   0 -21  266.25   16.03
   7   0 -21  194.62   12.15
   0   7 -21  227.49   13.91
   0  -7  21  211.52   12.99
   7   0  23  168.10   10.42
  -7   0  23  143.40    9.23
  -7   0 -23  152.80    9.53
   7   0 -23  134.35    8.97
   0  -7  23  139.85    9.01
   7   0  25  471.73   27.35
  -7   0 -25  429.49   24.88
   7   0 -25  435.53   25.63
   0  -7  25  445.82   26.27
   0  -7  25  448.66   26.34
   7   0  27   54.91    4.27
  -7   0  27   53.60    4.34
  -7   0  27   60.45    4.82
  -7   0 -27   54.95    4.20
   0  -7  27   50.26    4.47
   0  -7  27   57.04    4.68
   7   0  29  144.01    9.15
  -7   0  29  129.45    8.48
  -7   0  29  130.91    8.57
   0  -7  29  158.52   10.44
   0  -7  29  153.01   10.01
   7   0  31  258.22   15.52
   7   0  31  230.15   14.14
  -7   0  31  243.11   14.82
  -7   0  31  258.54   15.83
   0  -7  31  292.66   18.08
  -7   0  33    1.12    1.60
   0  -7  33    0.07    1.52
   0  -7  33    0.68    1.58
  -7   0  35   30.10    3.03
  -7   0  35   34.52    3.38
   0  -7  35   42.24    4.10
   0  -7  35   40.71    3.94
  -7   0  37   28.06    3.52
   0  -7  37   22.36    2.86
  -7   0  39   19.79    2.69
   0  -7  39   23.53    3.38
   0  -7  39   20.18    2.92
  -7   0  41    0.20    1.76
   0  -7  41    0.51    1.67
   7   1   0    0.58    0.93
  -7  -1   0    1.47    1.05
   7  -1   0    0.35    1.06
   1   7   0    0.75    0.88
  -1   7   0    1.28    1.01
   1  -7   0    0.35    1.08
   1   7   2  122.18    7.61
  -1  -7   2  119.98    7.50
   7  -1   2  131.16    8.20
   7  -1  -2  136.13    8.50
   1   7  -2  132.68    8.21
  -1  -7  -2  117.60    7.34
   1   7   4  148.73    9.01
  -1  -7   4  151.32    9.28
  -7   1   4  170.80   10.37
   7  -1   4  173.50   10.57
  -7   1  -4  153.19    9.59
   7  -1  -4  181.09   11.02
  -1  -7  -4  173.57   10.44
  -1   7  -6  315.38   18.54
   1  -7  -6  341.61   19.85
   7   1  -6  311.76   18.34
  -7  -1  -6  321.94   18.76
  -7  -1   6  303.27   17.78
  -1   7   6  315.84   18.38
   1  -7   6  322.05   18.96
   1   7   8    4.86    0.93
   7  -1   8    7.13    1.36
  -7   1  -8   10.30    1.68
   1   7  -8    8.00    1.37
   1   7  10  951.28   53.60
  -1  -7  10  950.57   53.92
  -7   1  10  923.23   52.36
   7  -1  10  933.88   52.92
  -7  -1  10  675.47   38.62
  -1   7  10  653.12   37.20
   1  -7  10  699.25   40.04
   1   7  12   52.46    3.39
  -1  -7  12   58.96    4.29
   7  -1  12   62.15    4.45
   7  -1 -12   72.13    5.04
   1   7 -12   65.20    4.69
  -1  -7 -12   66.73    4.20
  -1   7 -14   77.24    5.33
   1  -7 -14   73.97    4.86
   7   1 -14   93.03    6.31
  -7  -1 -14   77.13    5.19
   7   1  14   70.95    4.85
  -7  -1  14   88.31    5.92
  -1   7  14   70.28    4.64
   1  -7  14   78.59    5.53
  -1  -7  16   44.30    3.68
  -7   1  16   51.29    3.99
   7  -1  16   52.89    4.07
   7  -1 -16   46.53    3.82
   1   7 -16   43.84    3.57
  -1   7 -18   68.54    5.04
   1  -7 -18   66.38    4.31
  -7  -1 -18   57.68    4.23
   7   1  18   97.33    6.22
   1  -7  18   82.63    5.83
  -1   7 -20   33.04    3.05
   1  -7 -20   33.77    2.53
   7   1 -20   25.26    2.50
  -7  -1 -20   36.06    3.06
   7   1  20   31.88    2.63
  -7  -1  20   31.48    2.95
  -1   7  20   32.33    2.44
  -1   7 -22   72.94    5.30
   1  -7 -22   78.94    4.93
   7   1 -22   76.39    5.57
  -7  -1 -22   74.08    5.02
   7   1  22   69.54    4.73
  -7  -1  22   76.28    5.40
  -1   7  22   70.81    4.51
   1  -7  22   75.68    5.53
  -1  -7  24   22.62    2.68
  -1  -7  24   31.00    3.07
  -7   1  24   30.65    3.15
   7  -1  24   30.33    3.10
  -1  -7  26  510.07   29.72
  -1  -7  26  490.54   28.75
  -7   1  26  555.85   32.57
   7  -1  26  504.39   29.25
   7   1  26   31.76    2.73
  -7  -1  26   26.24    3.05
  -7  -1  26   34.33    3.22
  -1  -7  28    1.70    1.58
  -1  -7  28    3.02    1.71
  -7   1  28    1.55    1.54
   7  -1  28    2.15    1.71
   7   1  28   14.26    1.72
   7   1  28   18.07    2.19
  -7  -1  28   15.75    2.33
  -7  -1  28   14.07    2.24
   1  -7  28   18.48    2.77
   1  -7  28   16.24    2.51
  -1  -7  30  988.54   56.69
  -1  -7  30 1087.93   62.33
  -7   1  30  931.75   53.21
  -7   1  30  970.79   55.44
   7  -1  30  980.37   55.90
   7   1  30   15.30    1.87
  -7  -1  30   18.10    2.53
   1  -7  30   15.53    2.58
  -1  -7  32    8.76    2.17
  -7   1  32   10.00    2.14
  -7   1  32   11.62    2.14
   7  -1  32    8.32    1.98
   7  -1  32    7.69    2.04
  -7  -1  32  136.87    9.05
   1  -7  32  147.77   10.13
   1  -7  32  135.38    9.17
  -1  -7  34    0.32    1.27
  -1  -7  34    0.88    1.56
  -7   1  34    0.33    1.20
   7  -1  34   -0.21    1.35
  -7  -1  34    1.12    1.52
  -7  -1  34    0.94    1.59
   1  -7  34    2.09    1.83
   1  -7  34    1.30    1.60
  -1  -7  36    2.46    1.56
  -1  -7  36    1.24    1.68
  -7   1  36    1.18    1.59
  -7   1  36    0.97    1.59
  -7  -1  36   19.84    2.43
  -7  -1  36   17.03    2.21
   1  -7  36   17.02    2.51
   1  -7  36   16.64    2.41
  -7   1  38  131.02    8.48
  -7   1  38  132.47    8.81
  -7  -1  38   20.75    2.99
   1  -7  38   16.38    3.59
  -1  -7  40    2.24    1.50
  -7   1  40    1.35    1.78
  -7   1  40    2.85    1.81
  -7  -1  40   25.24    3.67
  -7  -1  40   20.68    2.93
   1  -7  40   18.27    2.77
   1  -7  40   23.10    3.50
   2   7   1  539.89   30.86
  -2  -7   1  473.15   27.14
  -7   2   1  476.70   27.48
   7  -2   1  482.73   27.82
  -7   2  -1  502.26   29.04
   7  -2  -1  473.50   27.32
   2   7  -1  508.65   29.17
  -2   7  -3   18.65    2.04
   2  -7  -3   18.11    2.08
   2   7   3   14.47    1.57
  -2  -7   3   13.49    1.63
  -7   2   3   13.05    1.80
   7  -2   3   12.89    1.71
  -7  -2  -3   20.01    2.01
   7   2   3   18.66    1.93
  -2  -7  -3   14.21    1.59
  -2   7   3   18.18    2.03
   2  -7   3   22.13    2.33
   2   7   5  127.89    7.78
  -2  -7   5  115.22    7.29
  -7   2   5  114.65    7.32
   7  -2   5  107.66    6.92
   7  -2  -5  115.96    7.46
   2   7  -5  117.35    7.39
  -2  -7  -5  125.44    7.73
  -2   7  -7  756.41   43.16
   7  -2   7  902.29   51.22
   7   2  -7  782.67   44.69
  -7  -2  -7  745.40   42.35
  -7  -2   7  734.75   41.88
  -2   7   7  789.06   44.94
   2  -7   7  776.28   44.33
  -2   7  -9  282.33   16.82
   7   2  -9  283.00   16.82
  -7  -2  -9  247.26   14.52
   7   2   9  265.29   15.57
  -7  -2   9  269.51   15.98
  -2   7   9  296.06   17.43
   2  -7   9  274.73   16.37
  -2  -7  11  150.08    9.37
  -7   2  11  150.22    9.33
   7  -2  11  141.98    8.93
  -7   2 -11  148.02    9.32
   7  -2 -11  150.75    9.42
   2   7 -11  156.96    9.77
  -2  -7 -11  140.39    8.28
  -2  -7 -11  146.28    8.60
  -2  -7  13    7.54    1.51
  -2  -7  13   12.63    1.90
  -7   2  13    9.51    1.68
   7  -2  13    6.73    1.61
  -7   2 -13    5.10    1.51
   7  -2 -13    7.38    1.48
  -2  -7 -13    7.86    0.76
  -2  -7 -13    5.93    0.79
  -2   7 -15  234.41   14.18
   2  -7 -15  217.23   12.86
   7   2 -15  257.19   15.51
  -7  -2 -15  243.08   14.30
   7   2  15  238.28   14.03
  -7  -2  15  247.97   14.88
  -2   7  15  249.71   14.79
   2  -7  15  240.63   14.56
  -2   7 -17   16.74    2.11
   2  -7 -17   11.69    1.71
   7   2  17   25.64    2.22
  -2   7  17   25.11    2.35
   2  -7  17   23.16    2.57
  -2   7 -19  152.48    9.69
   2  -7 -19  145.22    8.91
  -7  -2 -19  155.82    9.43
   7   2  19  150.79    9.05
  -7  -2  19  186.63   11.56
  -2   7  19  159.80    9.76
   2  -7  19  151.43    9.64
  -2   7 -21   93.81    6.52
   2  -7 -21   92.36    6.02
   7   2 -21   99.56    6.81
  -7  -2 -21   86.64    5.51
   7   2  21   90.97    5.74
  -7  -2  21   96.12    6.53
  -2   7  21   81.99    5.37
   2  -7  21   91.72    6.46
   2  -7 -23    0.53    1.08
  -2  -7  23    2.72    1.36
  -2  -7  23    2.70    1.59
  -7   2  23    2.83    1.56
   7  -2  23    3.51    1.84
  -7  -2 -23    0.89    0.84
   7   2  23    0.91    0.90
  -7  -2  23    0.95    1.26
  -7  -2  23    1.03    1.29
  -7   2 -23    2.77    1.60
  -2   7  23    0.75    1.17
   2  -7  23    0.88    1.51
  -2  -7  25   85.76    6.20
  -2  -7  25   71.45    5.32
  -7   2  25   71.77    5.36
   7  -2  25   81.21    5.93
   7   2  25    7.49    1.15
  -7  -2  25    7.34    1.72
  -7  -2  25    7.14    1.84
  -2   7  25    6.28    1.44
  -2  -7  27  776.28   44.76
  -2  -7  27  685.77   39.68
  -7   2  27  698.54   40.22
   7  -2  27  706.00   40.64
  -7  -2  27  145.71    9.47
  -7  -2  27  150.50    9.87
  -2   7  27  117.99    7.34
  -2   7  27  140.03    8.58
   2  -7  27  139.04    9.23
  -2  -7  29  527.46   30.98
  -2  -7  29  515.39   30.18
  -7   2  29  478.12   27.97
   7  -2  29  478.83   27.97
  -7  -2  29  104.32    7.19
  -7  -2  29  107.37    7.49
  -2   7  29   98.89    6.10
  -2   7  29  107.91    6.78
   2  -7  29  112.34    7.95
   2  -7  29   93.67    6.77
  -2  -7  31  241.69   15.05
  -7   2  31  238.96   14.74
  -7   2  31  235.48   14.51
   7  -2  31  244.10   15.18
  -7  -2  31   21.87    2.69
   2  -7  31   18.25    2.89
  -2  -7  33  101.20    7.10
  -2  -7  33   90.73    6.52
  -7   2  33   89.55    6.48
  -7   2  33   84.59    5.93
   7  -2  33  116.39    8.58
   7  -2  33  105.17    7.57
  -7  -2  33    8.47    1.96
  -7  -2  33    6.58    1.98
   2  -7  33    5.54    2.52
   2  -7  33    6.44    2.22
  -2  -7  35    7.15    2.35
  -2  -7  35    7.01    1.90
  -7   2  35    6.29    1.86
   7  -2  35    4.17    1.83
  -7  -2  35   23.55    2.74
  -7  -2  35   26.44    2.83
   2  -7  35   23.25    2.87
   2  -7  35   22.21    2.78
  -2  -7  37   62.72    5.56
  -7   2  37   45.86    3.95
  -7   2  37   47.85    4.16
   7  -2  37   42.63    4.64
  -7  -2  37   20.54    2.45
   2  -7  37   24.16    4.09
   2  -7  37   20.67    3.09
  -2  -7  39  144.04   10.10
  -7   2  39  133.25    9.61
  -7   2  39  123.81    9.11
  -7  -2  39   13.06    2.23
  -7  -2  39    7.54    1.86
   2  -7  39    6.94    2.21
   2  -7  39    7.32    2.01
  -2  -7  41   77.98    7.43
   7   3   0    0.53    0.88
  -7   3   0    0.13    1.09
   7  -3   0    1.53    1.09
  -3  -7   0   -0.11    0.82
  -3  -7   0    0.35    0.90
  -3   7   0    0.29    1.12
   3  -7   0   -0.30    1.13
  -3   7  -2   82.60    5.59
   3  -7  -2   87.21    5.82
  -3  -7   2  108.83    6.93
  -7   3   2  101.05    6.63
   7  -3   2   91.33    6.01
   7   3  -2   85.05    5.74
  -7  -3  -2   84.19    5.51
   7   3   2   86.54    5.73
  -7   3  -2  101.55    6.64
   7  -3  -2   93.88    6.19
  -3  -7  -2  103.40    6.56
   3  -7   2   86.82    5.86
  -3  -7   4   76.60    5.23
  -3  -7   4   62.40    4.40
  -7   3   4   72.55    5.07
   7  -3   4   61.94    4.42
  -7   3  -4   71.49    5.09
   7  -3  -4   65.20    4.63
  -3  -7  -4   67.23    4.47
  -3  -7  -4   58.99    3.98
  -3   7  -6  182.27   11.18
   3  -7  -6  175.98   10.71
  -3  -7   6  213.93   12.91
  -7   3   6  216.81   13.07
   7  -3   6  201.36   12.23
   7   3  -6  185.07   11.33
  -7  -3  -6  168.14   10.09
  -7  -3   6  185.96   11.28
  -7   3  -6  205.02   12.42
   7  -3  -6  217.09   13.09
   3  -7   6  169.31   10.40
  -3   7  -8    2.42    1.19
   3  -7  -8    1.94    1.09
   7   3  -8    2.19    1.03
   7   3   8    1.37    0.90
  -7  -3   8    2.01    1.01
  -3   7   8    1.91    1.30
   3  -7   8    1.37    1.16
  -3  -7  10   30.05    2.67
  -7   3  10   36.81    3.14
   7  -3  10   26.73    2.68
  -7   3 -10   28.63    2.80
   7  -3 -10   36.74    3.15
  -3  -7 -10   33.39    2.38
  -3  -7 -10   32.11    2.36
  -3  -7  12  179.14   11.06
  -7   3  12  170.52   10.57
   7  -3  12  168.21   10.46
  -7   3 -12  167.64   10.49
   7  -3 -12  167.29   10.41
  -3  -7 -12  173.11   10.01
  -3  -7 -12  179.11   10.37
  -3   7 -14   78.66    5.65
   3  -7 -14   70.39    4.83
   7   3 -14   79.62    5.57
  -7  -3 -14   72.06    4.72
   7   3  14   76.03    4.89
  -7  -3  14   80.40    5.55
  -3   7  14   72.34    5.07
   3  -7  14   78.23    5.58
  -3  -7  16    8.72    1.63
  -3  -7  16    3.93    1.47
  -7   3  16    6.07    1.56
   7  -3  16    2.29    1.40
   7   3  16  162.21    9.62
  -7  -3  16  182.27   11.25
  -3   7  16  197.21   11.98
   3  -7  16  185.82   11.56
  -3   7 -18  568.27   32.94
   3  -7 -18  568.98   32.67
  -3  -7  18  600.22   34.70
  -7   3  18  648.50   37.27
   7  -3  18  655.25   37.77
  -7  -3 -18  598.09   34.00
   7   3  18  527.82   30.01
  -7  -3  18  555.15   32.07
  -7   3 -18  671.21   38.76
   7  -3 -18  661.27   38.19
  -3   7  18  571.82   32.90
   3  -7  18  567.92   32.88
  -3  -7  20   22.41    2.59
   7  -3  20   22.46    2.73
  -7   3 -20   19.03    2.51
   7  -3 -20   15.28    2.28
  -3  -7  22   85.93    6.06
  -3  -7  22   85.65    6.07
  -7   3  22   89.87    6.30
   7  -3  22   94.35    6.73
   7   3  22  119.05    7.18
  -7  -3  22  125.90    8.22
  -7  -3  22  117.67    7.77
   7  -3 -22   95.94    6.82
  -3   7  22  131.44    8.41
   3  -7  22  117.92    7.82
  -3  -7  24   27.99    2.88
  -3  -7  24   21.02    2.62
  -7   3  24   22.47    2.64
   7  -3  24   24.99    3.03
  -7  -3  24  257.87   15.57
  -7  -3  24  226.64   13.82
  -3   7  24  275.16   16.43
   3  -7  24  235.55   14.72
  -3  -7  26  253.40   15.51
  -3  -7  26  216.81   13.36
   7  -3  26  257.19   15.77
  -7  -3  26  127.96    8.50
  -7  -3  26  118.70    7.92
  -3   7  26  113.20    7.51
   3  -7  26  118.27    8.06
  -3  -7  28   11.51    2.13
  -7   3  28   15.43    2.44
   7  -3  28   11.50    2.44
  -7  -3  28    0.94    1.43
  -7  -3  28    0.47    1.37
  -3   7  28    0.60    1.42
   3  -7  28    0.85    1.49
  -3   7 -30  213.47   13.27
  -3  -7  30  194.58   12.35
  -7   3  30  199.13   12.53
  -7  -3  30  240.20   14.80
  -7  -3  30  240.38   15.19
  -7   3 -30  188.55   12.08
  -3   7  30  204.35   12.36
   3  -7  30  226.46   14.14
  -3  -7  32    6.14    1.67
  -3  -7  32    3.79    1.86
  -7   3  32    0.86    1.48
  -7   3  32    2.06    1.42
   7  -3  32    4.25    2.15
  -7  -3  32   99.39    6.95
  -7  -3  32  111.92    7.83
   3  -7  32   90.02    6.63
   3  -7  32  101.91    7.94
  -3  -7  34    0.91    1.78
  -3  -7  34    1.09    1.15
  -7   3  34    0.49    1.30
  -7   3  34    0.25    1.55
   7  -3  34    0.78    1.86
   7  -3  34    0.24    1.95
  -7  -3  34    4.17    1.57
  -7  -3  34    5.59    1.98
   3  -7  34    5.68    2.11
   3  -7  34    5.82    2.08
  -3  -7  36    7.04    2.17
  -7   3  36    5.02    1.70
  -7   3  36    4.60    2.32
   7  -3  36    8.55    2.71
  -7  -3  36   27.38    2.79
   3  -7  36   29.56    3.38
   3  -7  36   25.79    3.25
  -3  -7  38   10.64    2.24
  -3  -7  38   10.41    2.46
  -7   3  38   10.53    2.49
  -7   3  38   11.81    2.93
   7  -3  38   10.30    2.53
  -7  -3  38   25.09    3.03
  -7  -3  38   28.85    3.11
   3  -7  38   23.97    3.18
  -3  -7  40    0.65    1.42
  -3  -7  40    0.29    1.46
  -7   3  40   -0.02    1.85
  -7  -3  40    4.85    1.86
   3  -7  40    5.54    2.79
   3  -7  40    2.12    2.26
  -4   7  -1  627.56   36.10
   4  -7  -1  581.41   33.33
   7   4  -1  602.71   34.55
   7   4   1  603.06   34.55
  -4   7   1  639.98   36.74
   4  -7   1  614.42   35.24
  -4  -7   3  115.08    7.34
  -4  -7   3  114.51    7.22
  -7   4   3  121.72    7.79
   7  -4   3  112.06    7.29
  -7   4  -3  121.04    7.85
   7  -4  -3  113.91    7.29
  -4  -7  -3  103.75    6.56
  -4  -7   5   39.33    3.03
  -7   4   5   47.63    3.70
   7  -4   5   49.76    3.87
  -7   4  -5   47.24    3.67
   7  -4  -5   46.29    3.59
  -4   7  -7  308.70   18.35
   4  -7  -7  316.33   18.60
   7   4  -7  302.31   17.90
  -7  -4  -7  288.79   16.82
   7   4   7  312.93   18.27
  -7  -4   7  290.17   17.11
  -4   7   7  321.73   19.01
   4  -7   7  291.41   17.32
  -4   7  -9   27.11    2.73
   4  -7  -9   29.48    2.74
   7   4  -9   33.49    2.93
  -7  -4  -9   29.37    2.44
   7   4   9   29.66    2.48
  -7  -4   9   33.95    2.95
  -4   7   9   27.81    2.73
   4  -7   9   26.71    2.69
  -4   7 -11  229.98   14.00
   4  -7 -11  237.50   14.22
   7   4 -11  224.47   13.61
  -7  -4 -11  230.65   13.52
   7   4  11  221.85   13.09
  -7  -4  11  221.24   13.35
  -4   7  11  240.87   14.50
   4  -7  11  232.39   14.11
  -4  -7  13  185.32   11.44
  -4  -7  13  203.57   12.50
  -7   4  13  179.32   11.10
   7  -4  13  168.99   10.50
  -7   4 -13  154.65    9.84
   7  -4 -13  177.05   11.03
  -4  -7 -13  186.77   10.93
  -4  -7  15   11.49    1.82
  -4  -7  15   14.55    1.94
  -7   4  15   13.24    2.02
   7  -4  15    9.47    1.84
  -7   4 -15    8.22    1.89
   7  -4 -15    7.98    1.67
  -7   4  17   34.00    3.17
   7  -4  17   26.20    2.93
  -7  -4  17 1031.85   58.64
  -4   7  17 1116.32   63.32
   4  -7  17 1087.22   61.83
  -4   7 -19  194.73   12.09
   4  -7 -19  184.15   11.35
  -4  -7  19  174.39   10.94
   7  -4  19  163.63   10.44
  -7  -4  19  207.68   12.68
  -7   4 -19  170.76   10.94
   7  -4 -19  164.41   10.57
  -4  -7  21   38.48    3.46
  -4  -7  21   41.07    3.62
  -7   4  21   34.57    3.27
   7  -4  21   39.12    3.62
  -7   4 -21   39.61    3.76
   7  -4 -21   36.42    3.56
  -4  -7  23   79.19    5.67
  -4  -7  23   72.48    5.27
  -7   4  23   88.03    6.38
   7  -4  23   77.27    5.73
  -7  -4  23  623.65   36.03
  -7  -4  23  638.92   36.81
  -4   7  23  737.95   42.38
   4  -7  23  668.37   38.73
  -4  -7  25   24.86    2.64
  -4  -7  25   34.42    3.13
  -7   4  25   24.07    2.81
  -7   4 -25   15.71    2.38
   7  -4 -25   15.41    2.40
  -4   7 -27    1.31    1.50
   4  -7 -27    1.15    1.42
  -4  -7  27    4.86    1.52
  -4  -7  27    4.49    1.63
   7  -4  27    4.90    1.99
  -7  -4  27    1.50    1.35
  -7  -4  27    0.26    1.46
  -7   4 -27    5.39    1.86
   7  -4 -27    4.56    1.83
  -4   7  27    1.54    1.67
   4  -7  27    2.12    1.71
  -4   7 -29   14.44    2.23
  -4  -7  29   18.70    2.48
  -7   4  29   16.75    2.66
   7  -4  29   18.88    2.79
  -7  -4  29   18.03    2.49
  -7  -4  29   16.99    2.44
   7  -4 -29   11.93    2.35
  -4   7  29   18.84    2.76
   4  -7  29   18.73    2.82
  -4  -7  31    9.15    2.05
  -7   4  31    9.92    2.02
   7  -4  31    6.82    2.14
  -7   4 -31    4.32    1.88
   7  -4 -31    6.20    2.01
  -4  -7  33    3.83    1.98
  -4  -7  33    3.51    1.31
  -7   4  33    1.70    1.53
  -7   4  33    1.46    1.65
   7  -4  33    2.96    2.02
  -7  -4  33   82.21    5.86
  -4   7  33   75.78    5.56
   4  -7  33  108.23    8.28
   4  -7  33   84.69    6.38
  -4  -7  35    4.03    2.34
  -7   4  35    1.23    1.92
  -7   4  35    0.96    1.48
   7  -4  35    0.00    1.59
   7  -4  35    1.48    1.90
  -7  -4  35  117.99    8.44
  -7  -4  35  105.88    7.36
   4  -7  35   90.62    6.54
   4  -7  35  108.86    8.05
  -4  -7  37   39.97    4.27
  -4  -7  37   32.00    3.40
  -7   4  37   35.85    5.03
   7  -4  37   33.27    4.59
  -7  -4  37   17.78    2.80
  -7  -4  37   15.15    2.13
   4  -7  37   15.87    3.05
  -4  -7  39   11.92    2.32
  -4  -7  39   12.29    2.52
  -7   4  39   12.90    2.89
   7  -4  39    8.80    2.41
  -7  -4  39   14.66    2.38
   4  -7  39   15.06    3.39
   4  -7  39   16.26    3.34
   7   5   0    0.34    0.94
  -7  -5   0    0.64    0.97
  -7   5   0    1.40    1.34
   7  -5   0    0.99    1.18
  -5  -7   0    0.75    0.92
  -5   7   0    0.50    1.29
   5  -7   0    0.91    1.26
  -5   7  -2  568.98   32.88
   5  -7  -2  574.66   33.05
   7   5  -2  596.32   34.22
   7   5   2  560.11   32.14
  -7  -5   2  569.69   32.63
  -5   7   2  591.70   34.14
   5  -7   2  570.05   32.77
  -5  -7   4  434.46   25.22
  -5  -7   4  431.62   24.94
  -7   5   4  402.52   23.50
   7  -5   4  441.92   25.73
  -7   5  -4  428.07   24.99
   7  -5  -4  400.39   23.32
  -5   7  -6   67.65    4.97
   5  -7  -6   62.54    4.58
   7   5  -6   76.67    5.34
  -7  -5  -6   65.13    4.42
  -7  -5   6   77.20    5.27
  -5   7   6   66.48    4.91
   5  -7   6   77.06    5.46
  -5  -7   8  159.44    9.84
  -5  -7   8  158.06    9.87
  -7   5   8  157.63    9.85
   7  -5   8  140.99    9.02
  -7   5  -8  140.81    9.06
   7  -5  -8  163.81   10.22
  -5  -7  -8  151.32    9.07
  -5  -7  -8  139.39    8.38
  -5   7 -10  188.09   11.81
   5  -7 -10  186.49   11.46
  -7  -5 -10  203.28   12.02
   7   5  10  189.93   11.31
  -7  -5  10  164.09   10.31
  -7  -5  10  208.89   12.65
  -5   7  10  179.67   11.18
   5  -7  10  201.79   12.49
  -5  -7  12   51.22    3.98
  -7   5  12   54.45    4.20
   7  -5 -12   43.87    3.63
  -5  -7 -12   40.46    2.78
  -5  -7 -12   50.15    3.19
  -5  -7  14   12.13    1.84
  -7   5  14   12.06    1.99
   7  -5  14    7.68    1.79
  -7   5 -14    3.43    1.59
   7  -5 -14    5.74    1.60
  -5  -7  16   32.16    3.01
  -7   5  16   36.06    3.32
  -7  -5  16  669.79   38.48
  -7  -5  16  653.47   37.45
  -5   7  16  754.28   43.27
  -5   7 -18  216.03   13.45
   5  -7 -18  226.21   13.77
  -7  -5  18  224.01   13.62
  -5   7  18  238.03   14.54
   5  -7  18  213.47   13.25
  -5  -7  20   30.53    2.89
  -5  -7  20   32.44    3.08
  -7   5  20   36.95    3.54
  -7  -5  20  141.31    9.11
  -7  -5  20  143.12    9.15
  -5   7  20  147.52    9.54
   5  -7  20  148.66    9.69
  -5   7 -22    2.18    1.58
   5  -7 -22    4.74    1.78
  -7  -5  22   13.90    2.05
  -7  -5  22    7.50    1.63
  -5   7  22    8.88    2.05
   5  -7  22    8.29    2.31
  -5  -7  24   20.68    2.39
  -7   5  24   22.10    2.65
   7  -5  24   21.21    2.76
  -7  -5  24  647.08   37.34
  -7  -5  24  645.31   37.16
  -5   7  24  696.06   40.11
   5  -7  24  769.18   44.44
  -5   7 -26   89.52    6.47
   5  -7 -26   86.93    6.42
  -7  -5  26   90.55    6.32
  -7  -5  26   94.49    6.57
  -5   7  26   95.70    6.90
   5  -7  26  100.10    7.07
  -5   7 -28    8.38    1.94
   5  -7 -28   10.67    2.40
  -5  -7  28   16.32    2.10
  -7   5  28   12.75    2.24
   7  -5  28   18.31    2.91
  -7   5 -28   19.16    2.82
   7  -5 -28   13.20    2.59
  -5   7  28   10.13    2.39
   5  -7  28   11.10    2.51
  -5  -7  30  249.47   15.12
  -5  -7  30  264.97   16.08
  -7   5  30  278.71   17.01
   7  -5  30  284.92   17.41
  -7  -5  30   71.59    5.49
  -7  -5  30   76.00    5.68
  -5   7  30   76.60    6.01
  -5  -7  32    9.07    1.69
  -5  -7  32    5.32    1.87
  -7   5  32    3.04    1.78
   7  -5  32    2.30    1.75
  -7  -5  32  203.57   12.64
  -7  -5  32  260.53   16.13
  -5   7  32  241.44   15.15
   5  -7  32  230.22   14.43
  -5  -7  34    9.78    2.65
  -7   5  34    7.28    1.96
  -7   5  34    9.26    2.43
  -7  -5  34   22.06    2.92
  -5   7  34   21.72    3.13
   5  -7  34   17.13    2.68
  -5  -7  36    1.75    1.71
  -5  -7  36    3.31    1.64
  -7   5  36    0.44    2.81
   7  -5  36   -0.07    1.58
   7  -5  36    0.44    1.82
  -7  -5  36   76.39    5.80
  -7  -5  36   64.42    4.88
   5  -7  36   86.96    7.47
  -5  -7  38   87.96    6.40
  -7   5  38   78.27    6.89
   7  -5  38   82.92    6.53
  -7  -5  38    3.21    1.68
  -7  -5  38    5.26    1.89
   5  -7  38    1.08    1.66
   5  -7  38    2.49    2.35
  -6   7  -1  171.79   10.80
   6  -7  -1  170.73   10.66
  -7  -6  -1  178.89   10.86
  -7  -6  -1  176.73   10.75
  -7  -6   1  174.03   10.61
  -7  -6   1  171.40   10.46
  -6   7   1  171.05   10.73
   6  -7   1  169.52   10.59
  -6   7  -3    1.95    1.33
   6  -7  -3    2.54    1.31
  -7  -6   3    1.73    0.97
  -7  -6   3    2.93    1.07
  -6   7   3    3.27    1.44
   6  -7   3    1.58    1.41
  -6  -7   5    7.29    1.30
  -7   6   5    5.16    1.55
   7  -6   5    3.49    1.50
  -7   6  -5    4.12    1.61
   7  -6  -5    3.03    1.37
  -6  -7  -5    6.36    1.18
  -6   7  -7   12.21    2.02
   6  -7  -7   14.45    1.97
  -7  -6  -7   17.68    1.86
  -7  -6   7   15.16    1.79
  -7  -6   7   24.08    2.34
  -6   7   7   15.90    2.25
   6  -7   7   17.89    2.35
  -6   7  -9    1.72    1.46
   6  -7  -9    2.85    1.37
  -7  -6  -9    1.51    0.83
  -7  -6   9    8.13    1.43
  -6   7   9    4.09    1.59
   6  -7   9    6.23    1.73
  -6   7 -11   32.52    3.35
   6  -7 -11   31.81    3.04
  -7  -6 -11   29.81    2.34
  -7  -6 -11   38.73    2.92
  -7  -6  11   40.61    3.32
  -6   7  11   32.20    3.28
   6  -7  11   33.28    3.26
  -7   6  13    5.18    1.68
   7  -6  13    3.56    1.57
  -7   6 -13    0.58    1.52
   7  -6 -13    1.37    1.32
  -6  -7 -13    3.91    0.84
  -6  -7 -13    1.65    0.75
  -6  -7  15    4.92    1.52
  -6  -7  15    4.82    1.41
  -7   6  15    5.15    1.68
  -7   6 -15    3.93    1.74
   7  -6 -15    3.61    1.58
  -6  -7  17  488.77   28.47
  -6  -7  17  515.75   29.88
  -7   6  17  482.73   28.13
   7  -6  17  494.80   29.15
  -7  -6  17  184.93   11.55
  -7  -6  17  185.99   11.59
  -6   7  17  193.98   12.13
   6  -7  17  182.73   11.61
  -6  -7  19  579.28   33.56
  -6  -7  19  563.30   32.54
  -7   6  19  601.29   34.71
   7  -6  19  580.70   33.70
  -7  -6  19  139.93    9.06
  -7  -6  19  125.55    8.16
  -6   7  19  126.05    8.34
   6  -7  19  136.20    9.09
  -6  -7  21   71.42    5.15
  -6  -7  21   72.37    5.32
  -7   6  21   66.06    5.03
   7  -6  21   83.38    6.15
  -7  -6  21   12.34    1.92
  -7  -6  21   14.18    2.07
  -6   7  21   13.56    2.26
   6  -7  21   10.22    2.51
  -6   7 -23    1.83    1.60
   6  -7 -23    1.68    1.76
  -7  -6  23    2.38    1.34
  -7  -6  23    4.47    1.45
  -6   7  23    1.23    1.66
   6  -7  23    4.23    2.09
  -6   7 -25  112.13    7.65
   6  -7 -25  132.01    9.23
  -7  -6  25  115.33    7.65
  -6   7  25  128.14    8.72
   6  -7  25  139.75    9.47
  -6  -7  27  143.16    9.14
  -6  -7  27  136.87    8.87
  -7   6  27  175.56   11.50
   7  -6  27  163.49   10.65
  -7  -6  27   61.26    4.83
  -7  -6  27   63.39    4.93
  -6   7  27   63.25    5.29
   6  -7  27   67.87    5.60
  -6  -7  29  233.31   14.34
  -6  -7  29  215.74   13.28
  -7   6  29  239.63   14.83
   7  -6  29  265.54   16.40
  -7   6 -29  257.19   15.94
   7  -6 -29  240.41   15.21
  -6  -7  31  123.06    8.17
  -6  -7  31  125.97    8.39
  -7   6  31  136.91    9.31
  -7  -6  31   76.39    5.75
  -7  -6  31   76.39    5.69
   6  -7  31   78.09    6.08
  -6   7 -33    1.83    1.71
  -6  -7  33    4.43    1.75
  -6  -7  33    3.48    1.73
  -7   6  33    3.69    2.12
   7  -6  33    2.32    1.56
  -7  -6  33    1.45    1.46
  -7  -6  33    1.55    1.74
  -6   7  33    0.03    1.80
   6  -7  33    1.37    1.58
  -6  -7  35    3.52    1.75
  -6  -7  35    3.54    1.69
  -7   6  35    7.75    3.27
   7  -6  35    2.26    1.51
  -7  -6  35    4.98    1.56
  -7  -6  35    5.59    1.64
  -7   6 -35    3.63    2.15
  -6   7  35    5.15    2.31
   6  -7  35    6.27    2.87
  -6  -7  37   68.65    5.28
  -7   6  37   57.79    5.83
   7  -6  37   69.96    6.25
   7  -6  37   67.55    6.17
  -7  -6  37    2.14    1.73
  -7  -6  37    2.60    1.54
   6  -7  37    1.46    2.20
   6  -7  37   -0.98    1.59
  -7  -7   0    0.27    0.91
  -7  -7   0    0.03    0.89
  -7   7   0    0.88    1.38
   7  -7   0    1.48    1.32
  -7  -7   2  241.05   14.35
  -7  -7   2  236.29   14.16
  -7   7  -2  238.64   14.57
   7  -7  -2  236.33   14.36
  -7  -7  -2  247.51   14.69
  -7  -7  -2  238.82   14.24
  -7   7   2  233.60   14.23
   7  -7   2  231.61   14.07
  -7  -7   4  194.19   11.81
  -7  -7   4  210.63   12.69
  -7   7  -4  205.55   12.77
   7  -7  -4  196.64   12.10
  -7  -7  -4  216.63   13.20
  -7  -7  -4  212.51   12.70
  -7   7   4  205.84   12.72
   7  -7   4  195.65   12.05
  -7  -7   6   45.11    3.52
  -7  -7   6   41.78    3.36
  -7   7  -6   43.69    3.81
   7  -7  -6   46.25    3.77
  -7  -7  -6   47.28    3.59
  -7  -7  -6   46.29    3.41
  -7   7   6   50.05    4.15
   7  -7   6   41.21    3.58
  -7  -7   8   27.37    2.54
  -7  -7   8   28.18    2.69
  -7   7  -8   26.81    2.88
   7  -7  -8   22.59    2.47
  -7  -7  -8   24.63    2.26
  -7   7   8   24.60    2.80
   7  -7   8   25.44    2.80
  -7  -7  10    2.03    1.24
  -7   7 -10    0.71    1.45
   7  -7 -10    1.00    1.32
  -7  -7 -10    1.96    0.92
  -7  -7 -10    1.46    0.97
  -7   7  10    1.99    1.48
  -7  -7  12  290.88   17.44
  -7  -7  12  271.57   16.25
  -7   7 -12  275.62   16.81
   7  -7 -12  260.46   15.77
  -7  -7 -12  274.80   15.97
  -7  -7 -12  304.05   17.64
  -7   7  12  275.01   16.68
   7  -7  12  265.00   16.40
  -7  -7  14  392.58   23.09
  -7   7 -14  357.08   21.36
   7  -7 -14  403.58   23.80
  -7  -7 -14  422.39   24.16
  -7  -7 -14  359.56   20.58
   7  -7  14  348.11   20.67
  -7  -7  16  245.45   14.90
  -7  -7  16  230.62   14.11
   7  -7 -16  229.76   14.16
  -7   7  16  223.91   13.85
   7  -7  16  212.69   13.13
  -7  -7  18  153.41    9.71
  -7  -7  18  152.38    9.73
  -7   7 -18  187.06   12.14
   7  -7 -18  168.39   10.87
  -7   7  18  162.32   10.38
   7  -7  18  150.65    9.70
  -7  -7  20   75.82    5.56
  -7  -7  20   75.57    5.44
  -7   7 -20   76.78    6.00
  -7   7  20   74.15    5.48
   7  -7  20   75.04    6.07
  -7  -7  22    0.91    1.24
  -7  -7  22    0.45    1.28
  -7   7 -22    0.63    1.70
   7  -7 -22    0.83    1.63
  -7   7  22    1.17    1.52
   7  -7  22    0.96    1.86
  -7  -7  24  319.96   19.11
  -7  -7  24  360.27   21.40
  -7   7 -24  322.33   19.41
   7  -7 -24  341.86   20.73
   7  -7  24  341.96   20.57
  -7  -7  26   12.86    2.00
  -7  -7  26   13.99    2.26
  -7   7 -26   14.16    2.47
   7  -7 -26   17.67    2.95
  -7   7  26   15.67    2.88
   7  -7  26   14.07    2.59
  -7  -7  28    6.57    1.69
  -7  -7  28    6.22    1.66
  -7   7 -28    7.49    2.16
   7  -7 -28    4.32    1.94
  -7   7  28    5.36    1.96
   7  -7  28    3.93    2.32
  -7  -7  30   45.90    4.02
   7  -7 -30   42.13    4.49
  -7   7  30   44.16    4.35
   7  -7  30   45.04    4.31
  -7  -7  32   90.83    6.67
  -7  -7  32   75.92    5.54
  -7   7 -32   75.04    6.06
   7  -7 -32   78.91    6.72
  -7  -7  34    7.92    1.94
  -7  -7  34    4.92    1.82
  -7   7 -34    5.21    2.15
  -7   7  34    6.84    3.07
   7  -7  34    6.07    2.90
  -7  -7  36   41.32    4.15
  -7  -7  36   35.12    3.37
  -7   7  36   30.08    3.90
   7  -7  36   36.67    4.12
  -8   0   0    9.10    1.55
   8   0   0    9.01    1.53
   0  -8   0    8.98    1.62
   8   0   2   15.50    1.93
  -8   0   2   14.72    1.79
  -8   0  -2   15.91    1.92
   8   0  -2   16.25    1.95
   0   8  -2   16.28    1.82
   0  -8  -2   16.43    1.96
   0   8   2   15.04    1.91
   0  -8   2   17.52    2.10
   8   0   4  155.07    9.67
  -8   0   4  131.02    8.21
  -8   0  -4  147.77    9.21
   8   0  -4  134.32    8.47
   0   8  -4  131.55    8.20
   0  -8  -4  143.62    8.83
   0   8   4  160.61    9.88
   0  -8   4  155.54    9.70
   8   0   6  185.67   11.40
  -8   0   6  176.12   10.81
   8   0  -6  170.30   10.47
   0   8  -6  166.75   10.21
   0   8   6  183.19   11.08
   0  -8   6  183.15   11.25
   8   0   8    1.30    1.10
  -8   0   8    0.91    1.11
   8   0  -8    0.33    0.98
   0   8  -8    0.63    0.99
   0  -8  -8    0.96    1.05
   0   8   8    0.57    0.92
   0  -8   8    0.86    1.09
   8   0  10  100.17    6.61
  -8   0  10  103.11    6.76
   8   0 -10   89.52    6.06
   0   8 -10   96.97    6.38
   0  -8 -10   99.03    6.27
   0   8  10   99.32    6.28
   0  -8  10  100.20    6.68
   8   0  12   11.86    1.87
  -8   0  12   11.10    1.72
   8   0 -12   10.49    1.70
   0   8 -12   10.47    1.59
   0  -8 -12   11.70    1.50
   0   8  12   10.54    1.39
   0  -8  12   12.36    1.92
   8   0  14   12.50    1.88
  -8   0  14   15.18    1.98
   8   0 -14   15.27    2.11
   0   8 -14   14.24    1.97
   0  -8 -14   12.20    1.47
   0   8  14   10.66    1.38
   0  -8  14   14.52    2.16
   8   0  16  650.99   37.31
  -8   0  16  609.10   35.05
   8   0 -16  626.85   36.21
   0   8 -16  638.92   36.77
   0  -8 -16  632.17   35.85
   0   8  16  652.05   36.99
   0  -8  16  658.43   37.98
   8   0  18  269.30   16.14
  -8   0  18  267.28   16.05
   0   8 -18  264.86   15.96
   0  -8 -18  239.03   13.81
   0   8  18  234.63   13.53
   0  -8  18  272.35   16.43
   8   0  20    1.66    1.50
  -8   0  20    1.41    1.37
   8   0 -20    1.18    1.21
   0  -8  20    1.86    1.31
   8   0  22   53.49    4.18
  -8   0  22   47.88    4.12
   8   0 -22   54.38    4.53
   0   8 -22   54.27    4.37
   0  -8  22   57.40    4.53
   8   0  24    3.51    1.46
   8   0 -24    2.95    1.48
   0  -8  24    4.10    1.52
   0  -8  24    3.54    1.47
   8   0  26    0.04    1.32
  -8   0  26    0.33    1.53
   8   0 -26    0.47    1.42
   0  -8  26   -0.06    1.40
   0  -8  26    0.90    1.59
   8   0  28  196.54   12.05
  -8   0  28  193.80   12.16
  -8   0  28  193.70   12.12
   0  -8  28  229.59   14.51
   0  -8  28  215.17   13.57
   8   0  30    6.84    1.69
  -8   0  30    6.82    2.03
  -8   0  30    5.14    1.95
   0  -8  30    7.50    1.98
   8   0  32   28.08    2.84
  -8   0  32   33.37    3.58
   0  -8  32   33.35    3.53
   0  -8  32   31.24    3.33
  -8   0  34    1.12    1.35
  -8   0  34    1.06    1.38
   0  -8  34    1.09    1.39
   0  -8  34    1.05    1.87
  -8   0  36    2.59    2.05
  -8   0  36    2.33    1.86
   0  -8  36    2.60    1.72
   0  -8  36    1.61    1.68
  -8   0  38    4.00    1.74
  -8   0  38    5.31    1.82
   0  -8  38    6.69    2.13
   0  -8  38    6.51    2.18
  -8   0  40   17.14    2.87
   0  -8  40   18.34    2.48
   1   8   1  173.21   10.68
  -1  -8   1  168.81   10.37
  -8   1   1  166.75   10.27
   8  -1   1  175.77   10.84
  -8   1  -1  150.43    9.40
   8  -1  -1  186.24   11.41
  -1  -8  -1  166.33   10.21
   1  -8  -3  159.48    9.75
   1   8   3  135.88    8.38
  -1  -8   3  137.51    8.60
  -8   1   3  140.78    8.85
   8  -1   3  131.44    8.38
   8   1  -3  154.22    9.56
  -8  -1  -3  172.86   10.67
   8   1   3  169.52   10.42
  -8  -1   3  156.88    9.66
  -8   1  -3  132.61    8.37
   8  -1  -3  132.79    8.44
   1   8  -3  136.87    8.50
  -1  -8  -3  146.46    9.07
   1  -8   3  162.60   10.04
  -1   8  -5  108.62    7.11
   1  -8  -5  108.47    7.00
   8   1  -5  109.29    7.13
   8   1   5  101.94    6.67
  -8  -1   5  110.43    7.10
  -1   8   5   95.45    6.24
   1  -8   5  107.34    7.06
   1   8   7  438.37   25.17
  -1  -8   7  404.65   23.54
  -8   1   7  373.76   21.78
   8  -1   7  389.03   22.68
   8   1   7  172.89   10.60
  -8  -1   7  184.57   11.27
  -1   8   7  177.33   10.80
   1  -8   7  174.70   10.79
  -1   8  -9  115.61    7.48
   8   1  -9  130.45    8.34
  -8  -1  -9  101.13    6.66
   8   1   9  127.29    8.08
  -8  -1   9  134.25    8.46
   1  -8   9  119.44    7.72
   1   8  11   49.20    3.36
  -1  -8  11   60.55    4.52
   8  -1  11   47.03    3.76
  -8   1 -11   54.27    4.11
   8  -1 -11   61.62    4.55
   1   8 -11   54.24    4.09
  -1  -8 -11   60.70    4.05
   1   8  13    7.77    1.04
  -1  -8  13   10.90    1.89
  -8   1  13   13.78    1.91
   8  -1  13    8.97    1.78
  -8   1 -13    8.77    1.73
   8  -1 -13    8.79    1.64
   1   8 -13    9.65    1.63
  -1  -8 -13    9.73    1.26
  -1   8 -15    5.31    1.46
   1  -8 -15    4.53    1.23
   8   1 -15    8.06    1.63
  -8  -1 -15    5.38    1.53
   8   1  15    5.80    1.49
  -8  -1  15    8.10    1.57
  -1   8  15    5.41    1.32
   1  -8  15    4.40    1.53
  -1   8 -17   36.92    3.27
   1  -8 -17   32.72    2.65
  -8  -1 -17   34.29    2.99
   8   1  17   43.80    3.52
  -1   8  17   40.36    3.04
  -1   8 -19   70.17    5.20
   1  -8 -19   64.78    4.33
  -8  -1 -19   65.42    4.78
   8   1  19   73.26    5.13
  -1   8  19   66.31    4.39
   1  -8  19   78.30    5.67
  -1   8 -21    7.95    1.74
   1  -8 -21    6.87    1.19
  -8  -1 -21    2.91    1.48
   8   1  21    7.89    1.72
   1  -8  21   12.27    2.14
  -1  -8  23   32.44    3.19
  -1  -8  23   30.54    3.10
   8  -1  23   34.13    3.26
  -8   1 -23   34.27    3.35
   8  -1 -23   35.07    3.53
  -1   8 -25   29.75    3.24
   8   1 -25   36.24    3.45
  -8   1 -25  355.66   21.08
   8  -1 -25  315.98   18.96
  -1  -8  27  412.10   24.30
  -1  -8  27  417.07   24.76
  -8   1  27  399.68   23.57
   8  -1  27  454.69   26.65
   8   1  27   32.35    3.17
  -8  -1  27   50.30    4.27
  -8  -1  27   40.68    3.75
   1  -8  27   37.13    3.74
   1  -8  27   42.24    4.05
  -1  -8  29  232.67   14.38
  -1  -8  29  250.85   15.70
  -8   1  29  229.66   14.09
   8  -1  29  236.72   14.56
   8   1  29   50.23    3.88
  -8  -1  29   55.55    4.50
  -8  -1  29   45.93    4.07
   1  -8  29   55.30    4.91
  -1  -8  31  294.50   18.08
  -1  -8  31  280.05   17.04
  -8   1  31  295.67   17.99
   8  -1  31  268.70   16.29
   8   1  31    7.42    1.30
  -8  -1  31    5.78    1.88
   1  -8  31    7.46    2.08
   1  -8  31   11.45    2.41
  -1  -8  33   24.14    3.03
  -1  -8  33   19.90    2.65
  -8   1  33   20.42    2.69
   8  -1  33   17.26    2.62
   8  -1  33   17.19    2.39
  -8  -1  33   16.28    2.64
  -8  -1  33   15.34    2.65
   1  -8  33   13.47    2.44
   1  -8  33   14.49    2.60
  -1  -8  35    1.78    1.63
  -1  -8  35    1.91    2.06
  -8   1  35    0.97    1.50
  -8   1  35    0.70    1.37
  -8  -1  35   16.78    2.29
  -8  -1  35   16.42    2.46
   1  -8  35   15.38    2.48
  -1  -8  37   65.74    5.33
  -8   1  37   57.01    5.13
  -8   1  37   55.69    4.41
  -8  -1  37   33.23    4.18
   1  -8  37   31.29    3.83
   1  -8  37   29.71    3.64
  -1  -8  39   71.27    5.73
  -8   1  39   62.83    5.09
  -8   1  39   83.77    7.04
  -8  -1  39    5.92    2.06
  -8  -1  39    7.70    2.02
   1  -8  39    4.03    1.95
  -8   2   0  453.99   26.32
   8  -2   0  442.63   25.68
  -2  -8   0  425.94   24.57
   2   8   2   35.39    2.87
  -2  -8   2   33.93    2.82
  -8   2   2   36.95    3.19
   8  -2   2   29.32    2.67
  -8   2  -2   31.79    2.87
   8  -2  -2   33.43    2.95
   2   8  -2   36.24    2.97
  -2  -8  -2   31.87    2.66
   2   8   4   16.44    1.76
  -2  -8   4   17.77    1.95
  -8   2   4   20.63    2.26
   8  -2   4   14.68    1.90
  -8   2  -4   17.42    2.08
   8  -2  -4   19.63    2.19
   2   8  -4   18.66    2.02
   2   8   6   59.81    4.12
  -2  -8   6   50.26    3.78
  -8   2   6   48.88    3.82
   8  -2   6   50.51    3.89
  -8   2  -6   56.05    4.27
   8  -2  -6   45.36    3.63
   2   8  -6   54.13    4.02
  -2  -8  -6   55.48    3.95
   2   8   8 1409.87   79.37
  -2  -8   8 1289.18   72.91
  -8   2   8 1315.81   74.43
   8  -2   8 1229.20   69.57
  -8   2  -8 1262.20   71.49
   8  -2  -8 1342.43   75.96
   2   8  -8 1404.19   79.37
  -2  -8  -8 1328.59   74.86
  -2   8 -10   49.91    3.92
   2  -8 -10   62.47    4.46
   2   8  10   55.83    3.73
  -2  -8  10   49.48    3.87
  -8   2  10   43.23    3.53
   8  -2  10   46.68    3.74
   8   2 -10   51.01    4.02
  -8  -2 -10   53.85    3.94
  -8  -2  10   50.26    3.83
  -8   2 -10   48.70    3.92
   8  -2 -10   39.83    3.40
   2   8 -10   52.28    4.00
  -2  -8 -10   52.64    3.63
   2  -8  10   51.04    4.11
  -2  -8  12   78.87    5.59
  -8   2  12   84.73    5.84
   8  -2  12   64.18    4.72
  -8   2 -12   66.66    4.92
   8  -2 -12   72.52    5.19
   2   8 -12   77.06    5.37
  -2  -8 -12   73.19    4.64
  -2  -8 -12   66.98    4.25
  -2   8 -14    4.05    1.40
   8   2 -14    3.40    1.30
  -8  -2 -14    3.92    1.32
  -8   2 -14   18.19    2.35
   8  -2 -14   12.88    1.87
  -2  -8 -14   16.26    1.29
  -2  -8 -14   17.50    1.41
  -2   8 -16  537.76   31.22
  -8  -2 -16  556.91   31.96
  -8  -2  16  551.25   31.87
  -2   8  16  517.17   29.78
  -2   8 -18   20.10    2.41
   2  -8 -18   13.95    1.95
  -2  -8  18   18.37    2.49
  -2  -8  18   14.13    2.05
  -8   2  18   12.09    2.08
   8  -2  18   17.61    2.39
   8   2 -18   18.83    2.24
  -8  -2 -18   19.61    2.15
   8   2  18   18.15    1.94
  -8  -2  18   21.37    2.47
  -8   2 -18   17.69    2.47
  -2   8  18   13.68    1.90
   2  -8  18   23.24    2.69
   2  -8 -20 1577.76   88.95
  -2  -8  20 1334.27   75.71
  -8   2  20 1384.31   78.48
   8  -2  20 1349.89   76.49
   8   2 -20 1588.41   89.94
   8   2  20 1500.74   84.59
  -8   2 -20 1373.66   77.98
  -2   8  20 1693.47   95.48
   2  -8  20 1540.85   87.14
  -2  -8  22    7.53    1.91
  -2  -8  22    9.43    1.85
   8  -2  22    9.34    2.13
  -8   2 -22    7.05    2.08
   8  -2 -22    7.15    1.94
  -2   8 -24    2.19    1.65
   2  -8 -24    3.61    1.17
  -8  -2 -24    1.83    0.95
   8   2  24    3.25    1.21
  -8  -2  24    5.58    1.54
  -8  -2  24    3.57    1.51
  -2   8  24    2.70    1.31
   2  -8  24    3.25    1.67
  -2  -8  26    3.61    1.54
  -2  -8  26    4.43    1.74
  -8   2  26    3.38    1.74
   8  -2  26    5.10    2.08
   8   2  26   13.24    1.47
  -2   8  26   10.31    1.50
  -2   8  26   12.78    1.58
   2  -8  26   12.22    2.32
  -2  -8  28  649.57   37.70
  -2  -8  28  752.50   43.52
  -8   2  28  714.87   41.14
   8  -2  28  802.19   46.25
  -8  -2  28  549.47   32.00
  -8  -2  28  588.15   34.10
  -2   8  28  642.47   37.55
  -2   8  28  580.70   34.06
   2  -8  28  531.37   31.05
  -2  -8  30   23.53    2.99
  -2  -8  30   21.22    2.77
  -8   2  30   23.42    2.94
   8  -2  30   20.82    3.01
  -8  -2  30    5.84    1.84
   2  -8  30    4.28    1.87
  -2  -8  32  140.60    9.32
  -2  -8  32  123.70    8.31
  -8   2  32  125.66    8.33
  -8  -2  32  107.05    7.32
  -8  -2  32  121.47    8.39
   2  -8  32  130.63    9.29
   2  -8  32  118.84    8.32
  -2  -8  34    1.29    1.46
  -8   2  34    0.05    1.17
  -8   2  34   -0.03    1.37
  -8  -2  34   -0.40    1.75
  -8  -2  34    0.41    1.32
   2  -8  34    0.74    2.07
   2  -8  34    0.19    1.53
  -2  -8  36   91.51    6.74
  -2  -8  36   85.58    6.34
  -8   2  36   88.42    6.56
  -8   2  36   73.94    5.75
  -8  -2  36  113.73    7.87
   2  -8  36  115.64    8.12
  -2  -8  38    1.18    1.94
  -2  -8  38    0.74    1.48
  -8   2  38   -0.10    1.59
  -8  -2  38    0.31    1.63
  -8  -2  38    0.07    1.47
   2  -8  38    0.10    1.61
   2  -8  38    0.85    1.95
  -2  -8  40  117.21    9.19
  -8  -2  40   64.85    5.52
   2  -8  40   74.68    7.99
  -3  -8   1   82.14    5.46
  -3  -8   1   80.29    5.44
  -8   3   1   84.19    5.76
   8  -3   1   78.94    5.44
  -8   3  -1   82.77    5.70
   8  -3  -1   78.09    5.40
  -3  -8  -1   80.04    5.29
  -3   8  -3   22.62    2.38
   3  -8  -3   29.98    2.75
   8   3   3   30.16    2.67
  -3   8   3   22.10    2.44
   3  -8   3   24.16    2.48
  -3   8  -5  102.94    6.88
   3  -8  -5  111.53    7.21
   8   3  -5  113.30    7.40
   8   3   5  109.68    7.05
  -8  -3   5  108.15    7.01
  -3   8   5  116.96    7.64
   3  -8   5  104.39    6.88
  -3   8  -7  864.30   49.30
   3  -8  -7  879.57   50.05
  -3  -8   7  999.90   56.72
  -3  -8   7  998.48   56.76
  -8   3   7 1046.76   59.42
   8  -3   7  993.86   56.47
   8   3  -7  874.95   49.87
   8   3   7  870.69   49.44
  -8  -3   7  862.88   49.09
  -8   3  -7  991.38   56.40
   8  -3  -7 1017.29   57.79
  -3  -8  -7 1016.58   57.43
  -3  -8  -7  959.79   54.27
  -3   8   7  955.54   54.41
   3  -8   7  877.44   50.01
  -3  -8   9  121.50    7.84
  -3  -8   9  131.90    8.46
  -8   3   9  109.29    7.19
   8  -3   9  105.81    7.00
  -8   3  -9  115.08    7.63
   8  -3  -9  104.53    7.05
  -3  -8  -9  111.74    6.89
  -3  -8  -9  100.49    6.22
  -3  -8  11   18.72    2.18
  -3  -8  11   17.96    2.19
  -8   3  11   18.36    2.24
   8  -3  11   17.84    2.18
  -8   3 -11   18.07    2.29
   8  -3 -11   17.83    2.22
  -3  -8 -11   18.09    1.73
  -3  -8 -11   19.42    1.69
  -3   8 -13   43.02    3.76
   3  -8 -13   44.26    3.54
   8   3 -13   41.49    3.55
  -8  -3 -13   44.87    3.46
  -8   3 -13   79.62    5.69
   8  -3 -13   71.24    5.12
  -3  -8 -13   78.76    4.78
  -3  -8 -13   78.27    4.73
  -3   8 -15  263.97   16.04
   3  -8 -15  261.99   15.57
  -8  -3 -15  270.08   15.89
   8   3  15  265.82   15.59
  -8  -3  15  290.21   17.37
  -3  -8  17   20.93    2.43
  -3  -8  17   17.78    2.43
  -8   3  17   20.72    2.58
   8  -3  17   12.00    2.21
  -8   3 -17    8.41    1.88
   8  -3 -17   13.64    2.16
  -3  -8  19  350.95   20.83
  -3  -8  19  329.26   19.65
  -8   3  19  356.37   21.16
   8  -3  19  374.47   22.23
   8   3  19  617.26   35.16
  -8  -3  19  581.76   33.62
   3  -8  19  565.79   32.65
  -3  -8  21   88.77    6.29
  -3  -8  21   88.99    6.36
  -8   3  21   94.06    6.65
   8  -3  21   94.77    6.88
   8   3  21  263.34   15.30
  -8  -3  21  242.15   14.64
  -8  -3  21  266.74   16.03
   3  -8  21  244.96   14.85
  -3   8 -23    1.97    1.55
   3  -8 -23    1.82    1.40
   8   3  23    5.69    0.82
  -8  -3  23    4.87    1.45
  -8  -3  23    3.48    1.46
  -3   8  23    2.84    1.58
   3  -8  23    3.47    1.69
  -3   8 -25   22.50    2.98
  -3  -8  25   13.78    2.14
  -3  -8  25   13.25    2.18
  -8   3  25   11.88    2.28
   8  -3  25   13.12    2.49
  -8  -3  25   20.11    2.38
  -8   3 -25   14.17    2.52
   8  -3 -25    9.85    2.12
  -3   8  25   13.03    1.97
  -3   8 -27  182.69   11.70
  -3  -8  27  197.53   12.68
  -3  -8  27  183.97   11.61
  -8   3  27  210.27   13.11
   8  -3 -27  200.55   12.74
  -3   8  27  172.36   10.63
   3  -8  27  172.93   11.05
  -3   8 -29  255.53   15.71
  -3  -8  29  262.70   16.26
  -8   3  29  268.16   16.36
   8  -3  29  263.83   16.32
  -8  -3  29  265.39   16.19
  -8   3 -29  263.02   16.25
   8  -3 -29  252.90   15.72
  -3   8  29  245.70   14.62
  -3   8  29  229.80   13.83
   3  -8  29  247.87   15.35
  -3  -8  31    5.34    1.82
  -3  -8  31    5.23    1.58
  -8   3  31    3.39    1.63
   8  -3  31    4.69    1.96
  -8  -3  31  112.70    7.83
  -8  -3  31  100.17    6.91
   3  -8  31  111.17    7.78
   3  -8  31  123.99    9.25
  -3  -8  33   62.12    4.97
  -8   3  33   53.14    4.69
   8  -3  33   55.27    4.75
  -8  -3  33   29.36    3.61
  -8  -3  33   25.08    2.78
   3  -8  33   26.54    3.49
   3  -8  33   27.65    3.88
  -3  -8  35   10.41    2.20
  -3  -8  35    8.12    2.06
  -8   3  35    9.14    2.26
  -8   3  35    8.70    2.15
   8  -3  35   10.36    2.97
  -8  -3  35   27.19    3.23
   3  -8  35   26.67    3.52
  -3  -8  37   15.27    2.51
  -8   3  37   15.86    2.89
  -8   3  37   17.26    2.80
   8  -3  37   13.22    2.64
  -8  -3  37   31.13    3.02
  -8  -3  37   40.18    4.12
   3  -8  37   41.10    4.76
  -3  -8  39    0.69    2.06
  -8   3  39    0.58    1.98
  -8  -3  39   13.56    2.14
  -8  -3  39   12.37    2.03
   3  -8  39   17.85    2.95
   3  -8  39   16.09    3.17
   8   4   0  118.17    7.65
  -8  -4   0  110.28    7.06
  -4   8   0  106.59    7.12
   4  -8   0  108.51    7.14
  -4   8  -2  200.83   12.37
   4  -8  -2  217.80   13.17
   8   4  -2  216.81   13.14
  -8  -4  -2  209.35   12.54
   8   4   2  204.67   12.43
  -8  -4   2  209.42   12.64
  -4   8   2  206.62   12.65
   4  -8   2  211.73   12.91
  -4  -8   4  137.51    8.71
  -4  -8   4  140.88    8.83
  -8   4   4  137.62    8.72
   8  -4   4  127.18    8.23
  -8   4  -4  122.89    8.05
   8  -4  -4  144.82    9.20
  -4  -8  -4  135.63    8.39
  -4  -8  -4  126.54    7.89
  -4   8  -6  424.52   24.85
   4  -8  -6  471.37   27.31
   8   4  -6  536.69   31.09
  -8  -4  -6  493.03   28.45
   8   4   6  431.62   25.06
  -8  -4   6  505.45   29.20
  -4   8   6  497.64   28.92
   4  -8   6  486.28   28.29
  -4   8  -8    0.90    1.29
   4  -8  -8    2.08    1.33
   8   4  -8    3.06    1.22
  -8  -4  -8    2.90    1.19
   8   4   8    3.37    1.15
  -8  -4   8    3.50    1.29
  -4   8   8    2.09    1.43
   4  -8   8    2.06    1.41
  -4   8 -10    1.32    1.38
   8   4 -10    2.41    1.20
  -8  -4 -10    1.27    1.04
  -8  -4  10    1.88    1.22
  -4   8  10    1.46    1.37
   4  -8  10    1.27    1.39
  -4   8 -12   81.53    5.92
   4  -8 -12   77.81    5.47
   8   4 -12   82.28    5.71
  -8  -4 -12   76.21    5.08
   8   4  12   79.65    5.27
  -8  -4  12   85.90    5.98
  -4   8  12   78.98    5.70
   4  -8  12   81.18    5.82
  -4   8 -14  478.83   28.15
   4  -8 -14  456.46   26.51
  -8  -4 -14  450.08   25.90
   8   4  14  406.78   23.41
  -8  -4  14  430.20   25.13
  -4   8  14  458.59   26.74
  -4  -8  16   15.20    2.21
  -8   4  16   17.44    2.39
   8  -4  16    9.80    2.12
  -8   4 -16    6.15    1.85
   8  -4 -16   13.09    2.09
   4  -8 -18    2.61    1.46
  -8  -4 -18    1.27    0.93
   8   4  18    3.43    0.83
  -8  -4  18    3.58    1.41
  -8  -4  18    8.82    1.66
  -4   8  18    3.20    1.51
   4  -8  18    4.29    1.75
  -4  -8  20   62.58    4.78
  -4  -8  20   64.39    4.93
  -8   4  20   64.14    5.12
   8  -4  20   62.97    5.16
   8   4  20  269.90   15.61
  -8  -4  20  271.61   16.38
  -8  -4  20  292.05   17.45
  -4   8  20  292.16   17.46
   4  -8  20  292.44   17.57
  -4   8 -22   73.97    5.52
   4  -8 -22   76.99    5.61
  -4  -8  22   60.52    4.65
  -4  -8  22   58.21    4.54
  -8  -4  22   70.46    5.15
  -8  -4  22   78.98    5.68
  -8   4 -22   64.71    5.27
   8  -4 -22   62.58    5.06
  -4   8  22   81.96    5.91
   4  -8  22   78.34    5.82
  -4  -8  24    4.66    1.54
  -4  -8  24    5.32    1.50
  -8   4  24    7.29    2.00
   8  -4  24    4.94    1.89
  -8  -4  24   21.67    2.44
  -8  -4  24   23.20    2.60
  -4   8  24   20.59    2.62
  -4  -8  26   33.25    3.18
  -4  -8  26   28.38    3.02
  -8   4  26   38.02    3.68
   8  -4  26   33.90    3.46
  -8  -4  26   52.75    4.26
  -4   8  26   62.01    4.91
   4  -8  26   51.86    4.48
  -4  -8  28   12.51    2.09
  -4  -8  28    7.00    1.82
  -8   4  28    8.30    2.08
   8  -4  28    7.58    2.18
  -8   4 -28    5.28    2.05
   8  -4 -28    4.91    1.95
  -4  -8  30   22.47    2.60
  -4  -8  30   25.78    3.09
  -8   4  30   21.38    2.64
   8  -4  30   21.02    2.95
  -8  -4  30   43.48    3.93
  -8  -4  30   41.21    3.60
  -4   8  30   35.99    3.55
   4  -8  30   39.29    3.76
  -4  -8  32    2.08    1.26
  -8   4  32    0.76    1.26
   8  -4  32   -0.51    1.79
  -8  -4  32   56.61    4.99
  -8  -4  32   40.57    3.52
  -4   8  32   42.42    3.73
   4  -8  32   47.92    4.58
  -4  -8  34   98.39    7.10
  -4  -8  34  109.33    7.98
  -8   4  34   81.07    6.47
   8  -4  34   82.14    6.48
  -8  -4  34   56.69    4.85
  -8  -4  34   48.52    4.25
   4  -8  34   49.44    4.86
   4  -8  34   39.12    3.87
  -4  -8  36    5.93    1.99
  -4  -8  36    7.38    2.04
  -8   4  36    6.20    2.28
  -8   4  36    5.39    1.75
   8  -4  36    2.89    2.42
  -8  -4  36    2.44    1.27
  -8  -4  36    2.53    1.86
   4  -8  36    2.91    2.11
   4  -8  36    3.10    2.11
  -4  -8  38   36.74    3.74
  -4  -8  38   34.13    3.52
  -8   4  38   36.77    4.56
   8  -4  38   26.60    3.42
  -8  -4  38    5.96    1.97
  -8  -4  38    5.30    1.84
   4  -8  38    3.50    2.04
   4  -8  38    4.61    2.23
  -5  -8   1  154.61    9.59
  -5  -8   1  161.75   10.02
  -8   5   1  152.34    9.69
   8  -5   1  138.54    8.91
  -8   5  -1  143.26    9.21
   8  -5  -1  147.03    9.40
  -5  -8  -1  155.54    9.60
  -5  -8  -1  138.01    8.64
  -5   8  -3 1221.39   69.29
   5  -8  -3 1268.95   71.81
  -5  -8   3 1116.32   63.29
  -5  -8   3 1196.90   67.69
  -8   5   3 1135.14   64.46
   8  -5   3 1148.63   65.20
   8   5  -3 1248.02   70.64
  -8  -5  -3 1162.82   65.91
   8   5   3 1324.68   74.97
  -8  -5   3 1279.60   72.41
  -8   5  -3 1184.83   67.26
   8  -5  -3 1172.76   66.55
  -5  -8  -3 1203.64   68.01
  -5   8   3 1325.75   75.14
   5  -8   3 1298.06   73.51
  -5   8  -5   91.12    6.39
   5  -8  -5  102.47    6.82
   8   5  -5  102.19    6.73
  -8  -5   5  108.94    7.12
  -5   8   5  110.57    7.50
   5  -8   5   97.72    6.74
  -5   8  -7    2.70    1.51
   5  -8  -7    1.39    1.30
  -8  -5  -7    4.42    1.26
   8   5   7    4.01    1.22
  -8  -5   7    8.70    1.56
  -5   8   7    3.47    1.62
   5  -8   7    3.63    1.63
  -5   8  -9  651.34   37.73
   5  -8  -9  590.28   34.00
  -5  -8   9  701.74   40.25
  -5  -8   9  712.39   40.75
  -8   5   9  707.77   40.61
   8  -5   9  693.93   39.83
   8   5  -9  606.97   34.99
  -8  -5  -9  620.10   35.43
   8   5   9  600.93   34.60
  -8  -5   9  593.12   34.14
  -8   5  -9  693.93   39.93
   8  -5  -9  647.08   37.16
  -5  -8  -9  675.83   38.37
  -5   8   9  598.09   34.57
   5  -8   9  644.60   37.20
  -5  -8  11  165.40   10.37
  -5  -8  11  164.66   10.39
  -8   5  11  146.71    9.36
   8  -5  11  152.27    9.70
  -8   5 -11  153.44    9.88
   8  -5 -11  136.87    8.82
  -5  -8 -11  165.79    9.89
  -5  -8 -11  162.00    9.61
  -5   8 -13   14.50    2.38
   5  -8 -13   10.48    2.00
  -8  -5 -13   15.35    1.78
   8   5  13   12.20    1.37
  -8  -5  13   18.28    2.28
  -8  -5  13   14.92    1.88
  -5   8  13   10.45    2.04
  -5  -8  15   73.40    5.33
  -8   5  15   75.60    5.53
   8  -5  15   59.84    4.79
  -8   5 -15   59.10    4.79
   8  -5 -15   64.74    5.03
   5  -8 -17    8.22    1.77
  -8  -5 -17    6.20    1.04
  -8  -5 -17    6.40    0.93
  -8  -5  17   11.77    1.88
  -5   8  17    9.30    1.99
   5  -8  17    6.51    1.91
  -5  -8  19   34.18    3.18
  -5  -8  19   39.61    3.48
  -8   5  19   39.44    3.82
   8  -5  19   51.40    4.62
  -8  -5  19   10.05    1.77
  -8  -5  19   11.04    1.88
  -5   8  19    8.20    1.92
   5  -8  19    9.24    2.02
  -5   8 -21   10.03    2.04
   5  -8 -21   11.71    2.34
  -8  -5  21    9.96    1.89
  -8  -5  21   12.92    2.09
  -5   8  21   14.13    2.33
   5  -8  21   12.76    2.35
  -5  -8  23   10.39    1.85
  -5  -8  23    7.04    1.70
  -8   5  23    5.70    1.78
   8  -5  23    5.47    1.86
  -8   5 -23    4.09    1.98
   8  -5 -23    5.25    1.89
  -5   8 -25    7.60    2.04
   5  -8 -25   11.14    2.34
  -5  -8  25    6.77    1.61
  -5  -8  25    6.30    1.54
  -8   5  25    8.71    1.82
   8  -5  25    7.25    1.90
  -8  -5  25    6.66    1.82
  -8  -5  25    9.55    1.82
  -8   5 -25    7.89    2.02
   8  -5 -25    7.17    2.05
  -5   8  25    9.00    2.18
   5  -8  25    9.47    2.24
  -5   8 -27   27.04    3.11
   5  -8 -27   28.31    3.45
  -8  -5  27   29.72    3.01
  -8  -5  27   26.17    2.84
  -5   8  27   30.21    3.42
  -5  -8  29   22.95    2.70
  -5  -8  29   21.98    2.55
  -8   5  29   24.79    2.98
   8  -5  29   25.16    3.16
  -8  -5  29    4.94    1.65
  -8  -5  29    5.77    1.60
  -5   8  29    4.91    1.93
   5  -8  29    6.70    2.10
  -5  -8  31   35.89    3.29
  -8   5  31   37.66    3.57
   8  -5  31   37.94    3.72
  -8  -5  31   20.60    2.45
  -8  -5  31   20.60    3.03
   5  -8  31   22.95    3.24
  -5  -8  33   12.45    2.22
  -5  -8  33   13.77    2.79
  -8   5  33   11.06    2.59
   8  -5  33    7.86    2.37
  -8  -5  33   79.44    5.96
  -8  -5  33   87.78    6.48
  -5   8  33   79.26    6.23
   5  -8  33   77.45    6.12
  -5  -8  35    6.86    1.90
  -5  -8  35    7.48    2.27
  -8   5  35    5.90    2.44
  -8   5  35    3.68    1.65
   8  -5  35    6.98    2.15
  -8  -5  35    0.74    1.30
  -8  -5  35    1.06    1.18
   5  -8  35    0.62    2.44
  -5  -8  37    4.52    1.52
  -5  -8  37    5.05    1.98
  -8   5  37    5.64    2.44
   8  -5  37    4.03    2.07
  -8  -5  37   22.56    2.82
  -8  -5  37   23.10    3.01
   5  -8  37   19.75    2.96
   5  -8  37   22.10    3.22
  -8   6   0   65.81    5.03
  -6  -8   0   78.20    5.44
  -6  -8   2   23.40    2.32
  -6  -8   2   23.37    2.32
  -8   6   2   23.71    2.75
   8  -6   2   22.93    2.61
  -8   6  -2   22.97    2.68
   8  -6  -2   22.84    2.56
  -6  -8  -2   22.95    2.26
  -6  -8  -2   21.67    2.17
  -6  -8   4   15.17    1.85
  -8   6   4   13.16    2.17
   8  -6   4   10.72    1.98
  -8   6  -4   11.14    2.09
   8  -6  -4   11.45    1.99
  -6  -8  -4   12.33    1.64
  -6   8  -6    2.91    1.60
   6  -8  -6    2.38    1.39
  -6  -8   6    3.00    1.21
  -6  -8   6    2.72    1.17
  -8   6   6    1.46    1.49
   8  -6   6    3.54    1.55
   8   6   6    1.57    1.05
  -8  -6   6    1.26    0.94
  -8  -6   6    1.48    1.12
  -8   6  -6    2.84    1.58
   8  -6  -6    2.33    1.39
  -6  -8  -6    2.21    1.06
  -6  -8  -6    2.60    1.01
  -6   8   6    3.33    1.61
   6  -8   6    2.59    1.58
  -6  -8   8  177.23   10.92
  -6  -8   8  193.66   11.94
  -8   6   8  168.39   10.68
   8  -6   8  173.00   10.90
  -8   6  -8  170.37   10.85
   8  -6  -8  157.52    9.94
  -6  -8  -8  172.15   10.39
  -6   8 -10   23.16    2.78
   6  -8 -10   33.31    3.18
  -8  -6 -10   30.74    2.70
  -8  -6  10   32.76    2.96
  -6   8  10   33.09    3.28
  -6  -8  12   23.57    2.51
  -8   6  12   20.30    2.50
  -8   6 -12    3.93    1.67
   8  -6 -12    4.82    1.63
  -6  -8 -12    6.48    1.17
   6  -8 -14    2.30    1.68
  -8  -6 -14    4.20    1.14
  -8  -6 -14    2.88    0.94
  -8  -6  14    6.89    1.56
  -6   8  14    2.78    1.66
   6  -8  14    3.81    1.77
  -6   8 -16   27.76    3.17
   6  -8 -16   26.86    2.92
  -8  -6 -16   29.95    2.29
  -8  -6 -16   28.62    2.07
  -8  -6  16   26.34    2.67
  -8  -6  16   27.05    2.73
  -6   8  16   28.49    3.05
   6  -8  16   27.00    3.12
  -6  -8  18   15.32    2.04
  -6  -8  18   14.90    2.06
  -8   6  18   16.75    2.47
   8  -6  18   16.88    2.72
  -8  -6  18    6.17    1.55
  -8  -6  18    5.04    1.44
  -6   8  18    4.33    1.77
   6  -8  18    6.43    2.05
  -6   8 -20  150.50   10.02
   6  -8 -20  147.10    9.74
  -6  -8  20  181.63   11.39
  -6  -8  20  168.60   10.69
  -8  -6  20  155.75   10.01
  -8  -6  20  145.22    9.34
   8  -6 -20  176.52   11.42
  -6   8  20  133.86    8.91
   6  -8  20  144.82    9.55
  -6   8 -22    2.20    1.70
   6  -8 -22    1.17    1.83
  -8  -6  22   11.17    1.88
  -8  -6  22    6.81    1.76
  -6   8  22    6.74    2.10
   6  -8 -24   18.93    2.85
  -6  -8  24   10.18    1.81
  -6  -8  24    8.30    1.99
  -8   6  24   12.88    2.20
   8  -6  24   11.44    2.20
  -8  -6  24   17.91    2.40
  -8  -6  24   16.52    2.28
   8  -6 -24   11.64    2.34
  -6   8  24   21.13    3.00
   6  -8  24   21.93    3.05
  -6   8 -26    1.17    1.57
   6  -8 -26    0.76    2.10
  -8  -6  26    3.39    1.47
  -8  -6  26    6.94    1.65
  -6   8  26    2.69    1.87
  -6  -8  28   18.43    2.27
  -6  -8  28   21.33    2.48
  -8   6  28   21.23    2.76
   8  -6  28   22.32    3.18
  -8  -6  28   32.90    3.33
  -8  -6  28   35.07    3.31
  -8   6 -28   24.80    3.20
  -6   8  28   29.41    3.48
   6  -8  28   32.96    3.61
  -6   8 -30    2.49    1.90
  -8   6  30    0.57    1.50
   8  -6  30    0.74    1.60
  -8  -6  30    2.12    1.31
  -8   6 -30   -0.05    1.47
   8  -6 -30    0.95    1.88
  -6   8  30    2.33    2.18
   6  -8  30    1.67    1.91
  -6  -8  32   14.73    2.45
  -6  -8  32   13.66    2.30
  -8   6  32    9.61    2.06
   8  -6  32   13.37    2.40
  -8  -6  32    4.64    1.61
  -8  -6  32    4.63    1.63
   8  -6 -32   11.13    2.84
   6  -8  32    3.50    1.90
  -6  -8  34  106.91    7.54
  -8   6  34  119.98    9.51
  -8  -6  34    3.61    1.33
  -8  -6  34    2.75    1.57
  -6   8  34    0.63    2.21
   6  -8  34    2.18    2.43
  -6  -8  36   30.43    3.79
  -6  -8  36   20.85    2.54
  -8   6  36   22.44    3.55
  -8  -6  36   41.64    3.86
  -8  -6  36   44.37    3.96
   6  -8  36   41.14    4.38
   6  -8  36   32.76    3.49
  -7   8  -1  362.76   21.58
   7  -8  -1  340.26   20.15
  -8  -7  -1  337.39   19.71
  -8  -7  -1  353.18   20.73
  -8  -7   1  329.22   19.43
  -8  -7   1  330.89   19.39
  -7   8   1  349.06   20.83
   7  -8   1  317.58   19.25
  -7   8  -3   28.06    3.03
   7  -8  -3   37.13    3.32
  -8  -7  -3   30.92    2.64
  -8  -7  -3   37.45    3.16
  -8  -7   3   30.38    2.68
  -7   8   3   36.21    3.50
  -7  -8   5  162.64   10.08
  -7  -8   5  184.29   11.45
  -8   7   5  150.82    9.81
  -8   7  -5  160.29   10.29
  -7  -8  -5  158.77    9.77
  -7  -8  -5  165.23   10.12
  -7  -8   7  103.75    6.95
  -7  -8   7   96.12    6.39
  -8   7   7   99.46    6.96
   8  -7   7   89.73    6.35
  -8   7  -7   92.50    6.56
  -7  -8  -7   91.44    5.92
  -7  -8   9    6.15    1.42
  -8   7   9    3.14    1.69
   8  -7   9    1.89    1.59
  -7  -8  11  391.87   22.98
  -8   7  11  412.81   24.38
   8  -7  11  395.06   23.39
  -8  -7  11  109.75    7.28
  -7   8  11  114.58    7.87
   7  -8  11   97.22    6.77
  -7  -8  13  455.75   26.65
  -7  -8  13  463.56   27.03
  -8   7  13  451.50   26.59
   8  -7  13  473.86   27.79
  -8  -7  13  730.85   41.96
  -8  -7  13  660.21   38.02
  -7   8  13  713.81   41.25
   7  -8  13  669.44   38.58
  -7   8 -15   63.93    5.26
  -8  -7 -15   70.81    4.50
  -8  -7 -15   68.01    4.42
  -8  -7  15   76.67    5.47
  -8  -7  15   74.04    5.32
  -7   8  15   68.33    5.34
   7  -8  15   62.05    4.83
  -7  -8  17   31.81    2.97
  -7  -8  17   32.30    3.01
   8  -7  17   29.07    3.18
  -8  -7  17   68.08    5.03
  -8  -7  17   68.65    5.01
  -7   8  17   79.47    5.95
   7  -8  17   64.60    4.98
  -7  -8  19   11.10    1.85
  -7  -8  19   12.15    1.92
  -8   7  19    9.94    2.33
  -8  -7  19   36.38    3.32
  -8  -7  19   38.02    3.41
  -7   8  19   40.15    3.77
   7  -8  19   37.06    3.59
  -7  -8  21  186.70   11.75
  -8   7  21  164.91   10.56
   8  -7  21  192.81   12.24
  -8  -7  21  262.34   15.89
  -7   8  21  290.10   18.15
  -7   8 -23   56.40    4.78
   7  -8 -23   48.56    4.44
  -8  -7  23   69.11    5.27
   7  -8  23   59.60    4.98
  -7   8 -25   86.40    6.54
   7  -8 -25   84.19    6.43
  -8  -7  25   92.11    6.53
  -8  -7  25   86.47    6.15
  -7   8  25   96.26    7.12
   7  -8  25   82.85    6.31
  -7   8 -27   10.38    2.59
   7  -8 -27    9.88    2.37
  -8  -7  27   15.32    2.34
  -8  -7  27   18.58    2.42
  -7   8  27   13.18    2.43
   7  -8  27   14.08    2.63
  -7  -8  29    8.43    1.98
  -7  -8  29    9.67    1.93
  -8   7  29    9.20    2.12
   8  -7  29    9.34    2.37
  -8  -7  29    1.29    1.47
  -8  -7  29    2.10    1.55
  -8   7 -29    7.95    2.07
  -7   8  29    1.03    1.97
   7  -8  29    0.91    1.88
  -7  -8  31   57.01    4.79
  -7  -8  31   47.88    3.94
  -8   7  31   46.53    4.40
  -8  -7  31   10.77    1.85
  -8  -7  31   14.54    2.33
   7  -8  31    8.73    1.98
  -7   8 -33   23.26    3.85
   7  -8 -33   30.18    4.75
  -8  -7  33   26.50    3.09
  -8  -7  33   29.78    3.14
   7  -8  33   30.36    4.07
  -7  -8  35   44.97    3.93
  -7  -8  35   54.45    4.95
  -8   7  35   48.66    5.16
   8  -7  35   50.15    4.92
  -7   8  35   74.79    6.40
   7  -8  35   75.92    5.78
  -8  -8   0  248.47   14.93
  -8  -8   0  261.88   15.64
  -8   8   0  253.57   15.54
   8  -8   0  244.74   14.90
  -8  -8   2  445.11   25.86
  -8  -8   2  415.30   24.21
   8  -8  -2  428.78   25.17
  -8  -8  -2  407.13   23.70
  -8  -8  -2  444.76   25.78
  -8   8   2  441.92   26.00
   8  -8   2  446.18   26.14
  -8  -8   4   26.88    2.63
  -8  -8   4   31.25    2.88
   8  -8  -4   34.30    3.36
  -8  -8  -4   28.77    2.70
  -8  -8  -4   30.46    2.71
  -8   8   4   35.92    3.52
   8  -8   4   26.01    2.90
  -8  -8   6  672.28   38.58
   8  -8  -6  697.83   40.25
  -8  -8  -6  677.25   38.73
  -8  -8  -6  683.28   39.01
  -8   8   6  725.17   41.85
   8  -8   6  740.08   42.63
  -8  -8   8    8.83    1.65
  -8   8  -8    9.83    2.11
   8  -8  -8    7.46    1.87
  -8  -8  -8    9.14    1.80
  -8  -8  -8    9.97    1.49
  -8   8   8    7.01    2.06
   8  -8   8   10.07    2.18
  -8  -8  10   93.28    6.46
  -8  -8  10   96.23    6.57
  -8   8 -10   92.43    6.68
   8  -8 -10   94.20    6.73
  -8  -8 -10   90.73    5.87
  -8  -8 -10   95.48    6.23
   8  -8  10  105.46    7.38
  -8  -8  12  180.42   11.17
  -8  -8  12  173.85   10.93
  -8   8 -12  172.40   11.18
   8  -8 -12  193.13   12.16
  -8  -8 -12  199.62   11.97
  -8  -8 -12  190.43   11.46
   8  -8  12  181.73   11.51
  -8  -8  14  826.69   47.21
  -8  -8  14  824.91   47.21
  -8   8 -14  907.97   52.21
   8  -8 -14  854.73   49.02
  -8  -8 -14  970.44   54.98
  -8  -8 -14  993.51   56.30
   8  -8  14  848.69   48.59
  -8  -8  16    8.28    1.67
  -8  -8  16    7.33    1.62
  -8   8 -16    8.06    2.19
   8  -8 -16   12.25    2.33
  -8   8  16   12.35    2.50
   8  -8  16    7.56    1.94
  -8  -8  18   34.98    3.21
  -8  -8  18   32.79    3.06
  -8   8 -18   37.55    3.90
   8  -8 -18   32.25    3.40
  -8   8  18   38.83    3.81
   8  -8  18   32.09    3.32
  -8  -8  20   11.15    1.97
  -8  -8  20    9.59    1.87
  -8   8 -20   12.90    2.55
   8  -8 -20    9.62    2.23
  -8   8  20   12.40    2.46
   8  -8  20    9.71    2.32
  -8  -8  22  416.72   24.52
  -8  -8  22  473.86   27.82
  -8   8 -22  419.55   24.91
   8  -8 -22  412.81   24.54
  -8   8  22  460.37   27.29
  -8  -8  24    8.93    1.97
  -8  -8  24    6.84    1.62
   8  -8 -24    8.12    2.07
  -8   8  24    9.50    2.24
   8  -8  24    6.65    2.13
  -8  -8  26  224.44   13.85
  -8  -8  26  236.08   14.67
  -8   8 -26  228.41   14.46
   8  -8 -26  209.60   13.44
  -8   8  26  202.93   12.79
   8  -8  26  240.66   15.04
  -8  -8  28    4.27    1.76
  -8  -8  28    5.32    1.62
  -8   8 -28    4.26    1.86
   8  -8 -28    2.90    2.02
  -8   8  28    3.11    1.97
   8  -8  28    6.13    2.24
  -8  -8  30   55.02    4.42
  -8   8 -30   58.00    5.11
   8  -8 -30   47.81    4.94
  -8   8  30   56.86    5.15
   8  -8  30   45.79    4.11
  -8  -8  32    9.50    1.95
  -8   8  32    5.08    2.29
   8  -8  32   11.86    2.80
  -8  -8  34  128.18    8.48
  -8   8 -34  136.62    9.75
   8  -8 -34  118.66    9.69
   8  -8  34  115.40    8.00
   9   0   1   20.05    2.27
  -9   0   1   24.71    2.50
  -9   0  -1   19.63    2.23
   9   0  -1   21.36    2.36
   0   9  -1   26.18    2.55
   0  -9  -1   23.85    2.48
   0   9   1   22.45    2.31
   0  -9   1   26.72    2.59
   9   0   3 1300.90   73.65
  -9   0   3 1315.10   74.36
  -9   0  -3 1300.90   73.62
   9   0  -3 1279.95   72.45
   0   9  -3 1334.27   75.50
   0  -9  -3 1296.99   73.33
   0   9   3 1342.43   75.85
   0  -9   3 1229.20   69.54
   9   0   5 1083.31   61.48
  -9   0   5 1172.76   66.45
  -9   0  -5 1024.04   58.14
   9   0  -5 1106.03   62.83
   0   9  -5 1136.20   64.42
   0  -9   5 1083.67   61.44
   9   0   7 1199.03   67.90
  -9   0   7 1241.63   70.32
  -9   0  -7 1171.34   66.34
   9   0  -7 1162.46   65.95
   0   9  -7 1199.74   67.94
   0  -9  -7 1272.50   71.91
   0   9   7 1250.85   70.71
   0  -9   7 1193.35   67.65
   9   0   9  391.87   23.00
  -9   0   9  399.68   23.34
  -9   0  -9  376.96   22.09
   9   0  -9  379.09   22.28
   0   9  -9  393.64   23.00
   0   9   9  407.49   23.65
   0  -9   9  408.55   23.95
  -9   0  11   46.32    3.74
  -9   0 -11   42.42    3.68
   9   0 -11   41.32    3.46
   0   9 -11   42.49    3.56
   0   9  11   43.16    3.33
   0  -9  11   44.76    3.77
   9   0  13  194.48   12.02
  -9   0  13  194.83   11.98
  -9   0 -13  190.89   11.82
   9   0 -13  195.29   12.20
   0   9 -13  200.09   12.32
   0  -9 -13  191.82   11.48
   0   9  13  194.80   11.68
   9   0  15  947.37   53.99
  -9   0  15  917.91   52.28
  -9   0 -15  980.02   55.87
   0   9 -15  927.85   52.92
   0  -9 -15  975.40   55.20
   0   9  15  954.47   53.99
   0  -9  15  953.41   54.41
   9   0  17   64.10    4.75
  -9   0 -17   65.70    4.96
   9   0 -17   68.65    5.21
   0  -9 -17   62.61    4.20
   0   9  17   52.75    3.52
   0  -9  17   70.67    5.26
   9   0  19   53.70    4.23
  -9   0  19   48.70    4.01
  -9   0 -19   56.54    4.54
   9   0 -19   49.76    4.27
   0   9 -19   49.91    4.09
   0  -9 -19   55.34    3.61
   0   9  19   52.39    3.41
   0  -9  19   53.03    4.29
   9   0  21   34.32    3.16
  -9   0  21   29.51    2.97
  -9   0 -21   34.07    3.39
   9   0 -21   33.04    3.32
   0   9 -21   33.11    3.26
   0  -9  21   32.73    3.16
   9   0  23   90.87    6.21
  -9   0  23  102.76    7.08
  -9   0 -23  111.63    7.63
   0   9 -23  101.69    7.28
   0  -9  23   95.73    6.66
   9   0  25   62.01    4.65
  -9   0  25   76.99    5.72
  -9   0 -25   70.14    5.30
   9   0 -25   68.36    5.34
   0  -9  25   66.23    5.14
   0  -9  25   61.44    4.86
   9   0  27   42.45    3.65
  -9   0  27   44.40    3.97
  -9   0 -27   44.01    3.79
   9   0 -27   43.41    4.25
   0  -9  27   45.40    4.38
   0  -9  27   43.77    3.92
   9   0  29   70.99    5.26
  -9   0  29   68.04    5.22
  -9   0 -29   66.02    4.97
   0  -9  29   76.17    5.96
   0  -9  29   70.28    5.41
   9   0  31   21.90    2.72
  -9   0  31   28.71    3.34
  -9   0  31   25.99    3.19
   0  -9  31   24.02    2.93
   0  -9  31   24.12    3.03
   9   0  33  146.07    9.88
  -9   0  33  147.13    9.66
  -9   0  33  162.60   10.84
   0  -9  33  137.97    9.38
   0  -9  33  164.73   11.10
  -9   0  35    8.40    2.34
  -9   0  35    9.22    2.33
   0  -9  35    7.75    1.99
   0  -9  35   10.14    2.20
  -9   0  37   -0.59    1.45
  -9   0  37    0.31    1.39
   0  -9  37   -0.25    1.49
   0  -9  37    0.98    1.88
   0  -9  39    1.58    1.31
   0  -9  39    6.34    2.57
   9   1   0    0.33    1.02
  -9  -1   0    0.95    1.22
  -9   1   0    0.64    1.22
   9  -1   0    0.83    1.10
   1   9   0    1.21    0.96
  -1  -9   0   -0.21    1.04
  -1   9   0    0.79    1.10
   1  -9   0   -0.16    1.21
   1   9   2   26.76    2.45
  -1  -9   2   26.43    2.53
   9  -1   2   35.60    3.09
  -9   1  -2   33.09    3.02
   9  -1  -2   35.24    3.15
  -1  -9  -2   36.63    3.11
  -1   9  -4 1715.13   96.72
   1  -9  -4 1709.45   96.37
   9   1  -4 1614.68   91.15
  -9  -1  -4 1679.27   94.67
   9   1   4 1727.20   97.40
  -9  -1   4 1807.06  101.87
  -1   9   4 1782.21  100.42
   1  -9   4 1718.32   96.90
  -1  -9   6    4.29    1.36
  -9   1   6    7.43    1.69
   9  -1   6    2.81    1.38
  -9   1  -6    4.65    1.58
   9  -1  -6    4.63    1.45
   1   9  -6    5.33    1.33
  -1  -9  -6    9.15    1.64
   1   9   8  411.04   23.74
  -1  -9   8  428.07   25.05
  -9   1   8  420.97   24.53
   9  -1   8  385.48   22.59
  -9   1  -8  395.77   23.19
   9  -1  -8  390.80   22.97
   1   9  -8  396.48   23.12
   1   9  10   11.10    1.48
  -1  -9  10   17.22    2.29
  -9   1  10   17.75    2.25
   9  -1  10   13.39    2.03
  -9   1 -10   14.10    2.12
   9  -1 -10   11.96    1.89
   1   9 -10   15.28    1.96
  -1  -9 -10   15.37    1.91
  -1   9 -12   40.04    3.45
   9   1 -12   44.01    3.78
  -9  -1 -12   39.29    3.40
   9   1  12   41.25    3.47
  -9  -1  12   45.47    3.70
  -1   9  12   33.31    2.96
   1  -9  12   44.83    3.84
   1   9  14    8.36    1.12
  -9   1  14    7.49    1.74
   9  -1  14    9.73    1.91
  -9   1 -14    8.01    1.87
   1   9 -14    6.72    1.48
  -1  -9 -14    9.30    1.37
   1  -9 -16  418.84   24.21
   1   9  16  447.95   25.49
  -1  -9  16  486.99   28.35
  -9   1  16  506.87   29.45
   9  -1  16  493.38   28.73
   9   1 -16  406.78   24.06
  -9  -1 -16  414.23   24.26
   9   1  16  442.27   25.84
  -9  -1  16  404.65   23.73
  -9   1 -16  473.50   27.62
   9  -1 -16  481.31   28.19
  -1  -9 -16  490.54   27.93
  -1   9  16  434.82   25.15
   1  -9  16  407.13   23.92
  -1   9 -18  383.35   22.67
   1  -9 -18  396.48   22.95
   9  -1  18  327.41   19.58
   9   1 -18  385.12   22.84
   9   1  18  429.14   25.11
  -9  -1  18  392.58   23.11
  -1   9  18  411.39   23.80
   1  -9  18  397.90   23.48
  -1  -9  20    9.20    1.90
  -1  -9  20   11.00    1.99
  -9   1  20    9.09    1.87
   9  -1  20   10.62    2.08
   9   1  20   26.09    2.70
  -9  -1  20   21.17    2.42
  -1   9  20   29.89    2.50
   1  -9  20   24.41    2.69
  -1  -9  22   28.85    2.96
  -1  -9  22   23.63    2.61
  -9   1  22   29.10    3.10
   9  -1  22   25.64    2.90
   9   1  22  145.18    9.19
  -9  -1  22  129.81    8.40
  -1   9  22  150.11    8.93
   1  -9  22  144.43    9.38
  -1  -9  24  137.26    8.88
  -1  -9  24  139.36    9.13
  -9   1  24  160.93   10.38
   9  -1  24  149.62    9.74
   9   1  24   62.44    4.70
  -9  -1  24   60.31    4.71
   1  -9  24   60.27    4.77
  -1  -9  26  188.83   12.02
  -1  -9  26  173.89   11.10
  -9   1  26  197.03   12.38
   9  -1  26  206.23   12.92
   9   1  26  142.55    9.15
  -9  -1  26  144.43    9.43
  -1  -9  28    9.17    2.20
  -1  -9  28   10.16    2.15
  -9   1  28   12.85    2.36
   9  -1  28    9.80    2.19
  -9  -1 -28    8.19    1.49
  -9  -1  28   10.90    1.95
  -9  -1  28   10.02    2.20
  -9   1 -28   11.41    2.12
   1  -9  28   10.53    2.16
  -1  -9  30   76.85    5.91
  -1  -9  30   73.90    5.53
  -9   1  30   80.36    6.35
   9  -1  30   82.46    6.18
   9   1  30   14.25    2.04
  -9  -1  30   16.56    2.48
  -9  -1  30   20.50    2.77
   1  -9  30   18.53    2.90
   1  -9  30   17.46    2.69
  -1  -9  32   88.95    7.11
  -1  -9  32   84.87    6.41
  -9   1  32   87.42    6.45
  -9   1  32   90.12    6.74
   9  -1  32   72.16    5.55
  -9  -1  32   50.86    4.59
  -9  -1  32   51.26    4.75
   1  -9  32   50.26    4.78
   1  -9  32   47.85    4.54
  -1  -9  34    7.97    2.05
  -1  -9  34    7.64    1.98
  -9   1  34    5.68    1.65
  -9   1  34    6.11    1.84
   9  -1  34    6.56    1.95
  -9  -1  34    3.54    1.76
  -9  -1  34    3.45    2.00
   1  -9  34    2.59    1.81
   1  -9  34    4.75    2.39
  -1  -9  36    1.88    1.50
  -1  -9  36    3.28    2.00
  -9   1  36    3.88    2.00
  -9  -1  36   -0.45    1.47
  -9  -1  36    0.70    1.79
   1  -9  36    2.10    2.31
   1  -9  36    0.74    1.40
  -1  -9  38   13.59    2.48
  -1  -9  38   13.12    2.80
  -9   1  38   16.76    3.53
  -9   1  38   15.62    2.80
  -9  -1  38   16.42    2.40
  -9  -1  38   14.64    2.52
   1  -9  38   14.52    2.34
   2   9   1   33.93    2.90
  -2  -9   1   30.79    2.77
  -9   2   1   31.95    2.98
   9  -2   1   26.13    2.60
  -9   2  -1   31.98    2.96
   9  -2  -1   34.80    3.08
   2   9  -1   36.77    3.11
  -2  -9  -1   31.72    2.88
  -2  -9   3    6.64    1.40
  -9   2   3    8.52    1.75
   9  -2   3    4.00    1.43
  -9   2  -3    6.53    1.59
   9  -2  -3    6.47    1.52
   2   9  -3    4.47    1.29
  -2  -9   5  106.81    7.02
  -9   2   5  104.18    6.92
   9  -2   5   97.19    6.55
  -9   2  -5   96.48    6.51
   9  -2  -5   94.88    6.52
   2   9  -5  114.62    7.49
  -2  -9  -5  104.71    6.79
  -2   9  -7    1.03    1.18
   2  -9  -7    1.85    1.29
   2   9   7    1.84    1.04
  -2  -9   7    3.06    1.32
  -9   2   7    2.65    1.35
   9  -2   7    2.01    1.30
   9   2  -7    1.35    1.21
   9   2   7    1.02    1.11
  -9  -2   7    1.10    1.17
  -9   2  -7    2.38    1.44
   9  -2  -7    2.16    1.42
   2   9  -7    1.88    1.14
  -2   9   7    1.14    1.30
   2  -9   7    1.28    1.37
   2   9   9   15.34    1.69
   9  -2   9   19.26    2.33
  -9   2  -9   26.84    2.82
   9  -2  -9   30.47    2.97
   2   9  -9   31.25    2.83
  -2  -9  -9   28.52    2.56
   2   9  11    3.29    1.02
  -2  -9  11    8.26    1.67
   9  -2  11    3.60    1.53
  -9   2 -11    4.70    1.65
   9  -2 -11    4.79    1.45
   2   9 -11    9.18    1.58
  -2  -9 -11    6.98    1.38
  -9   2  13   29.99    2.99
   9  -2  13   27.77    2.96
  -9   2 -13   31.07    3.10
   9  -2 -13   22.24    2.55
   2   9 -13   31.02    2.89
  -2  -9 -13   28.94    2.33
  -2  -9 -13   24.58    1.94
  -2  -9  15    2.94    1.52
  -2  -9  15    3.20    1.34
  -9   2  15    2.41    1.41
   9  -2  15    1.41    1.49
  -9   2 -15    0.78    1.44
  -2  -9 -15    1.93    0.77
  -2  -9 -15    2.44    0.64
  -2  -9  17  226.14   13.95
  -2  -9  17  235.41   14.44
  -9   2  17  239.81   14.77
   9  -2  17  263.09   16.09
   9   2  17  671.21   38.44
  -9  -2  17  685.06   39.36
  -2   9  17  665.53   38.09
   2  -9  17  626.85   36.10
  -2   9 -19  108.58    7.32
  -2  -9  19  130.34    8.63
  -2  -9  19  138.40    9.07
  -9   2  19  133.78    8.81
   9  -2  19  147.35    9.67
   9   2 -19  128.32    8.54
  -9  -2 -19  125.97    8.11
   9   2  19  121.82    7.79
  -9  -2  19  126.22    8.24
  -9   2 -19  143.90    9.53
   9  -2 -19  140.17    9.36
  -2   9  19  114.19    7.39
   2  -9  19  114.22    7.60
  -2  -9  21   82.17    5.95
  -2  -9  21   75.36    5.50
  -9   2  21   87.25    6.27
   9  -2  21   92.18    6.62
  -9   2 -21   91.12    6.66
   9  -2 -21   81.96    6.41
  -2   9 -23    1.57    1.53
   2  -9 -23    1.67    1.12
  -2  -9  23    1.82    1.37
  -2  -9  23    1.72    1.31
  -9   2  23    1.96    1.61
   9  -2  23    2.10    1.80
   9   2 -23    1.57    1.32
  -9  -2 -23    2.35    1.22
   9   2  23    0.86    1.22
  -9  -2  23    1.33    1.27
  -9   2 -23    1.68    1.76
   9  -2 -23    1.41    1.51
  -2   9  23    1.95    1.15
   2  -9  23    1.00    1.48
  -2   9 -25    1.36    1.62
   2  -9 -25    3.00    0.98
  -9  -2 -25    2.08    1.05
   9   2  25    4.76    1.39
  -9  -2  25    2.08    1.41
  -9  -2  25    4.46    1.63
  -2   9  25    3.38    1.29
   2  -9  25    3.26    1.73
  -2  -9  27   53.24    4.71
  -2  -9  27   50.05    4.16
  -9   2  27   59.03    4.76
   9  -2  27   59.53    5.09
   9   2  27  168.07   10.00
  -9  -2  27  190.68   11.89
  -9  -2  27  188.02   11.80
   2  -9  27  195.19   12.35
  -2  -9  29   69.96    5.59
  -9   2  29   77.27    5.94
  -9  -2  29  139.93    9.19
  -9  -2  29  137.80    9.02
   2  -9  29  140.96    9.32
   2  -9  29  149.48   10.56
  -2  -9  31    9.86    2.00
  -2  -9  31   10.51    2.25
  -9   2  31    8.06    2.16
  -9  -2  31   41.78    3.66
  -9  -2  31   49.76    4.46
   2  -9  31   49.37    4.77
   2  -9  31   52.92    4.81
  -2  -9  33    1.50    1.81
  -2  -9  33    0.79    1.72
  -9   2  33    0.60    1.32
  -9   2  33    0.08    1.26
   9  -2  33    0.45    1.58
  -9  -2  33    0.17    1.38
  -9   2 -33    0.68    1.72
   2  -9  33    0.70    1.73
  -2  -9  35    0.71    1.39
  -2  -9  35    1.42    1.39
  -9   2  35    0.36    1.80
   9  -2  35    0.96    1.96
  -9  -2  35   68.43    5.76
  -9  -2  35   63.47    5.05
   2  -9  35   57.29    5.12
   2  -9  35   65.52    5.65
  -2  -9  37    8.42    2.31
  -2  -9  37    7.12    2.06
  -9   2  37    5.92    1.90
  -9   2  37    6.97    2.63
  -9  -2  37    3.57    1.95
   2  -9  37    4.53    2.14
   2  -9  37    4.70    2.46
  -9  -2  39   40.29    3.85
   2  -9  39   39.26    4.19
   9   3   0    0.52    0.99
  -9  -3   0    0.30    1.08
  -9   3   0    0.18    1.21
   9  -3   0    0.21    1.25
  -3  -9   0    0.71    0.94
  -3  -9   0    0.35    1.10
  -3   9   0    0.44    1.22
   3  -9   0    0.67    1.25
  -3  -9   2   65.13    4.65
  -3  -9   2   67.58    4.82
  -9   3   2   63.96    4.76
   9  -3   2   53.70    4.23
  -9   3  -2   53.38    4.21
   9  -3  -2   53.74    4.20
   3  -9  -4   73.87    5.26
   9   3  -4   84.41    5.87
  -9  -3  -4   72.52    5.08
  -3   9   4   47.42    3.99
   3  -9   4   47.00    3.86
  -3  -9   6   13.08    1.92
  -9   3   6   10.29    1.83
   9  -3   6    7.36    1.75
  -9   3  -6    6.54    1.84
   9  -3  -6    8.56    1.80
  -3  -9  -6   10.11    1.66
  -3  -9  -6   13.96    1.71
  -3   9  -8  105.00    7.21
   3  -9  -8  118.24    7.62
   9   3  -8  132.72    8.65
  -9  -3  -8  111.70    7.20
   9   3   8  112.95    7.34
  -9  -3   8  124.70    8.00
  -3   9   8  119.87    7.97
   3  -9   8  117.63    7.80
  -3  -9  10   11.04    1.88
  -9   3  10   10.56    1.87
  -9   3 -10    4.14    1.60
   9  -3 -10    3.72    1.53
  -3  -9 -10    8.08    1.22
  -3  -9 -10    6.13    1.35
  -3   9 -12  131.34    8.83
   3  -9 -12  115.11    7.46
   9   3  12  128.10    8.19
  -9  -3  12  128.85    8.34
  -3   9  12  110.68    7.33
  -3  -9  14   80.96    5.88
  -3  -9  14   64.49    4.72
  -9   3  14   77.95    5.61
   9  -3  14   63.89    4.99
  -9   3 -14   69.89    5.29
  -3  -9 -14   70.60    4.39
  -3  -9 -14   66.94    4.19
   3  -9 -16  233.49   14.09
   9   3 -16  260.10   15.83
  -9  -3 -16  237.22   14.23
  -9  -3  16  245.45   14.88
  -3   9  16  231.36   14.12
   3  -9  16  223.52   13.65
  -3  -9  18   25.05    2.84
   9  -3  18   15.72    2.40
  -9   3 -18   17.01    2.57
   9  -3 -18   18.41    2.64
  -3  -9  20    2.46    1.56
  -3  -9  20    4.06    1.48
  -9   3  20    3.03    1.82
   9  -3  20    3.00    1.76
  -9   3 -20    1.21    1.68
   9  -3 -20    1.17    1.65
  -3  -9  22   15.31    2.21
  -3  -9  22   16.05    2.41
  -9   3  22   16.31    2.62
  -9   3 -22   12.21    2.46
   9  -3 -22   12.32    2.33
  -3  -9  24  139.82    9.19
  -9   3  24  147.38    9.75
   9  -3  24  151.88   10.61
   9   3  24  369.15   21.28
  -9  -3  24  394.00   23.20
  -9  -3  24  389.74   22.95
   3  -9  24  350.73   20.78
  -3  -9  26   17.10    2.41
  -9   3  26   18.99    2.68
   9  -3  26   19.22    2.95
  -9   3 -26   13.14    2.44
   9  -3 -26   15.68    2.68
  -3  -9  28   12.48    2.22
  -3  -9  28   11.95    2.15
  -9   3  28   11.88    2.42
   9  -3  28   13.50    2.47
  -9  -3  28    5.19    1.62
  -9  -3  28    5.46    1.61
   9  -3 -28   11.02    2.48
  -3   9  28    1.57    1.26
   3  -9  28    5.07    1.87
  -3  -9  30   18.46    2.41
  -3  -9  30   17.88    2.61
  -9   3  30   14.12    2.80
   9  -3  30   14.31    2.45
  -9   3 -30   14.84    2.80
   9  -3 -30   12.56    2.69
  -3  -9  32  160.36   10.67
   9  -3  32  128.78    8.90
  -9  -3  32   15.85    2.21
   3  -9  32   13.50    3.09
   3  -9  32   14.46    2.92
  -3  -9  34    1.28    1.29
  -3  -9  34    1.31    1.68
  -9   3  34    1.36    1.83
  -9   3  34    1.90    1.93
   9  -3  34    2.10    2.41
  -9  -3  34    9.70    1.77
  -9  -3  34   10.55    2.16
   3  -9  34   10.69    2.81
   3  -9  34   10.54    2.44
  -3  -9  36    2.94    1.68
  -9   3  36    2.81    1.68
  -9   3  36    2.19    2.02
   9  -3  36    3.00    1.76
  -9  -3  36   34.53    3.31
   3  -9  36   37.34    4.33
   3  -9  36   33.21    3.73
  -3  -9  38    9.37    3.22
  -9   3  38    5.32    3.19
  -9  -3  38   38.87    3.52
  -9  -3  38   35.30    3.31
   3  -9  38   38.65    3.93
   3  -9  38   33.84    3.22
  -4   9  -1   79.33    5.78
   4  -9  -1   82.10    5.80
   9   4  -1   86.64    5.93
  -9  -4  -1   82.49    5.62
   9   4   1   94.24    6.43
  -9  -4   1   80.65    5.51
  -4   9   1   86.15    6.15
   4  -9   1   80.93    5.75
  -4   9  -3  138.93    9.09
   4  -9  -3  140.71    8.96
   9   4  -3  167.11   10.49
  -9  -4  -3  151.46    9.41
   9   4   3  185.85   11.54
  -9  -4   3  163.84   10.12
   4  -9   3  152.02    9.72
   4  -9  -5   47.07    3.73
  -9  -4  -5   42.24    3.45
  -4   9  -7   31.56    3.16
   4  -9  -7   39.01    3.38
  -9  -4  -7   45.50    3.59
   9   4   7   38.33    3.29
  -4   9   7   35.44    3.36
   4  -9   7   35.60    3.36
  -4   9  -9   66.59    5.17
   4  -9  -9   68.43    4.97
   9   4  -9   76.71    5.54
   9   4   9   73.58    5.18
  -9  -4   9   78.34    5.55
  -9   4  11    6.35    1.73
   9  -4  11    3.00    1.48
  -9   4 -11    3.60    1.69
  -4  -9 -11    5.67    1.32
  -4   9 -13    2.18    1.75
   4  -9 -13    4.49    1.60
  -9  -4 -13    5.70    1.47
   9   4  13   10.18    1.57
  -4   9  13    8.73    1.92
   4  -9  13   11.02    2.13
  -4   9 -15  242.93   15.00
   4  -9 -15  249.61   15.06
  -4  -9  15  315.02   18.82
   9  -4  15  297.17   17.98
   9   4 -15  253.40   15.44
  -9  -4 -15  258.93   15.41
  -9  -4  15  239.17   14.48
   9  -4 -15  286.34   17.32
   4  -9  15  261.35   15.93
  -4   9 -17    6.95    1.68
   4  -9 -17   12.14    1.95
  -9  -4 -17    9.23    1.53
   9   4  17   11.07    1.57
  -9  -4  17   18.38    2.29
  -4   9  17   13.06    2.13
   4  -9  17   13.81    2.43
  -4   9 -19    0.64    1.30
   4  -9 -19    1.43    1.43
  -9  -4 -19    1.02    1.05
   9   4  19    1.05    1.00
  -9  -4  19    1.57    1.22
  -9  -4  19    2.83    1.39
  -4   9  19    1.65    1.45
   4  -9  19    1.21    1.57
  -4   9 -21   26.69    2.86
   4  -9 -21   22.95    2.86
  -4  -9  21   20.42    2.46
  -4  -9  21   21.36    2.64
  -9   4  21   23.14    2.94
   9  -4  21   19.85    2.66
   9   4  21   23.34    1.82
  -9  -4  21   27.55    2.83
  -9  -4  21   28.31    2.98
  -9   4 -21   22.07    3.00
   9  -4 -21   19.48    2.77
  -4   9  21   21.62    2.68
   4  -9  21   26.86    3.02
  -4   9 -23   70.64    5.49
   4  -9 -23   63.64    4.95
  -4  -9  23   63.93    4.94
  -9   4  23   69.71    5.46
   9  -4  23   68.86    5.38
  -9  -4  23   63.39    4.86
  -9  -4  23   65.13    4.85
   9  -4 -23   63.15    5.22
  -4   9  23   60.13    4.70
   4  -9  23   65.81    5.09
  -4   9 -25    8.16    2.19
   4  -9 -25    4.67    1.79
  -9  -4  25    9.46    1.75
  -4   9  25    6.60    1.98
  -4  -9  27   23.21    2.74
  -4  -9  27   22.83    2.78
  -9   4  27   22.31    2.95
   9  -4  27   23.59    3.12
  -9  -4  27   67.16    5.03
  -9  -4  27   69.57    5.19
  -4   9  27   71.17    5.44
   4  -9  27   74.68    5.64
  -4  -9  29   39.97    3.96
  -4  -9  29   29.01    2.91
  -9   4  29   36.42    3.77
   9  -4  29   28.67    3.08
  -9  -4  29    8.61    1.75
  -9  -4  29   11.22    2.14
   4  -9  29    9.83    2.11
  -9   4  31   65.45    5.08
   9  -4  31   81.25    6.09
  -9  -4  31    0.70    2.10
  -9  -4  31    3.19    1.47
   4  -9  31    0.86    2.01
  -4  -9  33   26.36    3.02
  -4  -9  33   33.40    3.62
  -9   4  33   29.10    3.52
   9  -4  33   26.06    3.46
  -9  -4  33   64.25    5.18
  -9  -4  33   52.60    4.12
   4  -9  33   60.77    5.31
  -4  -9  35   37.66    3.61
  -9   4  35   28.47    2.96
  -9   4  35   34.13    3.87
   9  -4  35   46.18    5.70
  -9  -4  35    1.69    1.20
   4  -9  35    3.05    2.02
   4  -9  35    2.43    1.98
  -4  -9  37    1.82    1.70
  -4  -9  37    1.40    1.77
  -9   4  37    2.72    2.10
   9  -4  37    2.64    2.02
  -9  -4  37    3.95    1.53
  -9  -4  37    3.93    1.68
   4  -9  37    3.47    1.86
   4  -9  37    4.31    1.99
   9   5   0    1.55    1.24
  -9  -5   0    2.52    1.26
  -9   5   0    0.97    1.53
   9  -5   0    1.26    1.37
  -5  -9   0   -0.46    0.97
  -5  -9   0    0.12    1.15
  -5   9   0    3.10    1.67
   5  -9   0    2.19    1.56
  -5  -9   2  164.37   10.26
  -9   5   2  135.06    8.87
   9  -5   2  137.94    8.97
  -9   5  -2  158.94   10.22
   9  -5  -2  122.39    8.06
  -5  -9  -2  145.50    9.13
  -5   9  -4  122.25    8.30
   9   5  -4  157.84    9.97
  -9  -5  -4  132.08    8.36
   9   5   4  128.74    8.39
  -5   9   4  108.05    7.39
   5  -9   4  123.81    8.21
  -5   9  -6   31.11    3.24
   5  -9  -6   25.57    2.74
   9   5  -6   28.11    2.65
  -9  -5  -6   31.69    2.84
   9   5   6   32.77    3.01
  -9  -5   6   31.92    2.94
  -5   9   6   29.84    3.05
  -5   9  -8   36.13    3.49
  -9  -5  -8   47.56    3.76
   9   5   8   46.89    3.77
  -5   9   8   45.93    4.01
  -9   5 -10   12.63    2.33
  -5  -9 -10    6.97    1.38
   5  -9 -12   28.97    3.08
   9   5 -12   35.78    3.23
  -9  -5 -12   32.84    2.93
   9   5  12   31.90    2.78
  -9   5 -12   46.00    4.02
   9  -5 -12   40.46    3.66
  -5  -9 -12   44.01    3.14
  -5  -9 -12   44.33    3.09
   5  -9  12   39.65    3.73
  -5  -9  14   39.58    3.51
  -5  -9  14   44.40    3.68
  -9   5  14   34.23    3.64
   9  -5  14   33.51    3.37
  -9   5 -14   37.16    3.69
  -5  -9 -14   40.68    2.68
  -5  -9 -14   41.28    2.78
  -5   9 -16   27.08    2.95
   5  -9 -16   24.93    2.72
  -9  -5 -16   28.24    2.53
   9   5  16   29.84    2.51
  -9  -5  16   35.50    3.17
  -9  -5  16   32.81    3.03
  -5   9  16   22.16    2.68
   5  -9  16   29.32    3.13
  -5   9 -18   74.29    5.68
   5  -9 -18   74.97    5.53
  -5  -9  18   58.14    4.58
  -5  -9  18   54.73    4.27
  -9   5  18   59.70    5.21
   9  -5  18   59.92    5.07
  -9  -5  18   80.04    5.67
  -9  -5  18   84.83    5.94
   9  -5 -18   59.81    5.04
  -5   9  18   75.75    5.64
   5  -9  18   78.30    5.79
  -5  -9  20   38.05    3.39
  -5  -9  20   39.79    3.53
  -9   5  20   37.84    3.61
   9  -5  20   41.85    3.90
  -9  -5  20    4.84    1.65
  -9  -5  20    4.04    1.45
  -5   9  20    2.02    1.68
   5  -9  20    3.06    1.75
  -5  -9  22   19.57    2.50
  -9   5  22   15.94    2.36
   9  -5  22   15.17    2.33
  -9   5 -22   15.54    2.62
   9  -5 -22   14.17    2.47
  -5  -9  24    1.60    1.48
  -5  -9  24    1.13    1.21
  -9   5  24    0.75    1.25
   9  -5  24    1.11    1.51
  -9   5 -24   -0.07    1.39
   9  -5 -24    0.26    1.56
   5  -9 -26   41.46    4.42
  -5  -9  26   35.24    3.31
  -5  -9  26   36.06    3.39
  -9   5  26   33.29    3.41
   9  -5  26   33.32    3.69
  -9  -5  26   43.55    3.66
  -9  -5  26   44.05    3.77
  -9   5 -26   32.07    3.43
   9  -5 -26   33.67    3.93
  -5   9  26   40.57    3.92
   5  -9  26   40.75    3.83
  -5   9 -28    2.14    1.62
  -5  -9  28    4.39    1.43
  -5  -9  28    6.52    1.98
  -9   5  28    4.62    1.97
   9  -5  28    4.55    1.88
  -9  -5  28    2.20    1.30
  -9  -5  28    2.14    1.52
  -9   5 -28    3.39    1.74
   9  -5 -28    2.60    1.85
  -5   9  28    1.62    1.95
   5  -9  28    2.01    1.64
  -5   9 -30   13.48    2.71
   5  -9 -30   11.93    2.79
  -9  -5  30   13.34    2.50
  -9  -5  30    9.75    1.87
  -9   5 -30    6.57    1.95
   9  -5 -30    6.90    2.28
   5  -9  30   13.75    2.83
  -5   9 -32   14.36    2.95
  -5  -9  32   11.69    2.14
  -5  -9  32   13.75    2.56
  -9   5  32   15.86    2.81
   9  -5  32   13.28    2.49
  -9  -5  32   12.86    2.26
  -9  -5  32   12.41    1.97
  -9   5 -32   13.35    2.95
   5  -9  32   16.03    3.36
  -5  -9  34    0.13    1.73
  -9   5  34    0.15    1.18
   9  -5  34    1.26    2.00
  -9  -5  34   44.48    3.75
  -9  -5  34   52.28    4.61
   5  -9  34   49.34    4.83
  -5  -9  36   10.81    2.13
  -5  -9  36   10.45    2.47
  -9   5  36    8.45    2.34
   9  -5  36    9.33    2.39
  -9  -5  36   13.15    2.17
  -9  -5  36   13.49    2.35
  -9   5 -36   12.11    2.94
   5  -9  36   10.53    2.62
   5  -9  36   11.95    2.61
  -6  -9   1   36.31    3.19
  -9   6   1   35.99    3.47
  -6  -9   3   64.03    4.72
  -9   6   3   67.94    5.18
  -9   6  -3   63.15    4.97
  -6  -9  -3   68.33    4.92
  -6   9  -5   13.84    2.26
   6  -9  -5   11.40    1.94
  -6  -9   5   12.12    1.82
  -6  -9   5   11.61    1.81
  -9   6   5   12.37    2.19
   9  -6   5    8.51    1.93
   9   6  -5   13.07    1.76
  -9  -6  -5   14.19    1.86
   9   6   5   12.56    1.70
  -9  -6   5   17.46    2.16
  -9   6  -5   10.12    2.16
  -6  -9  -5   11.85    1.76
  -6  -9  -5   12.69    1.84
  -6   9   5   11.88    2.29
   6  -9   5   12.24    2.19
  -9   6   7    5.53    1.82
   9  -6   7    6.76    1.85
  -9   6  -7    7.02    1.95
  -6  -9  -7    9.83    1.62
  -6  -9   9  621.17   35.78
  -6  -9   9  608.39   35.13
  -9   6   9  612.65   35.41
   9  -6   9  587.09   33.95
   9   6   9  742.21   42.42
  -9  -6   9  747.53   42.84
  -9  -6   9  732.98   41.96
   9  -6  -9  605.19   35.09
  -6   9   9  778.76   44.72
   6  -9   9  750.37   43.13
   9  -6 -11    3.89    1.67
  -6  -9 -11    7.87    1.38
  -6  -9  13  134.10    8.66
  -6  -9  13  127.57    8.32
   9  -6  13  137.05    9.08
   9  -6 -13  128.50    8.61
  -6  -9 -13  120.83    7.32
  -6  -9 -13  134.32    8.07
  -6   9 -15   21.36    2.84
   6  -9 -15   17.19    2.34
  -9  -6 -15   22.19    2.02
  -9  -6 -15   21.89    2.19
  -9  -6  15   21.51    2.41
  -9  -6  15   23.28    2.50
  -6   9  15   20.82    2.66
   6  -9  15   21.66    2.86
  -6   9 -17   50.23    4.43
   6  -9 -17   49.80    4.19
  -6  -9  17   52.50    4.17
  -6  -9  17   48.95    3.92
  -9   6  17   49.52    4.26
  -9  -6 -17   52.75    3.46
  -9  -6 -17   55.76    3.79
  -9  -6  17   54.88    4.32
  -9  -6  17   52.25    4.16
  -9   6 -17   54.98    4.80
   9  -6 -17   55.90    4.88
  -6   9  17   55.44    4.59
   6  -9  17   53.46    4.52
  -6  -9  19   23.58    2.58
  -6  -9  19   23.04    2.61
  -9   6  19   19.59    2.70
   9  -6  19   15.34    2.59
  -9   6 -19   15.88    2.71
   9  -6 -19   17.33    2.66
  -6  -9  21  307.39   18.46
  -6  -9  21  301.11   18.13
  -9   6  21  279.70   16.90
   9  -6  21  297.38   17.95
  -9  -6  21  218.65   13.46
  -9  -6  21  233.56   14.44
   9  -6 -21  293.08   17.89
  -6   9  21  236.26   14.72
   6  -9  21  226.43   14.19
  -6  -9  23   78.91    5.54
  -6  -9  23   82.46    5.91
  -9   6  23   70.99    5.29
   9  -6  23   83.34    6.02
  -9  -6  23   11.84    2.08
  -9  -6  23   14.09    2.24
  -6   9  23   11.27    2.51
   6  -9  23    8.61    2.67
  -6  -9  25   50.23    3.99
  -6  -9  25   47.42    3.86
  -9   6  25   53.56    4.48
   9  -6  25   62.40    5.18
  -9  -6  25    2.77    1.32
  -9  -6  25    0.91    1.29
  -6   9  25    2.04    1.81
   6  -9  25    1.06    1.74
  -6  -9  27   74.11    5.51
  -6  -9  27   73.87    5.44
  -9   6  27   73.83    5.78
  -9  -6  27   32.61    3.07
  -9  -6  27   35.96    3.50
  -6   9  27   25.84    3.40
   6  -9  27   30.60    3.40
  -6  -9  29    7.47    2.00
  -9   6  29    3.32    1.57
   9  -6  29    4.81    1.76
  -6   9 -31    6.19    2.37
  -6  -9  31    6.16    1.94
  -6  -9  31    4.55    1.79
  -9   6  31    5.55    1.94
   9  -6  31    3.71    1.84
  -9  -6  31    3.89    1.55
  -9  -6  31    4.94    1.50
  -9   6 -31    4.80    2.07
   9  -6 -31    5.77    2.50
   6  -9  31    5.55    2.73
  -9   6  33   20.55    2.56
   9  -6  33   22.96    2.80
  -9  -6  33    4.64    1.74
  -9  -6  33    4.16    1.80
   6  -9  33    2.24    2.21
  -6  -9  35   65.24    5.04
  -6  -9  35   57.15    5.73
  -9   6  35   48.13    5.00
   9  -6  35   61.58    5.51
  -9  -6  35   32.79    3.41
  -9  -6  35   26.33    3.19
   6  -9  35   26.36    3.64
  -9  -7   0    0.63    1.11
  -9  -7   0    1.17    1.04
   9  -7   0    0.44    1.45
  -7  -9   0    0.18    0.96
  -7  -9   0    0.71    1.07
  -7   9   0    0.38    1.64
   7  -9   0    1.34    1.54
  -7  -9   2  161.11   10.06
  -7  -9   2  187.56   11.64
   9  -7   2  148.84    9.63
   9  -7  -2  158.73   10.22
  -7  -9  -2  174.31   10.78
  -7  -9  -2  155.36    9.65
  -7  -9   4  315.06   18.63
  -7  -9   4  316.44   18.86
   9  -7   4  303.34   18.18
  -9  -7   4  218.19   13.31
  -7   9   4  204.59   12.72
   7  -9   4  234.63   14.51
  -7   9  -6   36.63    3.57
   7  -9  -6   32.52    3.31
  -9  -7  -6   39.90    3.31
  -9  -7  -6   37.16    2.99
  -9   7  -6    6.48    1.97
   9  -7  -6    8.30    1.96
  -7  -9  -6   10.95    1.62
  -7  -9  -6   11.22    1.60
  -7   9  -8   26.72    2.94
   7  -9  -8   34.99    3.60
  -9  -7  -8   30.64    2.65
  -9  -7  -8   32.62    2.90
  -9   7  -8   10.19    2.09
   9  -7  -8    7.89    1.91
  -7  -9  -8   12.55    1.69
  -7  -9  10  253.36   15.35
  -7  -9  10  232.28   14.08
  -9   7  10  254.46   15.74
   9  -7  10  242.90   14.93
  -9   7 -10  215.42   13.46
   9  -7 -10  250.78   15.34
  -7  -9 -10  260.03   15.46
  -7  -9 -10  243.64   14.45
  -7   9 -12   10.73    2.31
   7  -9 -12   10.91    2.28
  -9  -7 -12   12.85    1.69
  -9  -7 -12   15.09    2.06
  -7   9  12    9.32    2.21
   7  -9  12   14.47    2.35
  -7  -9  14   17.68    2.13
  -7  -9  14   24.10    2.57
  -9   7  14   19.87    2.94
   9  -7  14   16.00    2.61
  -9   7 -14   12.64    2.37
   9  -7 -14   18.81    2.72
  -7  -9 -14   15.81    1.58
  -7  -9 -14   16.42    1.69
  -7   9 -16   11.04    2.35
   7  -9 -16    9.98    1.98
  -9  -7 -16   12.85    1.40
  -9  -7 -16   11.69    1.52
  -9  -7  16   13.85    1.99
  -9  -7  16   18.44    2.29
   7  -9  16   11.79    2.22
  -7   9 -18  159.09   10.46
   7  -9 -18  140.92    9.36
  -7  -9  18  118.48    7.89
  -7  -9  18  122.50    8.18
  -9   7  18  123.28    8.35
  -9  -7  18  155.96   10.29
  -9  -7  18  135.77    8.81
  -9   7 -18  133.47    9.28
   9  -7 -18  115.89    8.09
   7  -9  18  142.30    9.28
  -7   9 -20    0.13    1.66
   7  -9 -20    0.39    1.70
  -9  -7  20    3.57    1.56
  -9  -7  20    7.28    1.90
  -7  -9  22   47.63    3.89
  -7  -9  22   46.39    3.82
  -9   7  22   51.93    4.38
   9  -7  22   44.23    4.08
  -9  -7  22  109.47    7.46
  -9  -7  22  107.20    7.31
  -7   9  22  115.33    8.16
   7  -9  22  108.01    7.58
  -7   9 -24    4.15    1.87
   7  -9 -24    3.71    1.75
  -9  -7  24   13.19    2.11
  -7   9  24    6.93    2.00
   7  -9  24    7.05    2.07
  -7   9 -26   18.99    2.75
   7  -9 -26   17.10    2.83
  -9  -7  26   20.55    2.51
   9  -7 -26   26.54    3.47
  -7   9  26   16.87    2.63
   7  -9  26   23.30    3.14
  -7  -9  28   27.77    2.93
  -7  -9  28   28.67    3.06
  -9   7  28   20.80    2.73
   9  -7  28   27.54    3.17
  -9  -7  28    3.65    1.62
  -9  -7  28    4.16    1.66
  -7   9  28    2.53    2.10
   7  -9  28    3.30    2.17
  -7   9 -30   12.40    2.78
   7  -9 -30   10.97    2.84
   9  -7  30   21.93    2.79
  -9   7 -30   18.77    2.66
   9  -7 -30   22.72    3.51
   7  -9  30   12.61    2.65
  -7  -9  32   91.05    6.66
  -7  -9  32   92.15    6.70
   9  -7  32   91.05    7.13
  -9  -7  32    9.39    2.19
  -9  -7  32    6.06    1.83
   7  -9  32    4.16    2.13
  -7  -9  34    1.32    1.25
   9  -7  34    0.92    2.24
  -9  -7  34   12.95    2.18
   9  -7 -34    2.20    2.50
  -7   9  34    8.96    2.48
   7  -9  34   11.04    2.43
  -7   9 -36   -0.38    2.11
  -8   9  -1    0.52    1.37
   8  -9  -1    0.18    1.57
  -8  -9   1    3.26    1.22
  -8  -9   1    3.82    1.28
  -9   8   1    3.79    1.68
   9  -8   1    2.89    1.69
  -9  -8  -1    0.75    1.07
  -9  -8  -1    0.27    1.06
  -9  -8   1    0.94    1.10
  -9  -8   1    1.00    1.14
  -9   8  -1    3.11    1.61
   9  -8  -1    3.57    1.85
  -8  -9  -1    3.47    1.19
  -8  -9  -1    3.83    1.26
  -8   9   1    0.21    1.38
   8  -9   1    1.22    1.63
  -8   9  -3   23.74    2.90
   8  -9  -3   27.48    3.11
  -9  -8  -3   25.82    2.54
  -9  -8  -3   28.09    2.62
  -9  -8   3   31.09    2.95
  -8   9   3   24.68    2.80
   8  -9   3   25.95    3.01
  -8   9  -5   42.20    3.86
   8  -9  -5   42.17    3.84
  -9  -8  -5   43.94    3.54
  -9  -8  -5   43.16    3.44
  -9  -8   5   43.91    3.61
  -9  -8   5   38.87    3.68
  -8   9   5   38.19    3.58
   8  -9   5   51.68    4.45
  -8  -9   7   70.99    5.08
  -8  -9   7   77.98    5.60
  -9   8   7   68.12    5.24
   9  -8   7   79.40    5.92
  -9   8  -7   68.40    5.29
   9  -8  -7   71.88    5.48
  -8  -9  -7   70.88    4.99
  -8  -9  -7   71.42    4.95
  -8   9  -9   16.23    2.54
   8  -9  -9   14.66    2.52
  -8  -9   9   14.10    1.94
  -8  -9   9   14.01    1.99
  -9   8   9   12.67    2.28
   9  -8   9   16.70    2.65
  -9  -8  -9   17.26    1.96
  -9  -8  -9   16.61    2.02
  -9  -8   9   16.52    2.10
  -9  -8   9   16.97    2.08
  -9   8  -9   12.90    2.27
   9  -8  -9   13.81    2.39
  -8  -9  -9   15.59    1.98
  -8  -9  -9   15.59    1.92
  -8   9   9   15.45    2.49
   8  -9   9   19.56    2.80
  -8   9 -11   20.08    2.69
   8  -9 -11   20.42    2.75
  -9  -8 -11   19.75    2.06
  -9  -8  11   22.24    2.49
  -9  -8  11   19.83    2.31
   8  -9  11   21.03    2.76
  -8   9 -13   11.61    2.24
   8  -9 -13   13.08    2.30
  -9  -8 -13   12.29    1.78
  -9  -8  13   15.73    2.11
  -9  -8  13   13.88    1.95
  -8   9  13   16.69    2.75
   8  -9  13   13.27    2.30
  -8   9 -15   62.26    5.16
   8  -9 -15   58.46    4.77
  -9  -8 -15   62.19    4.16
  -9  -8 -15   60.98    4.14
  -9  -8  15   62.22    4.66
  -9  -8  15   63.61    4.78
  -8   9  15   65.45    5.26
   8  -9  15   56.97    4.59
  -8  -9  17   32.26    3.09
  -8  -9  17   29.07    2.98
  -9   8  17   35.74    3.74
   9  -8  17   30.45    3.19
  -9  -8  17    1.98    1.22
  -9  -8  17    1.00    1.24
  -8   9  17    0.65    1.64
   8  -9  17    0.32    1.51
  -8   9 -19    9.68    2.34
   8  -9 -19    8.95    2.21
  -8  -9  19   13.82    2.12
  -8  -9  19   12.41    2.05
  -9   8  19   14.01    2.53
  -9  -8  19    8.66    1.82
  -9  -8  19    9.92    1.86
  -9   8 -19   14.74    2.73
   9  -8 -19   12.13    2.45
  -8   9  19    8.87    2.18
   8  -9  19    8.90    2.05
  -8  -9  21   65.45    4.95
  -8  -9  21   53.74    4.17
  -9   8  21   70.21    5.53
   9  -8  21   65.45    5.26
  -9  -8  21   15.22    2.19
  -9  -8  21   14.95    2.20
  -8   9  21   13.02    2.42
   8  -9  21   11.34    2.20
  -8   9 -23    9.95    2.22
   8  -9 -23   10.94    2.40
  -9  -8  23   14.80    2.13
  -9  -8  23   12.70    2.19
  -8   9  23   12.82    2.28
   8  -9  23   10.26    2.25
  -8   9 -25   -0.15    1.42
   8  -9 -25    0.26    1.59
  -9  -8  25    5.65    1.51
  -9  -8  25    2.41    1.53
  -8   9  25    0.94    1.54
   8  -9  25    0.86    1.79
  -8   9 -27    7.52    1.99
  -8  -9  27    7.06    1.65
  -8  -9  27    8.69    1.87
   9  -8  27    7.22    2.39
  -9  -8  27    9.97    1.92
  -9  -8  27   10.14    2.06
  -9   8 -27    6.66    1.97
   9  -8 -27    5.42    2.41
  -8   9  27   11.18    2.59
   8  -9  27    9.06    2.53
   8  -9 -29   11.89    2.81
  -8  -9  29    2.65    1.68
  -8  -9  29    1.51    1.47
  -9   8  29    4.05    2.16
   9  -8  29    2.04    1.74
  -9  -8  29   14.88    2.33
  -9  -8  29   12.64    2.15
  -8   9  29   10.29    2.15
   8  -9  29   12.73    2.53
  -8  -9  31   62.65    4.86
  -9   8  31   58.21    5.29
   9  -8  31   61.90    5.10
  -9  -8  31    4.20    1.60
  -9  -8  31    2.74    1.46
   8  -9  31    3.07    2.00
  -8   9 -33   19.81    3.34
   8  -9 -33   15.49    3.33
  -9  -8  33   14.62    2.53
   8  -9  33   17.42    2.75
  -9  -9   0    0.61    1.12
  -9   9   0    0.72    1.52
   9  -9   0    0.06    1.67
  -9  -9   2  305.05   18.22
  -9  -9   2  296.99   17.68
  -9   9  -2  290.85   17.65
   9  -9  -2  311.33   18.73
  -9  -9  -2  287.62   17.16
  -9  -9  -2  278.92   16.56
  -9   9   2  299.12   18.10
   9  -9   2  328.65   19.75
  -9  -9   4    1.26    1.20
  -9   9  -4    1.64    1.73
   9  -9  -4    2.57    1.69
  -9  -9  -4    0.83    1.09
  -9  -9  -4    1.03    1.13
  -9   9   4    1.63    1.64
   9  -9   4    1.44    1.75
  -9  -9   6   34.02    3.22
  -9  -9   6   33.00    3.06
  -9   9  -6   27.64    3.16
   9  -9  -6   30.29    3.24
  -9  -9  -6   33.27    2.96
  -9  -9  -6   32.08    2.88
  -9   9   6   31.12    3.33
   9  -9   6   31.62    3.35
  -9  -9   8   37.84    3.43
  -9  -9   8   34.14    3.13
  -9   9  -8   35.06    3.57
   9  -9  -8   32.42    3.42
  -9  -9  -8   34.70    3.02
  -9  -9  -8   36.24    3.14
  -9   9   8   29.96    3.31
   9  -9   8   38.58    3.76
  -9  -9  10  387.61   22.78
  -9  -9  10  405.36   23.84
  -9   9 -10  387.96   23.11
   9  -9 -10  412.46   24.52
  -9  -9 -10  385.83   22.50
  -9  -9 -10  399.32   23.32
  -9   9  10  436.95   25.95
   9  -9  10  418.84   24.74
  -9  -9  12    8.18    1.69
  -9  -9  12    8.58    1.67
  -9   9 -12    9.60    2.23
   9  -9 -12   13.03    2.41
  -9  -9 -12   10.60    1.79
  -9  -9 -12    9.64    1.64
  -9   9  12   12.31    2.56
   9  -9  12    9.14    2.10
  -9  -9  14    0.77    1.13
  -9   9 -14    2.62    1.80
   9  -9 -14    1.17    1.65
  -9  -9 -14    1.06    1.08
  -9  -9 -14    0.89    0.98
  -9   9  14    2.48    1.82
  -9  -9  16   23.96    2.71
  -9   9 -16   25.50    3.19
   9  -9 -16   26.26    3.27
  -9   9  16   23.22    3.03
   9  -9  16   23.20    2.64
  -9  -9  18  138.65    9.01
  -9  -9  18  129.67    8.52
   9  -9 -18  136.91    9.45
  -9   9  18  129.67    8.83
   9  -9  18  119.19    8.04
  -9  -9  20    1.31    1.25
  -9  -9  20    1.30    1.32
  -9   9 -20    0.82    1.64
   9  -9 -20    2.36    1.99
  -9   9  20    2.43    1.82
   9  -9  20    2.24    1.90
  -9  -9  22   25.46    3.05
  -9  -9  22   27.26    2.84
  -9   9 -22   23.97    2.99
   9  -9 -22   20.75    3.28
  -9   9  22   25.28    3.16
   9  -9  22   27.55    3.31
  -9  -9  24    7.46    1.84
  -9  -9  24    7.65    1.72
  -9   9 -24    6.71    1.95
  -9   9  24    7.28    1.89
   9  -9  24   11.01    2.62
  -9  -9  26   30.95    2.95
  -9  -9  26   28.58    2.67
  -9   9 -26   25.37    3.12
   9  -9 -26   28.91    3.86
   9  -9  26   34.50    4.25
  -9  -9  28   -0.04    1.35
  -9  -9  28    0.30    1.22
  -9   9 -28    0.13    1.57
   9  -9 -28    0.10    2.15
  -9   9  28    1.31    1.54
   9  -9  28   -0.59    1.74
  -9  -9  30   55.59    4.39
  -9  -9  30   57.93    4.50
  -9   9 -30   59.84    5.23
   9  -9 -30   54.38    6.03
  -9   9  30   56.05    5.44
   9  -9  30   56.93    4.92
   9  -9 -32   15.03    3.59
   9  -9  32   11.94    2.16
 -10   0   0   15.31    2.14
  10   0   0   14.17    2.09
   0  10   0   12.67    1.87
   0 -10   0   15.39    2.10
  10   0   2 1184.12   67.26
 -10   0   2 1177.73   66.77
 -10   0  -2 1111.35   63.04
  10   0  -2 1108.16   63.00
   0  10  -2 1232.40   69.85
   0 -10  -2 1175.60   66.62
   0  10   2 1183.76   67.09
   0 -10   2 1142.24   64.78
  10   0   4    2.17    1.52
 -10   0   4    1.92    1.41
 -10   0  -4    2.04    1.35
  10   0  -4    1.96    1.34
   0  10  -4    1.62    1.26
   0 -10  -4    2.77    1.47
   0  10   4    1.69    1.31
   0 -10   4    1.31    1.41
  10   0   6 3363.17  188.83
 -10   0   6 3483.15  195.44
 -10   0  -6 3183.21  178.65
  10   0  -6 3241.42  182.05
   0  10  -6 3445.17  193.31
   0 -10  -6 3570.82  200.19
   0  10   6 3486.33  195.58
   0 -10   6 3357.85  188.41
  10   0   8    7.51    1.82
 -10   0   8    5.97    1.69
   0  10  -8    5.32    1.49
   0 -10  -8    9.61    1.80
   0  10   8    8.75    1.63
   0 -10   8    5.01    1.57
  10   0  10    5.65    1.73
 -10   0  10    5.90    1.62
 -10   0 -10    5.18    1.66
   0  10 -10    4.67    1.38
   0 -10 -10    5.62    1.46
  10   0  12   59.06    4.67
 -10   0  12   53.38    4.27
 -10   0 -12   59.53    4.64
  10   0 -12   47.67    4.09
   0  10 -12   48.98    4.00
   0 -10 -12   56.51    4.14
   0  10  12   58.18    4.20
   0 -10  12   51.68    4.21
  10   0  14 1105.68   63.00
 -10   0 -14 1030.78   58.78
  10   0 -14 1014.10   57.93
   0  10 -14 1015.52   57.93
   0  10  14  945.24   53.56
   0 -10  14 1041.79   59.42
  10   0  16    0.13    1.47
 -10   0  16    1.46    1.47
 -10   0 -16    1.12    1.45
  10   0 -16    1.42    1.56
   0  10 -16    1.85    1.28
   0 -10 -16    0.79    1.17
   0  10  16    0.39    0.91
   0 -10  16    1.40    1.61
  10   0  18  232.71   14.29
 -10   0  18  214.96   13.21
 -10   0 -18  231.72   14.26
  10   0 -18  232.14   14.45
   0  10 -18  223.37   13.76
   0 -10 -18  232.60   13.70
   0  10  18  224.69   13.18
   0 -10  18  217.30   13.41
  10   0  20    1.23    1.43
 -10   0  20   -0.29    1.31
 -10   0 -20    0.68    1.48
  10   0 -20    0.31    1.37
   0  10 -20    1.16    1.50
   0 -10 -20    0.47    0.65
   0  10  20    0.21    0.75
   0 -10  20    0.01    1.47
  10   0  22   94.06    6.68
 -10   0  22   81.36    5.80
 -10   0 -22   90.87    6.62
  10   0 -22   86.86    6.44
   0  10 -22   95.48    6.82
   0 -10  22   90.65    6.54
  10   0  24    5.33    1.85
 -10   0  24    3.28    2.02
 -10   0 -24    4.99    1.77
  10   0 -24    2.06    2.00
   0 -10  24    4.97    1.82
   0 -10  24    4.11    1.75
  10   0  26   85.22    6.26
 -10   0 -26   79.86    5.83
  10   0 -26   83.66    6.44
   0 -10  26   85.72    6.42
   0 -10  26   77.42    5.71
  10   0  28    0.36    1.58
 -10   0  28   -0.14    1.58
 -10   0 -28    0.95    1.39
  10   0 -28    0.38    1.60
   0 -10  28    1.19    1.56
  10   0  30   27.74    3.07
 -10   0  30   31.24    3.32
 -10   0  30   33.00    3.60
   0 -10  30   35.50    3.87
 -10   0  32    1.82    1.57
   0 -10  32    0.27    1.80
   0 -10  32    0.40    1.47
 -10   0  34  113.16    7.78
 -10   0  34  124.27    8.92
   0 -10  34  110.57    7.95
   0 -10  34  103.18    7.30
 -10   0  36    1.67    1.70
   0 -10  36   -0.10    1.74
   0 -10  36    0.18    1.58
 -10   0  38    6.91    1.98
  -1  10  -1   49.48    4.03
   1 -10  -1   54.45    4.22
  10   1  -1   42.06    3.51
 -10  -1  -1   55.34    4.22
  10   1   1   46.71    3.76
 -10  -1   1   53.24    4.11
  -1  10   1   53.92    4.27
   1 -10   1   52.32    4.12
   1  10   3  241.87   14.57
  -1 -10   3  243.25   14.66
 -10   1   3  260.14   15.65
  10  -1   3  232.64   14.14
 -10   1  -3  215.21   13.08
  10  -1  -3  256.70   15.63
   1  10  -3  260.78   15.66
  -1 -10  -3  247.02   14.80
   1  10   5  709.55   40.57
  -1 -10   5  654.54   37.62
 -10   1   5  667.66   38.37
  10  -1   5  646.02   37.20
 -10   1  -5  658.43   37.84
  10  -1  -5  644.24   37.16
   1  10  -5  679.38   38.97
  -1 -10  -5  690.74   39.54
   1  10   7  861.11   49.16
  -1 -10   7  884.54   50.47
 -10   1   7  910.10   51.89
  10  -1   7  854.37   48.88
  10   1   7  691.09   39.83
 -10  -1   7  700.32   40.18
 -10   1  -7  821.72   47.00
  10  -1  -7  805.03   46.11
  -1 -10  -7  854.02   48.59
  -1  10   7  709.55   40.75
   1 -10   7  685.41   39.40
 -10   1   9   15.01    2.13
  10  -1   9   10.59    2.06
 -10   1  -9   10.20    2.05
   1  10  -9   11.46    1.82
  -1 -10  -9   15.05    2.00
  -1  10 -11    4.82    1.49
   1 -10 -11    5.26    1.48
   1  10  11    1.10    0.96
 -10   1  11    0.84    1.33
  10   1 -11    4.87    1.56
 -10  -1 -11    5.70    1.62
 -10   1 -11    1.29    1.48
  10  -1 -11    0.91    1.28
   1  10 -11    1.30    1.15
  -1  10  11    4.78    1.54
   1 -10  11    6.41    1.77
   1 -10 -13   63.47    4.54
  10   1 -13   57.96    4.64
 -10  -1 -13   65.99    5.04
  10   1  13   65.77    4.93
   1 -10  13   68.58    5.20
  -1  10 -15  131.51    8.63
   1 -10 -15  135.03    8.58
  10   1 -15  132.01    8.79
 -10  -1 -15  134.32    8.80
  10   1  15  134.53    8.75
 -10  -1  15  137.33    8.92
  -1  10  15  121.61    7.77
   1 -10  15  136.94    8.98
  -1 -10  17    5.52    1.72
 -10   1  17    5.44    1.64
  10  -1  17    5.10    1.77
 -10   1 -17    3.55    1.71
  10  -1 -17    4.20    1.80
   1  10 -17    5.55    1.62
  -1 -10 -17    4.74    1.01
  -1 -10 -17    6.33    1.06
  -1 -10  19    8.58    1.82
 -10   1  19    9.04    1.89
  10  -1  19    7.76    2.00
 -10   1 -19    6.56    2.00
  10  -1 -19    7.41    2.02
   1  10 -19    6.20    1.67
  -1  10 -21    0.40    1.43
   1 -10 -21    0.61    0.91
  10   1 -21    0.32    1.32
 -10  -1 -21    0.26    1.41
  10   1  21    1.19    1.33
 -10  -1  21    1.87    1.41
  -1  10  21    0.51    0.91
   1 -10  21    0.57    1.56
  -1 -10  23    1.42    1.44
  10  -1  23   -0.21    1.59
 -10   1 -23    1.74    1.68
  10  -1 -23    1.01    1.63
  -1 -10  25   27.59    3.13
  -1 -10  25   30.85    3.14
 -10   1  25   37.52    3.61
  10  -1  25   34.81    3.53
  10   1  25    4.05    1.68
 -10  -1  25    2.67    1.70
   1 -10  25    3.58    1.66
  -1 -10  27   33.00    3.41
  -1 -10  27   32.76    3.31
  10  -1  27   32.50    3.45
  10   1  27    3.09    1.51
 -10  -1  27    3.92    1.67
   1 -10  27    3.99    1.83
   1 -10  27    3.21    1.70
  -1 -10  29   21.08    2.86
 -10   1  29   18.81    2.56
 -10  -1  29    0.57    1.57
 -10  -1  29    0.25    1.43
   1 -10  29    0.19    1.64
   1 -10  29    1.00    1.71
  -1 -10  31   18.49    2.73
 -10   1  31   21.45    2.84
 -10   1  31   22.26    3.23
  10  -1  31   19.75    2.87
 -10  -1  31   21.16    2.83
 -10   1 -31   16.62    2.80
   1 -10  31   18.78    3.34
   1 -10  31   22.05    3.40
  -1 -10  33   43.23    3.92
  -1 -10  33   42.88    3.98
 -10   1  33   42.70    4.11
 -10   1  33   35.43    3.72
 -10  -1  33    7.22    2.10
 -10  -1  33    5.94    2.06
   1 -10  33    5.35    1.97
   1 -10  33    6.26    2.25
  -1 -10  35   17.45    2.59
 -10   1  35   17.63    2.68
 -10  -1  35    4.32    1.79
 -10  -1  35    4.96    1.95
   1 -10  35    6.09    2.37
  -1 -10  37    1.72    2.34
 -10   1  37    1.26    2.24
 -10  -1  37    2.10    1.57
 -10  -1  37    0.92    1.25
   1 -10  37    1.59    1.52
   1 -10  37    1.15    1.45
  10   2   0    3.80    1.32
 -10  -2   0    7.15    1.59
  -2  10   0    2.69    1.44
   2 -10   0    4.69    1.56
  -2  10  -2    8.06    1.75
   2 -10  -2    6.77    1.69
   2  10   2   13.74    1.89
  10  -2   2   11.42    1.87
 -10  -2  -2    7.57    1.60
 -10   2  -2   13.56    2.02
  10  -2  -2   14.92    2.09
   2  10  -2   15.83    1.99
  -2 -10  -2   13.56    1.97
  -2  10   2    7.59    1.76
  -2  10  -4    1.55    1.32
   2 -10  -4    0.64    1.37
  10   2  -4    0.54    1.10
 -10  -2  -4    1.70    1.28
  10   2   4    1.41    1.13
 -10  -2   4    2.01    1.25
  -2  10   4    1.15    1.38
   2 -10   4    1.95    1.37
   2  10   6    4.25    1.27
  -2 -10   6    2.71    1.35
 -10   2   6    5.48    1.62
  10  -2   6    4.87    1.55
 -10   2  -6    5.29    1.68
  10  -2  -6    2.71    1.60
   2  10  -6    3.84    1.34
  -2 -10  -6    5.32    1.46
  -2  10  -8    5.47    1.71
   2 -10  -8    7.69    1.69
 -10  -2  -8    4.78    1.52
  10   2   8    8.57    1.73
  -2  10   8    5.31    1.66
   2  10  10    2.25    0.98
  10  -2  10    3.84    1.58
 -10   2 -10    3.69    1.69
  10  -2 -10    3.30    1.55
   2  10 -10    9.06    1.61
   2 -10 -12    2.40    1.36
  10   2 -12    2.06    1.33
 -10  -2 -12    3.26    1.50
  10   2  12    2.36    1.36
  -2  10  12    2.58    1.40
   2 -10  12    3.57    1.56
  -2 -10  14    1.96    1.38
 -10   2  14    3.12    1.69
  10  -2  14    2.14    1.61
 -10   2 -14    1.89    1.37
  10  -2 -14    3.04    1.62
  -2 -10 -14    2.00    1.13
  -2 -10 -14    2.40    0.90
  -2  10 -16    1.12    1.27
   2 -10 -16    0.23    1.40
  10   2 -16    0.61    1.38
 -10  -2 -16    0.74    1.51
  10   2  16    0.44    1.31
 -10  -2  16    1.10    1.38
  -2  10  16    0.92    1.37
   2 -10  16    0.45    1.47
  -2 -10  18   25.69    2.80
  -2 -10  18   23.14    2.63
 -10   2  18   22.88    2.75
  10  -2  18   28.86    3.17
  10   2  18   46.14    3.83
 -10  -2  18   40.11    3.55
   2 -10  18   40.78    3.61
  -2  10 -20   84.41    6.06
   2 -10 -20   82.03    5.87
  10   2 -20   94.45    6.61
  10   2  20   89.48    6.21
 -10  -2  20   95.13    6.46
  -2  10  20   87.82    6.17
   2 -10  20   92.32    6.52
  -2  10 -22  270.97   16.59
   2 -10 -22  235.05   14.07
  10   2 -22  232.46   14.26
 -10  -2 -22  274.80   16.69
 -10   2 -22   45.61    4.38
  10  -2 -22   50.97    4.69
  -2  10 -24    8.22    1.96
   2 -10 -24    9.94    1.65
  10   2 -24    6.24    1.95
 -10  -2 -24    7.50    1.51
  10   2  24    7.87    1.72
 -10  -2  24    5.98    1.67
 -10   2 -24    2.17    1.88
  -2  10  24    8.98    1.42
   2 -10  24    6.87    1.91
  -2 -10  26    3.79    1.63
  -2 -10  26    2.22    1.56
 -10   2  26    3.12    1.95
  10  -2  26    2.54    1.86
 -10   2 -26    1.00    1.51
  10  -2 -26    0.61    1.83
  -2 -10  28   38.76    3.70
  -2 -10  28   37.23    3.59
 -10   2  28   39.15    3.79
  10  -2  28   33.93    3.59
 -10  -2  28   15.81    2.36
 -10  -2  28   16.95    2.38
   2 -10  28   16.39    2.62
  -2 -10  30    7.87    2.24
  -2 -10  30    7.50    2.03
 -10   2  30    9.61    2.14
  10  -2  30    8.93    2.39
 -10  -2  30    0.80    1.89
 -10  -2  30    2.58    1.63
 -10   2 -30    6.32    2.20
  10  -2 -30   11.36    2.83
   2 -10  30    2.36    1.94
  -2 -10  32   52.64    4.56
  -2 -10  32   53.56    4.62
 -10   2  32   36.52    3.91
 -10   2  32   41.96    3.84
  10  -2  32   46.00    4.50
 -10  -2  32    1.68    1.94
 -10  -2  32    1.21    1.59
   2 -10  32    1.71    2.05
   2 -10  32    1.63    2.05
  -2 -10  34    0.90    1.45
 -10   2  34   -0.01    1.87
 -10   2  34    0.85    2.01
  10  -2  34    0.99    1.93
 -10  -2  34   60.98    5.12
 -10  -2  34   62.01    5.14
   2 -10  34   56.15    5.21
   2 -10  34   47.92    4.52
  -2 -10  36   15.06    2.49
  -2 -10  36   17.06    2.80
 -10   2  36   16.28    2.55
 -10   2  36   14.44    2.74
 -10  -2  36    0.15    1.64
 -10  -2  36    0.88    1.85
   2 -10  36    1.66    1.71
   2 -10  36   -0.04    1.85
  -3  10  -1   26.05    2.84
   3 -10  -1   25.07    2.68
  10   3  -1   24.82    2.58
 -10  -3  -1   26.65    2.64
  10   3   1   25.40    2.59
 -10  -3   1   25.58    2.53
  -3  10   1   27.52    2.89
   3 -10   1   25.50    2.70
  -3  10  -3  116.39    7.88
   3 -10  -3  116.92    7.79
  10   3  -3  120.05    7.92
 -10  -3  -3  118.88    7.73
  10   3   3  107.09    7.25
 -10  -3   3  127.39    8.17
  -3  10   3  113.94    7.71
   3 -10   3  114.90    7.64
  -3  10  -5  183.79   11.68
  10   3  -5  192.28   11.97
 -10  -3  -5  183.54   11.30
 -10  -3   5  186.92   11.51
  -3  10   5  192.28   12.07
   3 -10   5  172.08   10.82
  -3  10  -7   41.14    3.76
   3 -10  -7   36.88    3.31
 -10  -3  -7   39.19    3.32
  10   3   7   46.36    3.91
 -10  -3   7   41.74    3.51
  -3  10   7   36.17    3.63
  -3  10  -9   27.85    3.11
   3 -10  -9   25.96    2.72
  10   3  -9   29.32    2.95
 -10  -3  -9   25.58    2.62
  10   3   9   32.71    3.11
 -10  -3   9   34.67    3.15
  -3  10   9   26.58    2.85
   3 -10   9   25.88    2.90
   3 -10 -11  334.26   19.74
  -3 -10  11  357.08   21.17
  -3 -10  11  314.38   18.81
  10  -3  11  341.65   20.42
  10   3 -11  325.99   19.50
 -10  -3 -11  319.07   18.86
  10   3  11  342.46   20.33
 -10   3 -11  336.60   20.15
  10  -3 -11  310.41   18.65
  -3 -10 -11  362.05   21.08
  -3 -10 -11  325.28   18.95
  -3  10  11  316.23   18.86
   3 -10  11  349.17   20.79
 -10   3 -13    2.47    1.60
  10  -3 -13    3.06    1.68
  -3 -10 -13    3.20    1.19
  -3  10 -15   92.25    6.40
   3 -10 -15   95.02    6.50
  -3 -10  15   86.32    6.21
  10   3 -15  112.95    7.71
 -10  -3 -15   99.46    6.82
  10   3  15  101.84    6.85
 -10  -3  15  107.02    7.19
  -3  10  15   93.35    6.53
   3 -10  15   99.32    6.86
  -3  10 -17  105.63    7.17
   3 -10 -17  119.87    7.84
  10   3 -17  130.77    8.63
  10   3  17  118.41    7.68
 -10  -3  17  128.96    8.42
  -3  10  17  121.79    8.09
   3 -10  17  121.89    8.08
  -3  10 -19   33.82    3.21
  -3 -10  19   22.82    2.77
  -3 -10  19   22.32    2.57
 -10   3  19   23.26    2.84
  10  -3  19   20.71    2.86
  10   3  19   36.88    3.16
 -10  -3  19   34.11    3.12
  -3  10  19   33.54    3.18
   3 -10  19   35.60    3.48
  -3 -10  21   15.94    2.81
 -10   3  21   23.93    3.16
  10  -3  21   16.01    2.62
 -10   3 -21   15.89    2.69
  10  -3 -21   20.35    3.00
  -3 -10  23   73.76    5.54
 -10   3  23   79.23    6.04
  10  -3  23   74.47    5.87
  10   3  23  338.91   19.87
 -10  -3  23  296.77   17.70
 -10  -3  23  292.76   17.50
  -3  10  23  263.44   16.04
   3 -10  23  282.82   17.09
  -3 -10  25   61.34    4.93
  -3 -10  25   56.33    4.63
 -10   3  25   67.26    5.44
  10  -3  25   61.76    5.24
  10   3  25  245.67   14.46
 -10  -3  25  201.12   12.38
 -10  -3  25  205.34   12.61
  -3  10  25  207.15   12.75
   3 -10  25  220.78   13.68
  -3 -10  27   25.53    2.90
  -3 -10  27   26.70    2.95
  10  -3  27   24.56    2.91
 -10   3 -27   25.45    3.23
  10  -3 -27   26.76    3.44
  -3 -10  29   47.78    4.29
 -10   3  29   49.87    4.36
  10  -3  29   48.27    4.47
 -10  -3  29   11.18    1.96
 -10  -3  29    9.94    2.32
   3 -10  29   13.13    2.67
  -3 -10  31   35.89    3.62
  -3 -10  31   38.69    3.93
 -10   3  31   29.00    3.12
  10  -3  31   30.70    3.66
 -10   3 -31   33.89    3.81
  10  -3 -31   32.83    3.93
  -3 -10  33   11.26    2.06
 -10   3  33   11.48    2.60
  10  -3  33   15.10    3.39
 -10  -3  33  118.73    8.23
 -10  -3  33  101.34    6.88
   3 -10  33  106.77    7.50
   3 -10  33  129.70    9.46
  -3 -10  35    5.61    1.84
  -3 -10  35    6.43    2.07
 -10   3  35    4.28    1.83
 -10   3  35    4.53    1.83
  10  -3  35    3.94    1.84
 -10  -3  35   70.64    6.02
 -10  -3  35   59.24    4.89
   3 -10  35   60.95    5.54
 -10  -3  37   14.00    2.46
   3 -10  37   11.93    2.15
 -10   4   0   60.09    4.74
  -4 -10   0   73.69    5.16
  -4 -10   0   60.98    4.54
  -4  10  -2  538.47   31.42
   4 -10  -2  471.02   27.43
  -4 -10   2  505.10   29.28
  -4 -10   2  439.08   25.62
 -10   4   2  494.45   28.83
  10   4  -2  488.06   28.46
  10   4   2  509.36   29.69
 -10  -4   2  492.67   28.52
 -10   4  -2  518.59   30.25
  -4 -10  -2  506.87   29.29
  -4 -10  -2  472.79   27.42
  -4  10   2  523.56   30.54
   4 -10   2  508.29   29.54
  -4 -10   4    1.16    1.30
  -4 -10   4    1.11    1.10
 -10   4   4   -0.22    1.42
 -10   4  -4    0.72    1.64
  10  -4  -4    1.27    1.50
  -4 -10  -4    1.30    1.20
  -4 -10  -4    1.62    1.08
  -4  10  -6  619.39   35.96
 -10  -4  -6  580.70   33.43
  10   4   6  611.58   35.34
 -10  -4   6  617.62   35.60
  -4  10   6  591.70   34.35
   4 -10   6  603.06   35.00
  -4  10  -8    1.44    1.64
   4 -10  -8    0.68    1.38
  -4 -10   8    1.87    1.17
 -10   4   8    0.65    1.43
  10   4  -8    3.28    1.39
 -10  -4  -8    3.00    1.36
  10   4   8    1.60    1.23
 -10  -4   8    3.38    1.37
 -10   4  -8    2.79    1.62
  10  -4  -8    1.27    1.44
  -4 -10  -8    2.91    1.25
  -4 -10  -8    2.71    1.11
  -4  10   8    1.21    1.47
   4 -10   8    0.97    1.56
   4 -10 -10   43.23    3.78
  -4 -10  10   36.77    3.48
  -4 -10  10   44.83    3.82
  10   4 -10   41.60    3.62
 -10  -4 -10   47.03    3.84
  10   4  10   42.20    3.53
 -10   4 -10   36.74    3.43
  10  -4 -10   36.77    3.44
  -4 -10 -10   38.97    3.05
  -4  10  10   42.31    3.82
   4 -10  10   51.22    4.39
  -4 -10  12    3.81    1.53
 -10   4  12    2.70    1.68
  10  -4  12    2.36    1.68
 -10   4 -12    1.40    1.57
  10  -4 -12    1.40    1.56
  -4 -10 -12    4.89    1.10
  -4 -10 -12    1.88    1.25
  -4 -10  14  301.74   18.16
  -4 -10  14  284.74   17.20
 -10   4  14  290.92   17.61
 -10   4 -14  268.27   16.43
  10  -4 -14  273.81   16.82
  -4 -10 -14  294.57   17.03
  -4 -10 -14  286.80   16.60
  -4 -10  16    4.87    1.74
  -4 -10  16    4.61    1.52
 -10   4  16    6.39    2.01
  10  -4  16    5.76    1.98
  10   4  16   23.81    2.42
 -10  -4  16   21.75    2.49
  -4  10  16   30.38    3.21
   4 -10  16   23.27    2.83
  -4  10 -18   51.15    4.20
   4 -10 -18   50.65    4.21
  10   4 -18   54.56    4.37
 -10  -4 -18   54.27    4.10
 -10  -4  18   56.79    4.47
  -4  10  18   55.76    4.63
   4 -10  18   54.41    4.58
  -4  10 -20    0.67    1.40
   4 -10 -20    1.21    1.65
 -10  -4 -20    1.30    1.16
  10   4  20    1.84    1.21
 -10  -4  20    0.55    1.31
 -10  -4  20    1.98    1.40
  -4  10  20    0.70    1.66
   4 -10  20    0.91    1.54
  -4 -10  22   15.87    2.42
 -10   4  22   14.30    2.44
  10  -4  22    7.71    2.08
 -10   4 -22    7.97    2.25
  10  -4 -22    6.39    2.17
   4 -10 -24    1.00    1.47
  -4 -10  24    0.02    1.38
  -4 -10  24    0.01    1.26
 -10   4  24    0.14    1.59
  10  -4  24    1.88    1.92
 -10  -4  24    0.30    1.13
 -10  -4  24   -0.12    1.31
 -10   4 -24    0.73    1.61
  10  -4 -24   -0.82    1.77
  -4  10  24    1.37    1.80
   4 -10  24    0.08    1.76
  -4 -10  26   16.80    2.25
  -4 -10  26   11.62    2.20
 -10   4  26   10.21    2.48
  10  -4  26    8.25    2.12
 -10   4 -26    6.29    2.03
  10  -4 -26    4.17    2.11
  -4  10 -28    4.84    1.92
   4 -10 -28    3.18    1.83
  -4 -10  28    0.25    1.28
 -10   4  28    0.22    1.73
  10  -4  28    0.06    1.43
 -10  -4  28    3.34    2.01
 -10   4 -28    0.70    1.55
  10  -4 -28    0.50    1.81
   4 -10  28    4.92    1.97
  -4 -10  30   15.36    2.58
 -10   4  30    9.35    2.00
 -10  -4  30  117.14    8.38
   4 -10  30  104.36    7.73
  -4 -10  32    1.85    1.46
  -4 -10  32    0.99    1.58
 -10   4  32    2.24    1.77
 -10   4 -32    0.28    1.86
  10  -4 -32    0.27    1.99
  -4 -10  34    7.44    2.03
  -4 -10  34   12.49    2.59
 -10   4  34    3.93    1.94
  10  -4  34    5.44    2.09
 -10  -4  34  187.87   12.04
   4 -10  34  205.66   13.64
 -10   4  36   -0.26    1.80
 -10   4  36    0.80    1.47
  10  -4  36    0.95    2.11
 -10  -4  36    0.49    1.39
 -10   4 -36   -0.27    1.73
   4 -10  36    0.13    1.88
  -5  10  -1  242.68   14.93
  10   5  -1  237.04   14.52
 -10  -5  -1  224.05   13.53
  10   5   1  232.00   14.26
 -10  -5   1  229.73   13.92
  -5  10   1  226.21   14.01
  -5  10  -3   96.48    6.82
   5 -10  -3  108.01    7.30
  10   5  -3   99.10    6.77
 -10  -5  -3  101.20    6.66
 -10   5  -3   57.11    4.69
  10  -5  -3   55.12    4.46
  -5 -10  -3   58.78    4.36
  -5 -10  -3   59.31    4.40
  -5  10  -5  264.93   16.47
   5 -10  -5  288.33   17.36
  -5 -10   5  341.50   20.25
  -5 -10   5  317.54   18.93
  10  -5   5  329.19   19.69
 -10  -5  -5  290.10   17.26
  10   5   5  294.40   17.63
 -10  -5   5  291.73   17.41
 -10   5  -5  335.43   20.10
  10  -5  -5  307.10   18.46
  -5 -10  -5  312.71   18.38
  -5 -10  -5  307.25   18.15
  -5  10   5  294.04   17.77
   5 -10   5  291.27   17.61
  -5 -10   7  703.16   40.61
  -5 -10   7  655.25   37.73
  10  -5   7  687.54   39.68
  10   5   7  485.57   28.27
 -10  -5   7  478.47   27.88
  -5 -10  -7  606.26   34.71
  -5  10   7  491.61   28.86
   5 -10   7  494.80   28.96
  -5 -10   9    6.15    1.62
 -10   5   9    1.36    1.55
  10  -5   9    3.40    1.74
  10  -5  -9    1.15    1.53
  -5 -10  -9    6.56    1.37
  -5 -10  -9    3.13    1.37
  -5  10 -11  109.75    7.64
   5 -10 -11  137.65    9.07
  10   5 -11  125.83    8.30
 -10  -5 -11  128.99    8.36
  10   5  11  120.51    7.92
 -10  -5  11  122.28    7.98
  -5  10  11  128.14    8.61
   5 -10  11  116.82    8.02
  -5 -10  13   85.44    6.03
  -5 -10  13   92.11    6.44
 -10   5  13   78.73    5.83
  10  -5  13   82.92    6.18
 -10   5 -13   76.00    5.91
  10  -5 -13   82.60    6.15
  -5 -10 -13   83.88    5.44
  -5 -10 -13   80.33    5.11
  -5  10 -15   32.79    3.36
   5 -10 -15   24.80    2.85
  10   5 -15   32.03    3.08
 -10  -5 -15   32.19    3.00
  10   5  15   29.51    2.70
 -10  -5  15   31.66    2.96
  -5  10  15   27.48    3.10
   5 -10  15   35.21    3.53
  -5  10 -17    0.87    1.49
   5 -10 -17    1.60    1.51
  -5 -10  17    0.74    1.15
  -5 -10  17    1.47    1.35
 -10   5  17    1.56    1.60
  10  -5  17    1.15    1.77
 -10  -5 -17    1.84    1.31
 -10  -5  17    1.09    1.25
 -10  -5  17    0.54    1.26
 -10   5 -17    1.57    1.82
  10  -5 -17    0.89    1.77
  -5  10  17    1.48    1.64
   5 -10  17    0.88    1.68
  -5  10 -19   72.73    5.49
   5 -10 -19   94.17    6.96
 -10  -5 -19   84.62    5.38
 -10  -5 -19   92.43    6.05
 -10  -5  19   88.99    6.25
  -5  10  19   91.05    6.64
   5 -10  19   84.73    6.19
  -5 -10  21   26.75    2.86
 -10   5  21   24.24    2.75
  10  -5  21   22.28    2.86
 -10   5 -21   21.69    2.95
  10  -5 -21   22.40    3.05
  -5 -10  23   16.51    2.30
  -5 -10  23   17.93    2.47
 -10   5  23   14.92    2.40
  10  -5  23   17.50    2.76
 -10  -5  23    7.85    1.77
 -10  -5  23    6.74    1.61
  10  -5 -23   14.35    2.67
  -5  10  23    5.85    2.05
   5 -10  23    6.93    1.99
  -5  10 -25   11.89    2.26
   5 -10 -25   14.40    2.61
  -5 -10  25    8.18    1.70
  -5 -10  25    9.59    2.09
 -10   5  25    8.91    2.32
  10  -5  25    7.89    2.08
 -10  -5  25    9.73    1.74
 -10  -5  25    9.53    1.90
 -10   5 -25    6.61    2.00
  -5  10  25   13.61    2.60
   5 -10  25   14.01    2.40
  -5  10 -27   30.63    3.37
   5 -10 -27   28.49    3.71
 -10  -5  27   28.31    2.87
   5 -10  27   31.02    3.44
  -5  10 -29    4.87    2.12
   5 -10 -29    4.81    2.33
 -10  -5  29    7.84    1.85
 -10  -5  29    5.11    1.92
   5 -10  29    5.67    2.80
  -5 -10  31    5.13    1.90
  -5 -10  31    3.85    1.96
 -10   5  31    4.91    2.06
  10  -5  31    4.23    1.72
 -10  -5  31   17.36    2.57
 -10  -5  31   13.33    1.88
   5 -10  31   19.66    3.11
  -5 -10  33    1.49    1.63
  -5 -10  33    1.73    1.81
 -10   5  33    1.06    1.44
  10  -5  33    1.64    2.20
 -10  -5  33   18.22    2.69
 -10  -5  33   14.73    2.35
 -10   5  35    0.06    1.50
 -10   5  35    1.45    2.12
  10  -5  35    0.40    1.78
 -10  -5  35   48.88    4.28
   5 -10  35   50.05    5.00
 -10   6   0 1214.65   69.14
  10  -6   0 1206.84   68.65
  -6 -10   0 1167.79   66.27
  -6 -10   0 1234.17   69.96
   6 -10  -2    8.77    2.03
  -6 -10   2   10.43    1.75
  -6 -10   2   12.10    1.90
 -10   6   2    8.00    2.13
  10  -6   2   12.14    2.33
 -10  -6  -2   11.25    1.83
  10   6   2   12.79    1.92
 -10   6  -2   10.67    2.29
  10  -6  -2    8.14    2.00
  -6 -10  -2   12.16    1.83
  -6 -10  -2   10.69    1.70
  -6  10   2    9.14    2.17
   6 -10   2   16.11    2.47
  -6 -10   4   46.04    3.92
 -10   6   4   45.54    4.10
  10  -6   4   50.51    4.36
 -10   6  -4   43.55    3.98
  10  -6  -4   45.19    4.01
  -6 -10  -4   49.87    3.90
  -6 -10  -4   45.65    3.62
  -6  10  -6   29.30    3.11
   6 -10  -6   27.89    3.25
  10   6  -6   36.21    3.26
 -10  -6  -6   36.95    3.30
  10   6   6   34.23    3.15
  -6  10   6   35.81    3.66
   6 -10   6   33.87    3.46
  -6  10  -8  409.97   24.35
  10   6  -8  397.55   23.39
 -10  -6  -8  442.98   25.84
  10   6   8  405.36   23.72
 -10  -6   8  405.00   23.73
   6 -10   8  421.68   24.85
  -6  10 -10    2.15    1.94
 -10  -6 -10    5.44    1.62
  10   6  10   10.89    1.77
 -10  -6  10    9.02    1.71
  -6  10  10    6.06    1.91
   6 -10  10    3.13    1.85
  -6 -10  12  379.80   22.39
  -6 -10  12  421.68   24.72
 -10   6  12  378.73   22.36
  10  -6  12  407.84   24.08
 -10   6 -12  395.42   23.47
  10  -6 -12  416.72   24.65
  -6 -10 -12  385.83   22.32
  -6 -10 -12  379.44   21.89
  -6  10 -14   26.19    3.11
  -6 -10  14   21.01    2.37
  -6 -10  14   25.94    2.73
 -10   6  14   18.97    2.58
  10  -6  14   23.17    2.84
 -10  -6 -14   27.33    2.62
 -10  -6 -14   28.81    2.61
 -10  -6  14   29.65    2.88
 -10  -6  14   30.85    3.04
 -10   6 -14   22.62    3.05
  10  -6 -14   20.77    2.93
  -6 -10 -14   24.35    2.07
  -6  10  14   30.50    3.26
   6 -10  14   28.27    3.20
  -6  10 -16   16.47    2.59
 -10  -6 -16   17.04    2.09
 -10  -6 -16   16.16    1.89
 -10  -6  16   22.06    2.52
 -10  -6  16   23.01    2.52
  -6  10  16   18.29    2.67
   6 -10  16   19.90    2.89
  -6  10 -18    4.18    1.93
 -10  -6 -18    7.21    1.14
 -10  -6  18    6.03    1.62
  -6  10  18    7.81    1.99
  -6  10 -20   84.44    6.25
   6 -10 -20   99.28    7.62
 -10  -6  20  100.20    6.84
  -6  10  20   97.68    7.17
   6 -10  20  103.68    7.35
  -6  10 -22   12.91    2.74
   6 -10 -22   14.41    2.83
 -10  -6  22   16.76    2.20
 -10  -6  22   14.66    2.12
  -6  10  22   13.56    2.70
   6 -10  22   13.37    2.49
  -6  10 -24    1.02    1.54
   6 -10 -24    2.06    1.78
  -6 -10  24    2.97    1.33
  -6 -10  24    3.83    1.59
 -10   6  24    2.39    2.07
 -10  -6  24    1.35    1.18
 -10  -6  24    1.01    1.37
 -10   6 -24    2.96    1.87
   6 -10  24    1.87    1.81
  -6 -10  26   55.59    4.36
  -6 -10  26   70.32    5.53
 -10   6  26   78.55    6.61
  10  -6  26   59.38    4.81
 -10  -6  26   18.37    2.96
 -10  -6  26   19.49    2.42
   6 -10  26   18.87    2.94
  -6  10 -28   38.80    4.28
   6 -10 -28   37.77    4.76
 -10  -6  28   48.20    4.10
 -10  -6  28   46.11    4.19
   6 -10  28   51.18    5.40
  -6  10 -30    0.67    1.95
  -6 -10  30    2.11    1.86
  -6 -10  30    1.86    1.63
 -10   6  30    1.50    1.81
  10  -6  30    2.04    1.87
 -10  -6  30    0.37    1.31
 -10  -6  30    0.32    1.11
  10  -6 -30    0.35    2.03
   6 -10  30    0.90    1.93
  -6 -10  32   36.95    3.89
  -6 -10  32   36.42    3.76
 -10   6  32   25.93    2.99
  10  -6  32   32.88    4.03
 -10  -6  32    1.09    1.51
 -10  -6  32    2.07    1.52
   6 -10  32    2.11    2.29
 -10   6  34   15.69    2.52
  10  -6  34   18.14    2.90
  -7 -10   1  108.01    7.24
  -7 -10   1  108.51    7.22
 -10   7   1  107.02    7.45
  10  -7   1  102.72    7.15
 -10   7  -1   94.56    6.72
  10  -7  -1  109.65    7.50
  -7 -10  -1  105.60    7.06
  -7 -10  -1   98.36    6.64
  -7 -10   3   34.38    3.17
 -10   7   3   30.48    3.28
 -10   7  -3   33.65    3.39
  10  -7  -3   29.00    3.11
  -7 -10  -3   31.85    2.90
  -7 -10  -3   31.51    2.90
  -7 -10   5    2.67    1.29
 -10   7   5    1.14    1.77
  10  -7   5    1.60    1.64
 -10   7  -5    1.83    1.63
  10  -7  -5    1.57    1.62
  -7 -10  -5    2.47    1.24
  -7 -10  -5    2.32    1.18
  -7  10  -7   18.88    2.75
 -10  -7  -7   20.72    2.35
 -10  -7  -7   17.79    2.01
 -10  -7   7   24.06    2.52
 -10  -7   7   17.30    2.12
  -7  10   7   19.96    2.83
   7 -10   7   17.19    2.51
  -7  10  -9   16.96    2.64
   7 -10  -9   14.41    2.42
 -10  -7  -9   17.40    2.22
 -10  -7  -9   15.81    1.92
 -10  -7   9   16.05    2.08
 -10  -7   9   16.49    2.11
  -7  10   9   12.62    2.55
   7 -10   9   18.45    2.56
  -7  10 -11  287.97   17.58
   7 -10 -11  291.45   17.69
  -7 -10  11  251.24   15.18
 -10   7  11  249.39   15.33
  10  -7  11  246.23   15.07
 -10  -7 -11  290.17   17.25
 -10  -7 -11  296.38   17.53
 -10  -7  11  290.21   17.42
 -10  -7  11  280.20   16.83
 -10   7 -11  254.57   15.78
  10  -7 -11  246.31   15.12
  -7 -10 -11  245.95   14.59
  -7 -10 -11  242.58   14.44
  -7  10  11  294.82   17.99
   7 -10  11  284.42   17.23
  -7  10 -13   18.00    2.83
  -7 -10  13   10.88    1.83
  -7 -10  13   12.57    1.97
 -10   7  13    9.84    2.23
  10  -7  13   12.17    2.21
 -10  -7 -13   18.38    1.97
 -10   7 -13   12.95    2.50
  10  -7 -13    9.19    2.27
  -7 -10 -13   13.48    1.70
  -7 -10 -13   11.96    1.50
   7 -10  13   19.48    2.69
  -7 -10  15   22.26    2.46
  -7 -10  15   20.17    2.45
 -10   7  15   19.88    2.96
  10  -7  15   18.67    2.74
 -10   7 -15   16.55    2.89
  10  -7 -15   18.28    2.81
  -7  10 -17   37.84    3.74
   7 -10 -17   39.51    3.81
 -10  -7 -17   42.13    3.02
 -10  -7  17   42.35    3.66
 -10  -7  17   42.56    3.66
  -7  10  17   42.06    3.92
   7 -10  17   37.23    3.89
  -7 -10  19  247.12   14.84
  -7 -10  19  269.05   16.27
 -10   7  19  297.20   18.07
 -10  -7  19   26.08    2.84
 -10  -7  19   19.78    2.44
  -7  10  19   17.40    2.71
   7 -10  19   16.16    2.48
  -7 -10  21    2.37    1.19
  -7 -10  21    1.77    1.22
 -10   7  21    1.89    1.80
  10  -7  21    1.25    1.91
 -10  -7  21   28.44    2.87
 -10  -7  21   26.76    2.70
  -7  10  21   28.98    3.30
   7 -10  21   23.92    2.94
  -7 -10  23   74.79    5.42
  -7 -10  23   75.57    5.47
 -10   7  23   82.35    6.60
  10  -7  23   80.47    6.23
 -10  -7  23  187.45   11.81
 -10  -7  23  159.48   10.03
  -7  10  23  149.40    9.91
   7 -10  23  174.95   11.27
  -7  10 -25   77.52    5.87
   7 -10 -25   68.08    5.50
  -7 -10  25   74.29    5.41
 -10   7  25   66.59    5.65
  10  -7  25   81.36    6.23
 -10  -7  25   93.17    6.66
 -10   7 -25   85.58    6.72
  -7  10  25   95.66    7.29
   7 -10  25   99.24    7.38
  -7  10 -27   20.14    3.19
   7 -10 -27   17.57    3.27
  -7 -10  27   19.53    2.51
  -7 -10  27   19.94    2.48
 -10   7  27   14.17    2.13
  10  -7  27   17.22    2.53
 -10  -7  27   25.25    2.91
 -10  -7  27   26.22    2.91
 -10   7 -27   16.16    2.54
  10  -7 -27   17.32    3.18
   7 -10  27   25.87    3.46
  -7  10 -29    1.84    1.98
   7 -10 -29    2.74    2.44
 -10  -7  29    3.30    1.36
   7 -10  29    2.27    1.70
  -7 -10  31   55.34    4.62
 -10   7  31   42.84    3.99
  10  -7  31   55.12    4.94
 -10  -7  31    7.37    1.73
 -10  -7  31    5.04    1.75
 -10   7  33    5.73    2.53
  10  -7  33    8.65    2.49
 -10   7 -33    8.93    3.04
  10  -7 -33    4.70    2.20
 -10   8   0    5.58    2.00
  10  -8   0    5.57    1.85
  -8 -10   0    4.72    1.39
  -8 -10   2   63.57    4.69
  -8 -10   2   67.30    5.00
 -10   8   2   68.01    5.38
  10  -8   2   72.23    5.49
 -10   8  -2   66.34    5.15
  10  -8  -2   68.51    5.29
  -8 -10  -2   66.02    4.79
  -8 -10  -2   68.15    4.98
  -8  10  -4   -0.27    1.66
   8 -10  -4   -0.34    1.62
 -10  -8  -4   -0.07    1.02
 -10  -8  -4    1.18    1.18
 -10  -8   4    1.82    1.32
 -10  -8   4    0.95    1.14
  -8  10   4   -0.01    1.55
   8 -10   4    1.16    1.69
  -8  10  -6   23.89    2.93
   8 -10  -6   25.87    3.03
  -8 -10   6   17.88    2.32
  -8 -10   6   18.57    2.28
 -10   8   6   16.99    2.59
  10  -8   6   18.95    2.70
 -10  -8  -6   25.97    2.59
 -10  -8  -6   26.98    2.61
 -10   8  -6   16.55    2.52
  10  -8  -6   16.70    2.54
  -8 -10  -6   18.33    2.22
  -8 -10  -6   17.66    2.12
  -8  10   6   25.73    3.02
  -8  10  -8    1.28    1.58
   8 -10  -8    2.17    1.67
  -8 -10   8    1.09    1.24
 -10   8   8    2.19    1.70
  10  -8   8    1.75    1.63
 -10  -8  -8    2.56    1.29
 -10  -8  -8    3.14    1.28
 -10  -8   8    3.08    1.39
 -10  -8   8    2.38    1.28
 -10   8  -8    0.93    1.88
  10  -8  -8    2.39    1.65
  -8 -10  -8    2.09    1.20
  -8 -10  -8    2.95    1.33
  -8  10   8    4.23    2.00
   8 -10   8    1.73    1.70
  -8  10 -10   85.65    6.38
   8 -10 -10   87.57    6.44
  -8 -10  10   70.39    5.17
  -8 -10  10   66.66    5.02
 -10   8  10   69.36    5.40
  10  -8  10   67.12    5.26
 -10  -8  10   88.06    6.13
 -10  -8  10   90.26    6.23
 -10   8 -10   69.78    5.59
  10  -8 -10   68.86    5.41
  -8 -10 -10   71.77    5.09
  -8 -10 -10   71.59    5.08
  -8  10 -12   58.18    5.05
   8 -10 -12   61.83    5.00
  -8 -10  12   68.36    5.00
  -8 -10  12   64.78    4.87
 -10   8  12   70.95    5.69
  10  -8  12   63.86    5.05
 -10  -8 -12   56.15    4.12
 -10  -8 -12   60.31    4.56
 -10  -8  12   55.23    4.27
 -10  -8  12   57.75    4.45
 -10   8 -12   68.22    5.51
  10  -8 -12   66.38    5.45
  -8 -10 -12   68.01    4.87
  -8 -10 -12   65.31    4.51
  -8  10  12   61.90    5.08
   8 -10  12   49.59    4.38
  -8 -10  14    7.27    1.56
 -10   8  14    1.59    1.93
 -10   8 -14    0.86    1.73
  10  -8 -14    1.10    1.71
  -8 -10 -14    1.58    1.04
  -8 -10  16   28.04    2.87
 -10   8  16   34.90    3.88
  10  -8  16   24.18    2.93
 -10  -8  16   57.36    4.51
  -8  10  16   50.97    4.54
   8 -10  16   48.03    4.10
  -8  10 -18    1.38    1.57
  -8 -10  18    6.92    1.60
  -8 -10  18    5.76    1.48
 -10   8  18    7.93    2.26
  10  -8  18    5.88    2.05
 -10  -8  18    1.45    1.23
 -10  -8  18    0.59    1.23
  10  -8 -18    7.59    2.32
  -8  10  18    1.08    1.60
   8 -10  18    1.83    1.59
  -8 -10  20    1.31    1.24
  -8 -10  20    2.56    1.22
 -10   8  20    1.59    2.02
  10  -8  20    2.45    1.85
 -10  -8  20   37.59    3.36
 -10  -8  20   36.74    3.34
  -8  10  20   34.01    3.55
   8 -10  20   32.34    3.31
  -8 -10  22   21.61    2.54
  10  -8  22   20.54    2.97
 -10   8 -22   17.27    2.80
  10  -8 -22   15.69    3.00
  -8  10 -24    1.97    1.64
   8 -10 -24    1.84    1.71
  -8 -10  24    2.82    1.26
  -8 -10  24    4.09    1.38
 -10   8  24    3.91    1.79
  10  -8  24    4.83    2.09
 -10  -8  24    2.34    1.25
 -10  -8  24    3.23    1.44
 -10   8 -24    4.59    2.00
  10  -8 -24    3.52    1.81
  -8  10  24    1.57    1.80
  -8 -10  26    1.86    1.11
  -8 -10  26    3.15    1.26
 -10   8  26   -0.29    1.68
 -10   8 -26   -1.06    1.64
  10  -8 -26    0.32    2.04
  -8 -10  28    2.70    1.49
 -10   8  28    0.86    2.14
  10  -8  28    1.50    1.80
 -10  -8  28   75.53    5.49
 -10  -8  28   89.34    6.30
  -8  10  28   66.62    5.42
   8 -10  28   79.23    5.95
  -8  10 -30    2.07    2.12
   8 -10 -30   -0.69    3.06
  -8 -10  30    3.50    1.56
  -8 -10  30    2.83    1.35
 -10   8  30    2.96    1.79
 -10  -8  30    0.77    1.40
 -10  -8  30    2.55    1.32
 -10   8 -30    3.32    2.09
  10  -8 -30    2.13    2.78
   8 -10  30    1.57    2.16
  -8  10 -32    0.56    1.91
   8 -10 -32   -0.12    2.38
  10  -8  32    4.25    1.92
 -10   8 -32    6.73    2.62
  10  -8 -32    4.24    2.49
  -9  10  -1  553.38   32.46
   9 -10  -1  482.73   28.30
  -9 -10   1  495.87   28.80
 -10   9   1  560.11   32.68
  10  -9   1  529.95   30.98
 -10  -9  -1  479.54   27.99
 -10  -9  -1  470.31   27.34
 -10  -9   1  493.03   28.74
 -10  -9   1  463.21   26.98
 -10   9  -1  514.68   30.14
  10  -9  -1  561.88   32.78
  -9 -10  -1  535.27   31.14
  -9 -10  -1  489.48   28.41
  -9  10   1  495.87   29.16
   9 -10   1  509.71   29.82
  -9  10  -3   57.40    5.09
   9 -10  -3   63.25    5.11
 -10  -9  -3   57.68    4.49
 -10  -9   3   61.48    4.72
 -10  -9   3   56.44    4.37
  -9  10   3   59.10    4.81
   9 -10   3   57.04    4.78
  -9  10  -5    2.35    1.98
   9 -10  -5    3.38    1.79
  -9 -10   5    2.78    1.29
  -9 -10   5    2.78    1.34
 -10   9   5    2.87    1.75
  10  -9   5    2.04    1.88
 -10  -9  -5    2.78    1.49
 -10  -9  -5    3.20    1.45
 -10  -9   5    1.93    1.37
 -10  -9   5    1.94    1.28
 -10   9  -5    2.68    1.92
  10  -9  -5    2.96    1.71
  -9 -10  -5    2.52    1.33
  -9 -10  -5    3.81    1.54
  -9  10   5    2.26    1.67
   9 -10   5    1.63    1.78
  -9 -10   7    7.98    1.72
  -9 -10   7    5.70    1.57
 -10   9   7    3.82    1.81
  10  -9   7    3.73    2.13
 -10   9  -7    7.59    2.34
  10  -9  -7    4.34    1.79
  -9 -10  -7    6.81    1.67
  -9 -10  -7    5.75    1.67
  -9 -10   9  253.86   15.70
  -9 -10   9  242.54   14.81
 -10   9   9  243.68   15.09
 -10   9  -9  268.06   16.76
  10  -9  -9  260.78   16.15
  -9 -10  -9  250.71   15.12
  -9 -10  -9  229.41   13.89
  -9  10 -11   29.51    3.54
   9 -10 -11   43.30    4.16
 -10  -9 -11   34.52    3.20
 -10  -9 -11   32.21    2.94
 -10  -9  11   46.57    3.87
  -9  10  11   43.87    4.25
  -9 -10  13   68.97    5.24
  -9 -10  13   59.67    4.64
 -10   9  13   77.63    6.20
  10  -9  13   58.99    4.75
  10  -9 -13   64.39    5.45
  -9 -10 -13   64.10    4.64
  -9 -10  15   17.28    2.16
  -9 -10  15   21.57    2.62
 -10   9  15   20.95    3.04
  10  -9  15   18.00    2.59
 -10  -9  15    9.40    1.92
 -10  -9  15    9.41    1.76
 -10   9 -15   17.08    2.87
  -9  10  15    7.76    2.19
   9 -10  15    7.50    1.96
  -9 -10  17   46.14    3.86
  -9 -10  17   52.78    4.36
 -10   9  17   49.09    4.60
  10  -9  17   47.03    4.25
 -10  -9  17   86.64    6.10
 -10  -9  17   85.65    6.09
  -9  10  17   79.58    6.17
   9 -10  17   84.16    6.20
  -9  10 -19   62.76    5.31
  -9 -10  19   57.47    4.54
  -9 -10  19   60.70    4.74
  10  -9  19   59.99    5.06
 -10  -9  19   68.19    5.14
 -10  -9  19   71.03    5.31
 -10   9 -19   59.10    5.13
  -9  10  19   79.30    6.22
   9 -10  19   69.36    5.65
  -9 -10  21   18.47    2.35
  -9 -10  21   20.28    2.53
 -10   9  21   22.83    3.26
  10  -9  21   21.84    3.04
 -10   9 -21   18.56    2.78
  10  -9 -21   20.53    3.20
  -9 -10  23   14.77    1.98
  -9 -10  23   15.06    2.14
 -10   9  23   14.45    2.38
 -10  -9  23    5.15    1.43
 -10  -9  23    6.53    1.59
  10  -9 -23   13.24    2.62
   9 -10  23    6.30    2.43
  -9  10 -25    1.08    1.63
   9 -10 -25    1.85    2.25
  -9 -10  25    4.70    1.55
  -9 -10  25    5.92    1.55
 -10   9  25    6.79    2.23
  10  -9  25    6.20    2.23
 -10  -9  25    1.20    1.25
 -10  -9  25    1.66    1.17
  10  -9 -25    5.24    2.46
   9 -10  25    2.93    1.95
  -9 -10  27   21.97    2.68
  -9 -10  27   22.28    2.63
 -10   9  27   15.21    2.52
  10  -9  27   21.35    3.08
 -10  -9  27  117.95    8.00
 -10  -9  27  103.61    6.99
  -9  10  27   94.67    6.82
   9 -10  27   99.85    7.05
  -9 -10  29   57.25    4.46
 -10   9  29   54.34    4.98
  10  -9  29   73.44    6.11
 -10  -9  29   22.47    2.65
   9 -10  29   23.26    3.42
  -9  10 -31    4.11    2.22
   9 -10 -31    6.31    2.71
  10  -9  31    4.82    1.47
 -10   9 -31    7.73    2.45
  10  -9 -31    6.69    2.65
   9 -10  31    1.42    1.53
 -10 -10   0  676.54   38.94
 -10 -10   0  701.38   40.36
 -10  10   0  753.21   43.59
  10 -10   0  722.33   41.92
 -10 -10   2    1.35    1.28
 -10 -10   2    1.11    1.24
 -10  10  -2    3.21    2.30
 -10 -10  -2    1.31    1.32
 -10  10   2    1.74    1.70
  10 -10   2    1.65    1.99
 -10 -10   4  123.92    8.12
 -10 -10   4  132.05    8.65
 -10  10  -4  135.84    9.55
 -10 -10  -4  137.58    9.05
 -10 -10  -4  138.90    9.12
 -10  10   4  121.68    8.31
  10 -10   4  135.95    9.13
 -10 -10   6    0.57    1.37
 -10 -10   6    0.27    1.24
 -10 -10  -6    1.23    1.44
 -10 -10  -6    0.11    1.45
 -10  10   6   -0.80    1.70
  10 -10   6    1.02    1.71
 -10 -10   8  569.69   33.12
 -10  10  -8  604.48   35.60
 -10 -10  -8  569.34   32.95
 -10 -10  -8  500.84   29.00
 -10  10   8  596.67   34.87
  10 -10   8  600.93   35.04
 -10 -10  10   25.11    2.86
 -10 -10  10   29.49    3.21
 -10  10 -10   27.60    3.48
  10 -10 -10   16.72    2.95
 -10 -10 -10   23.71    2.51
 -10 -10 -10   25.68    2.69
 -10  10  10   19.99    3.09
  10 -10  10   27.63    3.28
 -10 -10  12  211.30   13.20
 -10 -10  12  231.57   14.34
 -10  10 -12  232.00   14.73
  10 -10 -12  221.35   14.01
 -10 -10 -12  222.17   13.57
 -10 -10 -12  209.88   12.82
 -10  10  12  220.96   14.28
  10 -10  12  218.76   13.70
 -10 -10  14   11.39    2.05
 -10 -10  14    8.49    1.81
 -10  10 -14    9.53    2.50
  10 -10 -14    7.34    2.05
 -10 -10 -14    9.12    1.77
  10 -10  14   10.71    2.35
 -10 -10  16   18.54    2.35
 -10 -10  16   18.66    2.50
 -10  10 -16   20.10    3.09
  10 -10 -16   16.69    2.74
 -10  10  16   13.54    2.72
  10 -10  16   20.16    2.95
 -10 -10  18    0.03    1.52
 -10 -10  18    0.38    1.43
 -10  10 -18    0.23    1.82
  10 -10 -18   -0.82    1.86
 -10  10  18    0.29    1.85
 -10 -10  20  217.45   13.40
 -10 -10  20  232.64   14.40
 -10  10 -20  231.43   14.86
  10 -10 -20  219.54   14.15
 -10  10  20  218.58   13.99
  10 -10  20  241.41   15.19
 -10 -10  22   19.42    2.24
 -10 -10  22   20.03    2.44
 -10  10 -22   19.54    3.15
  10 -10 -22   15.78    2.98
 -10  10  22   15.78    2.50
  10 -10  22   20.89    3.10
 -10 -10  24    1.90    1.27
 -10 -10  24    1.89    1.46
 -10  10 -24    2.06    2.08
 -10  10  24    0.57    1.94
  10 -10  24    1.75    1.78
 -10 -10  26   11.71    2.05
 -10 -10  26    9.79    1.85
 -10  10 -26   10.66    2.64
  10 -10 -26    8.82    3.00
 -10  10  26   10.51    2.20
  10 -10  26   11.19    2.27
 -10  10 -28   32.76    3.67
  10 -10 -28   34.63    5.31
  10 -10  28   34.37    3.71
 -10  10 -30    0.35    1.57
  11   0   1  244.81   14.93
 -11   0   1  253.08   15.30
 -11   0  -1  262.77   15.85
   0  11  -1  271.29   16.34
   0 -11  -1  254.03   15.50
   0  11   1  276.86   16.66
   0 -11   1  262.77   15.88
  11   0   3  253.29   15.40
 -11   0   3  248.05   15.03
 -11   0  -3  255.88   15.48
   0  11  -3  254.60   15.40
   0 -11  -3  271.32   16.32
   0  11   3  290.10   17.38
   0 -11   3  242.54   14.70
  11   0   5  464.98   27.22
 -11   0   5  521.07   30.26
 -11   0  -5  483.09   28.16
  11   0  -5  469.24   27.46
   0  11  -5  510.07   29.68
   0 -11  -5  502.61   29.17
   0  11   5  519.30   30.13
  11   0   7  427.01   25.14
 -11   0  -7  426.65   25.07
  11   0  -7  405.71   23.99
   0  11  -7  442.27   25.89
   0 -11  -7  463.21   26.96
   0  11   7  449.73   26.17
   0 -11   7  421.33   24.70
  11   0   9   35.67    3.41
 -11   0   9   46.46    4.03
 -11   0  -9   41.88    3.70
  11   0  -9   41.88    3.80
   0 -11  -9   41.39    3.53
   0  11   9   38.58    3.20
   0 -11   9   45.90    3.93
  11   0  11   22.27    2.66
 -11   0  11   25.81    2.88
 -11   0 -11   21.46    2.72
  11   0 -11   22.94    2.80
   0  11 -11   18.34    2.36
   0 -11 -11   21.30    2.49
   0  11  11   16.91    1.96
   0 -11  11   22.38    2.82
  11   0  13  120.05    8.14
 -11   0  13  117.85    7.92
 -11   0 -13  113.09    7.73
  11   0 -13  104.60    7.28
   0  11 -13  115.54    7.79
   0 -11 -13  120.54    7.86
   0 -11  13  113.98    7.67
  11   0  15   61.12    4.92
 -11   0  15   54.06    4.42
 -11   0 -15   54.77    4.52
  11   0 -15   50.90    4.44
   0  11 -15   51.79    4.28
   0 -11 -15   58.99    4.43
   0  11  15   57.61    4.20
   0 -11  15   50.44    4.23
  11   0  17   47.35    4.19
 -11   0  17   43.80    3.84
 -11   0 -17   48.31    4.22
  11   0 -17   44.23    4.08
   0  11 -17   52.64    4.44
   0 -11 -17   44.19    3.50
   0  11  17   44.26    3.40
   0 -11  17   51.11    4.36
  11   0  19   83.59    6.34
 -11   0  19   72.55    5.32
 -11   0 -19   83.06    6.29
  11   0 -19   73.69    5.66
   0  11 -19   78.83    5.96
   0 -11 -19   74.08    4.91
   0  11  19   80.29    5.28
   0 -11  19   78.91    5.98
  11   0  21    2.53    1.86
 -11   0  21    2.10    1.50
 -11   0 -21    1.46    1.71
   0  11 -21    0.51    1.55
   0 -11  21    0.97    1.63
  11   0  23    0.24    1.62
 -11   0 -23   -0.08    1.58
  11   0 -23    1.08    1.74
   0 -11  23    0.36    1.53
  11   0  25    3.86    1.95
 -11   0  25    3.93    1.63
 -11   0 -25    4.45    1.81
  11   0 -25    2.98    1.74
   0 -11  25    3.17    1.70
   0 -11  25    3.95    1.72
  11   0  27    9.02    2.48
 -11   0  27    9.62    1.97
 -11   0 -27    6.75    1.90
  11   0 -27    8.68    2.19
   0 -11  27    7.54    2.11
   0 -11  27    8.32    2.23
  11   0  29    8.03    2.09
 -11   0  29    9.11    2.05
 -11   0 -29    5.95    1.76
   0 -11  29    8.74    2.16
 -11   0  31    5.73    1.92
 -11   0  31    5.68    1.99
   0 -11  31    5.52    1.88
   0 -11  31    7.16    2.05
 -11   0  33    0.14    1.85
 -11   0  33    1.17    1.22
   0 -11  33    1.39    1.82
 -11   0  35    0.49    1.58
   0 -11  35    1.89    1.80
   0 -11  35    0.35    1.51
  11   1   0    0.03    1.22
 -11  -1   0    0.96    1.36
 -11   1   0   -0.12    1.36
   1  11   0    0.02    1.11
  -1 -11   0    1.40    1.54
  -1  11   0    1.22    1.34
   1 -11   0    0.83    1.39
   1  11   2   62.97    4.66
  -1 -11   2   58.46    4.48
 -11   1   2   57.75    4.54
 -11   1  -2   62.93    4.81
  11  -1  -2   50.44    4.40
   1  11  -2   58.18    4.43
  -1 -11  -2   64.57    4.87
  -1  11  -4  571.47   33.10
   1 -11  -4  601.64   34.77
   1  11   4  654.54   37.62
  -1 -11   4  649.57   37.41
 -11   1   4  643.18   37.06
  11  -1   4  602.00   34.86
  11   1  -4  533.85   31.15
 -11  -1  -4  580.70   33.58
  11   1   4  567.56   32.97
 -11  -1   4  578.21   33.44
 -11   1  -4  622.94   35.96
  11  -1  -4  586.38   33.98
   1  11  -4  641.05   36.92
  -1 -11  -4  663.05   38.09
  -1  11   4  659.85   38.12
  -1  11  -6   41.21    3.57
   1 -11  -6   53.38    4.26
  11   1  -6   41.03    3.69
 -11  -1  -6   48.27    3.95
  11   1   6   47.95    4.06
 -11  -1   6   46.43    3.96
  -1  11   6   55.41    4.43
   1 -11   6   42.77    3.72
   1  11   8  153.12    9.61
  -1 -11   8  144.51    9.33
  11  -1   8  147.10    9.62
  11  -1  -8  133.39    8.82
   1  11  -8  143.69    9.29
  -1 -11  -8  155.18    9.80
   1  11  10  243.15   14.53
  -1 -11  10  258.01   15.70
 -11   1  10  259.29   15.74
  11  -1  10  255.06   15.70
 -11   1 -10  258.40   15.88
  11  -1 -10  250.32   15.39
   1  11 -10  250.14   15.28
  -1 -11 -10  246.27   14.78
  -1  11 -12   11.26    1.92
   1 -11 -12    9.48    1.91
  -1 -11  12   11.96    2.14
 -11   1  12   11.99    2.13
  11  -1  12   10.52    2.13
  11   1 -12   14.52    2.26
 -11  -1 -12   11.94    2.20
  11   1  12   11.64    2.10
 -11  -1  12   14.80    2.20
 -11   1 -12   12.00    2.25
  11  -1 -12   10.17    2.06
   1  11 -12    9.37    1.83
  -1 -11 -12   10.30    1.83
  -1  11  12    8.94    1.69
   1 -11  12   11.50    2.06
   1  11  14    9.55    1.62
  -1 -11  14   12.45    2.11
 -11   1  14   11.67    2.14
  11  -1  14   10.49    2.14
 -11   1 -14    9.85    2.08
  11  -1 -14   10.22    2.17
   1  11 -14   10.23    1.97
  -1  11 -16  111.56    7.52
   1 -11 -16  118.02    7.70
  11   1 -16  113.87    7.86
 -11  -1 -16  121.15    8.18
 -11   1 -16   63.86    5.07
  11  -1 -16   53.88    4.57
   1  11 -16   66.48    5.20
  -1 -11 -16   65.99    4.56
  -1 -11 -16   61.48    4.30
  -1  11 -18  348.67   20.86
  -1 -11  18  338.27   20.21
 -11   1  18  315.27   18.82
  11  -1  18  331.99   20.08
  11   1 -18  326.38   19.67
 -11  -1 -18  334.90   20.02
  11   1  18  358.14   21.42
 -11  -1  18  340.86   20.26
 -11   1 -18  344.66   20.83
  11  -1 -18  312.86   18.98
   1  11 -18  377.31   22.55
  -1 -11 -18  328.62   19.00
  -1  11  18  333.48   19.59
   1 -11  18  341.11   20.40
  -1 -11  20   12.19    2.21
 -11   1  20    9.76    2.05
  11   1  20   64.85    5.10
 -11  -1  20   65.63    4.96
  -1  11  20   51.26    3.74
   1 -11 -22  127.08    7.80
  -1 -11  22  126.68    8.51
 -11   1  22  123.67    8.31
  11   1 -22  129.63    8.81
 -11  -1 -22  127.89    8.53
  11   1  22  138.26    9.27
 -11   1 -22  137.30    9.46
  -1  11  22  146.64    8.96
   1 -11  22  123.70    8.31
  -1 -11  24   12.37    2.31
  -1 -11  24   11.12    2.15
 -11   1  24   10.22    2.31
  11   1  24   34.60    3.50
 -11  -1  24   35.18    3.38
   1 -11  24   29.88    3.07
  -1 -11  26   65.17    5.31
  -1 -11  26   59.95    4.85
 -11   1  26   54.02    4.43
 -11   1 -26   61.34    5.26
  11  -1 -26   57.15    4.98
  -1 -11  28    9.53    2.21
  -1 -11  28    9.41    2.40
 -11   1  28   10.48    2.03
  11   1  28    1.42    1.38
 -11  -1  28    0.36    1.57
 -11  -1  28    1.56    1.67
 -11   1 -28    8.47    2.17
  -1 -11  30   91.61    6.78
  -1 -11  30   91.58    6.51
 -11   1  30   84.09    6.31
 -11  -1  30  101.66    7.37
 -11  -1  30  112.77    8.21
 -11   1 -30   84.94    6.49
  11  -1 -30   84.76    7.36
   1 -11  30   95.80    7.04
   1 -11  30  108.01    8.19
  -1 -11  32    3.21    1.66
 -11   1  32    4.19    2.11
 -11   1  32    3.98    1.72
 -11  -1  32   -0.16    1.45
 -11  -1  32   -0.72    1.45
   1 -11  32   -1.72    2.05
   1 -11  32    0.79    1.52
  -1 -11  34    1.82    1.75
  -1 -11  34    1.40    1.65
 -11   1  34    1.27    1.61
 -11  -1  34   18.96    3.31
   1 -11  34   13.61    2.63
   1 -11  34   13.29    2.41
 -11   1  36    0.08    1.04
 -11   1  36    0.13    1.57
 -11  -1  36    5.23    1.53
  -2  11  -1  264.61   16.16
   2 -11  -1  270.97   16.46
 -11  -2  -1  259.43   15.65
  11   2   1  248.61   15.18
 -11  -2   1  250.49   15.15
  -2  11   1  284.31   17.26
   2 -11   1  238.35   14.51
   2 -11  -3   39.04    3.53
   2  11   3   30.59    2.84
  -2 -11   3   30.79    2.97
 -11   2   3   35.71    3.36
 -11  -2  -3   42.74    3.66
  11   2   3   39.40    3.57
 -11   2  -3   31.13    3.13
  11  -2  -3   30.71    3.09
   2  11  -3   32.53    2.99
  -2 -11  -3   29.38    2.85
  -2  11  -5    6.35    1.72
   2 -11  -5    6.52    1.81
  11   2  -5    6.00    1.60
 -11  -2  -5    5.26    1.64
 -11  -2   5    6.50    1.70
  -2  11   5    5.82    1.71
   2 -11   5    6.79    1.87
   2  11   7  101.45    6.72
  -2 -11   7  103.79    6.98
 -11   2  -7  101.94    7.15
  11  -2  -7  101.94    7.06
   2  11  -7  107.20    7.24
  -2 -11  -7  101.59    6.78
   2 -11  -9   16.13    2.33
  11   2  -9   17.00    2.39
 -11  -2  -9   12.26    1.98
  11   2   9   13.34    2.15
 -11  -2   9   17.94    2.30
  -2  11   9   13.78    2.21
   2 -11   9   11.60    2.20
  -2 -11  11  399.32   23.52
 -11   2  11  421.33   24.78
 -11   2 -11  406.42   24.18
  11  -2 -11  387.61   23.04
   2  11 -11  401.45   23.71
  -2 -11 -11  376.96   22.02
  -2 -11 -11  393.64   22.95
  -2  11 -13   33.22    3.21
   2 -11 -13   33.01    3.20
  11   2 -13   39.93    3.67
 -11  -2 -13   38.09    3.64
  11   2  13   38.80    3.63
 -11  -2  13   43.48    3.74
  -2  11  13   36.67    3.58
   2 -11  13   36.99    3.45
  -2  11 -15    0.44    1.24
   2 -11 -15    0.74    1.48
  11   2 -15    0.57    1.52
 -11  -2 -15    0.13    1.53
  11   2  15    0.84    1.44
 -11  -2  15    1.41    1.42
  -2  11  15   -0.07    1.48
   2 -11  15    0.14    1.54
  -2  11 -17   33.33    3.23
   2 -11 -17   37.31    3.41
  11   2 -17   38.69    3.73
 -11  -2 -17   39.68    3.67
  11   2  17   41.49    3.76
 -11  -2  17   45.01    3.85
  -2  11  17   39.12    3.57
   2 -11  17   36.49    3.55
  -2  11 -19  501.90   29.51
   2 -11 -19  455.75   26.59
  -2 -11  19  475.99   27.95
 -11   2  19  520.72   30.38
  11  -2  19  486.28   28.55
  11   2 -19  448.66   26.50
 -11  -2 -19  488.77   28.66
  11   2  19  433.75   25.44
 -11  -2  19  468.53   27.37
 -11   2 -19  564.37   33.19
  11  -2 -19  518.23   30.53
  -2  11  19  459.66   26.81
  -2  11 -21    1.41    1.73
   2 -11 -21    1.14    1.29
  11   2 -21    5.35    1.79
 -11  -2 -21    1.95    1.51
  11   2  21    2.14    1.44
 -11  -2  21    6.65    1.87
   2 -11  21    2.90    1.76
  -2 -11  23   13.57    2.26
  -2 -11  23   15.00    2.42
  11  -2  23   12.00    2.33
  11   2  23  121.75    8.00
 -11  -2  23  127.36    8.38
  -2  11  23  118.80    7.52
   2 -11  23  120.86    8.11
  -2 -11  25   23.96    2.87
  -2 -11  25   21.47    2.74
 -11   2  25   21.55    2.83
  11  -2  25   18.63    2.62
 -11  -2  25  114.33    7.71
   2 -11  25  106.45    7.37
  -2 -11  27  277.71   17.17
 -11   2  27  241.90   14.79
  11  -2  27  277.68   17.27
  -2 -11  29  234.31   14.75
  -2 -11  29  240.13   14.85
 -11   2  29  225.47   14.06
  11  -2  29  212.05   13.46
 -11  -2  29   99.17    7.36
   2 -11  29   83.09    7.22
   2 -11  29   97.61    7.20
  -2 -11  31   76.53    5.72
  -2 -11  31   87.21    6.61
  11  -2  31  107.20    8.51
 -11  -2  31   89.55    6.80
 -11  -2  31   89.52    6.55
 -11   2 -31   90.44    7.12
  11  -2 -31   87.96    7.33
   2 -11  31   86.29    6.84
   2 -11  31   85.69    6.60
  -2 -11  33    1.06    1.70
  -2 -11  33    0.67    1.57
 -11   2  33    0.40    1.73
 -11   2  33    0.80    1.55
  11  -2  33   -0.12    1.90
 -11  -2  33   19.49    2.89
 -11  -2  33   14.44    2.35
   2 -11  33   14.40    2.51
  -2 -11  35    9.27    3.01
 -11   2  35   11.56    2.24
 -11  -2  35    6.64    1.81
 -11  -2  35    6.74    2.52
   2 -11  35    5.63    2.07
   2 -11  35    3.76    1.90
  11   3   0    0.66    1.14
 -11  -3   0   -0.48    1.33
 -11   3   0    1.06    1.53
  11  -3   0    0.06    1.30
  -3 -11   0    0.32    1.05
  -3 -11   0    1.39    1.32
  -3  11   0   -0.11    1.40
  -3 -11   2  208.78   12.81
  -3 -11   2  202.07   12.45
  11  -3   2  205.52   12.81
 -11   3  -2  204.17   12.69
  11  -3  -2  205.16   12.75
  -3 -11  -2  213.04   13.01
  -3 -11  -2  193.59   11.87
  -3 -11   4   21.06    2.47
  11  -3   4   16.35    2.31
 -11   3  -4   17.17    2.56
  11  -3  -4   14.28    2.21
  -3 -11  -4   23.85    2.51
   3 -11  -6   26.47    2.92
  11   3  -6   28.36    2.91
 -11  -3  -6   26.50    2.76
  11   3   6   29.47    3.04
  -3  11   6   22.65    2.74
   3 -11   6   29.21    3.14
  -3  11  -8    1.11    1.46
   3 -11  -8    2.38    1.62
  11   3  -8    2.35    1.44
 -11  -3  -8    2.05    1.50
  11   3   8    2.45    1.47
 -11  -3   8    1.89    1.33
  -3  11   8    2.92    1.52
   3 -11   8    2.09    1.68
  -3  11 -10   70.88    5.34
   3 -11 -10   89.41    6.32
  11   3 -10   82.56    5.99
 -11  -3 -10   86.00    6.04
  11   3  10   84.05    6.06
 -11  -3  10   88.99    6.17
  -3  11  10   88.24    6.42
   3 -11  10   83.84    6.15
  -3 -11  12   12.41    2.09
 -11   3  12   13.36    2.39
 -11   3 -12    1.27    1.83
  11  -3 -12    3.43    1.85
  -3 -11 -12    3.89    1.21
  -3  11 -14    5.27    1.70
   3 -11 -14   10.90    2.08
  11   3 -14    7.35    1.93
 -11  -3 -14    8.35    2.03
  11   3  14    7.66    1.76
 -11  -3  14    7.12    1.72
  -3  11  14   10.91    2.16
   3 -11  14    6.99    2.07
  -3 -11  16    9.20    1.91
  -3 -11  16   13.54    2.00
 -11   3  16    8.32    2.02
  11  -3  16    7.83    2.03
  11  -3 -16    4.52    1.97
  -3 -11 -16    8.55    1.03
  -3  11 -18   41.99    3.83
   3 -11 -18   39.40    3.66
  11   3 -18   56.93    4.63
 -11  -3 -18   43.48    3.67
  11   3  18   44.69    3.75
  -3  11  18   39.86    3.71
   3 -11  18   46.57    4.16
  -3 -11  20   22.14    3.13
  -3 -11  20   20.23    2.58
 -11   3  20   25.65    3.26
  11  -3  20   16.34    2.57
 -11   3 -20   14.11    2.79
  11  -3 -20   19.28    3.09
  -3  11 -22   10.66    2.32
   3 -11 -22   15.70    2.44
  11   3 -22   12.05    2.37
 -11  -3 -22   13.28    2.04
  11   3  22   13.18    1.94
 -11  -3  22   13.90    2.14
  -3  11  22   16.13    2.44
   3 -11  22   12.09    2.32
  -3 -11  24   54.24    4.46
  -3 -11  24   49.48    4.31
 -11   3  24   45.40    4.34
  11  -3  24   38.51    3.88
 -11   3 -24   37.20    3.94
  11  -3 -24   36.70    4.00
  -3  11 -26   18.03    2.84
   3 -11 -26   12.79    2.43
 -11  -3  26   19.45    2.71
 -11  -3  26   21.16    2.55
   3 -11  26   19.70    2.94
  -3 -11  28    1.25    1.70
  -3 -11  28    0.59    1.64
 -11   3  28    1.86    1.66
  11  -3  28    0.72    1.87
 -11  -3  28   15.65    2.57
   3 -11  28   17.59    2.96
  -3 -11  30  192.77   12.42
 -11   3  30  198.35   12.67
  11  -3  30  180.92   11.91
 -11  -3  30    8.71    2.21
 -11  -3  30   10.46    1.99
   3 -11  30   10.02    2.39
  -3 -11  32    8.67    2.18
  -3 -11  32    5.54    1.89
 -11   3  32    6.33    2.12
  11  -3  32    4.51    2.98
 -11   3 -32    1.10    1.76
  11  -3 -32    1.94    2.43
  -3 -11  34    3.06    1.68
 -11   3  34    2.59    1.78
 -11   3  34    1.83    1.64
 -11  -3  34    0.21    1.58
 -11  -3  34    1.00    2.01
   3 -11  34    0.12    1.66
   3 -11  34   -0.77    1.70
  -4 -11   1   17.92    2.20
  -4 -11   1   19.45    2.28
 -11   4   1   16.15    2.37
  11  -4   1   17.18    2.43
  11  -4  -1   16.75    2.50
  -4 -11  -1   20.16    2.30
  -4 -11  -1   18.42    2.17
  -4 -11   3   30.82    2.97
  -4 -11   3   37.52    3.35
 -11   4   3   29.06    3.03
  11  -4   3   28.55    3.06
  11  -4  -3   28.11    3.05
  -4 -11  -3   33.92    3.06
  -4 -11  -3   34.89    3.11
  -4 -11   5    5.16    1.59
 -11   4   5    4.82    1.72
  11  -4   5    3.39    1.63
  11  -4  -5    4.15    1.72
  -4 -11  -5    5.62    1.34
  -4 -11  -5    5.40    1.51
  -4  11  -7   65.13    5.13
   4 -11  -7   78.73    5.87
  -4 -11   7   72.62    5.34
 -11   4   7   69.22    5.24
  11  -4   7   67.33    5.16
  11   4  -7   64.89    4.96
 -11  -4  -7   70.49    5.16
  11   4   7   70.28    5.24
 -11  -4   7   65.88    4.95
  11  -4  -7   64.89    5.04
  -4 -11  -7   65.20    4.68
  -4 -11  -7   66.38    4.76
  -4  11   7   67.62    5.21
   4 -11   7   70.03    5.48
  -4  11  -9    1.34    1.62
   4 -11  -9    0.66    1.61
  -4 -11   9    2.93    1.63
  -4 -11   9    2.13    1.27
 -11   4   9    2.33    1.81
  11  -4   9    2.71    1.65
  11   4  -9    2.23    1.41
 -11  -4  -9    1.95    1.62
  11   4   9    1.25    1.30
 -11  -4   9    1.32    1.25
 -11   4  -9    1.54    1.77
  11  -4  -9    1.36    1.45
  -4 -11  -9    2.11    1.26
  -4  11   9    1.20    1.56
   4 -11   9    2.29    1.68
  -4 -11  11   41.99    3.80
  -4 -11  11   40.71    3.63
 -11   4  11   45.61    4.19
  11  -4  11   39.68    3.76
  11  -4 -11   38.80    3.73
  -4 -11 -11   39.51    3.37
  -4 -11 -11   39.15    3.14
  -4 -11  13   74.79    5.45
  -4 -11  13   79.94    5.84
 -11   4  13   73.83    5.53
  11  -4  13   73.26    5.75
 -11   4 -13   66.06    5.32
  11  -4 -13   73.26    5.84
  -4 -11 -13   67.41    4.59
  -4 -11 -13   71.10    4.91
  -4 -11  15   27.89    2.84
  -4 -11  15   27.69    3.03
 -11   4  15   23.77    2.79
  11  -4  15   26.97    3.24
 -11   4 -15   23.34    3.16
  11  -4 -15   23.54    3.09
  -4 -11 -15   22.90    1.88
  -4 -11  17    6.29    1.65
  -4 -11  17    5.93    1.93
 -11   4  17    5.22    1.75
  11  -4  17    5.00    1.85
  11   4  17   22.02    2.43
 -11  -4  17   25.52    2.77
  -4  11  17   24.38    2.90
   4 -11  17   20.99    2.95
  -4  11 -19   28.63    3.16
   4 -11 -19   28.80    3.35
  11   4 -19   26.39    2.92
 -11  -4 -19   30.13    3.15
  11   4  19   28.94    2.82
 -11  -4  19   28.37    3.13
  -4  11  19   27.98    3.14
   4 -11  19   29.28    3.25
  -4 -11  21   13.45    2.30
  -4 -11  21   14.91    2.37
 -11   4  21   11.20    2.17
  11  -4  21   11.49    2.37
 -11  -4  21   62.33    4.71
 -11  -4  21   65.67    4.90
  -4  11  21   59.45    4.88
   4 -11  21   69.61    5.41
  -4 -11  23   21.69    2.85
  -4 -11  23   24.40    2.80
  11  -4  23   19.41    2.95
  11   4  23  161.11    9.89
 -11  -4  23  135.38    8.63
 -11  -4  23  145.68    9.29
  -4  11  23  185.96   11.94
   4 -11  23  151.29    9.76
  -4 -11  25   55.51    4.81
  -4 -11  25   50.37    4.12
 -11   4  25   61.51    5.15
  11  -4  25   47.10    4.10
 -11   4 -25   55.27    4.91
  11  -4 -25   52.32    4.81
  -4 -11  27    2.33    1.58
  -4 -11  27    1.15    1.67
 -11   4  27    1.50    1.70
  11  -4  27    0.06    1.62
 -11   4 -27    1.17    1.75
  11  -4 -27    0.78    1.82
  -4  11 -29   11.83    2.82
  -4 -11  29    7.25    1.99
  -4 -11  29    5.94    1.91
 -11   4  29    6.83    1.94
  11  -4  29    5.16    2.12
 -11  -4  29   11.87    2.30
 -11  -4  29   11.91    2.01
 -11   4 -29    4.54    1.88
  11  -4 -29    4.71    2.25
   4 -11  29   10.76    2.42
  -4  11 -31   41.67    4.74
  -4 -11  31   27.31    3.17
 -11   4  31   26.50    3.35
  11  -4  31   24.44    3.35
 -11  -4  31   34.01    3.71
 -11  -4  31   28.75    3.01
  11  -4 -31   26.63    3.88
   4 -11  31   34.98    3.66
  -4 -11  33    4.31    1.95
  -4 -11  33    5.71    1.72
 -11   4  33    4.51    1.85
  11  -4  33    2.14    1.77
 -11  -4  33   62.72    4.93
 -11  -4  33   73.62    6.12
   4 -11  33   68.29    5.61
   4 -11  33   61.58    5.51
 -11   4  35    6.19    2.00
 -11  -5   0    0.11    1.23
 -11   5   0   -0.89    1.52
  11  -5   0    0.32    1.52
  -5 -11   0    0.29    1.05
  -5 -11   0    0.87    1.25
   5 -11   0   -0.09    1.45
  -5  11  -2    2.04    1.59
   5 -11  -2    1.64    1.75
  11   5  -2    5.96    1.70
 -11  -5  -2    5.79    1.61
  11   5   2    3.74    1.50
   5 -11   2    2.96    1.76
  -5 -11   4    8.00    1.68
  -5 -11   4    4.61    1.60
 -11   5   4    2.41    1.51
  11  -5   4    3.24    1.65
 -11   5  -4    2.10    1.62
  11  -5  -4    2.00    1.52
  -5 -11  -4    7.83    1.49
  -5 -11  -4    2.70    1.26
  -5 -11   6    5.02    1.68
 -11   5   6    5.60    1.80
  11  -5   6    4.68    1.76
 -11   5  -6    4.75    1.75
  11  -5  -6    5.29    1.74
  -5 -11  -6    5.11    1.48
  -5 -11  -6    4.88    1.33
  -5  11  -8   35.57    3.70
   5 -11  -8   32.87    3.67
  -5 -11   8   46.57    3.96
 -11   5   8   41.53    3.73
  11   5  -8   31.11    3.01
 -11  -5  -8   34.81    3.30
  11   5   8   34.47    3.34
 -11   5  -8   47.56    4.16
  11  -5  -8   42.77    3.88
  -5 -11  -8   47.03    3.76
  -5 -11  -8   46.32    3.64
  -5  11   8   34.73    3.58
   5 -11   8   35.57    3.52
  -5  11 -10    4.74    1.92
 -11  -5 -10    6.25    1.84
  11   5  10    7.74    1.75
  -5  11  10    4.46    1.87
   5 -11  10    6.60    1.94
  -5  11 -12   23.31    2.88
  11   5 -12   22.25    2.50
 -11  -5 -12   25.02    2.70
  11   5  12   26.91    2.79
 -11  -5  12   25.49    2.57
  -5  11  12   25.40    3.07
   5 -11  12   27.32    3.09
  -5  11 -14   25.46    3.06
  -5 -11  14   31.25    3.05
  -5 -11  14   34.50    3.36
 -11   5  14   29.56    3.08
  11  -5  14   33.78    3.64
  11   5 -14   22.13    2.56
 -11  -5 -14   24.92    2.71
  11   5  14   25.45    2.69
 -11  -5  14   24.87    2.59
 -11   5 -14   33.87    3.84
  11  -5 -14   34.92    3.72
  -5 -11 -14   29.16    2.30
  -5 -11 -14   28.49    2.33
  -5  11  14   30.42    3.43
   5 -11  14   28.03    3.28
  -5 -11  16   15.97    2.25
 -11   5  16   12.85    2.21
  11  -5  16   13.21    2.52
 -11   5 -16   11.92    2.48
  11  -5 -16   11.91    2.53
  -5  11 -18   10.47    2.28
 -11  -5 -18   15.32    2.07
  11   5  18   15.02    1.92
 -11  -5  18   15.89    2.14
  -5  11  18   17.37    2.85
   5 -11  18   15.14    2.62
  -5  11 -20    0.66    1.55
   5 -11 -20    0.42    1.96
 -11  -5 -20    1.20    0.96
 -11  -5  20    2.81    1.44
 -11  -5  20    0.82    1.13
  -5  11  20    1.35    1.80
   5 -11  20    2.56    1.76
  -5  11 -22    6.52    2.08
   5 -11 -22    5.87    2.34
 -11  -5  22    7.09    1.54
 -11  -5  22    5.82    1.53
  -5  11  22    5.56    2.19
   5 -11  22    6.90    1.93
  -5  11 -24   96.30    7.16
   5 -11 -24   98.85    7.46
  -5 -11  24  125.94    8.26
 -11  -5  24  101.27    7.17
 -11  -5  24   91.90    6.26
  -5  11  24  104.18    7.60
   5 -11  24  102.01    7.30
  -5 -11  26   40.71    3.90
  -5 -11  26   28.40    3.05
 -11   5  26   32.94    3.71
  11  -5  26   29.19    3.08
 -11  -5  26    1.99    1.62
   5 -11  26    1.85    2.12
  -5 -11  28   15.42    2.67
  -5 -11  28   14.13    2.43
 -11   5  28   14.16    2.36
  11  -5  28   11.61    2.34
 -11  -5  28    2.99    1.44
 -11  -5  28    2.33    1.69
 -11   5 -28   10.15    2.49
   5 -11  28    3.43    2.24
 -11  -5  30    5.07    1.87
 -11  -5  30    5.27    1.47
   5 -11  30    5.44    2.28
  -5  11 -32   18.81    3.53
  -5 -11  32   32.00    3.50
  -5 -11  32   30.79    3.08
 -11   5  32   32.49    3.49
  11  -5  32   32.45    3.93
 -11  -5  32   18.78    2.45
 -11  -5  32   17.89    2.69
 -11   5 -32   34.31    4.28
  11  -5 -32   24.49    3.20
   5 -11  32   20.54    3.11
 -11   5  34    5.66    1.98
  11  -5  34    6.99    2.55
 -11   5 -34    8.93    3.40
  -6  11  -1    3.11    1.62
   6 -11  -1    5.07    2.03
  11   6  -1    5.45    1.57
 -11  -6  -1    8.85    1.74
 -11  -6   1    7.77    1.73
  -6  11   1    4.01    1.70
   6 -11   1    4.20    1.95
  -6  11  -3   30.74    3.40
   6 -11  -3   35.11    3.70
  11   6  -3   36.81    3.41
 -11  -6  -3   35.09    3.19
  11   6   3   31.25    3.12
  -6  11   3   30.05    3.26
   6 -11   3   29.64    3.14
  -6 -11   5   35.17    3.34
 -11   6   5   33.49    3.50
  11  -6   5   31.74    3.25
 -11   6  -5   30.04    3.22
  11  -6  -5   29.73    3.16
  -6 -11  -5   32.76    2.99
  -6 -11  -5   29.31    2.84
  -6  11  -7    1.24    1.82
   6 -11  -7    0.86    1.76
  11   6  -7    3.25    1.36
 -11  -6  -7    1.09    1.37
  11   6   7    1.78    1.30
 -11  -6   7    2.17    1.25
  -6  11   7    0.70    1.70
   6 -11   7    0.27    1.57
  -6  11  -9   73.72    5.82
   6 -11  -9   72.80    5.61
  11   6  -9   81.78    5.78
 -11  -6  -9   75.11    5.43
  11   6   9   71.06    5.20
 -11  -6   9   79.94    5.65
  -6  11   9   72.59    5.88
   6 -11   9   70.10    5.39
  -6  11 -11   83.17    6.23
   6 -11 -11   82.99    6.09
  -6 -11  11   80.08    5.69
  -6 -11  11   93.67    6.52
 -11   6  11   89.91    6.40
  11  -6  11   84.80    6.26
  11   6 -11   77.38    5.65
 -11  -6 -11   85.15    5.99
  11   6  11   74.72    5.29
 -11  -6  11   87.21    6.03
 -11   6 -11   83.17    6.23
  11  -6 -11   97.61    7.02
  -6 -11 -11   81.92    5.58
  -6 -11 -11   85.97    5.78
  -6  11  11   91.40    7.05
   6 -11  11   81.21    5.99
  -6  11 -13   84.19    6.37
  -6 -11  13   98.39    6.83
  -6 -11  13   92.61    6.43
 -11   6  13   92.22    6.54
  11  -6  13   99.81    7.16
 -11  -6 -13   75.29    5.35
 -11  -6  13   81.71    5.77
 -11  -6  13   78.05    5.55
  11  -6 -13   95.38    6.94
  -6 -11 -13   93.85    6.06
  -6 -11 -13  102.12    6.51
   6 -11  13   84.55    6.38
  -6  11 -15   28.29    3.29
   6 -11 -15   31.70    3.38
 -11  -6 -15   30.32    2.75
 -11  -6  15   30.89    3.01
 -11  -6  15   30.80    3.09
  -6  11  15   32.55    4.09
   6 -11  15   30.85    3.72
   6 -11 -17   58.82    4.88
 -11  -6 -17   68.43    5.03
 -11  -6  17   62.37    4.59
  -6  11  17   66.77    5.80
   6 -11  17   69.96    5.59
  -6  11 -19    2.24    1.72
   6 -11 -19    3.43    1.81
 -11  -6 -19    3.81    1.15
 -11  -6  19    5.42    1.50
 -11  -6  19    4.19    1.30
  -6  11  19    4.29    2.16
   6 -11  19    2.45    1.80
  -6  11 -21   62.90    5.29
   6 -11 -21   59.03    5.14
 -11  -6  21   65.28    4.92
 -11  -6  21   65.03    4.75
  -6  11  21   60.02    5.31
   6 -11  21   61.73    4.99
  -6 -11  23   10.89    1.87
 -11   6  23    7.62    2.30
  11  -6  23    7.75    2.14
 -11  -6  23   92.54    6.28
  -6  11  23  119.48    8.70
   6 -11  23  102.79    7.46
  -6 -11  25    2.99    1.31
  -6 -11  25    1.96    1.58
 -11   6  25    0.87    1.85
  11  -6  25    0.21    1.42
 -11   6 -25   -0.50    1.55
  11  -6 -25    0.15    1.93
  -6  11 -27    4.23    2.38
   6 -11 -27    4.80    2.58
 -11  -6  27    8.02    1.80
 -11  -6  27    4.82    1.94
   6 -11  27    4.96    2.41
  -6  11 -29   14.24    2.85
   6 -11 -29   15.71    3.90
 -11  -6  29   13.84    2.39
   6 -11  29   11.92    2.70
  -6  11 -31   11.48    3.11
  -6 -11  31    9.79    2.47
  -6 -11  31    9.61    1.91
 -11   6  31   10.43    2.17
  11  -6  31   12.32    2.59
 -11  -6  31    9.21    2.04
 -11  -6  31    8.36    1.62
 -11   6 -31    9.67    2.36
  11  -6 -31   10.22    2.65
   6 -11  31   10.54    2.58
 -11   6  33   16.20    2.75
  11  -6  33   21.50    3.45
 -11   6 -33   20.08    3.49
  11  -6 -33   14.03    2.78
 -11  -7   0    0.64    1.03
 -11   7   0    0.66    1.72
  11  -7   0   -0.29    1.52
  -7 -11   0    0.03    1.07
  -7  11   0   -0.21    1.45
   7 -11   0    0.69    1.58
  -7  11  -2    1.94    1.63
   7 -11  -2    1.17    1.65
 -11  -7  -2    1.76    1.29
 -11  -7  -2    1.90    1.16
 -11  -7   2    1.70    1.30
 -11  -7   2    0.86    1.17
  -7  11   2    1.93    1.69
   7 -11   2    1.37    1.61
  -7  11  -4  307.21   18.57
   7 -11  -4  332.77   19.99
  -7 -11   4  300.11   18.02
  -7 -11   4  321.13   19.15
 -11   7   4  317.22   19.16
  11  -7   4  329.33   19.81
 -11  -7  -4  306.57   18.27
 -11  -7   4  339.02   20.17
 -11  -7   4  318.04   18.97
 -11   7  -4  294.18   17.79
  11  -7  -4  317.04   19.13
  -7 -11  -4  316.33   18.83
  -7 -11  -4  316.62   18.86
  -7  11   4  333.55   20.20
   7 -11   4  319.28   19.15
  -7  11  -6    1.11    1.58
   7 -11  -6   -0.03    1.68
 -11  -7  -6    1.50    1.42
 -11  -7  -6    1.92    1.19
  -7  11   6    0.81    2.04
   7 -11   6    0.43    1.59
  -7  11  -8   11.64    2.49
   7 -11  -8   11.78    2.26
 -11  -7  -8   13.70    2.06
 -11  -7  -8   13.14    2.14
 -11  -7   8   13.06    1.98
 -11  -7   8   12.55    2.05
  -7  11   8   12.96    2.72
   7 -11   8   12.07    2.31
  -7  11 -10    0.79    1.86
   7 -11 -10    0.54    1.55
 -11  -7 -10    1.47    1.27
 -11  -7 -10    0.71    1.36
 -11  -7  10    4.48    1.42
 -11  -7  10    2.32    1.34
  -7  11  10    0.69    1.90
   7 -11  10   -0.14    1.74
  -7 -11  12   23.24    2.66
 -11   7  12   16.42    2.71
  11  -7  12   15.20    2.53
 -11   7 -12   14.49    2.72
  11  -7 -12   15.55    2.59
  -7 -11 -12   17.45    2.09
   7 -11 -14    0.04    1.53
 -11  -7 -14    2.70    1.27
 -11  -7 -14    2.05    1.37
 -11  -7  14    1.85    1.40
 -11  -7  14    2.57    1.31
  11  -7 -14   10.93    2.94
  -7  11  14    0.02    1.69
   7 -11  14    1.41    1.74
  -7 -11  16   62.40    4.67
  -7 -11  16   63.18    4.76
 -11   7  16   67.72    5.53
  11  -7  16   71.06    5.64
 -11  -7  16  171.23   10.72
 -11  -7  16  187.48   11.78
  -7  11  16  177.97   11.54
   7 -11  16  171.58   11.00
  -7  11 -18   18.37    2.70
   7 -11 -18   16.27    2.60
 -11  -7 -18   23.58    2.21
 -11  -7  18   23.79    2.54
 -11  -7  18   29.74    2.89
  -7  11  18   19.30    2.80
   7 -11  18   19.11    2.64
  -7 -11  20   13.73    2.02
  -7 -11  20   11.51    1.90
 -11   7  20    7.73    2.34
  11  -7  20   10.51    2.24
 -11   7 -20   10.05    2.51
  11  -7 -20    7.81    2.32
  -7 -11  22   36.28    3.29
  -7 -11  22   39.15    3.61
 -11   7  22   44.76    4.33
  11  -7  22   40.04    3.83
 -11  -7  22    4.67    1.43
 -11  -7  22    3.14    1.61
  -7  11  22    5.41    1.96
   7 -11  22    3.14    2.31
  -7 -11  24    8.44    1.78
 -11   7  24    3.53    1.93
  11  -7  24    1.96    1.95
 -11   7 -24    0.92    1.83
  11  -7 -24    0.94    1.98
  -7 -11  26   71.88    5.49
  -7 -11  26   58.28    4.50
 -11   7  26   58.78    4.77
  11  -7  26   58.53    4.95
 -11  -7  26   18.28    2.53
 -11  -7  26   15.64    2.07
   7 -11  26   15.96    2.78
  -7 -11  28    2.44    1.57
  -7 -11  28    2.75    1.74
  11  -7  28    3.25    2.66
 -11  -7  28   22.93    2.72
 -11  -7  28   16.08    2.06
   7 -11  28   23.95    3.10
  -7 -11  30   79.44    5.87
 -11   7  30   82.38    6.32
  11  -7  30   75.00    5.77
 -11   7 -30   69.78    5.51
  11  -7 -30   75.53    6.66
 -11   7 -32    0.63    2.00
  11  -7 -32    1.07    1.87
  -8  11  -1    1.02    1.71
   8 -11  -1    1.02    1.69
 -11  -8  -1    1.15    1.13
 -11  -8   1    0.96    1.14
 -11  -8   1    2.01    1.31
  -8  11   1    1.22    1.75
   8 -11   1    0.40    1.58
  -8 -11   3   28.64    2.87
  -8 -11   3   28.58    2.85
 -11   8   3   27.41    3.29
  11  -8   3   34.43    3.63
 -11  -8   3   70.74    5.23
 -11  -8   3   70.67    5.17
  -8  11   3   73.79    5.81
   8 -11   3   68.12    5.25
  -8  11  -5   68.86    5.58
 -11  -8  -5   71.20    5.25
 -11  -8   5   72.02    5.29
 -11  -8   5   77.98    5.66
  -8  11   5   72.45    5.89
   8 -11   5   61.51    4.91
  -8  11  -7   23.03    3.09
   8 -11  -7   24.65    3.10
 -11  -8  -7   26.22    2.84
 -11  -8  -7   25.82    2.80
 -11  -8   7   26.21    2.81
 -11  -8   7   26.81    2.83
  -8  11   7   27.40    3.53
  -8  11  -9    1.41    1.89
   8 -11  -9    1.39    1.69
  -8 -11   9    8.27    1.80
 -11  -8  -9    2.10    1.39
 -11  -8  -9    2.17    1.53
 -11  -8   9    1.83    1.34
 -11  -8   9    1.33    1.32
 -11   8  -9    9.00    2.34
  -8  11   9    2.14    1.86
   8 -11   9   -0.13    1.54
 -11   8  11    0.83    1.80
  11  -8  11    0.81    1.70
 -11   8 -11    0.92    1.82
  -8 -11 -11    0.77    1.12
  -8 -11 -11    0.81    1.29
  -8  11 -13  263.23   16.49
   8 -11 -13  223.87   14.07
  -8 -11  13  282.65   16.91
  11  -8  13  291.88   17.67
 -11  -8 -13  259.82   15.59
 -11  -8  13  249.86   15.19
  -8 -11 -13  294.01   17.26
  -8  11  13  229.55   14.36
   8 -11  13  234.09   14.41
  -8 -11  15   12.63    1.85
  -8 -11  15    9.15    1.81
  11  -8  15    7.81    2.16
 -11   8 -15    6.85    2.60
  11  -8 -15    5.91    2.27
  -8 -11  17  156.25    9.97
  -8 -11  17  146.95    9.46
 -11   8  17  172.54   11.45
  11  -8  17  160.65   10.50
 -11  -8  17   80.65    5.77
 -11  -8  17   79.40    5.65
  -8  11  17   76.35    5.99
   8 -11  17   72.66    5.54
  -8 -11  19    2.70    1.48
  -8 -11  19    5.14    1.58
 -11   8  19    2.23    1.89
  11  -8  19    0.75    1.61
 -11   8 -19    0.72    1.76
  11  -8 -19    1.85    1.89
  -8 -11  21    7.79    1.74
 -11   8  21    6.54    2.26
  11  -8  21    5.87    1.97
 -11   8 -21    5.34    2.09
  11  -8 -21    5.19    2.23
  -8 -11  23   27.29    2.72
  -8 -11  23   33.72    3.28
 -11   8  23   24.88    3.49
 -11   8 -23   25.08    3.52
  11  -8 -23   24.08    3.63
  -8 -11  25   48.49    4.11
 -11   8  25   39.54    4.21
  11  -8  25   42.70    4.44
 -11  -8  25  205.77   12.39
  -8  11  25  191.07   12.25
   8 -11 -27   13.84    3.58
  -8 -11  27    2.66    1.49
  -8 -11  27    1.87    1.59
  11  -8  27    0.53    2.07
 -11  -8  27   14.29    2.30
 -11  -8  27   12.44    1.95
   8 -11  27   15.14    2.56
  -8  11 -29    4.72    2.51
   8 -11 -29    4.56    3.35
  -8 -11  29    1.90    1.33
 -11   8  29    2.39    1.99
 -11  -8  29    2.89    1.56
 -11   8 -29    2.73    1.69
  11  -8 -29    3.48    2.22
   8 -11  29    3.40    1.84
 -11   8 -31   19.20    3.03
  11  -8 -31   14.40    3.27
 -11  -9   0    0.48    1.18
 -11  -9   0   -0.07    1.19
 -11   9   0    0.04    1.76
  11  -9   0   -0.59    1.61
  -9 -11   0    1.12    1.21
  -9 -11   0   -0.19    1.18
  -9  11   0    0.19    1.84
  -9  11  -2  149.16   10.17
 -11  -9  -2  141.77    9.20
 -11  -9  -2  146.46    9.55
 -11  -9   2  138.90    9.01
 -11  -9   2  135.28    8.77
  -9  11   2  147.27    9.97
   9 -11   2  138.12    9.28
  -9  11  -4    1.17    2.05
 -11  -9  -4    4.07    1.55
 -11  -9   4    3.41    1.44
 -11  -9   4    8.40    1.72
  -9  11   4    2.13    1.93
   9 -11   4    2.62    1.83
  -9 -11   6    4.30    1.58
  -9 -11   6    4.34    1.46
 -11   9   6    0.44    2.02
  11  -9   6    4.14    2.12
  11  -9  -6    1.99    1.80
  -9 -11  -6    5.67    1.71
  -9 -11  -6    4.45    1.62
  -9  11  -8   34.24    3.73
 -11  -9  -8   41.78    3.77
 -11  -9  -8   34.27    3.30
 -11   9  -8   54.73    5.10
  11  -9  -8   63.00    5.19
  -9 -11  -8   65.77    5.08
  -9 -11  -8   56.83    4.36
  -9  11 -10  102.23    7.48
 -11  -9 -10  102.90    7.01
 -11  -9 -10  122.85    8.24
 -11   9 -10  253.86   15.84
  11  -9 -10  239.88   15.49
  -9 -11 -10  220.32   13.35
  -9 -11 -10  240.34   14.57
  -9  11 -12  106.02    7.73
 -11  -9 -12  105.85    7.12
 -11  -9 -12  108.33    7.36
 -11  -9  12   97.86    6.72
 -11  -9  12  101.69    6.98
 -11   9 -12   80.33    6.36
  -9 -11 -12   83.45    5.89
  -9  11  12  102.16    7.48
   9 -11  12  103.65    7.36
  -9  11 -14    0.74    1.88
   9 -11 -14    1.12    1.68
 -11  -9 -14    0.23    1.25
 -11  -9  14    2.88    1.33
 -11  -9  14    1.95    1.35
  -9  11  14    1.78    1.96
   9 -11  14    1.01    1.76
  -9  11 -16   45.54    4.50
   9 -11 -16   45.65    4.38
 -11  -9 -16   49.20    3.76
 -11  -9  16   52.07    4.30
 -11  -9  16   51.72    4.15
   9 -11  16   49.02    4.60
  -9 -11  18    7.93    1.85
  -9 -11  18    9.82    2.04
 -11   9  18    6.50    2.15
  11  -9  18    6.30    2.01
 -11   9 -18    7.16    2.22
  11  -9 -18    5.65    2.26
  -9 -11  20    9.26    1.84
  -9 -11  20   10.21    2.04
 -11   9  20    7.35    2.32
  11  -9  20    7.20    2.34
 -11   9 -20    6.10    2.40
  11  -9 -20    6.00    2.36
  -9 -11  22   22.41    2.52
  -9 -11  22   24.66    2.77
 -11   9  22   27.78    3.37
  11  -9  22   30.79    3.72
 -11  -9  22    9.28    1.73
 -11  -9  22    7.49    1.55
  -9  11  22   12.35    2.56
   9 -11  22    8.50    2.22
   9 -11 -24  159.90   11.64
  -9 -11  24  169.31   10.75
 -11   9  24  186.38   12.49
  11  -9  24  173.07   11.28
 -11  -9  24  133.71    8.70
  -9  11  24  127.18    8.81
   9 -11  24  143.51    9.74
  -9 -11  26    1.58    1.47
  -9 -11  26    1.14    1.30
 -11   9  26   -0.74    1.73
 -11  -9  26   24.74    2.94
 -11  -9  26   21.10    2.56
  -9  11  26   19.81    3.19
   9 -11  26   18.51    2.54
  -9  11 -28    6.02    2.05
 -11   9  28    0.23    1.99
  11  -9  28    0.13    1.76
  11  -9 -28    0.36    2.10
   9 -11  28    6.07    2.10
 -11   9 -30   -0.51    1.35
 -10  11  -1  207.58   13.31
  10 -11  -1  219.97   13.88
 -10 -11   1  194.23   12.17
 -10 -11   1  176.20   11.14
 -11  10   1  173.32   11.31
  11 -10   1  193.20   12.22
 -11 -10  -1  195.44   12.17
 -11 -10  -1  212.87   13.20
 -11 -10   1  191.96   11.94
 -11 -10   1  218.12   13.53
 -11  10  -1  194.76   12.52
  11 -10  -1  184.64   11.86
 -10 -11  -1  190.43   11.99
 -10 -11  -1  181.06   11.32
 -10  11   1  227.07   14.44
  10 -11   1  211.13   13.35
 -10  11  -3    2.25    2.02
  10 -11  -3    0.27    1.77
 -11 -10  -3    1.40    1.43
 -11 -10  -3    1.62    1.38
 -11 -10   3    2.35    1.35
 -11 -10   3    1.12    1.40
 -10  11   3    0.27    1.85
  10 -11   3    1.80    1.80
 -10 -11   5    3.79    1.46
 -11  10   5    2.49    1.82
  11 -10   5    2.60    1.86
 -11  10  -5    3.08    2.07
  11 -10  -5    2.33    1.84
 -10 -11  -5    2.48    1.37
 -10 -11   7    6.44    1.78
 -10 -11   7   10.75    1.99
 -11  10   7    6.28    2.04
  11 -10   7    3.71    1.96
 -11  10  -7    4.07    2.13
  11 -10  -7    4.21    2.00
 -10 -11  -7    5.98    1.71
 -10  11  -9   13.18    2.68
  10 -11  -9   16.27    2.74
 -11 -10  -9   14.50    2.37
 -11 -10  -9   14.25    2.31
 -11 -10   9   14.45    2.12
 -11 -10   9   13.71    2.14
 -10  11   9   15.87    2.75
  10 -11   9   13.06    2.50
 -10  11 -11   39.12    3.95
  10 -11 -11   34.09    3.60
 -11 -10 -11   37.16    3.47
 -11 -10 -11   38.55    3.56
 -11 -10  11   40.18    3.60
 -11 -10  11   35.25    3.20
 -10  11  11   39.51    4.08
  10 -11  11   37.13    3.74
 -10  11 -13   47.95    4.69
  10 -11 -13   44.37    4.16
 -11 -10 -13   43.41    3.84
 -11 -10 -13   41.10    3.63
 -11 -10  13   39.65    3.49
 -11 -10  13   42.31    3.56
 -10  11  13   44.83    4.38
  10 -11  13   42.49    4.24
 -10 -11  15    5.78    1.64
 -11  10  15    6.73    2.07
 -11  10 -15    6.94    2.38
  11 -10 -15    5.89    2.05
 -10 -11 -15    5.86    1.34
  10 -11 -17   10.16    2.45
 -10 -11  17    8.28    1.79
 -10 -11  17    6.33    2.01
 -11  10  17    7.95    2.26
  11 -10  17    6.48    2.16
 -11 -10  17   14.64    2.44
 -11 -10  17   15.39    2.27
  11 -10 -17    6.20    2.26
 -10  11  17   13.12    2.73
  10 -11  17   15.82    2.68
 -10  11 -19   21.88    3.21
  10 -11 -19   20.52    3.15
 -10 -11  19   13.31    2.20
 -10 -11  19   14.58    2.29
 -11  10  19   13.65    2.60
  11 -10  19   11.99    2.46
 -11 -10  19   21.22    2.61
 -11 -10  19   19.60    2.53
 -11  10 -19   13.12    2.97
  11 -10 -19   13.52    3.03
 -10  11  19   18.88    2.76
  10 -11  19   22.91    3.08
 -10  11 -21    0.14    1.88
  10 -11 -21    0.25    2.12
 -10 -11  21    0.19    1.27
 -11  10  21   -0.49    1.69
  11 -10  21    0.93    1.91
 -11 -10  21    0.18    1.02
 -11  10 -21    1.53    1.94
 -10  11  21   -0.68    1.70
  10 -11  21    0.56    1.68
 -10  11 -23    1.41    1.74
  10 -11 -23    2.61    2.23
 -10 -11  23    2.67    1.33
 -10 -11  23    2.15    1.33
 -11  10  23    4.65    2.21
 -11 -10  23    1.56    1.24
 -11 -10  23    2.93    1.33
 -11  10 -23    3.69    2.11
  11 -10 -23    4.08    2.68
 -10  11  23    2.03    1.90
  10 -11  23    1.53    1.76
 -10  11 -25    0.04    1.47
  10 -11 -25    0.95    2.38
 -10 -11  25    1.68    1.32
 -11  10  25    2.00    1.76
  11 -10  25    2.31    1.87
 -11 -10  25    0.08    1.34
 -11  10 -25    2.01    2.12
  11 -10 -25    1.44    1.77
  10 -11  25   -0.04    1.73
 -10  11 -27    3.57    1.43
  10 -11 -27    5.87    4.15
 -11  10  27    3.34    2.05
  11 -10  27    2.12    1.63
 -11  10 -27    1.81    1.20
  11 -10 -27    5.06    3.81
 -11 -11   0    0.92    1.29
 -11 -11   0    0.15    1.39
 -11  11   0   -0.57    1.79
  11 -11   0    0.17    1.68
 -11 -11   2   37.73    3.54
 -11  11  -2   36.45    3.76
  11 -11  -2   37.20    3.80
 -11 -11  -2   39.40    3.58
 -11 -11  -2   37.91    3.51
 -11  11   2   36.13    3.83
  11 -11   2   37.77    3.74
 -11 -11   4  150.04    9.88
 -11 -11   4  160.86   10.36
 -11  11  -4  143.69    9.65
  11 -11  -4  151.91   10.12
 -11 -11  -4  141.17    9.16
 -11 -11  -4  145.85    9.52
 -11  11   4  149.33    9.96
  11 -11   4  143.72    9.46
 -11 -11   6    2.03    1.37
 -11 -11   6    2.06    1.37
 -11  11  -6    1.31    1.80
  11 -11  -6    2.01    1.85
 -11 -11  -6    2.00    1.51
 -11 -11  -6    1.14    1.30
 -11  11   6    3.81    2.01
  11 -11   6    1.22    1.65
 -11 -11   8   68.83    5.11
 -11 -11   8   68.93    5.10
 -11  11  -8   67.62    5.51
  11 -11  -8   68.01    5.47
 -11 -11  -8   71.24    5.43
 -11 -11  -8   74.72    5.63
 -11  11   8   70.39    5.69
 -11 -11  10   12.73    1.99
 -11 -11  10   13.59    1.94
 -11  11 -10   12.78    2.61
  11 -11 -10   15.09    2.63
 -11 -11 -10   14.54    2.37
 -11 -11 -10   15.85    2.53
 -11  11  10   14.28    2.68
  11 -11  10   11.57    2.31
 -11 -11  12   30.19    2.89
  11 -11 -12   28.46    3.48
 -11 -11 -12   27.07    2.79
 -11 -11 -12   29.91    3.09
 -11  11  12   33.58    3.75
  11 -11  12   24.85    2.92
 -11 -11  14    4.58    1.32
 -11  11 -14    7.51    2.89
  11 -11 -14    3.19    2.08
 -11  11  14    4.81    2.06
  11 -11  14    5.08    1.99
 -11 -11  16  104.68    7.14
 -11 -11  16   96.05    6.57
 -11  11 -16  116.46    8.64
 -11  11  16  107.52    7.88
  11 -11  16  107.02    7.62
 -11 -11  18    7.55    1.67
 -11 -11  18    6.30    1.68
 -11  11 -18    6.95    2.26
  11 -11 -18    4.73    2.22
  11 -11  18    5.16    2.11
 -11 -11  20    0.90    1.03
 -11 -11  20    1.60    1.22
 -11  11 -20    0.84    1.85
  11 -11 -20    1.55    2.15
 -11  11  20    1.23    1.97
  11 -11  20    1.37    1.94
 -11 -11  22    0.79    1.35
 -11 -11  22   -0.07    1.25
 -11  11 -22   -0.05    1.64
  11 -11 -22    0.28    1.64
 -11  11  22    0.85    1.82
  11 -11  22    1.14    1.84
 -11  11 -24   31.92    3.60
  11 -11 -24   30.38    3.97
 -11  11  24   34.13    3.76
  12   0   0  559.04   32.52
   0  12   0  540.95   31.68
  12   0   2    1.46    1.39
 -12   0   2    1.31    1.54
  12   0  -2    0.07    1.34
   0  12  -2    2.30    1.33
   0 -12  -2    2.25    1.66
   0  12   2    3.47    1.39
  12   0   4   23.03    2.71
 -12   0   4   26.58    2.86
 -12   0  -4   24.19    2.87
  12   0  -4   24.51    2.82
   0 -12  -4   26.73    2.93
   0  12   4   23.64    2.51
   0 -12   4   23.93    2.63
 -12   0   6    7.37    1.91
 -12   0  -6    6.98    1.82
  12   0  -6    5.98    1.76
   0  12  -6    6.90    1.62
   0 -12  -6    8.32    1.95
   0  12   6    7.83    1.64
   0 -12   6    8.08    1.82
  12   0   8  108.33    7.50
 -12   0   8  113.41    7.65
 -12   0  -8  106.42    7.28
  12   0  -8  103.40    7.18
   0  12  -8   97.54    6.69
   0 -12  -8  107.34    7.24
   0  12   8  105.88    7.04
   0 -12   8   99.21    6.84
  12   0  10  162.07   10.51
 -12   0  10  181.34   11.43
 -12   0 -10  178.40   11.43
  12   0 -10  174.14   11.11
   0  12 -10  173.28   10.94
   0 -12 -10  162.88   10.23
   0  12  10  164.73   10.33
   0 -12  10  175.02   11.03
  12   0  12  213.90   13.65
 -12   0  12  207.40   12.87
 -12   0 -12  220.21   13.77
  12   0 -12  213.72   13.48
   0  12 -12  215.10   13.36
   0 -12 -12  215.49   13.15
   0  12  12  213.19   13.04
   0 -12  12  215.92   13.39
 -12   0  14   87.18    6.26
 -12   0 -14   84.23    6.33
  12   0 -14   79.54    6.05
   0  12 -14   91.54    6.61
   0 -12 -14   78.12    5.65
   0  12  14   73.72    5.24
   0 -12  14   85.01    6.21
 -12   0  16   14.03    2.32
 -12   0 -16   11.42    2.29
  12   0 -16    9.73    2.43
   0  12 -16   11.40    2.32
   0 -12 -16    8.84    1.70
 -12   0  18   12.28    2.22
 -12   0 -18   13.77    2.56
  12   0 -18    9.13    2.15
   0  12 -18    8.59    2.40
   0 -12 -18    9.77    1.65
   0  12  18   10.03    1.61
   0 -12  18   13.51    2.39
 -12   0  20   40.36    3.71
 -12   0 -20   46.50    4.48
  12   0 -20   40.64    4.02
   0  12 -20   35.74    3.58
   0 -12 -20   41.28    3.09
   0 -12  20   38.05    3.71
 -12   0  22  133.29    8.78
 -12   0 -22  150.01   10.29
  12   0 -22  146.10   10.00
   0  12 -22  131.05    8.77
   0 -12  22  127.50    8.52
 -12   0 -24    2.38    2.10
  12   0 -24    2.07    1.70
   0 -12  24    1.28    1.73
   0 -12  24    1.54    1.60
 -12   0  26   41.92    3.82
 -12   0 -26   42.81    4.22
   0 -12  26   47.24    4.33
  12   0  28   14.65    3.05
 -12   0  28   25.10    3.06
  12   0 -28   23.30    3.37
   0 -12  28   22.98    3.31
   0 -12  28   22.64    2.94
 -12   0  30   -0.09    1.33
   0 -12  30   -0.26    1.61
   0 -12  30   -0.39    1.78
 -12   0  32    0.03    1.44
 -12   0  32   -0.02    1.79
   0 -12  32   -0.56    1.52
   0 -12  32    0.89    1.72
 -12   0  34   29.23    3.02
   1  12   1   10.11    1.80
 -12   1   1   13.05    2.23
  12  -1   1   12.66    2.12
  12  -1  -1   11.11    2.00
   1  12  -1    9.21    1.98
  -1 -12  -1   12.49    2.00
   1  12   3   40.89    3.50
 -12   1   3   44.58    3.93
  12  -1   3   34.90    3.26
  12  -1  -3   40.61    3.71
   1  12  -3   45.36    3.87
  -1 -12  -3   43.30    3.76
   1  12   5   45.72    3.76
  -1 -12   5   44.23    3.77
 -12   1   5   47.28    4.03
  12  -1   5   44.55    3.92
 -12  -1   5   19.15    2.52
  -1  12   5   19.44    2.37
   1 -12   5   17.43    2.44
   1  12   7   -0.15    1.14
  -1 -12   7    0.35    1.40
 -12   1   7    1.98    1.66
  12  -1   7   -0.44    1.44
  12  -1  -7    0.94    1.50
   1  12  -7    0.13    1.18
  -1 -12  -7    0.43    1.48
   1  12   9   29.08    2.84
  -1 -12   9   33.21    3.23
  12  -1   9   30.15    3.27
 -12   1  -9   25.51    3.30
  12  -1  -9   27.79    3.08
   1  12  -9   30.93    3.11
  -1 -12  -9   32.94    3.18
  -1  12 -11  110.85    7.52
   1 -12 -11  129.45    8.50
   1  12  11  124.38    8.14
  -1 -12  11  116.07    7.82
 -12   1  11  120.01    8.09
  12  -1  11  111.28    7.72
  12   1 -11  103.29    7.25
 -12  -1 -11  119.73    8.16
 -12  -1  11  109.54    7.40
 -12   1 -11  113.37    7.94
  12  -1 -11  116.78    8.15
   1  12 -11  128.71    8.60
  -1 -12 -11  109.68    7.27
  -1  12  11  120.69    7.94
   1 -12  11  107.16    7.28
   1  12  13  102.33    6.94
  -1 -12  13   91.79    6.55
 -12   1  13   94.06    6.67
  12  -1  13   85.79    6.29
 -12   1 -13   85.33    6.47
  12  -1 -13   86.61    6.49
   1  12 -13  103.26    7.28
  -1 -12 -13   84.30    5.82
   1  12  15    0.42    1.19
  -1 -12  15    2.77    1.72
 -12   1  15    3.02    1.82
  12  -1  15    2.09    1.71
 -12   1 -15    1.33    1.74
  12  -1 -15    2.51    1.73
   1  12 -15    3.39    1.67
  -1 -12 -15    1.09    1.32
  -1 -12  17  172.72   11.18
 -12   1  17  166.79   10.67
  12  -1  17  168.24   11.10
  12   1  17  269.48   16.63
 -12  -1  17  262.66   15.99
  -1  12  17  232.53   14.06
   1 -12  17  222.73   13.72
  -1  12 -19  117.77    8.27
   1 -12 -19  123.35    8.01
  -1 -12  19  115.15    8.13
  -1 -12  19  119.66    8.10
  12  -1  19  121.57    8.52
  12   1 -19  116.14    8.16
 -12  -1 -19  126.26    8.75
  12   1  19  139.46    9.51
  12  -1 -19  106.13    7.62
  -1  12  19  114.97    7.79
   1 -12  19  114.65    7.88
  -1 -12  21    5.56    1.91
 -12   1  21    7.30    1.99
  12  -1  21    3.26    1.82
  12   1  21  426.30   25.41
 -12  -1  21  374.47   22.13
  -1  12  21  349.77   20.36
   1 -12  21  356.37   21.18
  -1  12 -23   17.26    2.66
  12   1 -23   16.21    2.69
 -12  -1 -23   17.42    2.72
  12   1  23   18.59    2.98
 -12  -1  23   19.83    2.55
   1 -12  23   17.12    2.55
  -1  12 -25    0.44    1.89
  12   1 -25   -0.55    1.62
 -12  -1 -25    1.47    1.62
  12   1  25    1.11    1.69
 -12  -1  25    0.92    1.69
  -1 -12  27    7.78    2.17
  -1 -12  27   10.90    2.58
 -12   1  27    6.18    2.11
  12  -1  27    7.78    2.64
   1 -12  27  175.98   11.43
   1 -12  27  198.56   13.26
  -1 -12  29   40.93    4.11
  -1 -12  29   31.62    3.32
 -12   1  29   36.92    3.70
  12  -1  29   43.34    4.97
 -12  -1  29   91.51    6.52
 -12  -1  29   98.07    7.28
   1 -12  29   88.60    6.65
   1 -12  29  110.96    8.39
  -1 -12  31   88.99    6.52
  -1 -12  31   99.71    7.53
 -12   1  31   78.66    5.82
  12  -1  31   91.08    7.50
 -12  -1  31    6.41    1.97
 -12  -1  31    9.30    1.94
   1 -12  31   12.35    2.60
   1 -12  31    9.83    2.97
  -1 -12  33    5.23    2.24
 -12   1  33    6.12    2.03
 -12   1  33    5.39    1.97
 -12  -1  33   13.30    2.58
 -12  -1  33   13.25    2.20
   1 -12  33   15.11    2.86
 -12   2   0   20.55    2.56
  12  -2   0   18.82    2.44
   2  12   0   26.36    2.76
  -2 -12   0   27.53    2.83
   2  12   2   12.55    1.96
 -12   2   2   12.14    2.11
  12  -2   2   10.01    1.95
  12   2   2   -0.12    1.35
 -12  -2   2    0.86    1.56
  -2  12   2    0.49    1.35
   2 -12   2    0.83    1.56
   2  12   4    1.05    1.22
 -12   2   4    0.61    1.49
  12  -2   4    0.65    1.40
 -12   2  -4    0.80    1.40
  12  -2  -4    0.89    1.35
  -2 -12  -4    0.32    1.22
   2  12   6   25.25    2.64
  -2 -12   6   28.56    2.93
 -12   2   6   32.36    3.34
  12  -2   6   23.71    2.79
 -12   2  -6   21.40    2.84
  12  -2  -6   25.76    2.92
   2  12  -6   26.36    2.81
  -2 -12  -6   25.38    2.73
   2  12   8  356.01   21.02
  -2 -12   8  328.44   19.61
 -12   2   8  345.27   20.65
  12  -2   8  315.38   19.09
 -12   2  -8  347.50   21.21
  12  -2  -8  310.97   18.78
   2  12  -8  333.55   19.90
  -2 -12  -8  327.80   19.44
  -2 -12  10   12.60    2.13
 -12   2  10   12.74    2.31
  12  -2  10   14.10    2.47
 -12   2 -10   12.63    2.68
  12  -2 -10   10.12    2.29
   2  12 -10   11.56    2.08
  -2 -12 -10   13.21    2.17
  -2 -12 -10   12.21    1.82
  -2 -12  12   73.62    5.47
 -12   2  12   78.12    5.79
  12  -2  12   72.84    5.64
 -12   2 -12   65.35    5.43
  12  -2 -12   70.64    5.62
   2  12 -12   78.02    5.89
  -2 -12 -12   67.72    4.94
  -2  12 -14   25.26    2.98
   2 -12 -14   28.19    3.11
  -2 -12  14   35.13    3.30
  -2 -12  14   37.31    3.47
  12  -2  14   34.77    3.49
  12   2 -14   25.58    2.98
 -12  -2 -14   27.25    3.18
  12   2  14   31.86    3.41
 -12  -2  14   26.77    2.79
 -12   2 -14   30.85    3.37
  12  -2 -14   41.21    3.98
  -2 -12 -14   33.54    2.90
  -2  12  14   28.24    2.99
   2 -12  14   25.69    2.89
  -2  12 -16  195.51   12.49
   2 -12 -16  178.01   11.21
 -12  -2 -16  187.98   11.96
  12   2  16  191.89   12.25
 -12  -2  16  189.79   11.88
  -2  12  16  186.06   11.76
  -2 -12  18    0.97    1.54
 -12   2  18    1.10    1.86
  12  -2  18    1.88    1.69
 -12   2 -18    0.68    2.00
  12  -2 -18   -0.80    1.62
  -2  12 -20  461.43   27.27
   2 -12 -20  454.33   26.67
  12   2 -20  450.44   26.66
 -12  -2 -20  439.08   25.93
  12   2  20  446.18   26.36
 -12  -2  20  439.79   25.77
  -2  12  20  424.88   24.92
   2 -12  20  424.52   25.01
  -2 -12  22   10.78    2.11
  -2 -12  22   10.08    2.20
  12  -2  22    9.26    2.15
 -12   2 -22    8.73    2.55
  12  -2 -22   10.40    2.46
  -2  12 -24    2.29    1.85
   2 -12 -24    2.30    1.33
  -2 -12  24    6.50    1.85
 -12   2  24    7.22    1.90
  12  -2  24    6.47    2.04
  12   2 -24    2.32    1.75
 -12  -2 -24    2.40    1.68
  12   2  24    1.80    1.26
 -12  -2  24    2.82    1.63
 -12   2 -24    7.17    2.31
  12  -2 -24    5.23    2.04
   2 -12  24    1.40    1.93
  -2 -12  26   17.77    2.56
  -2 -12  26   14.72    2.57
 -12   2  26   15.27    2.33
  12  -2  26   16.57    3.08
  -2 -12  28  304.55   18.59
  -2 -12  28  295.78   17.88
 -12   2  28  316.37   19.24
  12  -2  28  322.51   20.10
 -12  -2  28  296.60   17.93
 -12  -2  28  305.72   18.61
 -12   2 -28  267.63   16.72
  12  -2 -28  321.52   19.98
   2 -12  28  295.35   17.96
 -12   2  30    0.90    1.64
  12  -2  30    1.97    2.75
 -12   2 -30    0.52    1.67
  12  -2 -30    1.20    1.95
  -2 -12  32   55.76    4.83
  -2 -12  32   66.48    5.43
  12  -2  32   64.99    5.92
 -12  -2  32   16.60    2.91
 -12  -2  32   15.05    2.37
   2 -12  32   17.27    2.61
   2 -12  32   17.04    2.98
 -12   2  34    3.16    1.53
 -12   2  34    4.10    1.18
  -3  12  -1    0.81    1.43
   3 -12  -1    0.66    1.60
  12   3  -1    0.77    1.27
 -12  -3  -1    0.59    1.52
  12   3   1    0.24    1.39
   3 -12   1    0.88    1.70
  -3  12  -3    3.68    1.56
   3 -12  -3    4.10    1.71
  -3 -12   3    7.73    1.77
  -3 -12   3    6.96    1.66
 -12   3   3    5.79    1.78
  12  -3   3    6.31    1.78
  12   3  -3    4.00    1.52
 -12  -3  -3    3.76    1.66
  12   3   3    2.73    1.50
 -12  -3   3    3.27    1.49
 -12   3  -3    6.23    1.83
  12  -3  -3    6.81    1.77
  -3 -12  -3    6.12    1.54
  -3 -12  -3    5.48    1.56
  -3  12   3    4.20    1.82
   3 -12   3    4.59    1.87
 -12   3   5    5.08    1.79
  12  -3   5    4.08    1.72
 -12   3  -5    3.38    1.77
  12  -3  -5    4.23    1.65
  -3 -12  -5    4.22    1.41
  -3 -12  -5    3.67    1.49
  -3  12  -7    3.00    1.59
  12   3  -7    3.48    1.52
 -12  -3  -7    5.32    1.89
 -12  -3   7    7.69    1.75
  -3  12   7    6.17    2.04
   3 -12   7    5.98    1.93
  -3  12  -9  163.24   10.49
   3 -12  -9  172.68   10.95
  12   3  -9  162.17   10.45
 -12  -3  -9  168.24   10.67
 -12   3  -9  113.80    8.05
  12  -3  -9  121.43    8.45
  -3 -12  -9  101.76    6.82
  -3 -12  -9  107.34    7.18
  -3 -12  11    4.90    1.60
  -3 -12  11    5.46    1.55
 -12   3  11    5.14    1.87
  12  -3  11    5.84    1.97
 -12   3 -11    6.55    2.19
  12  -3 -11    4.78    1.99
  -3 -12 -11    5.33    1.69
  -3  12 -13   19.28    2.66
  -3 -12  13   12.81    2.01
  -3 -12  13   11.01    1.96
 -12   3  13   12.74    2.33
  12  -3  13   12.49    2.30
  12   3 -13   18.28    2.57
 -12  -3 -13   20.81    2.72
 -12  -3  13   18.18    2.30
 -12   3 -13   13.59    2.42
  12  -3 -13   12.27    2.36
  -3 -12 -13   11.51    1.68
  -3 -12 -13   13.47    2.00
   3 -12  13   19.49    2.69
  -3  12 -15   60.95    4.92
   3 -12 -15   65.67    5.31
 -12  -3 -15   65.67    5.22
  12   3  15   64.07    5.08
 -12  -3  15   61.76    4.72
  -3  12  15   66.13    5.33
   3 -12 -17   56.76    4.74
  12   3 -17   64.28    5.12
 -12  -3 -17   59.03    4.76
  12   3  17   52.64    4.35
  -3  12  17   59.74    4.98
   3 -12  17   64.00    5.14
  -3  12 -19    6.05    2.11
   3 -12 -19    7.64    2.02
  12   3 -19    5.92    1.79
 -12  -3 -19    6.44    1.88
  12   3  19    5.92    1.65
 -12  -3  19    7.92    1.88
  -3  12  19    7.30    2.03
   3 -12  19    6.62    2.05
  -3  12 -21  140.56    9.42
   3 -12 -21  142.34    9.51
  -3 -12  21  124.56    8.40
  -3 -12  21  138.58    9.21
 -12   3  21  136.52    9.20
  12  -3  21  122.82    8.47
  12   3 -21  130.73    8.82
 -12  -3 -21  148.41    9.82
  12   3  21  123.77    8.19
 -12  -3  21  127.11    8.27
 -12   3 -21  141.35    9.85
  12  -3 -21  139.25    9.79
  -3  12  21  131.09    8.69
   3 -12  21  131.58    8.70
  -3 -12  23    1.53    1.57
  -3 -12  23    1.43    1.42
 -12   3  23    0.70    1.52
  12  -3  23    1.04    1.53
 -12   3 -23    0.15    1.71
  12  -3 -23    0.82    1.75
  -3  12 -25    9.46    2.94
  -3 -12  25   16.24    2.45
 -12   3  25   15.10    2.27
  12  -3  25   13.83    2.58
 -12  -3  25   11.40    2.22
 -12   3 -25   15.32    2.81
  12  -3 -25   15.41    2.79
   3 -12  25   10.33    2.49
  -3 -12  27  139.22    9.28
  -3 -12  27  150.11    9.91
 -12   3  27  149.62   10.14
  12  -3  27  122.39    8.62
 -12   3 -27  142.16    9.78
  12  -3 -27  123.77    8.92
  -3 -12  29  109.04    7.46
  -3 -12  29  103.22    7.28
 -12   3  29  129.17    8.80
 -12   3 -29  115.04    8.39
  12  -3 -29  121.15    8.88
  -3 -12  31   22.01    2.83
  -3 -12  31   18.63    2.66
 -12   3  31   20.05    2.76
  12  -3  31   22.42    3.48
 -12  -3  31    5.48    2.24
 -12  -3  31    1.94    1.60
   3 -12  31    3.63    2.41
   3 -12  31    2.96    1.81
 -12   3  33   11.70    1.92
  12  -3 -33   11.15    2.50
 -12   4   0   45.86    4.06
  12  -4   0   43.69    3.91
  -4 -12   0   48.34    4.02
  -4  12  -2   70.88    5.55
   4 -12  -2   76.14    5.68
  12   4  -2   72.91    5.54
 -12  -4  -2   77.98    5.74
  12   4   2   72.27    5.52
  -4  12   2   89.06    6.83
   4 -12   2   74.29    5.62
  -4  12  -4   32.87    3.38
   4 -12  -4   34.73    3.48
  -4 -12   4   23.85    2.71
  12   4  -4   33.38    3.25
 -12  -4  -4   36.45    3.43
 -12   4  -4   18.46    2.69
  12  -4  -4   20.19    2.56
  -4 -12  -4   17.78    2.23
  -4 -12  -4   17.03    2.30
  -4  12  -6   23.96    2.88
   4 -12  -6   26.34    3.04
  12   4  -6   22.71    2.69
 -12  -4  -6   24.72    2.83
 -12  -4   6   29.12    2.90
   4 -12   6   26.74    3.03
  -4 -12   8   39.68    3.53
  -4 -12   8   39.51    3.56
 -12   4   8   41.42    3.77
  12  -4   8   38.51    3.61
 -12   4  -8   42.24    4.05
  12  -4  -8   44.26    4.12
  -4 -12  -8   37.70    3.27
  -4 -12  -8   38.55    3.40
  -4  12 -10   29.45    3.30
   4 -12 -10   29.73    3.38
  12   4 -10   28.52    3.05
 -12  -4 -10   32.46    3.18
  12   4  10   31.35    3.19
 -12  -4  10   29.60    2.90
  -4  12  10   31.10    3.33
   4 -12  10   29.39    3.19
  -4 -12  12   35.57    3.32
  -4 -12  12   36.45    3.38
 -12   4  12   34.89    3.45
  12  -4  12   33.42    3.50
 -12   4 -12   30.98    3.39
  12  -4 -12   35.53    3.71
  -4 -12 -12   32.22    3.02
  -4 -12 -12   29.94    2.74
  -4  12 -14   24.81    2.96
 -12  -4 -14   29.81    3.23
  12   4  14   31.86    3.27
 -12  -4  14   34.53    3.25
  -4  12  14   33.54    3.68
   4 -12 -16    1.18    1.91
  12   4 -16    2.36    1.48
 -12  -4 -16    1.37    1.56
  12   4  16    1.16    1.33
  -4  12  16    1.49    1.66
   4 -12  16    1.47    1.68
  -4  12 -18   -0.66    1.63
   4 -12 -18    0.13    1.64
  12   4 -18    2.05    1.47
 -12  -4 -18    0.82    1.41
  12   4  18    1.11    1.29
 -12  -4  18    2.16    1.47
  -4  12  18    0.48    1.65
   4 -12  18    0.78    1.62
  -4 -12  20   50.12    4.32
  -4 -12  20   48.88    4.22
 -12   4  20   50.72    4.47
  12  -4  20   48.42    4.48
  12   4  20   92.82    6.51
 -12  -4  20   86.61    5.93
  -4  12  20   97.97    7.29
   4 -12  20   89.02    6.34
  -4  12 -22   91.12    6.83
   4 -12 -22   91.68    7.12
  12   4  22   85.33    6.03
 -12  -4  22   81.57    6.01
 -12  -4  22   84.09    5.85
  -4  12  22   94.24    7.16
   4 -12  22   85.47    6.17
  -4  12 -24    1.35    2.00
   4 -12 -24    0.77    1.47
  -4 -12  24    3.21    1.65
 -12   4  24    4.12    1.76
  12  -4  24    2.15    1.88
 -12  -4  24    1.65    1.57
 -12   4 -24    2.54    1.89
  12  -4 -24    3.28    2.09
   4 -12  24    1.14    1.86
  -4 -12  26  120.83    8.06
  -4 -12  26  112.95    7.64
 -12   4  26  127.22    8.74
  12  -4  26  115.43    8.05
 -12  -4  26    5.71    1.87
 -12  -4  26    8.42    1.92
   4 -12  26    5.71    2.10
  -4  12 -28   26.47    3.68
  -4 -12  28   37.09    3.66
  -4 -12  28   30.68    3.18
 -12   4  28   36.52    3.73
  12  -4  28   28.51    3.15
 -12   4 -28   32.98    4.86
  12  -4 -28   33.37    4.03
   4 -12  28   23.51    3.10
  -4 -12  30   19.71    2.61
  -4 -12  30   16.85    2.43
 -12   4  30   17.03    2.42
  12  -4  30   22.23    3.65
 -12  -4  30    5.32    1.72
 -12  -4  30    6.41    2.05
   4 -12  30    7.30    2.14
  12  -4  32   18.81    3.04
 -12   4 -32   19.91    3.40
  12  -4 -32   13.51    2.65
  -5 -12   1   20.09    2.41
  -5 -12   1   16.74    2.17
 -12   5   1   16.93    2.49
  12  -5   1   14.20    2.40
 -12   5  -1   13.41    2.34
  12  -5  -1   15.20    2.50
  -5 -12  -1   20.43    2.39
  -5  12  -3  110.75    7.86
   5 -12  -3  119.62    8.14
  12   5  -3  116.67    8.05
 -12  -5  -3  114.54    7.73
  12   5   3  116.50    7.99
 -12  -5   3  113.09    7.59
   5 -12   3  110.57    7.57
  -5  12  -5    1.01    1.67
   5 -12  -5    0.69    1.56
  12   5  -5    2.15    1.43
 -12  -5  -5    1.55    1.47
  12   5   5    1.09    1.41
 -12  -5   5    2.46    1.37
  -5  12   5    0.20    1.60
   5 -12   5    1.35    1.66
  -5 -12   7   26.47    2.89
  -5 -12   7   28.37    2.99
 -12   5   7   26.58    3.02
 -12   5  -7   22.82    3.02
  12  -5  -7   25.78    3.13
  -5 -12  -7   23.46    2.46
  -5 -12  -7   23.64    2.74
  -5 -12   9   46.36    4.06
  -5 -12   9   43.77    3.85
 -12   5   9   38.51    3.71
  12  -5   9   34.36    3.40
 -12   5  -9   34.04    3.48
  12  -5  -9   35.32    3.66
  -5 -12  -9   36.17    3.23
  -5 -12  -9   37.66    3.26
  -5  12 -11  147.63    9.97
   5 -12 -11  134.92    8.97
  -5 -12  11  159.26   10.23
 -12   5  11  160.40   10.32
  12  -5  11  163.52   10.64
 -12  -5 -11  128.18    8.39
  12   5  11  145.50    9.69
 -12  -5  11  129.38    8.43
 -12   5 -11  151.95   10.08
  12  -5 -11  163.63   10.70
  -5 -12 -11  158.80    9.92
  -5  12  11  127.04    8.74
  -5  12 -13   99.00    7.20
   5 -12 -13   87.82    6.45
  -5 -12  13   76.00    5.58
 -12   5  13   68.26    5.22
  12  -5  13   79.83    6.03
  12   5 -13   84.59    6.09
 -12  -5 -13   83.84    5.96
  12   5  13   96.26    6.86
 -12  -5  13   97.22    6.66
 -12   5 -13   81.78    6.22
  -5 -12 -13   77.73    5.21
   5 -12  13   95.62    6.90
   5 -12 -15   -0.45    1.62
  12   5 -15    5.22    1.71
 -12  -5 -15    1.30    1.62
  12   5  15    1.33    1.43
   5 -12  15    0.21    1.82
  -5 -12  17   14.64    2.28
  -5 -12  17   14.19    2.33
  12  -5  17   11.97    2.65
  12   5  17   42.88    3.70
 -12  -5  17   43.52    3.60
   5 -12  17   48.24    4.28
  -5 -12  19   74.82    5.65
  -5 -12  19   68.08    5.24
 -12   5  19   69.50    5.50
  12   5  19  118.91    7.78
 -12  -5  19  107.37    7.14
 -12  -5  19  110.07    7.20
   5 -12  19  126.01    8.53
  -5 -12  21   17.18    2.31
  -5 -12  21   18.23    2.75
 -12   5  21   16.41    2.75
  12  -5  21   18.60    2.74
 -12   5 -21   15.11    2.92
  12  -5 -21   14.55    2.78
  -5 -12  23  150.01    9.84
 -12   5  23  138.29    9.21
  12  -5  23  122.92    8.43
 -12  -5  23    3.55    1.61
  -5  12  23    0.85    1.59
   5 -12  23    1.21    1.91
  -5 -12  25  110.68    7.49
  -5 -12  25   99.74    6.93
 -12   5  25  111.14    7.84
  12  -5  25   95.62    6.75
 -12  -5  25    5.57    1.84
 -12  -5  25    7.26    1.75
  -5 -12  27   10.68    2.30
  -5 -12  27    9.34    1.80
 -12   5  27   10.29    2.46
 -12   5 -27    9.90    2.59
  12  -5 -27    9.66    2.67
  -5 -12  29    1.97    1.53
  -5 -12  29    2.21    1.43
 -12   5  29    0.64    1.48
  12  -5  29    1.10    1.58
 -12  -5  29   22.94    2.65
 -12  -5  29   23.37    2.83
   5 -12  29   24.87    3.20
 -12   5  31   43.98    4.22
  12  -5  31   38.87    4.06
 -12   6   0   35.99    3.59
  12  -6   0   34.80    3.62
  -6 -12   0   32.61    3.06
  -6 -12   0   42.20    3.60
  -6 -12   2    4.25    1.51
  -6 -12   2    4.39    1.46
 -12   6   2    3.89    1.78
  12  -6   2    4.20    1.86
 -12   6  -2    5.15    1.89
  12  -6  -2    3.76    1.83
  -6 -12  -2    5.24    1.43
  -6 -12   4    7.02    1.71
  -6 -12   4    6.98    1.61
 -12   6   4    6.90    2.22
  12  -6   4    6.06    1.96
 -12   6  -4    5.70    1.98
  12  -6  -4    5.41    1.88
  -6 -12  -4    5.71    1.67
  -6 -12  -4    6.69    1.59
  -6  12  -6   18.92    2.91
   6 -12  -6   21.64    2.90
  -6 -12   6   12.09    1.98
  -6 -12   6   14.45    2.26
 -12   6   6   11.50    2.50
  12  -6   6   11.57    2.16
  12   6  -6   18.96    2.39
  12   6   6   18.61    2.56
 -12   6  -6   10.52    2.25
  12  -6  -6   12.13    2.32
  -6 -12  -6   12.17    1.91
  -6 -12  -6   12.45    2.20
   6 -12   6   18.17    2.60
  -6 -12   8   64.92    5.11
  -6 -12   8   60.38    4.78
 -12   6   8   56.93    4.81
  12  -6   8   53.35    4.50
 -12   6  -8   49.30    4.24
  12  -6  -8   48.56    4.44
  -6 -12  -8   65.52    5.08
  -6 -12  -8   56.30    4.32
  -6 -12  10   31.75    3.47
 -12   6  10   24.34    2.99
  12  -6  10   25.57    3.01
 -12   6 -10   23.94    2.96
  -6 -12 -10   24.75    2.52
  -6 -12 -10   25.91    2.48
  -6 -12  12   22.53    2.55
 -12   6  12   17.82    2.64
 -12   6 -12   18.47    3.02
  12  -6 -12   16.13    2.77
  -6 -12 -12   18.16    2.24
  -6 -12 -12   19.82    2.19
  -6  12 -14  116.50    7.99
   6 -12 -14  121.50    8.27
 -12  -6 -14  119.48    7.90
 -12   6 -14   40.82    4.13
  12  -6 -14   47.88    4.60
  -6 -12 -14   44.90    3.52
  -6  12 -16   35.81    3.72
   6 -12 -16   32.71    3.42
  -6 -12  16   46.21    4.02
  12  -6  16   48.45    4.44
 -12  -6 -16   37.38    3.47
 -12  -6 -16   35.32    3.03
 -12  -6  16   37.20    3.27
 -12  -6  16   32.00    2.92
 -12   6 -16   46.78    4.66
  12  -6 -16   44.62    4.66
  -6  12  16   37.70    3.87
   6 -12  16   34.82    3.54
  -6 -12  18    0.62    1.54
  -6 -12  18    1.55    1.36
 -12   6  18    1.66    1.80
  12  -6  18    0.00    1.72
 -12  -6  18   23.15    2.45
 -12  -6  18   22.78    2.47
  -6  12  18   19.85    2.82
   6 -12  18   24.62    3.07
 -12   6  20    2.90    1.94
  12  -6  20    3.71    1.85
 -12   6 -20    2.39    1.90
  12  -6 -20    2.56    2.06
  -6 -12  22   94.99    6.84
  -6 -12  22   75.78    5.70
 -12   6  22   90.73    6.84
  12  -6  22   91.61    6.96
 -12  -6  22   74.29    5.50
 -12  -6  22   59.24    4.54
  -6  12  22   56.51    5.02
   6 -12  22   75.07    5.88
  -6  12 -24    2.03    1.89
   6 -12 -24    1.38    1.84
  -6 -12  24    1.11    1.34
  -6 -12  24    1.06    1.53
 -12   6  24    1.00    1.65
  12  -6  24    0.64    1.50
 -12  -6  24    2.00    1.18
 -12  -6  24    2.84    1.42
 -12   6 -24   -0.22    1.71
  -6 -12  26    8.91    1.88
  -6 -12  26    7.44    2.02
 -12   6  26    8.24    2.34
  12  -6  26    9.13    2.85
 -12  -6  26   53.14    4.55
   6 -12  26   62.72    5.56
  -6 -12  28   14.26    2.44
  -6 -12  28   14.27    2.41
 -12   6  28   11.02    2.42
  12  -6  28    8.86    2.17
 -12  -6  28   65.45    5.02
 -12  -6  28   51.82    3.94
   6 -12  28   66.16    5.44
  -6  12 -30    4.81    2.17
 -12   6  30    8.39    2.02
  12  -6  30   12.48    2.84
 -12   6 -30    8.98    2.36
   6 -12  30    2.13    1.93
  -7 -12   1    2.92    1.40
  -7 -12   1    4.06    1.40
 -12   7   1    1.81    1.79
 -12   7  -1    1.06    1.78
  -7 -12  -1    2.39    1.42
  -7  12  -3   41.78    4.04
   7 -12  -3   44.79    4.39
 -12  -7  -3   42.95    3.74
  12   7   3   39.01    3.48
 -12  -7   3   43.87    3.81
 -12  -7   3   44.65    3.79
  -7  12   3   39.44    3.96
   7 -12   3   36.99    3.64
  -7  12  -5   59.17    5.11
   7 -12  -5   68.01    5.53
  -7 -12   5   77.34    5.60
 -12  -7  -5   61.83    5.09
 -12  -7   5   62.33    4.87
 -12  -7   5   62.72    4.81
 -12   7  -5   78.27    5.85
  -7  12   5   66.70    5.58
  -7  12  -7   15.70    2.76
   7 -12  -7   17.00    2.78
 -12  -7  -7   19.67    2.67
 -12  -7   7   17.95    2.32
 -12  -7   7   19.40    2.48
  -7  12   7   20.05    3.04
   7 -12   7   14.48    2.39
  -7 -12   9   13.42    2.29
  -7 -12   9   15.33    2.20
 -12   7   9    9.75    2.61
  12  -7   9   11.64    2.24
 -12   7  -9    9.92    2.22
  12  -7  -9   11.57    2.35
  -7 -12  -9   12.76    1.88
  -7 -12  -9   12.59    2.12
  -7 -12  11   14.41    2.15
  12  -7  11    9.32    2.12
  12  -7 -11    9.78    2.37
  -7 -12 -11    9.56    1.85
  -7 -12 -11   10.10    1.74
  -7 -12  13    9.24    1.92
 -12   7  13    5.25    2.17
  12  -7  13    6.56    2.13
  12  -7 -13    6.31    2.22
  -7 -12 -13    5.84    1.29
  -7  12 -15  149.16    9.88
   7 -12 -15  135.67    9.19
  -7 -12  15  151.52    9.84
  -7 -12  15  171.97   10.99
 -12   7  15  157.35   10.47
  12  -7  15  164.87   10.88
 -12  -7 -15  144.43    9.39
 -12  -7 -15  146.46    9.25
 -12  -7  15  139.75    8.94
 -12  -7  15  141.10    9.04
 -12   7 -15  167.18   11.19
  12  -7 -15  167.00   11.31
  -7  12  15  145.85    9.89
   7 -12  15  148.55    9.72
  -7  12 -17    2.03    1.78
   7 -12 -17    2.68    1.72
  -7 -12  17    3.18    1.70
  -7 -12  17    1.66    1.29
 -12   7  17    1.04    1.76
  12  -7  17    2.85    1.70
 -12  -7 -17    1.04    1.26
 -12  -7  17    1.86    1.31
 -12  -7  17    2.22    1.30
 -12   7 -17    2.38    1.74
  12  -7 -17    2.54    1.95
  -7  12  17    2.70    1.72
   7 -12  17    2.33    1.81
  -7  12 -19   13.00    2.73
   7 -12 -19   11.90    2.38
  -7 -12  19   20.78    2.64
 -12   7  19   21.02    2.93
  12  -7  19   21.18    2.89
 -12  -7 -19   15.18    1.72
 -12  -7  19   13.26    2.17
 -12  -7  19   12.52    1.97
 -12   7 -19   18.75    2.78
  12  -7 -19   18.85    3.01
  -7  12  19   10.36    2.09
  -7 -12  21   11.98    1.99
  -7 -12  21   12.02    2.24
 -12   7  21    8.96    2.35
  12  -7  21   11.46    2.72
 -12   7 -21   11.15    2.62
  12  -7 -21    8.56    2.46
  -7 -12  23   13.96    2.17
  -7 -12  23   10.48    2.10
 -12   7  23    7.44    2.21
 -12  -7  23  118.41    7.60
  -7  12  23  117.56    8.20
   7 -12  23  137.62    9.24
  -7 -12  25    7.15    1.95
 -12   7  25    3.82    2.18
  12  -7  25    4.11    2.12
  -7 -12  27   36.77    3.86
  -7 -12  27   33.01    3.63
 -12   7  27   28.16    3.62
 -12  -7  27   73.44    5.48
 -12  -7  27   62.05    4.60
   7 -12  27   69.57    5.49
  -7  12 -29    1.60    2.02
   7 -12 -29    1.83    3.19
 -12   7  29    1.79    1.68
  12  -7  29    2.84    2.04
 -12   7 -29    1.30    1.68
 -12  -8   0   43.80    3.64
 -12  -8   0   41.81    3.46
  -8  12   0   44.87    4.16
   8 -12   0   44.55    4.18
  -8  12  -2    7.64    2.42
 -12  -8  -2   14.29    2.12
 -12  -8  -2   11.76    1.82
 -12  -8   2   13.47    1.96
 -12  -8   2   10.05    1.71
  -8  12   2   13.11    2.47
   8 -12   2    9.78    2.07
 -12  -8  -4    0.50    1.06
 -12  -8  -4    0.95    1.43
 -12  -8   4    0.80    1.15
 -12  -8   4    1.30    1.25
   8 -12   4   -0.35    1.41
  -8  12  -6    6.59    2.27
 -12  -8  -6    8.46    1.71
  -8  12   6    8.36    2.36
   8 -12   6    7.49    1.85
  -8  12  -8   -0.91    1.76
 -12  -8  -8    0.79    1.51
 -12  -8   8    0.89    1.29
 -12  -8   8    0.91    1.21
  -8  12   8    0.79    1.83
   8 -12   8    0.66    1.46
  -8 -12  10   18.34    2.36
 -12   8  10   14.94    2.55
  12  -8  10   17.64    2.72
 -12   8 -10   16.97    2.81
  12  -8 -10   14.13    2.60
  -8 -12 -10   18.12    2.50
  -8 -12 -10   18.33    2.24
  -8  12 -12   29.12    3.43
 -12  -8 -12   27.07    2.87
 -12  -8 -12   26.91    2.99
 -12  -8  12   29.91    2.93
 -12  -8  12   27.67    2.80
  -8  12  12   22.91    3.40
   8 -12  12   27.36    3.21
  -8  12 -14  239.03   15.01
 -12  -8 -14  222.49   13.83
 -12  -8 -14  236.19   14.43
 -12  -8  14  216.38   13.25
 -12  -8  14  232.82   14.28
  -8  12  14  271.43   17.18
   8 -12  14  236.79   14.72
  -8 -12  16   24.32    2.75
  -8 -12  16   24.73    2.80
 -12   8  16   25.05    3.16
  12  -8  16   21.45    2.95
 -12  -8  16    7.37    1.72
 -12  -8  16    5.87    1.97
  -8  12  16    8.61    2.48
  -8 -12  18  125.73    8.44
 -12   8  18  104.64    7.49
  12  -8  18  116.96    8.37
 -12  -8  18    1.77    1.40
  -8  12  18   -0.34    1.27
   8 -12  18    1.10    1.84
  -8  12 -20    2.81    2.03
   8 -12 -20    4.26    2.14
  -8 -12  20    0.44    1.49
  -8 -12  20    0.18    1.62
 -12   8  20   -0.01    1.92
  12  -8  20   -0.21    2.02
 -12  -8  20    2.60    1.38
 -12  -8  20    2.16    1.46
 -12   8 -20   -0.61    2.09
  12  -8 -20    1.17    2.37
   8 -12  20    2.09    1.73
  -8  12 -22  260.85   16.07
  -8 -12  22  220.71   13.71
  -8 -12  22  234.66   14.59
  12  -8  22  236.15   15.05
 -12  -8  22  297.88   17.94
 -12  -8  22  247.90   14.87
  12  -8 -22  261.88   17.39
  -8  12  22  276.68   17.41
   8 -12  22  268.06   16.34
  -8  12 -24    2.73    1.85
   8 -12 -24    1.31    2.24
  -8 -12  24    3.48    1.69
  -8 -12  24    3.62    1.69
 -12   8  24    4.93    2.20
  12  -8  24    5.33    2.43
 -12  -8  24    2.83    1.33
 -12  -8  24    1.49    1.41
 -12   8 -24    2.03    2.11
  12  -8 -24    6.31    2.85
  -8  12  24    0.10    1.37
   8 -12  24    2.57    1.98
  -8  12 -26  111.21    7.92
  -8 -12  26   85.26    6.34
 -12   8  26   86.75    7.17
  12  -8  26   79.19    6.44
 -12  -8  26  128.50    8.45
   8 -12  26  123.14    8.38
  -8  12 -28    4.23    2.30
   8 -12 -28    6.06    4.02
  12  -8  28   11.51    2.13
  -9  12  -1   37.73    3.95
  -9 -12   1   25.25    2.72
  -9 -12   1   26.18    2.73
 -12   9   1   24.53    3.10
  12  -9  -1   24.17    2.92
  -9 -12  -1   24.03    2.64
  -9 -12  -1   26.16    2.82
   9 -12   1   37.38    3.82
  -9  12  -3    1.84    1.96
 -12  -9  -3    2.63    1.34
 -12  -9  -3    5.23    1.61
 -12  -9   3    2.89    1.37
 -12  -9   3    1.58    1.27
  -9  12   3    1.38    1.88
   9 -12   3    2.51    1.85
  -9  12  -5   18.62    2.89
   9 -12  -5   22.34    3.07
 -12  -9  -5   19.80    2.38
 -12  -9  -5   19.57    2.49
 -12  -9   5   21.28    2.50
 -12  -9   5   21.01    2.50
  -9  12   5   20.36    3.19
   9 -12   5   17.52    2.65
  -9  12  -7  132.65    9.08
   9 -12  -7  132.26    9.02
  -9 -12   7  105.00    7.14
  -9 -12   7  107.87    7.77
 -12   9   7  107.59    7.54
  12  -9   7  116.00    8.11
 -12  -9  -7  131.19    8.60
 -12  -9   7  130.38    8.54
 -12   9  -7  114.26    8.15
  12  -9  -7  117.06    8.22
  -9 -12  -7  105.07    7.22
  -9  12   7  135.38    9.41
   9 -12   7  131.97    8.88
  -9 -12   9   20.99    2.53
  -9 -12   9   21.19    2.46
 -12   9   9   21.08    2.77
  12  -9   9   20.04    2.81
 -12  -9   9    3.36    1.35
 -12  -9   9    3.61    1.40
  -9  12   9    2.11    2.15
   9 -12   9    3.12    1.98
  -9  12 -11   25.66    3.44
   9 -12 -11   23.55    3.06
 -12  -9 -11   24.61    2.95
 -12  -9 -11   26.97    3.00
 -12  -9  11   24.48    2.67
 -12  -9  11   23.63    2.53
  -9  12  11   25.67    3.45
   9 -12  11   25.86    3.36
  -9  12 -13   -0.37    1.79
   9 -12 -13   -0.43    1.76
  -9 -12  13    5.37    1.50
 -12   9  13    3.97    1.90
  12  -9  13    5.73    2.21
 -12  -9 -13    0.13    1.28
 -12  -9 -13    1.53    1.62
 -12   9 -13    4.97    2.06
  12  -9 -13    4.11    1.92
  -9 -12 -13    5.71    1.65
  -9  12  13    1.25    1.85
   9 -12 -15    2.77    1.97
 -12  -9 -15    3.53    1.40
 -12  -9  15    5.19    1.52
 -12  -9  15    8.81    1.82
  -9  12  15    4.45    2.11
   9 -12  15    2.61    1.87
  -9  12 -17    0.07    2.15
   9 -12 -17    0.36    1.55
  -9 -12  17    0.42    1.41
  -9 -12  17    0.06    1.31
 -12   9  17    0.25    1.80
  12  -9  17    0.87    1.91
 -12  -9  17    0.42    1.45
 -12  -9  17    0.54    1.49
  -9  12  17    0.07    1.46
   9 -12  17    1.04    1.83
  -9 -12  19   20.72    2.69
  -9 -12  19   19.32    2.68
  12  -9  19   19.32    3.07
 -12  -9  19   97.04    6.72
 -12  -9  19  104.78    7.25
  -9  12  19   83.95    6.39
   9 -12  19  102.37    7.32
  -9 -12  21   51.96    4.16
  -9 -12  21   56.01    4.55
 -12   9  21   65.49    5.66
  12  -9  21   63.89    5.37
 -12  -9  21    2.12    1.25
 -12  -9  21    2.32    1.18
  -9  12 -23   48.06    4.48
   9 -12 -23   40.46    4.60
  -9 -12  23   46.14    3.88
  -9 -12  23   47.39    4.05
 -12   9  23   45.26    4.33
 -12  -9  23   51.04    4.15
 -12  -9  23   52.50    4.20
 -12   9 -23   50.44    5.13
  12  -9 -23   63.47    6.94
  -9  12  23   42.70    4.11
   9 -12  23   55.87    4.69
  -9  12 -25   20.91    2.82
   9 -12 -25   22.63    3.86
  -9 -12  25   14.92    2.48
 -12   9  25   22.88    3.31
  12  -9  25   23.07    3.25
  12  -9 -25   16.24    3.15
  -9  12  25   24.32    3.36
   9 -12  25   25.16    3.30
 -12   9  27   18.35    2.96
  12  -9  27   10.32    2.08
 -12  10   0    1.25    1.67
  12 -10   0    1.04    1.54
 -10 -12   0    0.05    1.25
 -10 -12   0    1.67    1.26
 -10 -12   2    7.05    1.78
 -12  10   2    3.85    1.89
  12 -10   2    4.21    1.82
 -12  10  -2    3.09    1.88
  12 -10  -2    4.31    1.98
 -10 -12  -2    3.54    1.42
 -10 -12  -2    3.76    1.43
  10 -12  -4    4.65    1.86
 -10 -12   4   10.11    2.11
 -10 -12   4   10.61    1.93
 -12  10   4    9.91    2.28
  12 -10   4    8.66    2.08
 -12 -10  -4    3.91    1.56
 -12 -10  -4    5.12    1.62
 -12 -10   4    5.14    1.59
 -12  10  -4   10.03    2.35
  12 -10  -4   11.67    2.58
 -10 -12  -4    9.67    1.93
 -10 -12  -4    9.96    1.90
 -10  12   4    3.32    2.06
  10 -12   4    3.97    1.83
 -10 -12   6   16.58    2.36
 -10 -12   6   11.25    1.91
 -12  10   6    8.14    2.19
  12 -10   6    7.46    2.19
 -12  10  -6   10.24    2.43
  12 -10  -6    9.49    2.34
 -10 -12  -6   10.41    2.04
 -10  12  -8   18.08    2.81
  10 -12  -8   16.18    2.65
 -10 -12   8   20.80    2.67
 -10 -12   8   20.27    2.45
 -12  10   8   21.87    3.01
 -12 -10  -8   20.53    2.57
 -12 -10   8   19.38    2.31
 -12 -10   8   22.09    2.49
 -12  10  -8   19.85    2.98
  12 -10  -8   18.54    2.91
 -10 -12  -8   21.64    2.83
 -10  12   8   13.81    2.57
 -10 -12  10    0.18    1.15
 -10 -12  10    0.73    1.11
 -12  10  10   -0.02    1.74
  12 -10  10    0.89    1.77
 -12  10 -10    1.30    2.11
  12 -10 -10    0.23    1.46
 -10 -12 -10    0.88    1.49
 -10 -12 -10    0.53    1.36
 -10  12 -12    3.51    2.20
  10 -12 -12    4.94    2.20
 -10 -12  12    1.17    1.24
 -12  10  12    2.35    1.92
  12 -10  12    1.58    1.87
 -12 -10 -12    5.87    1.84
 -12 -10 -12    3.96    1.62
 -12 -10  12    4.72    1.42
 -12 -10  12    3.44    1.44
 -10 -12 -12    1.93    1.46
 -10  12  12    6.44    2.02
  10 -12  12    3.76    1.74
 -10 -12  14    7.24    1.93
 -10 -12  14    4.07    1.41
 -12  10  14    3.11    2.08
  12 -10  14    3.16    2.04
 -12  10 -14    3.52    2.31
  12 -10 -14    1.26    1.98
 -10  12 -16    6.26    2.40
  10 -12 -16    4.37    2.15
 -10  12  16    5.15    2.00
  10 -12  16    6.44    2.22
 -10  12 -18   12.07    2.71
 -12  10  18    7.46    2.30
  12 -10  18    7.67    2.35
 -12 -10  18   11.36    1.80
 -12  10 -18    7.56    2.56
  12 -10 -18    7.82    2.79
 -10  12  18   12.92    2.50
  10 -12 -20    2.18    2.28
 -10 -12  20    5.40    1.38
 -10 -12  20    7.68    1.72
 -12  10  20    5.39    1.88
  12 -10  20    6.29    2.40
 -12 -10  20    4.19    1.24
 -12 -10  20    3.66    1.41
 -12  10 -20    6.41    2.32
  12 -10 -20    6.28    2.31
  10 -12  20    3.65    1.79
 -10 -12  22   10.71    2.27
 -10 -12  22   11.65    2.01
 -12  10  22   17.86    3.01
  12 -10  22   14.62    2.69
 -12 -10  22    1.52    1.36
 -12 -10  22    2.11    1.50
 -10  12  22   -0.43    1.45
  10 -12  22   -0.07    1.64
 -10  12 -24    0.36    1.46
  10 -12 -24    0.82    2.04
  12 -10  24    0.12    1.61
 -12  10 -24    0.93    1.56
  12 -10 -24   -0.03    2.48
 -10  12  24    0.62    1.68
 -11 -12   1    2.97    1.40
 -11 -12   1    3.20    1.42
 -12  11   1    3.69    2.13
  12 -11   1    3.84    1.97
  12 -11  -1    3.62    2.09
 -11 -12  -1    4.02    1.41
  11 -12  -3  105.67    7.72
 -11 -12   3   81.14    5.95
 -11 -12   3   76.00    5.57
 -12  11   3   77.63    6.43
  12 -11   3   75.57    5.80
 -12 -11   3  132.01    8.78
 -12 -11   3  135.74    9.03
 -11  12   3  115.96    8.31
  11 -12   3  134.60    9.09
 -11  12  -5  133.07    9.26
  11 -12  -5  129.99    8.89
 -11 -12   5  117.53    7.90
 -11 -12   5  123.77    8.30
  12 -11   5  120.47    8.23
 -12 -11  -5  143.30    9.38
 -12 -11  -5  144.01    9.46
 -12 -11   5  151.21    9.81
 -12  11  -5  109.89    7.92
  12 -11  -5  113.51    7.99
 -11 -12  -5  120.19    8.18
 -11 -12  -5  118.88    8.08
  11 -12   5  132.65    8.82
 -11 -12   7    3.56    1.51
 -11 -12   7    5.51    1.56
  12 -11   7    2.18    1.69
 -12  11  -7    2.20    1.94
  12 -11  -7    1.51    1.66
 -11 -12  -7    1.77    1.55
 -11 -12  -7    3.79    1.59
 -11  12  -9    7.26    2.25
  11 -12  -9    6.20    2.12
 -12 -11  -9    6.64    1.83
 -12 -11   9    6.69    1.66
 -11  12   9    7.53    2.50
  11 -12   9    5.39    1.69
 -11  12 -11    6.01    2.28
  11 -12 -11    5.66    2.28
 -12 -11 -11    4.38    1.91
 -12 -11  11    4.09    1.63
 -12 -11  11    4.04    1.34
  11 -12  11    4.44    1.66
 -11 -12  13   68.65    5.16
 -11 -12  13   74.29    5.55
 -12  11  13   71.66    5.91
  12 -11  13   69.36    5.62
 -12 -11  13  114.12    7.62
 -12 -11  13  105.31    7.05
 -11  12  13  118.24    8.53
  11 -12  13  112.56    7.87
 -11 -12  15    5.08    1.75
 -11 -12  15    8.79    1.83
 -12  11  15    4.23    2.17
 -12 -11  15  182.02   11.49
 -12 -11  15  156.92    9.84
 -11  12  15  177.65   11.72
  11 -12  15  187.24   12.02
 -11 -12  17  163.06   10.60
 -12  11  17  134.85    9.20
  12 -11  17  144.54    9.76
 -12 -11  17   37.52    3.60
 -12 -11  17   36.70    3.57
 -11  12  17   29.87    3.56
  11 -12  17   27.17    3.31
 -11  12 -19   33.36    3.70
  11 -12 -19   37.52    5.11
 -11 -12  19   35.50    3.14
 -11 -12  19   42.10    3.66
 -12  11  19   34.22    3.73
  12 -11  19   38.41    3.95
 -12 -11  19   33.05    3.16
 -12  11 -19   33.54    3.76
  12 -11 -19   33.35    4.50
 -11  12  19   33.07    3.97
  11 -12  19   32.03    3.53
 -11  12 -21   38.09    3.96
  11 -12 -21   30.14    3.60
 -12  11 -21    2.69    2.00
  12 -11 -21    2.43    1.99
  12 -11 -23   46.75    7.59
 -12 -12   0    8.69    1.81
 -12 -12   0    7.57    1.75
 -12  12   0    7.28    2.30
  12 -12   0   10.21    2.42
 -12 -12   2   10.40    1.86
 -12 -12   2   10.36    1.85
 -12  12  -2    9.04    2.13
  12 -12  -2   11.02    2.39
 -12 -12  -2   11.02    2.08
 -12  12   2   12.10    2.58
  12 -12   2   12.60    2.51
 -12 -12   4    4.18    1.56
 -12 -12   4    3.47    1.39
 -12  12  -4    3.48    1.71
  12 -12  -4    2.74    1.80
 -12 -12  -4    2.59    1.51
 -12  12   4    3.00    2.12
  12 -12   4    4.30    1.79
 -12 -12   6  105.88    7.42
 -12 -12   6  104.07    7.14
 -12  12  -6   90.83    6.63
  12 -12  -6  105.78    7.58
 -12 -12  -6  104.92    7.38
 -12 -12  -6   90.09    6.36
 -12  12   6  113.09    8.12
  12 -12   6   96.69    6.93
 -12 -12   8    6.78    1.83
 -12 -12   8    4.89    1.52
 -12  12  -8    6.17    2.07
  12 -12  -8    4.83    1.97
 -12 -12  -8    6.38    1.96
 -12 -12  -8    6.40    1.96
 -12  12   8    4.96    1.96
 -12 -12  10   12.02    1.88
 -12 -12  10   15.84    2.41
 -12  12 -10    8.02    2.36
  12 -12 -10   11.24    2.28
 -12 -12 -10   13.41    2.52
 -12  12  10   10.38    2.22
  12 -12  10   10.96    2.41
 -12 -12  12    0.25    1.36
 -12 -12  12    0.36    1.18
 -12  12 -12    0.07    1.52
  12 -12 -12    0.95    1.83
 -12  12  12    0.84    1.70
  12 -12  12   -0.13    1.63
 -12 -12  14  128.71    8.41
 -12  12 -14  124.66    8.74
  12 -12 -14  129.70    9.75
 -12  12  14  132.40    9.21
  12 -12  14  140.49    9.39
 -12 -12  16   10.36    1.78
 -12 -12  16   10.88    1.77
 -12  12 -16   11.80    2.54
  12 -12 -16    8.18    2.85
  12 -12 -18    8.38    2.68
 -12  12  18    6.34    2.05
  12 -12 -20   16.09    3.32
 -12  12  20    8.65    1.57
  13   0   1    5.78    1.85
 -13   0   1    7.86    1.99
 -13   0  -1    7.21    1.93
  13   0  -1    8.08    2.01
   0  13  -1    6.61    1.78
   0 -13  -1    6.42    1.95
   0 -13   1    8.16    2.05
  13   0   3  480.25   28.39
 -13   0   3  445.11   26.11
  13   0  -3  463.92   27.36
   0 -13  -3  450.79   26.49
   0  13   3  453.63   26.63
   0 -13   3  462.50   27.18
  13   0   5   99.49    7.29
 -13   0   5   94.38    6.56
 -13   0  -5   92.82    6.64
  13   0  -5   90.65    6.63
   0  13  -5   94.31    6.67
   0  13   5   82.77    5.92
   0 -13   5   93.32    6.68
  13   0   7    0.91    1.63
 -13   0   7    1.42    1.56
 -13   0  -7    0.53    1.51
  13   0  -7    0.57    1.50
   0  13  -7    0.39    1.32
   0 -13  -7    0.81    1.61
   0  13   7    0.89    1.30
   0 -13   7    0.33    1.53
  13   0   9   27.63    3.12
 -13   0   9   26.48    2.96
 -13   0  -9   27.58    3.12
  13   0  -9   25.38    3.08
   0  13  -9   23.48    2.76
   0 -13  -9   30.24    3.32
   0  13   9   28.40    2.99
   0 -13   9   23.93    2.77
  13   0  11  148.30    9.74
 -13   0  11  168.17   10.80
 -13   0 -11  168.03   10.93
   0  13 -11  166.79   10.77
   0 -13 -11  167.78   10.74
   0  13  11  176.55   11.21
   0 -13  11  144.36    9.31
  13   0  13   60.41    4.91
 -13   0  13   76.00    5.77
 -13   0 -13   64.07    5.26
  13   0 -13   65.56    5.36
   0  13 -13   72.23    5.61
   0 -13 -13   62.51    4.92
   0  13  13   62.93    4.86
  13   0  15  161.82   10.87
 -13   0 -15  161.36   10.79
  13   0 -15  135.06    9.16
   0 -13 -15  145.61    9.40
   0  13  15  155.75   10.00
   0 -13  15  141.98    9.33
  13   0  17   46.18    4.44
 -13   0  17   43.66    3.89
 -13   0 -17   43.30    4.25
  13   0 -17   41.25    4.09
   0  13 -17   40.71    3.75
   0 -13 -17   37.20    3.33
   0  13  17   35.71    3.36
   0 -13  17   38.33    3.56
  13   0  19   34.95    3.57
 -13   0  19   40.15    3.61
 -13   0 -19   41.64    4.25
  13   0 -19   42.17    4.17
   0  13 -19   37.02    3.46
   0 -13  19   37.52    3.54
  13   0  21   25.85    3.21
 -13   0  21   25.94    2.79
 -13   0 -21   25.35    3.51
  13   0 -21   30.39    3.55
   0  13 -21   31.74    3.44
   0 -13  21   24.69    3.17
  13   0  23  128.25    9.40
 -13   0  23  110.04    7.61
   0 -13  23  119.94    8.16
  13   0  25  112.98    8.49
 -13   0  25  108.79    7.51
  13   0 -25  102.01    7.52
   0 -13  25  116.50    8.37
   0 -13  25  104.00    7.27
  13   0  27   21.89    3.90
 -13   0  27   13.03    2.21
  13   0 -27   12.28    2.62
   0 -13  27   19.82    3.17
  13   0  29    1.73    1.94
  13   0 -29    2.72    2.07
   0 -13  29    2.34    1.84
 -13   0  31   17.56    2.98
 -13   0  31   22.55    2.82
  13   1   0   -0.23    1.44
 -13  -1   0   -0.96    1.42
 -13   1   0    0.32    1.45
  13  -1   0    0.38    1.59
  -1 -13   0    0.43    1.49
  -1  13   0    0.71    1.36
   1 -13   0   -0.45    1.52
   1  13   2   82.67    6.04
  -1 -13   2   73.90    5.52
 -13   1   2   73.87    5.49
  13  -1   2   78.73    5.89
 -13   1  -2   80.25    5.84
  13  -1  -2   81.50    6.16
   1  13  -2   83.73    6.20
  -1 -13  -2   76.07    5.68
  -1  13  -4    2.59    1.50
   1 -13  -4    4.94    1.84
  13   1  -4    5.07    1.82
 -13  -1  -4    4.51    1.78
  13   1   4    6.25    2.07
 -13  -1   4    5.99    1.85
  -1  13   4    3.22    1.53
   1 -13   4    3.93    1.97
   1  13   6   25.69    2.86
  -1 -13   6   19.43    2.65
 -13   1   6   18.20    2.47
  13  -1   6   22.95    3.14
  13   1   6   43.38    4.16
 -13  -1   6   40.18    3.60
  -1  13   6   36.52    3.36
   1 -13   6   42.45    3.90
  -1  13  -8   11.46    2.03
   1 -13  -8    9.29    2.23
  13   1  -8   12.36    2.26
 -13  -1  -8   10.42    2.14
  13   1   8   12.89    2.32
 -13  -1   8   13.24    2.20
  -1  13   8    9.16    1.86
   1 -13   8   13.54    2.30
   1  13  10   16.41    2.35
  -1 -13  10   16.71    2.51
 -13   1  10   20.94    2.77
  13  -1  10   16.97    2.52
 -13   1 -10   16.94    2.57
  13  -1 -10   13.86    2.56
   1  13 -10   15.39    2.38
  -1 -13 -10   19.09    2.71
  -1  13 -12   41.32    3.94
   1 -13 -12   37.91    3.83
  13   1  12   37.59    3.63
 -13  -1  12   41.00    3.69
  -1  13  12   32.90    3.19
   1 -13 -14   12.01    2.40
  13   1 -14    9.12    2.22
  13   1  14   11.17    2.32
  -1  13  14   10.49    2.05
   1 -13  14   10.87    2.15
  -1  13 -16    3.31    1.73
   1 -13 -16    4.12    1.73
  13   1 -16    2.23    1.64
  13   1  16    3.98    1.93
 -13  -1  16    4.89    1.79
  -1  13  16    3.18    1.65
   1 -13  16    4.07    1.78
  -1 -13  18   42.42    3.84
  -1 -13  18   45.50    4.15
 -13   1  18   40.82    3.82
  13  -1  18   40.50    4.08
 -13   1 -18   40.50    4.08
  13  -1 -18   43.45    4.50
  -1 -13 -18   45.08    3.61
  -1  13 -20   41.78    3.93
  -1 -13  20   51.96    4.56
  -1 -13  20   53.42    4.44
 -13   1  20   48.42    4.03
  13  -1  20   50.37    4.44
  13   1 -20   37.84    3.97
 -13  -1 -20   38.41    4.05
  13   1  20   38.33    3.99
 -13  -1  20   34.88    3.23
 -13   1 -20   49.91    4.59
  13  -1 -20   48.38    4.57
   1 -13  20   38.55    3.77
  -1 -13  22    0.03    1.53
  -1 -13  22    1.06    1.75
 -13   1  22    0.21    1.49
  13  -1  22    1.29    1.68
  13   1  22   31.28    3.74
 -13  -1  22   28.73    3.08
   1 -13  22   31.80    3.59
  -1  13 -24   43.73    4.80
 -13  -1 -24   35.74    3.99
 -13  -1  24   33.16    3.55
   1 -13  24   39.54    3.89
  -1 -13  26    2.65    1.65
  -1 -13  26    4.09    1.79
 -13   1  26    1.82    1.62
  13  -1  26    1.95    2.18
 -13   1 -26    1.82    1.96
  13  -1 -26    0.94    1.80
  -1 -13  28    4.98    1.85
  -1 -13  28    8.08    1.99
 -13   1  28    7.07    1.97
  13  -1  28    8.66    3.01
 -13  -1  28    0.58    1.52
 -13   1 -28    8.99    2.51
  13  -1 -28    5.32    2.41
   1 -13  28    0.31    1.78
  -1 -13  30   10.86    2.46
 -13   1  30   19.49    2.64
  13  -1  30   18.71    3.20
 -13  -1  30   44.37    4.39
 -13  -1  30   42.74    3.84
   1 -13  30   32.01    3.44
   1 -13  30   37.59    3.68
 -13   1  32   50.83    4.30
   2  13   1    9.02    2.08
  -2 -13   1   10.21    1.99
 -13   2   1    8.10    1.89
  13  -2   1   10.36    2.11
 -13   2  -1    9.68    2.06
  13  -2  -1    8.88    2.04
   2  13  -1    9.16    2.11
  -2 -13  -1    9.45    1.90
  -2  13  -3   85.58    6.23
   2 -13  -3   96.16    6.86
  13   2  -3   86.04    6.19
 -13  -2  -3  101.94    7.13
  13   2   3   98.57    7.15
 -13  -2   3  104.04    7.14
  -2  13   3   88.99    6.50
   2  13   5   32.55    3.27
  -2 -13   5   36.38    3.59
 -13   2   5   33.27    3.25
  13  -2   5   27.53    3.12
 -13   2  -5   28.62    3.30
  13  -2  -5   37.23    3.86
  -2 -13  -5   30.11    3.17
  -2  13  -7  236.72   14.54
   2 -13  -7  237.57   14.58
  13   2  -7  222.59   13.81
 -13  -2  -7  233.03   14.43
 -13   2  -7  134.53    9.16
  13  -2  -7  133.61    9.20
   2  13  -7  137.48    9.20
  -2 -13  -7  133.00    8.90
  -2 -13   9    4.62    1.90
 -13   2   9    4.09    1.77
  13  -2   9    4.60    1.93
 -13   2  -9    5.29    2.04
  13  -2  -9    5.05    1.95
   2  13  -9    5.77    1.75
  -2 -13  -9    3.59    1.37
  -2 -13  -9    3.99    1.97
   2 -13 -11   75.92    6.00
  -2 -13  11   95.23    6.82
  -2 -13  11   77.02    5.73
 -13   2  11   97.82    6.97
  13  -2  11   97.72    7.13
 -13  -2  11   68.68    5.17
 -13   2 -11   89.06    6.55
  -2 -13 -11   89.66    6.30
  -2 -13 -11   80.29    5.67
  -2  13  11   71.59    5.58
  -2  13 -13    8.03    2.17
   2 -13 -13    8.73    2.39
  -2 -13  13   14.75    2.46
  -2 -13  13   12.59    2.13
 -13   2  13   14.35    2.74
  13  -2  13   12.72    2.36
  13   2 -13    7.45    1.99
 -13  -2 -13    8.91    2.44
  13   2  13    8.23    2.01
 -13  -2  13    8.46    2.18
 -13   2 -13   11.58    2.33
  13  -2 -13   16.07    2.62
  -2 -13 -13   10.64    1.85
  -2 -13 -13   11.04    1.86
  -2  13  13    6.83    1.82
   2 -13  13    7.93    2.03
  -2  13 -15  238.50   14.92
   2 -13 -15  242.08   15.04
  -2 -13  15  249.68   15.36
  -2 -13  15  236.72   14.83
 -13   2  15  247.87   15.36
  13  -2  15  231.89   14.48
  13   2 -15  227.74   14.30
 -13  -2 -15  259.36   16.21
  13   2  15  225.04   14.17
 -13  -2  15  222.77   13.68
 -13   2 -15  229.80   14.33
  13  -2 -15  238.78   15.01
  -2 -13 -15  237.11   14.34
  -2 -13 -15  248.36   14.96
  -2  13  15  225.86   14.07
   2 -13  15  223.87   13.85
  -2  13 -17   14.26    2.43
   2 -13 -17   20.05    2.84
  -2 -13  17   10.79    2.15
  -2 -13  17    9.80    2.16
 -13   2  17    7.56    2.15
  13  -2  17   10.93    2.41
  13   2 -17   12.28    2.38
 -13  -2 -17   15.01    2.66
  13   2  17   12.91    2.38
 -13  -2  17   12.86    2.15
 -13   2 -17   10.74    2.34
  13  -2 -17    7.99    2.36
  -2 -13 -17   13.40    1.83
  -2  13  17   20.66    2.81
   2 -13  17   13.05    2.27
  -2 -13  19   37.31    3.53
  -2 -13  19   40.50    3.85
 -13   2  19   36.99    3.54
  13  -2  19   35.37    3.79
 -13   2 -19   35.89    3.84
  13  -2 -19   36.24    4.01
  -2  13 -21   27.07    3.28
   2 -13 -21   24.01    2.85
 -13  -2 -21   27.76    3.66
  13   2  21   18.47    2.89
 -13  -2  21   24.15    2.73
  -2  13 -23    0.77    2.34
   2 -13 -23    0.68    1.29
  13   2 -23    2.34    2.01
 -13  -2 -23    1.34    1.61
  13   2  23    1.62    1.25
   2 -13  23    1.52    1.84
  -2  13 -25    1.69    1.94
  -2 -13  25    1.47    1.31
  -2 -13  25    1.87    1.29
 -13   2  25    3.33    1.86
  13  -2  25    2.05    2.08
  13   2 -25    1.09    1.90
  13   2  25    1.18    1.38
 -13  -2  25   -0.15    1.45
 -13   2 -25    0.73    1.93
  13  -2 -25    1.76    1.72
   2 -13  25    0.70    1.88
  -2 -13  27   56.79    4.81
  -2 -13  27   61.51    4.74
 -13   2  27   65.91    5.21
 -13  -2  27   44.05    4.14
   2 -13  27   40.00    4.03
  -2 -13  29   22.66    2.82
  -2 -13  29   23.68    3.08
 -13  -2  29   45.01    4.18
 -13  -2  29   37.84    3.87
   2 -13  29   43.30    4.57
   2 -13  29   37.27    3.67
 -13   2  31    0.20    1.43
  13  -2  31   -0.10    2.09
  13   3   0    0.25    1.32
 -13  -3   0    0.38    1.50
 -13   3   0    0.27    1.57
  13  -3   0    0.55    1.56
  -3 -13   0    0.24    1.32
  -3  13   0    0.58    1.58
   3 -13   0    0.41    1.57
  -3  13  -2   27.92    3.19
   3 -13  -2   31.70    3.39
  13   3  -2   30.62    3.14
 -13  -3  -2   36.56    3.51
  13   3   2   32.78    3.34
  -3  13   2   32.31    3.46
  -3 -13   4  104.14    7.25
  -3 -13   4   95.55    6.71
 -13   3   4   86.71    6.16
  13  -3   4   89.77    6.48
 -13   3  -4   98.18    7.01
  13  -3  -4   91.93    6.75
  -3 -13  -4   92.86    6.46
  -3 -13  -4   94.24    6.60
  -3  13  -6    5.47    1.75
   3 -13  -6    8.15    1.89
  -3 -13   6   13.72    2.31
  -3 -13   6   10.74    2.00
 -13   3   6   11.69    2.11
  13  -3   6   11.11    2.24
  13   3  -6    5.55    1.71
 -13  -3  -6    6.15    1.85
  13   3   6    6.43    1.77
 -13  -3   6    5.55    1.74
 -13   3  -6   10.42    2.33
  13  -3  -6   12.44    2.39
  -3 -13  -6   11.87    2.30
  -3 -13  -6   10.63    1.86
  -3  13   6    7.17    1.97
   3 -13   6    5.85    1.99
  -3  13  -8  175.91   11.24
   3 -13  -8  167.14   10.59
  13   3  -8  170.13   10.88
 -13   3  -8    1.96    1.78
  13  -3  -8    1.25    1.91
  -3 -13  -8    3.54    1.34
  -3 -13  -8    2.46    1.77
  -3  13 -10    6.98    1.92
   3 -13 -10    7.56    2.18
 -13  -3 -10    6.39    2.00
  13   3  10    8.25    1.98
 -13  -3  10    7.86    1.78
  -3 -13  12   24.29    2.75
 -13   3  12   14.00    2.62
  13  -3  12   22.63    3.02
 -13   3 -12   21.34    2.93
  13  -3 -12   17.58    2.74
  -3 -13 -12   24.30    2.56
  -3 -13 -12   23.44    2.70
  -3  13 -14   13.91    2.59
  13   3 -14   16.77    2.66
 -13  -3 -14   16.66    2.77
 -13  -3  14   14.76    2.26
  -3  13  14   16.04    2.43
   3 -13  14   14.49    2.46
  -3 -13  16   29.22    3.24
  -3 -13  16   27.09    3.04
 -13   3  16   23.57    2.90
  13  -3  16   26.02    3.21
 -13   3 -16   25.12    3.11
  13  -3 -16   20.19    2.99
  -3 -13 -16   32.56    2.87
  -3  13 -18   32.70    3.44
   3 -13 -18   35.18    3.76
  13   3 -18   31.34    3.33
 -13  -3 -18   34.61    3.67
  13   3  18   34.89    3.59
 -13  -3  18   31.77    3.06
  -3  13  18   36.21    3.68
   3 -13  18   33.37    3.34
  -3  13 -20    1.76    1.65
  -3 -13  20    0.96    1.41
  -3 -13  20    0.64    1.42
 -13   3  20    1.09    1.65
  13  -3  20    1.01    1.69
  13   3 -20   -0.31    1.54
  13   3  20    0.34    1.46
 -13  -3  20    1.01    1.38
 -13   3 -20   -0.05    1.69
  13  -3 -20   -0.47    1.49
  -3  13  20    0.74    1.50
   3 -13  20    0.93    1.59
   3 -13 -22    5.65    1.84
  -3 -13  22    1.31    1.51
  13   3 -22    7.57    2.32
 -13  -3 -22    8.03    1.97
  13   3  22    6.02    1.66
 -13   3 -22    0.26    1.65
  -3  13  22    3.28    1.37
   3 -13  22    7.56    2.18
  -3  13 -24   22.28    3.56
  -3 -13  24   15.57    2.15
  -3 -13  24   19.84    2.49
 -13   3  24   17.40    2.88
  13  -3  24   18.55    2.86
  13   3  24   11.53    2.39
 -13  -3  24   21.78    2.76
 -13   3 -24   20.32    3.33
  13  -3 -24   16.78    2.87
   3 -13  24   19.36    2.83
  -3 -13  26   22.44    2.70
 -13   3  26   27.06    3.12
  13  -3  26   23.46    2.99
  -3 -13  28    2.09    1.56
  -3 -13  28    2.05    1.56
 -13   3  28    1.17    1.50
  13  -3  28    2.25    2.49
 -13  -3  28    9.99    2.14
 -13  -3  28   11.93    2.47
   3 -13  28   11.05    2.21
 -13   3  30   22.29    2.97
  13  -3  30   27.40    4.09
 -13  -3  30   17.98    2.51
 -13   3 -30   21.50    3.28
  13  -3 -30   18.68    3.08
   3 -13  30   17.69    2.98
  -4  13  -1  201.47   12.86
   4 -13  -1  218.94   13.68
  -4 -13   1  230.15   14.18
  -4 -13   1  209.95   13.05
 -13   4   1  214.82   13.43
  13  -4   1  224.83   14.04
  13   4  -1  206.26   13.08
 -13  -4  -1  219.54   13.61
  13   4   1  208.36   13.16
 -13  -4   1  217.69   13.55
 -13   4  -1  226.18   14.10
  13  -4  -1  212.97   13.42
  -4 -13  -1  230.97   14.27
  -4 -13  -1  211.45   13.31
  -4  13   1  237.18   14.98
  -4 -13   3   15.88    2.34
 -13   4   3   15.07    2.47
  13  -4   3   19.78    2.76
 -13   4  -3   20.32    2.83
  13  -4  -3   16.20    2.58
  -4 -13  -3   20.05    2.50
  -4  13  -5   37.38    3.68
   4 -13  -5   30.76    3.11
  13   4  -5   36.03    3.50
 -13  -4  -5   36.52    3.50
  13   4   5   34.23    3.37
 -13  -4   5   40.43    3.66
  -4  13   5   35.17    3.82
   4 -13   5   37.66    3.63
  -4  13  -7    1.80    1.73
   4 -13  -7    3.93    1.79
  13   4  -7    1.72    1.45
  13   4   7    3.17    1.53
 -13  -4   7    5.02    1.61
  -4  13   7    1.29    1.66
   4 -13   7    2.23    1.76
  -4 -13   9    4.18    1.58
  -4 -13   9    4.23    1.81
 -13   4   9    1.71    1.73
 -13   4  -9    0.90    1.91
  13  -4  -9    1.86    1.78
  -4 -13  -9    1.16    1.58
  -4 -13  -9    4.79    1.35
 -13   4 -11    1.33    1.84
  13  -4 -11    0.27    1.68
  -4 -13 -11    3.74    1.31
  -4 -13 -11    2.13    1.75
  -4  13 -13   14.36    2.67
   4 -13 -13   17.57    2.71
  13   4 -13   17.39    2.59
 -13  -4 -13   14.97    2.64
 -13  -4  13   17.74    2.38
  -4  13  13   15.86    2.87
   4 -13  13   13.77    2.44
  -4 -13  15   24.61    2.90
  -4 -13  15   26.75    3.25
 -13   4  15   18.82    2.76
 -13   4 -15   24.53    3.22
  13  -4 -15   18.60    2.97
  -4 -13 -15   29.89    2.85
  -4  13 -17   76.67    5.95
   4 -13 -17   73.08    5.79
  -4 -13  17   88.31    6.48
  -4 -13  17   93.71    6.80
 -13   4  17   83.63    6.15
  13  -4  17   83.77    6.80
  13   4 -17   74.36    5.65
 -13  -4 -17   76.74    5.89
  13   4  17   82.03    6.30
 -13  -4  17   74.01    5.35
 -13   4 -17   92.43    7.08
  13  -4 -17   82.74    6.53
   4 -13  17   69.71    5.35
  -4  13 -19    7.49    2.06
  -4 -13  19    4.40    1.81
  -4 -13  19    4.32    1.61
  13  -4  19    6.45    2.02
  13   4 -19    6.28    2.25
 -13  -4 -19    8.61    2.31
 -13  -4  19    9.46    1.86
 -13   4 -19    4.33    2.17
  13  -4 -19    4.21    2.04
  -4  13  19    9.37    2.43
   4 -13  19    7.00    1.97
  -4 -13  21   63.29    4.99
 -13   4  21   60.84    4.97
  13  -4  21   56.61    4.86
  13   4  21    6.55    1.83
   4 -13  21    6.64    2.03
  -4  13 -23   50.19    5.07
   4 -13 -23   37.94    4.26
  -4 -13  23   36.42    3.52
  -4 -13  23   39.04    3.56
  13  -4  23   30.99    3.17
  13   4  23   30.37    3.20
 -13  -4  23   37.23    3.32
 -13  -4  23   37.02    3.46
 -13   4 -23   32.83    3.83
  13  -4 -23   32.34    4.28
   4 -13  23   42.59    4.16
  -4  13 -25   40.25    4.28
  -4 -13  25   46.82    3.95
 -13   4  25   56.83    4.74
 -13  -4  25   47.78    4.28
 -13   4 -25   56.22    5.26
  13  -4 -25   55.37    5.51
  -4  13 -27    0.34    2.10
  -4 -13  27    5.77    1.77
  -4 -13  27    5.40    1.85
 -13   4  27    3.43    1.62
  13  -4  27    5.41    1.88
 -13  -4  27    0.72    1.61
 -13  -4  27    0.60    1.36
 -13   4 -27    6.15    2.37
  13  -4 -27    3.93    2.29
   4 -13  27    0.22    1.61
  -4  13 -29    6.09    2.05
  -4 -13  29    4.15    1.83
 -13   4  29    3.60    1.87
  13  -4  29    3.90    1.98
 -13  -4  29    5.46    1.55
 -13   4 -29    5.82    2.43
  13  -4 -29    5.38    2.70
   4 -13  29    3.90    2.05
 -13   4  31   39.08    3.32
  13   5   0    0.84    1.41
 -13  -5   0    1.42    1.60
 -13   5   0    0.55    1.81
  -5 -13   0   -0.99    1.19
  -5 -13   0    0.07    1.39
  -5  13   0    0.04    1.75
   5 -13   0    1.76    1.86
  -5 -13   2   18.85    2.37
  -5 -13   2   26.26    2.80
 -13   5   2   17.83    2.89
 -13   5  -2   13.57    2.49
  -5 -13  -2   16.32    2.48
  -5  13  -4    8.85    2.23
   5 -13  -4    5.49    1.92
  13   5  -4    7.86    2.05
 -13  -5  -4    9.92    2.12
  13   5   4    8.53    1.92
  -5  13   4    6.08    2.24
   5 -13   4    7.99    2.17
  -5 -13   6   20.53    2.59
  -5 -13   6   20.33    2.56
 -13   5   6   23.89    3.09
 -13   5  -6   15.15    2.54
  13  -5  -6   20.35    2.90
  -5 -13  -6   18.11    2.37
  -5 -13  -6   16.54    2.49
  -5  13  -8    2.24    1.83
   5 -13  -8    2.68    1.91
  13   5   8    4.49    1.83
 -13  -5   8    5.16    1.63
  -5  13   8    2.57    1.79
   5 -13   8    3.61    1.86
 -13   5 -10    1.97    1.86
  13  -5 -10    2.03    1.94
  -5 -13 -10    3.16    1.77
  -5  13 -12    7.82    2.13
   5 -13 -12    5.44    1.93
  13   5 -12    8.00    1.90
 -13  -5 -12    8.13    2.03
 -13  -5  12   10.55    1.88
  -5  13  12    6.07    2.03
   5 -13  12    9.86    2.24
  -5 -13  14   38.97    3.82
  -5 -13  14   36.35    3.55
 -13   5  14   35.27    3.64
  13   5  14   80.61    6.28
 -13  -5  14   66.98    4.95
  -5  13  14   77.63    6.10
   5 -13  14   70.92    5.42
  -5  13 -16    4.13    1.96
   5 -13 -16    3.78    1.84
  13   5 -16    7.96    1.97
 -13  -5 -16    4.93    1.97
  13   5  16    5.38    1.93
 -13  -5  16    8.57    1.74
  -5  13  16    4.94    1.82
   5 -13  16    4.79    1.92
  -5 -13  18   34.86    3.46
  -5 -13  18   28.93    3.34
 -13   5  18   31.48    3.62
  13  -5  18   27.64    3.36
 -13   5 -18   28.26    3.65
  13  -5 -18   27.84    3.57
  -5 -13  20   27.44    3.06
 -13   5  20   25.02    3.22
  13  -5  20   25.39    3.47
  13   5  20    5.47    1.72
 -13  -5  20    4.58    1.64
  13  -5 -20   11.87    2.97
  -5  13  20    3.60    2.04
   5 -13  20    5.68    2.01
  -5 -13  22    6.58    1.76
  -5 -13  22    8.35    1.96
  13  -5  22    5.31    1.71
 -13   5 -22    7.02    2.18
  13  -5 -22    4.32    2.50
  -5  13 -24   12.21    2.67
   5 -13 -24   12.55    2.99
 -13  -5  24   14.89    2.01
   5 -13  24   13.50    2.87
  -5 -13  26    8.36    1.91
  -5 -13  26    7.28    2.06
 -13   5  26    5.81    1.90
 -13   5 -26    4.88    2.23
  13  -5 -26    6.02    2.53
  -5  13 -28    0.51    1.72
  -5 -13  28    1.68    1.63
  13  -5  28    1.74    1.98
 -13  -5  28    0.57    1.30
 -13   5 -28    0.27    2.12
  13  -5 -28    2.66    2.54
   5 -13  28    1.07    1.93
 -13   5  30    6.29    1.49
  13  -5  30   10.12    2.83
 -13   5 -30    8.37    1.96
  13  -5 -30    8.74    2.48
  -6 -13   1   11.82    1.98
  -6 -13   1   15.33    2.11
  13  -6   1   10.70    2.41
 -13   6  -1    9.74    2.64
  13  -6  -1   10.54    2.34
  -6 -13  -1   15.16    2.23
  -6 -13  -1   12.17    2.04
  -6  13  -3   73.87    5.87
   6 -13  -3   74.82    5.75
  -6 -13   3   91.19    6.33
  13   6  -3   70.32    5.35
 -13  -6  -3   76.07    5.65
  13   6   3   68.12    5.22
 -13  -6   3   71.88    5.25
  -6 -13  -3   97.36    6.90
  -6  13   3   77.10    6.20
   6 -13   3   71.35    5.69
   6 -13  -5   17.12    2.75
  -6 -13   5   25.90    2.84
  -6 -13   5   22.06    2.48
  13  -6   5   21.49    2.77
  13   6  -5   12.74    2.51
 -13  -6  -5   18.40    2.63
  13   6   5   16.35    2.44
 -13  -6   5   19.43    2.47
  -6 -13  -5   25.06    2.74
  -6  13   5   15.12    2.66
   6 -13   5   17.13    2.56
  -6 -13   7    1.00    1.47
  -6 -13   7    5.05    1.51
 -13   6   7    0.86    1.92
  13  -6   7    0.60    1.54
  13  -6  -7    1.43    1.75
  -6 -13  -7    2.07    1.73
  -6 -13  -7    2.57    1.26
  -6  13  -9   51.11    4.50
   6 -13  -9   66.94    5.44
  -6 -13   9   45.29    3.98
  -6 -13   9   50.05    4.40
 -13   6   9   47.49    4.39
  13  -6   9   43.66    3.96
  13   6  -9   52.53    4.35
  13   6   9   59.56    4.94
  13  -6  -9   49.52    4.63
  -6 -13  -9   44.19    3.87
  -6  13   9   62.54    5.19
   6 -13   9   52.99    4.45
  -6 -13  11   50.69    4.43
  -6 -13  11   47.63    4.29
 -13   6  11   40.22    3.82
 -13   6 -11   31.63    3.66
  13  -6 -11   44.94    4.44
  -6 -13 -11   39.04    3.40
  -6 -13 -11   34.69    3.30
  -6 -13  13    0.55    1.59
 -13   6  13   -0.13    1.65
  13  -6  13    1.02    1.59
  13   6  13   11.56    2.40
 -13  -6  13   12.28    1.86
 -13  -6  13   14.92    2.14
  -6  13  13   16.51    2.69
   6 -13  13   13.74    2.39
  -6  13 -15    4.17    1.92
   6 -13 -15    4.25    1.92
  -6 -13  15    6.08    1.57
  -6 -13  15    7.88    2.02
 -13   6  15    6.36    2.18
  13  -6  15    7.53    2.07
 -13  -6 -15    3.95    1.82
  13   6  15    4.55    1.79
 -13  -6  15    5.03    1.59
 -13  -6  15    4.08    1.49
 -13   6 -15    6.72    2.13
  -6 -13 -15    6.76    1.21
  -6  13  15    4.24    1.65
   6 -13  15    3.59    1.86
  -6  13 -17   18.01    2.78
   6 -13 -17   20.41    2.88
 -13  -6 -17   18.29    2.60
 -13  -6 -17   24.75    2.85
 -13  -6  17   17.07    2.68
 -13  -6  17   20.41    2.46
  -6  13  17   18.23    2.51
   6 -13  17   23.20    3.24
  -6 -13  19   15.75    2.63
  -6 -13  19   13.94    2.77
 -13   6  19   13.46    2.69
  13  -6  19   15.14    2.89
 -13  -6  19   76.99    5.63
 -13  -6  19   70.92    5.20
  -6  13  19   66.62    5.45
   6 -13  19   78.69    5.91
  -6  13 -21    1.07    1.62
   6 -13 -21    1.51    1.90
  -6 -13  21    2.04    1.65
  -6 -13  21    0.73    1.45
  13  -6  21    0.72    2.02
 -13  -6  21    0.81    1.18
 -13  -6  21    0.69    1.19
 -13   6 -21    1.31    1.90
  13  -6 -21    1.14    2.19
  -6  13  21    1.42    1.42
   6 -13  21    0.71    2.06
  -6  13 -23   28.04    3.43
   6 -13 -23   33.94    4.40
  -6 -13  23   20.55    2.60
 -13   6  23   25.42    3.30
  13  -6  23   21.58    3.09
 -13  -6  23   32.27    3.49
 -13  -6  23   23.30    2.33
 -13   6 -23   22.49    3.33
  13  -6 -23   27.09    4.23
  -6  13 -25   14.37    2.90
   6 -13 -25   27.75    4.74
  -6 -13  25   10.58    2.03
  -6 -13  25   11.09    2.15
 -13   6  25   10.21    2.20
  13  -6  25   12.17    2.68
 -13  -6  25   19.73    2.33
 -13  -6  25   21.84    2.67
  13  -6 -25   10.74    2.89
   6 -13  25   21.98    2.93
  -6  13 -27    9.29    2.29
  -6 -13  27   10.95    2.38
  13  -6  27   11.72    2.23
 -13  -6  27    8.74    1.95
 -13   6 -27   13.82    2.65
  13  -6 -27   14.71    3.70
   6 -13  27    5.96    2.33
 -13   6  29    0.30    1.07
 -13   6 -29    0.81    1.67
  13  -6 -29    0.25    1.75
  13   7   0   -0.16    1.30
 -13  -7   0    0.00    1.13
 -13   7   0    0.55    1.89
  13  -7   0    1.63    1.71
  -7 -13   0   -0.18    1.22
  -7 -13   0    0.69    1.16
   7 -13  -2   12.29    2.59
  13   7  -2   14.85    2.34
 -13  -7  -2   11.47    2.02
  13   7   2   13.97    2.28
 -13  -7   2   14.68    2.05
  -7  13   2    7.44    2.52
   7 -13   2   10.83    2.14
  -7 -13   4   56.44    4.60
  -7 -13   4   46.18    3.84
 -13   7   4   50.69    4.59
  13  -7   4   49.34    4.40
  13   7   4   26.98    3.12
 -13  -7   4   24.95    2.67
  -7  13   4   22.30    3.09
   7 -13   4   22.82    2.92
  -7 -13   6   36.95    3.45
 -13   7   6   37.70    3.79
  13  -7   6   35.85    3.60
  13   7   6   10.64    2.16
 -13  -7   6    7.41    1.80
 -13  -7   6    7.69    1.63
  -7  13   6   10.58    2.49
   7 -13   6    8.34    2.22
  -7 -13   8    1.43    1.49
  -7 -13   8    2.42    1.57
 -13   7   8    0.59    1.76
  13  -7   8    1.15    1.57
 -13   7  -8    0.21    1.65
  13  -7  -8    0.19    1.68
  -7 -13  -8    1.48    1.76
  -7 -13  -8    1.05    1.23
  -7  13 -10   10.28    2.21
 -13  -7 -10   10.84    1.88
 -13  -7 -10   11.11    2.33
  -7  13  10   14.79    2.86
   7 -13  10    8.80    2.06
  -7  13 -12   34.07    3.52
  -7 -13  12   46.21    4.21
  -7 -13  12   34.31    3.19
 -13   7  12   32.56    3.50
  13  -7  12   38.12    3.94
 -13  -7 -12   41.96    4.09
 -13  -7  12   36.84    3.40
 -13  -7  12   35.57    3.22
 -13   7 -12   38.65    4.04
  13  -7 -12   34.05    3.82
  -7 -13 -12   41.99    3.70
  -7 -13 -12   38.05    3.49
  -7  13  12   40.54    4.19
   7 -13  12   37.20    3.71
  -7 -13  14   16.25    2.53
  -7 -13  14   12.43    1.97
 -13   7  14   15.70    2.69
  13  -7  14   13.93    2.50
 -13  -7  14    2.20    1.39
 -13  -7  14    2.41    1.44
  -7  13  14    1.21    1.63
 -13  -7 -16    2.27    1.57
 -13  -7 -16    0.83    1.28
 -13  -7  16    1.82    1.48
 -13  -7  16    2.32    1.79
  -7  13  16    1.36    1.25
   7 -13  16    0.92    1.78
  -7 -13  18   99.14    7.34
  -7 -13  18   85.44    6.52
 -13   7  18   80.04    6.42
 -13  -7  18    2.36    1.41
 -13  -7  18    0.64    1.30
  -7  13  18    1.12    1.45
   7 -13  18    0.43    1.48
  -7 -13  20    2.22    1.57
  -7 -13  20    1.94    1.86
 -13   7  20   -0.02    2.07
  13  -7  20    0.30    2.16
 -13  -7  20   44.72    3.65
 -13  -7  20   46.04    3.95
  -7  13  20   38.12    4.08
   7 -13  20   50.08    4.32
  -7 -13  22   50.55    4.21
  -7 -13  22   44.87    4.00
 -13   7  22   53.24    4.88
  13  -7  22   49.76    4.75
 -13  -7  22    1.58    1.39
  -7  13  22   -0.36    1.17
   7 -13  22    1.50    1.84
  -7 -13  24   69.64    5.65
  -7 -13  24   64.89    5.08
 -13   7  24   49.16    4.40
  13  -7  24   55.34    4.81
 -13  -7  24   20.64    2.35
 -13  -7  24   20.95    2.61
   7 -13  24   23.03    2.94
  -7  13 -26    3.75    1.91
 -13   7  26   10.68    2.68
 -13   7 -26    8.43    2.29
  13  -7 -26    8.64    3.26
 -13   7  28    4.75    1.56
  13  -7  28    4.43    2.40
  13  -7 -28    5.52    3.26
  -8  13  -1   48.77    4.59
   8 -13  -1   56.30    4.91
 -13  -8  -1   47.95    3.92
 -13  -8  -1   50.12    4.10
 -13  -8   1   55.20    4.39
 -13  -8   1   46.50    3.91
  -8  13   1   58.14    5.28
   8 -13   1   52.28    4.69
  -8 -13   3    4.12    1.77
  -8 -13   3    4.98    1.51
 -13   8   3    2.31    1.73
  13  -8   3    4.90    1.95
 -13   8  -3    4.38    1.97
  13  -8  -3    2.78    1.82
  -8 -13  -3    5.16    1.69
  -8 -13  -3    5.96    1.68
  -8  13  -5   28.71    3.38
   8 -13  -5   31.65    3.50
 -13  -8  -5   31.11    2.97
 -13  -8  -5   37.20    3.60
 -13  -8   5   31.31    2.92
  -8  13   5   30.58    3.67
   8 -13   5   35.85    3.77
  -8  13  -7    5.29    2.07
   8 -13  -7    3.11    1.72
 -13  -8  -7    5.43    1.79
 -13  -8  -7    4.97    1.47
 -13  -8   7    4.34    1.42
 -13  -8   7    5.97    1.60
  -8  13   7    4.10    1.98
   8 -13   7    7.12    2.23
  -8 -13   9   36.77    3.46
  -8 -13   9   33.90    3.40
 -13   8   9   28.52    3.16
  13  -8   9   33.77    3.57
 -13   8  -9   33.26    3.82
  13  -8  -9   29.70    3.53
  -8 -13  -9   36.06    3.77
  -8 -13  -9   32.44    3.21
  -8  13 -11    5.18    2.04
   8 -13 -11    4.77    2.02
 -13  -8 -11    8.47    2.33
 -13  -8 -11    5.77    1.67
 -13  -8  11    6.09    1.52
 -13  -8  11    5.40    1.48
  -8  13  11    4.60    2.15
   8 -13 -13   25.78    3.43
 -13  -8 -13   26.17    3.15
 -13  -8 -13   24.61    2.89
  -8  13  13   29.81    3.65
   8 -13  13   29.68    3.39
  -8  13 -15    1.74    1.76
   8 -13 -15    1.64    1.71
 -13  -8 -15    2.85    1.43
 -13  -8 -15    2.78    1.61
 -13  -8  15    2.26    1.43
 -13  -8  15    1.94    1.59
  -8  13  15    1.87    1.45
   8 -13  15    1.87    1.60
  -8 -13  17    8.96    2.27
 -13   8  17    7.94    2.63
  13  -8  17    8.94    2.55
 -13  -8  17   40.78    3.61
  -8  13  17   32.09    3.39
   8 -13  17   30.91    3.08
  -8 -13  19    7.44    2.00
  -8 -13  19   10.99    2.22
 -13   8  19    6.34    2.42
  13  -8  19    8.00    2.31
 -13  -8  19   57.93    4.32
  -8  13  19   56.44    5.21
   8 -13  19   66.23    5.20
  -8 -13  21   16.33    2.32
  -8 -13  21   11.10    2.04
 -13   8  21    7.66    2.31
  13  -8  21    8.92    2.17
 -13   8 -21    9.72    2.91
  13  -8 -21   13.09    3.65
  -8  13 -23   10.14    2.34
   8 -13 -23   11.34    2.72
  -8 -13  23   12.54    2.47
  -8 -13  23   12.45    2.45
 -13   8  23    9.62    2.28
 -13  -8  23    8.24    1.86
 -13  -8  23   13.07    2.10
 -13   8 -23   13.09    3.22
  -8  13  23   15.23    2.90
   8 -13  23   10.94    2.25
  -8  13 -25    0.90    1.55
   8 -13 -25    1.10    2.43
 -13   8 -25   34.65    3.90
  13  -8 -25   46.21    5.77
 -13   8  27    6.02    2.33
 -13   8 -27    8.26    2.40
 -13  -9   0    0.08    1.42
 -13   9   0    0.79    1.70
  13  -9   0   -0.23    1.68
  -9 -13   0   -0.17    1.39
  -9 -13   0    0.26    1.22
  -9  13   0    2.49    1.81
   9 -13   0    0.08    1.66
 -13   9   2   14.12    2.45
  13  -9   2    9.95    2.52
 -13   9  -2   13.25    2.47
  13  -9  -2   13.41    2.60
  -9 -13  -2   14.78    2.34
  -9 -13  -2   16.77    2.32
  -9  13  -4   74.50    5.93
   9 -13  -4   64.00    5.08
  -9 -13   4   89.73    6.59
 -13   9   4   70.42    5.48
 -13  -9  -4   74.33    5.49
 -13  -9  -4   71.27    5.31
 -13  -9   4   74.68    5.49
 -13  -9   4   78.12    5.71
 -13   9  -4   79.05    6.08
  13  -9  -4   70.81    6.00
  -9 -13  -4   76.42    5.66
  -9 -13  -4   77.24    5.70
  -9  13   4   66.45    5.52
   9 -13   4   68.79    5.57
   9 -13  -6    7.85    2.00
  -9 -13   6    2.51    1.46
  -9 -13   6    2.64    1.55
 -13   9   6    1.22    1.77
 -13   9  -6   -0.23    1.92
  -9 -13  -6    1.12    1.38
  -9 -13  -6    1.00    1.35
  -9  13   6    8.26    2.19
  -9 -13   8   12.69    1.95
  -9 -13   8   13.30    2.18
 -13   9   8   11.83    2.55
  13  -9   8    8.82    2.49
 -13  -9   8   92.75    6.43
 -13  -9   8   81.25    5.70
  -9  13   8   94.91    7.01
   9 -13   8   86.61    6.50
  -9 -13  10    5.64    1.74
 -13   9  10    1.01    2.17
  13  -9  10    3.93    2.13
 -13   9 -10    3.50    2.65
  13  -9 -10    1.30    1.67
  -9 -13 -10    4.13    1.68
  -9 -13 -10    3.35    1.91
  -9  13 -12    1.10    1.86
   9 -13 -12    2.31    2.01
 -13  -9 -12    0.33    1.64
 -13  -9  12    1.14    1.18
  -9  13  12    1.57    1.85
   9 -13  12    0.21    1.61
  -9  13 -14    5.18    2.00
   9 -13 -14    6.51    2.11
 -13  -9 -14    6.85    1.79
 -13  -9  14    6.37    1.64
 -13  -9  14    6.39    1.74
  -9  13  14    6.17    1.97
   9 -13  14    6.02    1.83
  -9 -13  16   36.13    3.53
  -9 -13  16   42.63    3.98
 -13   9  16   32.20    3.74
  13  -9  16   44.01    4.36
 -13  -9  16   10.93    2.16
  -9  13  16    8.06    1.98
   9 -13  16    6.77    2.01
  -9  13 -18   85.05    6.61
  -9 -13  18   66.09    5.66
  -9 -13  18   66.34    5.33
 -13   9  18   56.51    4.98
  13  -9  18   60.27    5.36
 -13  -9  18   87.00    6.00
 -13  -9  18   76.42    5.24
  13  -9 -18   67.97    6.71
  -9  13  18   89.98    6.98
   9 -13  18   91.58    6.63
  -9 -13  20   10.11    2.14
  -9 -13  20    9.31    1.91
 -13   9  20    8.48    2.11
  13  -9  20    6.80    1.94
 -13  -9  20   12.17    1.78
 -13  -9  20   12.54    2.09
 -13   9 -20    7.90    2.62
  13  -9 -20    6.86    2.83
  -9  13  20   17.11    2.78
   9 -13  20   14.12    2.33
  -9  13 -22    8.44    2.07
   9 -13 -22    6.30    2.77
  -9 -13  22    6.19    1.71
  13  -9  22    6.56    2.19
 -13  -9  22    9.09    2.07
 -13   9 -22    8.99    2.92
  13  -9 -22    4.87    2.74
   9 -13 -24    7.48    3.30
 -13   9  24   17.77    2.55
  13  -9  24   10.82    2.74
 -10 -13   1   23.79    2.78
  13 -10   1   24.22    3.20
 -13 -10   1   59.14    4.67
 -13 -10   1   60.27    4.73
 -10  13   1   57.01    5.37
  10 -13   1   53.53    4.53
 -10 -13   3    2.61    1.29
 -10 -13   3    0.58    1.37
 -13  10   3    1.32    2.20
  13 -10   3    0.47    1.58
 -13  10  -3   -0.06    1.78
  13 -10  -3    2.03    2.05
 -10 -13  -3    1.96    1.26
 -10 -13  -3    0.46    1.39
[truncated: 118,237 more chars]
