# Supplementary material for: Long Time CO2 Storage Under Ambient Conditions in Isolated Voids of a Porous Coordination Network Facilitated by the “Magic Door” Mechanism
Source: Adv Sci (Weinh). 2023 Nov 20;11(2):2307417. doi: 10.1002/advs.202307417 (PMC10787060; doi:10.1002/advs.202307417)
Supplement: Supplementary file 2 — Supporting Information [file ADVS-11-2307417-s003.zip › network2@synthesized.cif]

data_network2_as_synthesized
_audit_creation_date               2021-12-02
_audit_creation_method
;
Olex2 1.3
(compiled 2020.02.04 svn.rd84adfe8 for OlexSys, GUI svn.r6032)
;
_shelx_SHELXL_version_number       '2018/3'
_audit_contact_author_address      ?
_audit_contact_author_email        ?
_audit_contact_author_name         ''
_audit_contact_author_phone        ?
_publ_contact_author_id_orcid      ?
_publ_section_references
;
Dolomanov, O.V., Bourhis, L.J., Gildea, R.J, Howard, J.A.K. & Puschmann, H.
 (2009), J. Appl. Cryst. 42, 339-341.

Sheldrick, G.M. (2015). Acta Cryst. C71, 3-8.
;
_chemical_name_common              ?
_chemical_name_systematic          ?
_chemical_formula_moiety           'C34 H30 Cu4 I4 N8, C4 N2'
_chemical_formula_sum              'C38 H30 Cu4 I4 N10'
_chemical_formula_weight           1388.48
_chemical_melting_point            ?
loop_
  _atom_type_symbol
  _atom_type_description
  _atom_type_scat_dispersion_real
  _atom_type_scat_dispersion_imag
  _atom_type_scat_source
 'C' 'C' 0.0033 0.0016 'International Tables Vol C Tables 4.2.6.8 and 6.1.1.4'
 'H' 'H' 0.0000 0.0000 'International Tables Vol C Tables 4.2.6.8 and 6.1.1.4'
 'Cu' 'Cu' 0.3201 1.2651 'International Tables Vol C Tables 4.2.6.8 and 6.1.1.4'
 'I' 'I' -0.4742 1.8119 'International Tables Vol C Tables 4.2.6.8 and 6.1.1.4'
 'N' 'N' 0.0061 0.0033 'International Tables Vol C Tables 4.2.6.8 and 6.1.1.4'

_shelx_space_group_comment
;
The symmetry employed for this shelxl refinement is uniquely defined
by the following loop, which should always be used as a source of
symmetry information in preference to the above space-group names.
They are only intended as comments.
;
_space_group_crystal_system        'tetragonal'
_space_group_IT_number             88
_space_group_name_H-M_alt          'I 41/a'
_space_group_name_Hall             '-I 4ad'
loop_
  _space_group_symop_operation_xyz
 'x, y, z'
 '-x+1/2, -y, z+1/2'
 '-y+3/4, x+1/4, z+1/4'
 'y+3/4, -x+3/4, z+3/4'
 'x+1/2, y+1/2, z+1/2'
 '-x+1, -y+1/2, z+1'
 '-y+5/4, x+3/4, z+3/4'
 'y+5/4, -x+5/4, z+5/4'
 '-x, -y, -z'
 'x-1/2, y, -z-1/2'
 'y-3/4, -x-1/4, -z-1/4'
 '-y-3/4, x-3/4, -z-3/4'
 '-x+1/2, -y+1/2, -z+1/2'
 'x, y+1/2, -z'
 'y-1/4, -x+1/4, -z+1/4'
 '-y-1/4, x-1/4, -z-1/4'

_cell_length_a                     12.36710(10)
_cell_length_b                     12.36710(10)
_cell_length_c                     28.9126(7)
_cell_angle_alpha                  90
_cell_angle_beta                   90
_cell_angle_gamma                  90
_cell_volume                       4422.04(13)
_cell_formula_units_Z              4
_cell_measurement_reflns_used      24643
_cell_measurement_temperature      123
_cell_measurement_theta_max        31.2260
_cell_measurement_theta_min        2.6900
_shelx_estimated_absorpt_T_max     0.665
_shelx_estimated_absorpt_T_min     0.376
_exptl_absorpt_coefficient_mu      4.730
_exptl_absorpt_correction_T_max    1.00000
_exptl_absorpt_correction_T_min    0.88393
_exptl_absorpt_correction_type     multi-scan
_exptl_absorpt_process_details     ?
_exptl_absorpt_special_details     ?
_exptl_crystal_colour              ?
_exptl_crystal_density_diffrn      2.086
_exptl_crystal_density_meas        ?
_exptl_crystal_density_method      ?
_exptl_crystal_description         prism
_exptl_crystal_F_000               2624
_exptl_crystal_size_max            0.257
_exptl_crystal_size_mid            0.114
_exptl_crystal_size_min            0.094
_exptl_transmission_factor_max     ?
_exptl_transmission_factor_min     ?
_diffrn_reflns_av_R_equivalents    0.0673
_diffrn_reflns_av_unetI/netI       0.0216
_diffrn_reflns_Laue_measured_fraction_full  0.998
_diffrn_reflns_Laue_measured_fraction_max  0.998
_diffrn_reflns_limit_h_max         16
_diffrn_reflns_limit_h_min         -16
_diffrn_reflns_limit_k_max         16
_diffrn_reflns_limit_k_min         -16
_diffrn_reflns_limit_l_max         37
_diffrn_reflns_limit_l_min         -36
_diffrn_reflns_number              27461
_diffrn_reflns_point_group_measured_fraction_full  0.998
_diffrn_reflns_point_group_measured_fraction_max  0.998
_diffrn_reflns_theta_full          25.242
_diffrn_reflns_theta_max           27.548
_diffrn_reflns_theta_min           3.295
_diffrn_ambient_temperature        123
_diffrn_detector_area_resol_mean   ?
_diffrn_measured_fraction_theta_full  0.998
_diffrn_measured_fraction_theta_max  0.998
_diffrn_measurement_device_type    'Rigaku Saturn724+ (4x4 bin mode)'
_diffrn_measurement_method         '\w scans'
_diffrn_radiation_type             MoK\a
_diffrn_radiation_wavelength       0.71073
_diffrn_source                     'fine-focus sealed X-ray tube'
_reflns_Friedel_coverage           0.000
_reflns_Friedel_fraction_full      .
_reflns_Friedel_fraction_max       .
_reflns_number_gt                  2465
_reflns_number_total               2540
_reflns_special_details
;
 Reflections were merged by SHELXL according to the crystal
 class for the calculation of statistics and refinement.

 _reflns_Friedel_fraction is defined as the number of unique
 Friedel pairs measured divided by the number that would be
 possible theoretically, ignoring centric projections and
 systematic absences.
;
_reflns_threshold_expression       'I > 2\s(I)'
_computing_cell_refinement         'CrysAlisPro 1.171.39.43c (Rigaku OD, 2018)'
_computing_data_collection         'CrysAlisPro 1.171.39.43c (Rigaku OD, 2018)'
_computing_data_reduction          'CrysAlisPro 1.171.39.43c (Rigaku OD, 2018)'
_computing_molecular_graphics      'Olex2 1.3 (Dolomanov et al., 2009)'
_computing_publication_material    'Olex2 1.3 (Dolomanov et al., 2009)'
_computing_structure_refinement    'SHELXL 2018/3 (Sheldrick, 2015)'
_computing_structure_solution      'SHELXT 2014/4 (Sheldrick, 2014)'
_refine_diff_density_max           1.690
_refine_diff_density_min           -1.028
_refine_diff_density_rms           0.246
_refine_ls_extinction_coef         .
_refine_ls_extinction_method       none
_refine_ls_goodness_of_fit_ref     1.224
_refine_ls_hydrogen_treatment      constr
_refine_ls_matrix_type             full
_refine_ls_number_parameters       142
_refine_ls_number_reflns           2540
_refine_ls_number_restraints       0
_refine_ls_R_factor_all            0.0764
_refine_ls_R_factor_gt             0.0751
_refine_ls_restrained_S_all        1.224
_refine_ls_shift/su_max            0.000
_refine_ls_shift/su_mean           0.000
_refine_ls_structure_factor_coef   Fsqd
_refine_ls_weighting_details
 'w=1/[\s^2^(Fo^2^)+(0.0236P)^2^+246.1268P] where P=(Fo^2^+2Fc^2^)/3'
_refine_ls_weighting_scheme        calc
_refine_ls_wR_factor_gt            0.1812
_refine_ls_wR_factor_ref           0.1817
_refine_special_details            ?
_olex2_refinement_description
;
1. Fixed Uiso
 At 1.2 times of:
  All C(H) groups
 At 1.5 times of:
  All C(H,H,H) groups
2. Others
 Fixed Sof: H13A(0.5) H13B(0.5) H13C(0.5) N15X(0.5) C16X(0.5) C17X(0.5)
3.a Me refined with riding coordinates:
 C13(H13A,H13B,H13C), C14(H14A,H14B,H14C)
3.b Aromatic/amide H refined with riding coordinates:
 C4(H4), C6(H6), C8(H8)
;
_atom_sites_solution_hydrogens     geom
_atom_sites_solution_primary       ?
_atom_sites_solution_secondary     ?
loop_
  _atom_site_label
  _atom_site_type_symbol
  _atom_site_fract_x
  _atom_site_fract_y
  _atom_site_fract_z
  _atom_site_U_iso_or_equiv
  _atom_site_adp_type
  _atom_site_occupancy
  _atom_site_site_symmetry_order
  _atom_site_calc_flag
  _atom_site_refinement_flags_posn
  _atom_site_refinement_flags_adp
  _atom_site_refinement_flags_occupancy
  _atom_site_disorder_assembly
  _atom_site_disorder_group
 I1 I 0.34338(6) 0.65102(7) 0.17738(3) 0.0414(3) Uani 1 1 d . . . . .
 Cu2 Cu 0.55508(12) 0.66205(13) 0.15824(5) 0.0415(4) Uani 1 1 d . . . . .
 N3 N 0.6319(8) 0.5544(8) 0.1999(3) 0.038(2) Uani 1 1 d . . . . .
 C4 C 0.5767(9) 0.4878(10) 0.2268(4) 0.035(2) Uani 1 1 d . . . . .
 H4 H 0.500719 0.496948 0.229869 0.042 Uiso 1 1 calc R U . . .
 C5 C 0.6277(8) 0.4046(9) 0.2508(4) 0.030(2) Uani 1 1 d . . . . .
 C6 C 0.7410(9) 0.4025(10) 0.2460(4) 0.037(2) Uani 1 1 d . . . . .
 H6 H 0.779757 0.347021 0.261539 0.044 Uiso 1 1 calc R U . . .
 N7 N 0.7968(7) 0.4730(9) 0.2211(4) 0.039(2) Uani 1 1 d . . . . .
 C8 C 0.7387(10) 0.5446(11) 0.1987(4) 0.043(3) Uani 1 1 d . . . . .
 H8 H 0.776803 0.594222 0.179636 0.052 Uiso 1 1 calc R U . . .
 C9 C 0.5645(8) 0.3247(9) 0.2769(4) 0.028(2) Uani 1 1 d . . . . .
 C10 C 0.5656(8) 0.3251(8) 0.3255(4) 0.029(2) Uani 1 1 d . . . . .
 C11 C 0.500000 0.250000 0.3486(5) 0.028(3) Uani 1 2 d S T P . .
 C12 C 0.500000 0.250000 0.2521(5) 0.033(3) Uani 1 2 d S T P . .
 C13 C 0.500000 0.250000 0.1989(6) 0.038(3) Uani 1 2 d S T P . .
 H13A H 0.451187 0.193441 0.187576 0.056 Uiso 0.5 1 calc R U P . .
 H13B H 0.475425 0.320553 0.187576 0.056 Uiso 0.5 1 calc R U P . .
 H13C H 0.573388 0.236006 0.187576 0.056 Uiso 0.5 1 calc R U P . .
 C14 C 0.6340(10) 0.4019(9) 0.3514(4) 0.037(2) Uani 1 1 d . . . . .
 H14A H 0.673827 0.447726 0.329654 0.056 Uiso 1 1 calc R U . . .
 H14B H 0.588181 0.447245 0.371146 0.056 Uiso 1 1 calc R U . . .
 H14C H 0.685249 0.361678 0.370704 0.056 Uiso 1 1 calc R U . . .
 N15X N 0.517(3) 0.864(4) 0.3440(19) 0.114(15) Uani 0.5 1 d . . P A 1
 C16X C 0.513(3) 0.792(3) 0.3206(13) 0.061(8) Uani 0.5 1 d . . P A 1
 C17X C 0.514(4) 0.708(6) 0.2940(13) 0.12(3) Uani 0.5 1 d . . P A 1

loop_
  _atom_site_aniso_label
  _atom_site_aniso_U_11
  _atom_site_aniso_U_22
  _atom_site_aniso_U_33
  _atom_site_aniso_U_23
  _atom_site_aniso_U_13
  _atom_site_aniso_U_12
 I1 0.0319(4) 0.0489(5) 0.0434(4) 0.0031(3) -0.0016(3) -0.0134(3)
 Cu2 0.0372(8) 0.0483(9) 0.0391(8) 0.0147(7) -0.0060(6) -0.0079(6)
 N3 0.032(5) 0.047(6) 0.035(5) 0.015(4) -0.009(4) -0.011(4)
 C4 0.022(5) 0.050(7) 0.035(6) 0.008(5) -0.005(4) -0.002(4)
 C5 0.030(5) 0.034(5) 0.025(5) -0.003(4) -0.006(4) 0.000(4)
 C6 0.028(5) 0.041(6) 0.041(6) -0.002(5) 0.006(5) 0.005(5)
 N7 0.023(4) 0.051(6) 0.044(5) -0.004(5) 0.005(4) -0.002(4)
 C8 0.039(6) 0.054(7) 0.037(6) 0.007(6) 0.004(5) -0.012(6)
 C9 0.018(4) 0.034(5) 0.033(5) 0.001(4) 0.004(4) 0.003(4)
 C10 0.029(5) 0.027(5) 0.032(5) -0.001(4) -0.006(4) -0.003(4)
 C11 0.034(8) 0.026(7) 0.024(7) 0.000 0.000 0.002(6)
 C12 0.029(7) 0.043(9) 0.029(7) 0.000 0.000 -0.002(6)
 C13 0.036(8) 0.046(9) 0.031(8) 0.000 0.000 -0.003(7)
 C14 0.046(7) 0.033(6) 0.032(6) 0.001(5) 0.000(5) -0.008(5)
 N15X 0.044(17) 0.13(4) 0.17(4) 0.05(3) 0.01(2) 0.01(2)
 C16X 0.06(2) 0.07(2) 0.054(18) -0.010(16) -0.013(17) 0.004(18)
 C17X 0.04(2) 0.27(10) 0.051(19) -0.06(3) -0.004(17) 0.03(3)

_geom_special_details
;
 All esds (except the esd in the dihedral angle between two l.s. planes)
 are estimated using the full covariance matrix.  The cell esds are taken
 into account individually in the estimation of esds in distances, angles
 and torsion angles; correlations between esds in cell parameters are only
 used when they are defined by crystal symmetry.  An approximate (isotropic)
 treatment of cell esds is used for estimating esds involving l.s. planes.
;
loop_
  _geom_bond_atom_site_label_1
  _geom_bond_atom_site_label_2
  _geom_bond_distance
  _geom_bond_site_symmetry_2
  _geom_bond_publ_flag
 I1 Cu2 2.6729(19) 15_565 ?
 I1 Cu2 2.6794(17) . ?
 I1 Cu2 2.6884(18) 6_564 ?
 Cu2 Cu2 2.567(3) 6_564 ?
 Cu2 Cu2 2.644(3) 15_565 ?
 Cu2 Cu2 2.644(3) 12_766 ?
 Cu2 N3 2.031(10) . ?
 N3 C4 1.323(14) . ?
 N3 C8 1.327(16) . ?
 C4 H4 0.9500 . ?
 C4 C5 1.391(15) . ?
 C5 C6 1.408(15) . ?
 C5 C9 1.468(15) . ?
 C6 H6 0.9500 . ?
 C6 N7 1.324(15) . ?
 N7 C8 1.313(16) . ?
 C8 H8 0.9500 . ?
 C9 C10 1.405(15) . ?
 C9 C12 1.415(13) . ?
 C10 C11 1.404(12) . ?
 C10 C14 1.476(15) . ?
 C11 C11 1.53(3) 11_666 ?
 C12 C13 1.54(2) . ?
 C13 H13A 0.9800 6_554 ?
 C13 H13A 0.9800 . ?
 C13 H13B 0.9800 . ?
 C13 H13B 0.9800 6_554 ?
 C13 H13C 0.9800 . ?
 C13 H13C 0.9800 6_554 ?
 C14 H14A 0.9800 . ?
 C14 H14B 0.9800 . ?
 C14 H14C 0.9800 . ?
 N15X C16X 1.12(6) . ?
 N15X C17X 1.74(8) 6_564 ?
 C16X C16X 1.08(7) 6_564 ?
 C16X C17X 0.84(5) 6_564 ?
 C16X C17X 1.29(6) . ?
 C17X C17X 1.09(13) 6_564 ?

loop_
  _geom_angle_atom_site_label_1
  _geom_angle_atom_site_label_2
  _geom_angle_atom_site_label_3
  _geom_angle
  _geom_angle_site_symmetry_1
  _geom_angle_site_symmetry_3
  _geom_angle_publ_flag
 Cu2 I1 Cu2 59.20(6) 15_565 . ?
 Cu2 I1 Cu2 59.09(6) 15_565 6_564 ?
 Cu2 I1 Cu2 57.13(6) . 6_564 ?
 I1 Cu2 I1 111.66(5) 12_766 6_564 ?
 I1 Cu2 I1 111.94(6) 12_766 . ?
 I1 Cu2 I1 117.23(7) . 6_564 ?
 Cu2 Cu2 I1 112.15(4) 6_564 12_766 ?
 Cu2 Cu2 I1 61.26(6) 6_564 6_564 ?
 Cu2 Cu2 I1 60.75(7) 15_565 12_766 ?
 Cu2 Cu2 I1 109.54(5) 12_766 . ?
 Cu2 Cu2 I1 60.17(5) 12_766 6_564 ?
 Cu2 Cu2 I1 60.28(5) 15_565 . ?
 Cu2 Cu2 I1 60.52(7) 12_766 12_766 ?
 Cu2 Cu2 I1 61.61(6) 6_564 . ?
 Cu2 Cu2 I1 109.27(5) 15_565 6_564 ?
 Cu2 Cu2 Cu2 60.96(4) 6_564 15_565 ?
 Cu2 Cu2 Cu2 60.96(4) 6_564 12_766 ?
 Cu2 Cu2 Cu2 58.09(8) 12_766 15_565 ?
 N3 Cu2 I1 107.5(3) . . ?
 N3 Cu2 I1 104.3(3) . 12_766 ?
 N3 Cu2 I1 102.9(3) . 6_564 ?
 N3 Cu2 Cu2 143.5(3) . 6_564 ?
 N3 Cu2 Cu2 147.7(3) . 15_565 ?
 N3 Cu2 Cu2 142.9(3) . 12_766 ?
 C4 N3 Cu2 121.0(8) . . ?
 C4 N3 C8 118.2(10) . . ?
 C8 N3 Cu2 120.6(8) . . ?
 N3 C4 H4 119.4 . . ?
 N3 C4 C5 121.3(10) . . ?
 C5 C4 H4 119.4 . . ?
 C4 C5 C6 114.6(10) . . ?
 C4 C5 C9 120.8(10) . . ?
 C6 C5 C9 124.6(10) . . ?
 C5 C6 H6 118.0 . . ?
 N7 C6 C5 124.0(11) . . ?
 N7 C6 H6 118.0 . . ?
 C8 N7 C6 115.3(10) . . ?
 N3 C8 H8 116.8 . . ?
 N7 C8 N3 126.4(11) . . ?
 N7 C8 H8 116.8 . . ?
 C10 C9 C5 120.4(10) . . ?
 C10 C9 C12 120.9(10) . . ?
 C12 C9 C5 118.7(10) . . ?
 C9 C10 C14 121.1(10) . . ?
 C11 C10 C9 117.9(10) . . ?
 C11 C10 C14 120.9(10) . . ?
 C10 C11 C10 123.0(13) 6_554 . ?
 C10 C11 C11 118.5(7) 6_554 11_666 ?
 C10 C11 C11 118.5(7) . 11_666 ?
 C9 C12 C9 119.3(14) . 6_554 ?
 C9 C12 C13 120.4(7) . . ?
 C9 C12 C13 120.4(7) 6_554 . ?
 C12 C13 H13A 109.5 . . ?
 C12 C13 H13A 109.478(2) . 6_554 ?
 C12 C13 H13B 109.5 . . ?
 C12 C13 H13B 109.5 . 6_554 ?
 C12 C13 H13C 109.5 . . ?
 C12 C13 H13C 109.478(1) . 6_554 ?
 H13A C13 H13A 141.1 . 6_554 ?
 H13A C13 H13B 56.3 . 6_554 ?
 H13A C13 H13B 109.5 . . ?
 H13A C13 H13B 109.5 6_554 6_554 ?
 H13A C13 H13C 109.5 . . ?
 H13A C13 H13C 109.5 6_554 6_554 ?
 H13A C13 H13C 56.3 . 6_554 ?
 H13B C13 H13A 56.3 . 6_554 ?
 H13B C13 H13B 141.1 . 6_554 ?
 H13B C13 H13C 109.5 . . ?
 H13B C13 H13C 109.5 6_554 6_554 ?
 H13B C13 H13C 56.2 . 6_554 ?
 H13C C13 H13A 56.2 . 6_554 ?
 H13C C13 H13B 56.2 . 6_554 ?
 H13C C13 H13C 141.1 . 6_554 ?
 C10 C14 H14A 109.5 . . ?
 C10 C14 H14B 109.5 . . ?
 C10 C14 H14C 109.5 . . ?
 H14A C14 H14B 109.5 . . ?
 H14A C14 H14C 109.5 . . ?
 H14B C14 H14C 109.5 . . ?
 C16X N15X C17X 23(3) . 6_564 ?
 N15X C16X C17X 176(5) . . ?
 C16X C16X N15X 141(4) 6_564 . ?
 C16X C16X C17X 40(3) 6_564 . ?
 C17X C16X N15X 125(7) 6_564 . ?
 C17X C16X C16X 83(7) 6_564 6_564 ?
 C17X C16X C17X 57(7) 6_564 . ?
 C16X C17X N15X 32(5) 6_564 6_564 ?
 C16X C17X N15X 85(3) . 6_564 ?
 C16X C17X C16X 57(5) 6_564 . ?
 C16X C17X C17X 83(5) 6_564 6_564 ?
 C17X C17X N15X 115(3) 6_564 6_564 ?
 C17X C17X C16X 40(4) 6_564 . ?

loop_
  _geom_torsion_atom_site_label_1
  _geom_torsion_atom_site_label_2
  _geom_torsion_atom_site_label_3
  _geom_torsion_atom_site_label_4
  _geom_torsion
  _geom_torsion_site_symmetry_1
  _geom_torsion_site_symmetry_2
  _geom_torsion_site_symmetry_3
  _geom_torsion_site_symmetry_4
  _geom_torsion_publ_flag
 Cu2 N3 C4 C5 171.4(9) . . . . ?
 Cu2 N3 C8 N7 -174.6(10) . . . . ?
 N3 C4 C5 C6 3.7(17) . . . . ?
 N3 C4 C5 C9 -173.9(11) . . . . ?
 C4 N3 C8 N7 1(2) . . . . ?
 C4 C5 C6 N7 0.3(17) . . . . ?
 C4 C5 C9 C10 -108.9(12) . . . . ?
 C4 C5 C9 C12 69.0(13) . . . . ?
 C5 C6 N7 C8 -3.1(18) . . . . ?
 C5 C9 C10 C11 177.2(8) . . . . ?
 C5 C9 C10 C14 -2.9(16) . . . . ?
 C5 C9 C12 C9 -177.6(10) . . . 6_554 ?
 C5 C9 C12 C13 2.4(10) . . . . ?
 C6 C5 C9 C10 73.7(15) . . . . ?
 C6 C5 C9 C12 -108.3(11) . . . . ?
 C6 N7 C8 N3 2(2) . . . . ?
 C8 N3 C4 C5 -4.5(18) . . . . ?
 C9 C5 C6 N7 177.8(11) . . . . ?
 C9 C10 C11 C10 0.3(7) . . . 6_554 ?
 C9 C10 C11 C11 -179.7(7) . . . 11_666 ?
 C10 C9 C12 C9 0.4(7) . . . 6_554 ?
 C10 C9 C12 C13 -179.6(7) . . . . ?
 C12 C9 C10 C11 -0.7(14) . . . . ?
 C12 C9 C10 C14 179.1(9) . . . . ?
 C14 C10 C11 C10 -179.5(11) . . . 6_554 ?
 C14 C10 C11 C11 0.5(11) . . . 11_666 ?
 C16X C16X C17X N15X -15(4) 6_564 . . 6_564 ?
 C16X C16X C17X C17X 125(10) 6_564 . . 6_564 ?
 C17X N15X C16X C16X -131(14) 6_564 . . 6_564 ?
 C17X C16X C17X N15X -139(8) 6_564 . . 6_564 ?
 C17X C16X C17X C16X -125(10) 6_564 . . 6_564 ?

_shelx_res_file
;
TITL CuI.res in I4(1)/a
    test.res
    created by SHELXL-2018/3 at 08:10:04 on 02-Dec-2021
REM Old TITL test in I4(1)/a
REM SHELXT solution in I4(1)/a
REM R1 0.195, Rweak 0.026, Alpha 0.055, Orientation as input
REM Formula found by SHELXT: C19 N2 Cu2 I2
REM #####
REM DFIX C6 C7 1.1624
REM dfix C7 N5 2.6158
REM dfix N5 C6 1.4534
REM DELU N5 C6 C7
REM SIMU N5 C6 C7
REM RIGU N5 C6 C7
REM PART 1
CELL 0.71073 12.3671 12.3671 28.9126 90 90 90
ZERR 4 0.0001 0.0001 0.0007 0 0 0
LATT 2
SYMM 0.5-X,-Y,0.5+Z
SYMM 0.75-Y,0.25+X,0.25+Z
SYMM 0.75+Y,0.75-X,0.75+Z
SFAC C H Cu I N
UNIT 152 120 16 16 40

L.S. 10
PLAN  2
SIZE 0.257 0.114 0.094
TEMP -150
BOND $H
LIST 6
fmap 2
acta
MORE -1
CONF
REM <olex2.extras>
REM <HklSrc "%.\\test.hkl">
REM </olex2.extras>

WGHT    0.023600  246.126801
FVAR       0.13566
I1    4    0.343385    0.651020    0.177382    11.00000    0.03193    0.04887 =
         0.04344    0.00306   -0.00155   -0.01344
CU2   3    0.555081    0.662053    0.158239    11.00000    0.03718    0.04828 =
         0.03910    0.01468   -0.00604   -0.00790
N3    5    0.631881    0.554442    0.199911    11.00000    0.03235    0.04657 =
         0.03529    0.01488   -0.00884   -0.01129
C4    1    0.576658    0.487801    0.226831    11.00000    0.02164    0.04954 =
         0.03506    0.00835   -0.00490   -0.00173
AFIX  43
H4    2    0.500719    0.496948    0.229869    11.00000   -1.20000
AFIX   0
C5    1    0.627672    0.404608    0.250767    11.00000    0.02961    0.03403 =
         0.02513   -0.00326   -0.00608    0.00008
C6    1    0.740991    0.402478    0.245984    11.00000    0.02821    0.04147 =
         0.04140   -0.00153    0.00581    0.00550
AFIX  43
H6    2    0.779757    0.347021    0.261539    11.00000   -1.20000
AFIX   0
N7    5    0.796819    0.473000    0.221146    11.00000    0.02283    0.05135 =
         0.04399   -0.00404    0.00454   -0.00165
C8    1    0.738656    0.544574    0.198673    11.00000    0.03914    0.05444 =
         0.03682    0.00731    0.00421   -0.01243
AFIX  43
H8    2    0.776803    0.594222    0.179636    11.00000   -1.20000
AFIX   0
C9    1    0.564484    0.324716    0.276860    11.00000    0.01786    0.03444 =
         0.03302    0.00107    0.00371    0.00294
C10   1    0.565646    0.325123    0.325458    11.00000    0.02906    0.02669 =
         0.03209   -0.00091   -0.00564   -0.00279
C11   1    0.500000    0.250000    0.348611    10.50000    0.03367    0.02634 =
         0.02392    0.00000    0.00000    0.00235
C12   1    0.500000    0.250000    0.252126    10.50000    0.02851    0.04262 =
         0.02929    0.00000    0.00000   -0.00162
C13   1    0.500000    0.250000    0.198874    10.50000    0.03639    0.04575 =
         0.03077    0.00000    0.00000   -0.00338
AFIX  33
H13A  2    0.451187    0.193441    0.187576    10.50000   -1.50000
H13B  2    0.475425    0.320553    0.187576    10.50000   -1.50000
H13C  2    0.573388    0.236006    0.187576    10.50000   -1.50000
AFIX   0
C14   1    0.633966    0.401893    0.351422    11.00000    0.04601    0.03261 =
         0.03248    0.00085    0.00033   -0.00843
AFIX  33
H14A  2    0.673827    0.447726    0.329654    11.00000   -1.50000
H14B  2    0.588181    0.447245    0.371146    11.00000   -1.50000
H14C  2    0.685249    0.361678    0.370704    11.00000   -1.50000
AFIX   0
PART 1
N15X  5    0.517103    0.863848    0.344002    10.50000    0.04402    0.12735 =
         0.17184    0.05190    0.01283    0.00504
C16X  1    0.512526    0.791982    0.320640    10.50000    0.06019    0.06826 =
         0.05365   -0.01010   -0.01259    0.00443
C17X  1    0.513770    0.708333    0.293970    10.50000    0.03537    0.27104 =
         0.05147   -0.06117   -0.00426    0.02580
HKLF 4


REM  CuI.res in I4(1)/a
REM wR2 = 0.1817, GooF = S = 1.224, Restrained GooF = 1.224 for all data
REM R1 = 0.0751 for 2465 Fo > 4sig(Fo) and 0.0764 for all 2540 data
REM 142 parameters refined using 0 restraints

END

WGHT      0.0233    241.3413

REM Highest difference peak  1.690,  deepest hole -1.028,  1-sigma level  0.246
Q1    1   0.2833  0.6682  0.1666  11.00000  0.05    1.69
Q2    1   0.7557  0.6515  0.1609  11.00000  0.05    1.65
;
_shelx_res_checksum                30202
_shelx_hkl_file
;
   0   0  -6    0.64    0.80
   0   0  -6    1.90    0.80
   0   0   6    0.18    0.51
   0   0   6   -0.22    0.53
   0   0   6    0.03    0.52
   0   0  -8 8713.62   31.53
   0   0  10    0.36    0.94
   0   0 -10    1.99    1.27
   0   0 -10    0.98    1.08
   0   0  10    0.27    0.92
   0   0  10    0.88    1.09
   0   0  10    1.87    1.04
   0   0  12 9912.79   40.70
   0   0 -12 9999.00   43.11
   0   0  14    0.99    1.35
   0   0 -14    0.71    1.28
   0   0 -14    3.75    1.55
   0   0  14    1.29    1.22
   0   0  14    2.87    1.12
   0   0  14    0.67    1.13
   0   0  16    6.99    1.66
   0   0  16    9.85    1.71
   0   0 -16    7.56    2.08
   0   0  16    7.35    1.61
   0   0  16    8.14    1.66
   0   0  18    1.26    1.26
   0   0  18   -0.49    1.16
   0   0  18    1.34    1.50
   0   0 -18    0.73    1.51
   0   0  20  529.26    9.91
   0   0  20  551.63   11.56
   0   0 -20  542.68   12.40
   0   0  22   -0.42    1.53
   0   0  22   -0.67    1.69
   0   0 -22    0.68    2.18
   0   0  22    1.48    1.44
   0   0  24   23.39    2.73
   0   0  24   19.79    3.04
   0   0  26    0.11    2.07
   0   0  26    1.20    1.60
   0   0  26    0.77    1.80
   0   0  28  261.12   10.79
   0   0  28  239.27    9.05
   0   0  28  245.59    7.78
   0   0  30    0.97    2.12
   0   0  30   -0.42    2.29
   0   0  32    9.09    2.90
   0   0  32    4.52    2.99
   0   0  34   -1.19    2.77
   0   0  34    2.48    2.89
   0   0  36   67.01    6.72
  -1   0   5 1136.00    8.76
   0   1  -5 1106.27    7.42
   0  -1   5   32.40    1.49
   0   1   5 1069.06    8.21
  -1   0  -5 1287.24   11.50
   0   1  -5 1200.90    9.89
   0  -1  -5 1209.20   11.00
   0   1  -5 1034.90    9.68
   1   0   5 1043.56    7.54
   1   0   5  973.34    9.09
   1   0  -5 1131.75    9.28
   0  -1  -7 3481.29   21.38
  -1   0   7 2789.91   11.73
   0   1  -7 2913.64   16.11
  -1   0   7 3305.68   17.08
  -1   0  -7 3102.24   18.37
  -1   0   7 3262.62   13.91
   1   0   7 3207.45   19.10
  -1   0  -7 2715.06   14.08
   1   0   7 3374.31   20.30
   1   0   7 3001.93   18.93
   0   1   7 1122.70   11.17
  -1   0   7 3095.87   16.92
   1   0  -7 3285.07   17.31
   0   1   7 3090.98   15.81
   0   1  -7 2957.72   14.67
   0  -1  -7 1020.84    9.62
   0  -1   7 3044.90   14.96
   0  -1   7 3269.68   18.17
   0  -1   7 2866.09   16.72
  -1   0   7 3267.75   17.77
   1   0   7 3036.89   14.26
   0   1  -7 3248.76   19.10
  -1   0   9 3575.23   21.65
   0  -1   9 3486.89   20.76
   0   1   9 3135.60   20.61
   1   0   9 4195.77   26.23
   1   0  -9 3330.13   18.57
  -1   0   9 3247.69   19.48
   1   0   9 3753.32   19.91
   0   1  -9 3492.83   20.75
  -1   0   9 3437.85   16.93
   0   1  -9 3181.39   17.92
   0  -1  -9 3544.21   14.29
   1   0   9 3486.81   22.31
   1   0   9 3309.50   16.36
   0   1  -9 3653.83   22.70
   0   1   9 3406.07   18.86
   1   0   9 3503.07   22.21
   0  -1   9 3670.60   21.58
   0  -1   9 3315.74   17.98
  -1   0   9 3160.16   15.17
  -1   0   9 3438.99   18.95
   0  -1  -9 3391.38   22.86
  -1   0  -9 3413.86   21.39
   0   1   9 3583.76   14.00
   0  -1  -9 3640.96   20.91
  -1   0  11 1813.02   15.20
  -1   0 -11 1754.75   17.06
   0   1 -11 1984.35   18.68
   1   0  11 2103.47   20.26
   0   1  11 1711.53   14.62
   1   0  11 1683.08   12.82
  -1   0  11 1689.77   12.93
   0   1 -11 1787.82   15.76
   1   0  11 1826.57   14.52
  -1   0  11 1758.58   16.24
   1   0 -11 1711.48   14.57
   0  -1 -11 1753.39   17.74
   0  -1  11 1795.60   16.38
   0  -1 -11 1719.58   15.27
   1   0  11 1843.49   17.48
   0  -1  11 1649.77   15.22
   0   1 -11 1859.21   16.88
   0   1  11 1883.07   11.99
   0   1  11 1736.87   17.76
  -1   0  11 1745.41   13.72
   0  -1 -11 1973.74   12.71
   1   0  11 1793.11   17.50
   0  -1  11 1681.04   14.68
  -1   0  11 1710.82   16.25
  -1   0 -13 1013.21   13.72
   1   0  13 1001.25   10.62
  -1   0  13 1000.75   13.29
  -1   0  13  979.22   10.90
   1   0  13 1028.05   14.11
   0   1 -13 1045.91   13.48
   0   1 -13 1168.29   14.96
   1   0  13 1055.36   14.51
   0   1  13 1105.03   15.53
   1   0 -13 1013.14   11.99
   0   1 -13 1009.29   12.97
   1   0  13  995.98   11.21
   0   1  13 1063.03   10.04
   0  -1 -13 1072.73   10.35
  -1   0  13 1051.02   11.85
  -1   0  13 1012.65   13.49
   0  -1 -13 1058.79   15.02
  -1   0  13 1080.64   12.67
   0   1  13  843.59   10.82
   1   0  13 1265.47   17.15
   0   1  13 1023.69   12.46
   0  -1  13 1048.98   12.86
   0  -1  13 1044.45   13.60
   0  -1  13  972.79   12.44
   1   0  15   37.62    3.19
  -1   0  15   37.09    2.66
  -1   0  15   36.11    3.04
   0  -1  15   32.09    2.73
  -1   0  15   33.75    2.58
   0   1  15   33.35    2.17
   0  -1  15   33.59    2.87
  -1   0 -15   32.88    3.05
   0  -1 -15   31.07    3.23
   1   0  15   35.97    2.56
   0   1  15   36.01    2.91
   1   0  15   33.82    2.34
  -1   0  15   35.19    2.65
   0   1  15   34.07    2.66
  -1   0  15   33.90    2.91
   0   1  15   35.12    2.23
   0  -1  15   31.76    2.68
   0   1 -15   28.15    2.43
   0   1 -15   34.32    2.91
   1   0 -15   28.34    2.55
   1   0  15   33.10    2.94
   1   0  17    5.21    1.48
   0  -1 -17    5.40    1.99
  -1   0  17    6.29    1.63
   1   0  17    3.81    1.29
   0  -1  17    8.07    1.91
   0   1  17    4.18    1.58
  -1   0  17    6.08    1.40
   1   0  17    5.33    1.88
  -1   0  17    4.99    1.57
   0   1  17    5.52    1.31
  -1   0 -17    5.55    2.06
   1   0 -17    5.63    1.86
   0  -1  17    5.99    1.70
   0  -1  17    6.91    1.83
   0   1 -17    6.37    1.94
   0   1  17    3.96    1.25
   0  -1  17    6.10    1.64
  -1   0  17    8.19    1.90
   0   1  17    5.37    1.67
   0   1  19  168.70    4.89
   1   0  19  168.12    6.81
  -1   0 -19  189.73    7.75
   1   0  19  161.60    5.58
  -1   0  19  166.90    6.16
   0  -1  19  167.85    6.55
   1   0  19  161.32    5.24
   0  -1  19  175.81    6.73
   1   0 -19  173.34    6.36
   0   1  19  179.84    5.29
  -1   0  19  171.53    5.93
   0  -1 -19  174.71    7.31
  -1   0  19  175.78    6.93
  -1   0  19  164.22    6.10
   0   1 -19  175.00    6.75
   0  -1  19  170.81    6.33
   0   1  19  163.17    6.07
   0  -1  21  204.83    7.03
   1   0  21  218.64    8.10
   0   1  21  208.23    7.13
  -1   0 -21  232.45    8.97
  -1   0  21  195.11    6.73
   0   1  21  211.40    6.28
   0   1  21  226.61    6.09
  -1   0  21  186.15    7.31
   1   0 -21  230.08    7.98
   1   0  21  211.67    6.19
  -1   0  21  192.56    6.78
   1   0  21  188.17    6.51
   0   1 -21  232.36    8.51
   0  -1 -21  257.85   10.06
   0  -1  21  211.32    7.64
  -1   0 -23    4.62    2.53
   0   1  23    5.24    2.14
   0   1  23    1.97    1.70
   0  -1  23    2.05    2.01
   0   1  23    2.39    1.41
   1   0  23    8.52    2.71
   0   1 -23    1.65    2.29
   0  -1  23    3.65    1.97
   1   0  23    3.25    1.56
  -1   0  23    5.09    1.96
  -1   0  23    4.59    2.16
   1   0  23    4.66    2.18
   1   0  25   32.39    3.88
   0   1  25   40.89    3.88
   0  -1  25   39.11    4.08
  -1   0 -25   37.24    4.62
  -1   0  25   46.90    3.93
   0   1  25   38.39    2.91
  -1   0  25   47.13    4.62
   0   1  25   42.40    4.91
   0  -1  25   45.00    4.02
   1   0  25   41.45    3.40
  -1   0  25   45.14    3.71
   0  -1  25   46.61    4.68
  -1   0 -27   -1.63    2.75
   0  -1  27    3.67    2.33
  -1   0  27    3.03    2.30
  -1   0  27    2.76    1.88
   1   0  27    4.48    2.42
   0  -1  27    0.66    1.83
   1   0  27    1.84    1.74
   0  -1  27    1.74    1.73
   0   1  27    1.81    1.37
   0   1  27    0.34    2.41
  -1   0  27    0.50    1.78
   0   1  27    4.85    2.27
  -1   0  29    1.51    2.21
   0  -1  29    1.51    1.99
  -1   0  29   -0.22    1.63
   1   0  29    1.05    2.18
  -1   0  29    3.65    2.16
   0   1  29    4.40    2.48
   0  -1  29    2.64    2.47
   0  -1  29   -0.16    2.11
   0   1  29    2.68    2.69
   1   0  29   -0.93    1.64
   0  -1  31    3.37    2.16
   0   1  31    1.27    2.84
   0  -1  31    4.40    2.51
   0   1  31    4.19    2.73
  -1   0  31    6.17    2.63
   0  -1  31    5.35    2.58
  -1   0  31    4.18    2.88
   1   0  31    6.43    3.36
   1   0  31    5.03    2.91
   0  -1  33    4.57    3.17
   0  -1  33    2.80    2.89
  -1   0  33    3.55    3.29
  -1   0  33    1.39    2.55
   1   0  33    0.84    3.16
   1   0  33    0.56    2.83
   0   1  33    4.09    3.26
   0   1  33    0.89    2.69
   0  -1  35   64.83    5.85
   0  -1  35   61.65    6.05
   0   1  35   59.74    6.51
   1   0  35   61.82    6.20
   1   0  35   58.77    6.56
  -1   0  35   56.81    6.29
   1   0  37   34.77    5.83
  -1   0  37   40.18    5.45
   0  -1  37   43.11    5.96
   0   1  37   44.00    6.55
   1   1   4  335.04    5.08
  -1  -1  -4   -0.07    0.45
  -1   1  -4  320.00    4.44
   1   1   4    0.12    0.54
  -1   1  -4  350.33    5.55
   1   1  -4  311.47    4.05
  -1   1  -4   -0.02    0.47
  -1  -1   4  372.77    3.79
   1  -1   4  305.11    4.79
  -1  -1   4    0.35    0.53
  -1   1   4  314.83    4.83
  -1  -1  -4  333.20    5.25
   1  -1  -4  275.54    3.69
   1  -1   4    0.30    0.57
  -1   1   4  330.99    3.44
   1   1  -4  341.30    5.59
   1  -1  -4   -0.21    0.46
   1   1   6    3.98    1.06
  -1   1  -6   -0.11    0.74
   1   1  -6    5.69    1.26
  -1  -1   6    5.10    0.81
   1  -1  -6   -0.41    0.48
   1  -1   6    0.50    0.79
  -1  -1  -6    6.19    1.23
  -1  -1  -6    0.47    0.71
  -1  -1   6    6.24    0.83
   1   1   6    0.20    0.72
  -1  -1   6    5.59    0.82
   1  -1   6    5.60    1.14
   1   1  -6    5.89    0.93
  -1   1   6    5.99    0.80
  -1   1  -6    5.21    1.23
   1  -1   6    4.87    0.94
  -1   1  -6    4.35    0.93
  -1   1   6    5.27    0.81
  -1   1   6    5.11    1.07
  -1  -1   6    1.65    0.99
   1  -1  -6    5.99    0.98
  -1  -1   8 1943.86   12.54
   1   1   8 1891.92   15.00
  -1  -1   8 1997.38   13.41
   1  -1   8 2077.82   14.90
  -1   1   8 2037.19   17.00
  -1  -1   8 1981.90   16.41
   1   1   8 1931.72    8.74
   1   1   8 1869.45   15.92
  -1   1  -8 2073.75   17.27
   1  -1  -8 2069.16   12.75
   1  -1  -8 2011.55   12.56
  -1   1   8 1909.22   15.72
   1  -1   8 1961.69   15.57
  -1  -1  -8 1924.59   16.72
   1  -1   8 2009.50   16.47
  -1   1   8 1943.35   11.64
   1   1  -8 1846.67   15.12
  -1   1   8 1995.86   11.91
  -1  -1   8 1901.81   12.69
  -1   1  -8 1926.86   14.26
  -1  -1  -8 1981.63   16.21
   1   1  -8 1973.92   12.95
   1  -1   8 1920.96   14.35
   1  -1 -10 2948.66   17.54
   1  -1 -10 2948.51   16.64
  -1  -1  10 2702.00   17.40
  -1  -1  10 2807.41   17.04
   1   1  10 2602.57   20.74
   1   1  10 2815.71   12.50
   1  -1  10 2733.59   18.60
   1   1 -10 2893.40   17.90
  -1  -1  10 2864.88   21.53
   1   1  10 2641.44   19.24
  -1  -1 -10 2780.31   21.21
  -1   1  10 2734.74   15.79
   1   1  10 2723.72   12.87
  -1   1  10 2892.52   15.97
   1   1 -10 2618.46   19.56
   1  -1  10 2713.75   20.77
  -1   1 -10 2859.04   19.60
   1  -1  10 2580.79   17.71
   1  -1  10 2780.69   19.85
  -1   1  10 2828.28   21.98
  -1   1 -10 2787.09   21.56
  -1   1  10 2899.83   21.57
  -1  -1 -10 2838.29   21.43
  -1  -1  10 2707.53   17.61
  -1  -1  12  805.84   10.56
  -1  -1 -12  836.31   12.72
   1  -1  12  826.49   11.73
  -1  -1  12  794.99   10.09
   1   1 -12  892.71   11.32
  -1   1  12  812.55   12.55
  -1   1  12  864.43    9.62
  -1  -1  12  807.51   10.64
   1  -1  12  848.92   11.47
  -1   1  12  787.60    9.17
   1  -1  12  841.08   12.53
  -1   1  12  633.84    7.82
   1   1  12  785.23   11.40
   1   1  12  793.55    7.81
  -1   1 -12  902.96   12.39
   1   1  12  935.12    8.88
   1   1  12  800.41   12.46
   1   1  12  626.58    9.36
   1  -1  12  822.40   11.15
  -1  -1  12  859.32   12.73
  -1   1  12  836.10   12.65
  -1   1 -12  776.99   11.90
   1   1 -12  835.36   11.98
   1  -1 -12  796.69    9.04
  -1   1  14 2043.15   16.03
  -1   1  14 1964.49   17.22
   1   1  14 1792.47   18.32
   1  -1  14 1840.17   17.96
  -1  -1  14 2119.38   21.41
  -1  -1  14 1856.59   16.85
  -1  -1  14 1916.69   18.41
   1  -1  14 1764.06   16.67
   1   1  14 1772.60   12.76
  -1   1  14 1797.82   15.11
  -1  -1  14 1841.13   17.56
   1  -1 -14 1922.71   15.40
  -1   1 -14 1865.65   18.60
   1   1 -14 1679.48   15.32
   1   1  14 1710.26   18.08
   1  -1  14 1903.54   20.14
  -1   1  14 1905.50   20.52
   1   1 -14 1911.17   19.27
   1  -1  14 1926.09   19.01
  -1   1 -14 1617.21   17.10
   1   1  14 1912.99   13.03
  -1  -1 -14 1893.40   20.62
  -1   1  16  780.25   13.95
  -1  -1 -16  807.66   14.99
  -1   1 -16  783.03   13.21
  -1  -1  16  742.05   12.15
  -1  -1  16  896.60   15.19
  -1   1  16  770.37   11.73
   1   1  16  712.82    8.67
   1  -1  16  727.58   11.89
   1   1  16  720.97   12.40
  -1   1  16  778.11   10.53
   1   1  16  743.02    9.29
  -1  -1  16  728.23   12.17
   1  -1  16  730.92   11.50
   1   1 -16  827.36   13.82
   1  -1 -16  829.56   11.08
   1  -1  16  754.12   12.79
  -1  -1  16  744.18   11.60
  -1   1  16  688.90   10.16
   1  -1  16  750.19   13.10
  -1   1 -18   15.54    2.50
  -1   1  18   16.45    1.97
   1   1  18   16.24    1.80
  -1   1  18   14.83    2.22
  -1   1  18   15.52    1.93
  -1  -1  18   14.21    2.18
  -1  -1  18   14.46    2.11
   1  -1  18   16.96    2.06
   1  -1  18   15.22    2.54
   1  -1 -18   16.15    2.11
  -1  -1  18   15.34    2.66
   1   1 -18   15.62    2.52
  -1  -1  18   12.81    2.11
  -1  -1 -18   16.79    2.92
  -1   1  18   17.04    2.73
   1  -1  18   14.83    2.28
   1   1  18   16.38    1.70
   1   1  18   17.11    2.42
   1  -1  20  107.34    5.75
   1  -1 -20  119.38    5.08
   1   1  20  108.38    5.47
   1   1 -20  141.50    6.83
   1  -1  20  100.52    5.01
  -1   1 -20  121.40    6.11
  -1   1  20  102.55    4.59
  -1   1  20  106.11    5.72
   1   1  20  120.87    4.48
   1  -1  20  111.97    4.91
  -1  -1 -20  117.09    6.65
  -1  -1  20  112.31    5.29
  -1  -1  20  115.09    5.20
   1   1  20  116.52    4.52
  -1   1  20   97.70    4.42
  -1  -1  22   94.28    5.27
  -1  -1 -22   99.30    6.41
  -1   1 -22  102.18    6.10
   1   1  22   93.14    5.36
  -1   1  22   93.48    4.65
   1   1  22   89.66    4.52
   1   1  22   99.96    4.00
  -1   1  22   89.14    4.75
  -1   1  22  100.06    5.96
   1  -1  22  103.94    6.03
   1  -1  22   80.87    4.57
   1   1 -22  104.10    5.94
  -1  -1  22   95.79    5.17
  -1   1  24  480.23   10.56
   1  -1  24  508.65   11.20
  -1  -1  24  534.83   12.92
   1   1  24  537.86   12.96
  -1  -1  24  557.77   12.40
  -1   1  24  538.71   11.56
  -1   1  24  555.92   14.32
  -1   1  24  530.01   10.54
  -1   1 -24  623.62   15.12
   1   1  24  489.26    9.53
  -1  -1  24  590.86   13.28
   1   1  24  493.07    8.82
   1  -1  24  572.27   14.21
  -1  -1 -24  597.11   15.54
  -1  -1  26    6.43    2.46
  -1  -1  26    8.31    2.57
  -1  -1 -26   10.59    3.25
  -1  -1  26    3.89    2.11
  -1   1 -26   11.04    3.25
  -1   1  26    9.20    2.04
   1  -1  26    8.44    2.18
   1  -1  26    6.78    2.52
   1   1  26    7.37    2.57
   1   1  26    8.38    1.81
  -1   1  26    4.94    2.54
  -1   1  26    9.34    2.32
  -1   1 -28   14.15    3.47
  -1  -1  28    9.35    2.54
  -1   1  28    7.15    2.15
  -1  -1 -28   14.28    3.98
   1   1  28   13.12    2.90
   1  -1  28    9.40    2.99
  -1   1  28    8.52    3.05
  -1  -1  28   12.23    2.62
   1  -1  28    7.59    2.22
  -1   1  28    8.27    2.30
  -1  -1  28   11.25    2.50
  -1   1  30    2.32    2.05
  -1  -1  30    3.15    1.94
  -1   1  30    3.71    2.88
   1   1  30    5.03    3.25
  -1  -1  30    3.78    2.57
  -1  -1  30    2.26    2.53
   1   1  30    5.86    2.79
   1  -1  30    4.99    2.87
   1  -1  30    2.81    2.21
  -1   1  32  148.58    9.20
  -1  -1  32  134.97    7.21
  -1  -1  32  147.65    8.59
  -1   1  32  150.88    7.91
   1  -1  32  157.61    9.17
   1   1  32  156.81    8.65
   1   1  32  161.41   10.02
   1  -1  32  149.91    8.48
   1   1  34   36.35    5.69
  -1   1  34   41.34    5.72
   1  -1  34   38.34    5.36
   1  -1  34   43.00    5.20
   1   1  34   43.52    5.29
  -1  -1  34   49.13    5.59
  -1   1  36   25.02    4.98
   1  -1  36   24.96    4.64
   1   1  36   28.90    5.09
   1  -1  36   37.47    5.71
  -1  -1  36   20.52    4.22
   1   1  36   28.32    5.52
   0  -2   0  584.13    6.63
   2   0   0 1527.81   10.65
   0   2   0    0.28    0.36
   2   0   0   -0.20    0.31
   0   2   0 1690.30   11.82
   2   0   0   14.51    1.05
  -2   0   0 1488.40   10.51
   0  -2   0   -0.05    0.41
   2   0   0   -0.09    0.39
   0  -2   0    0.15    0.38
  -2   0   0    0.13    0.40
   2   0   2   37.08    1.86
   0   2   2   -0.16    0.45
   0   2  -2   38.90    2.20
   2   0   2   -0.04    0.42
   2   0   2   34.58    1.70
  -2   0  -2   -0.15    0.43
  -2   0   2   -0.14    0.45
   0  -2  -2   -0.12    0.42
  -2   0   2   42.60    1.91
   2   0   2   -0.08    0.39
   2   0  -2    0.09    0.39
  -2   0  -2   36.66    2.00
   0   2   2   37.02    1.75
   0  -2   2   -0.20    0.51
   0  -2   2    0.48    0.53
   0   2  -2   36.41    1.81
   0  -2  -2   14.23    1.00
   2   0  -2   39.68    1.98
   0  -2  -2   -0.10    0.39
  -2   0   4 1736.14   12.21
   2   0  -4 1620.57   12.87
   0   2   4 1628.40   11.60
   0   2  -4 1606.94   12.82
   2   0   4 1594.42   10.96
   0   2  -4 1789.26   15.24
  -2   0  -4 1578.55   12.62
   2   0   4 1543.76   12.85
   0  -2  -4 1563.29   12.40
  -2   0   6  571.81    7.77
   2   0   6  129.73    4.35
   0   2  -6  613.27    8.80
   0   2  -6  635.92   10.03
   0  -2  -6  598.11    8.81
   2   0  -6  349.61    5.62
  -2   0   6  571.46    7.28
   2   0   6  449.24    7.36
   2   0  -6  659.25    9.23
   0  -2  -6  425.52    6.72
  -2   0  -6  481.51    6.88
   0  -2   6  501.03    8.08
   0   2  -6  598.13    5.19
   0   2   6  657.51    8.24
  -2   0  -6  578.96    8.29
   2   0   6  524.80    6.23
   0  -2   6  612.03    8.43
   0   2   6   39.82    2.38
   0  -2   6  532.05    4.58
   2   0   6  602.37    8.97
   0   2  -8   95.55    2.64
   0  -2  -8   98.42    3.38
   2   0  -8   96.83    3.66
   2   0   8  102.35    4.21
   2   0   8  106.20    3.30
  -2   0   8  101.82    2.09
   0   2  -8  112.10    4.77
  -2   0  -8  119.88    5.02
   2   0  -8   99.31    3.87
   0   2   8  109.85    3.72
  -2   0   8  105.28    2.24
   2   0   8   99.54    3.88
   0   2   8  101.48    4.07
   0   2  -8  100.27    4.01
   2   0   8  109.56    4.45
   0  -2   8   96.18    2.61
  -2   0   8  109.72    3.96
  -2   0   8   87.33    3.24
   0  -2  -8  108.95    4.43
  -2   0  -8   93.60    3.06
   0  -2   8   92.16    3.63
   0  -2   8   93.47    3.92
   0   2 -10  112.24    4.94
   0  -2  10  106.09    3.55
   0   2 -10   86.91    3.87
   2   0 -10  105.42    4.38
   0  -2 -10   99.02    4.58
   2   0  10   91.43    4.41
  -2   0 -10   87.55    3.97
  -2   0 -10   96.54    3.47
   0   2  10   86.32    4.11
  -2   0  10   93.34    2.46
   2   0  10   89.44    4.11
  -2   0  10   82.33    3.31
   2   0  10  103.43    4.54
   0   2 -10   88.44    3.03
   0  -2  10   77.71    3.87
   0  -2 -10   89.42    3.61
  -2   0  10   91.71    2.56
  -2   0  10   92.59    3.82
   2   0  10   95.54    3.41
   0  -2  10   95.18    3.94
   0   2  10   90.69    3.53
   2   0 -12  829.30   11.88
   0  -2  12  982.00   12.42
   0  -2  12  842.97   12.70
   0   2 -12  819.87   10.30
  -2   0  12  755.73    8.01
   0   2  12  751.43   12.78
  -2   0 -12  808.24   13.00
   0   2 -12  807.69   13.00
  -2   0  12  798.02    8.51
   0  -2 -12  844.82   12.28
   0  -2 -12  836.68   13.56
  -2   0  12  750.69   10.74
   0   2  12  849.49   11.42
   0   2 -12  761.35   11.47
   0   2  12  792.78    5.65
   0  -2  12  751.02   12.03
  -2   0  12  800.56   11.60
   2   0  12  790.17   13.12
   2   0  12  857.98   10.69
   2   0  12  783.57   12.27
   2   0  12  799.93   12.75
  -2   0 -12  842.33   11.06
  -2   0  12  784.59   11.96
   0   2 -14  939.13   14.15
   0   2 -14  984.33   12.69
   0  -2 -14  916.69   15.11
   0  -2  14  869.68   13.70
  -2   0 -14  912.41   14.40
   0   2  14  966.95    7.68
   2   0  14  950.66   14.85
  -2   0  14  962.19   10.35
   0  -2 -14 1002.97   14.27
   0  -2  14  982.45   14.26
  -2   0  14  942.35   14.32
   0   2  14  953.94    7.39
  -2   0  14  982.10   13.52
   0   2  14  947.58   12.72
   2   0  14 1021.74   13.42
   2   0 -14  931.93   12.89
   2   0  14  987.44   11.84
  -2   0  14  956.38   10.46
  -2   0  14  973.97   13.44
  -2   0  16  478.34    9.91
   0   2  16  428.63    5.55
  -2   0 -16  480.01   11.32
   0   2 -16  483.15    9.50
   2   0 -16  440.58    9.59
   0  -2  16  459.85   10.49
   2   0  16  452.18    8.16
  -2   0  16  472.39    8.02
   0   2  16  438.78    9.12
   0   2 -16  478.83   10.95
   0  -2  16  415.87    9.88
   0  -2 -16  465.55   10.42
   0  -2  16  483.44   11.07
   0  -2 -16  429.34   10.78
   0   2  16  434.32    5.62
  -2   0  16  451.44   10.07
   2   0  16  454.45   10.94
  -2   0  16  473.53    8.25
   2   0  16  457.68    9.05
   2   0  18    1.79    1.46
  -2   0  18    3.51    1.75
  -2   0  18    1.42    1.19
   0   2  18    3.02    1.52
  -2   0 -18    0.76    1.75
   2   0  18    2.21    1.66
   2   0  18    2.89    1.21
   0   2  18    3.19    0.95
  -2   0  18    1.74    1.61
   0   2 -18    1.00    1.49
   0  -2 -18    3.18    1.92
   2   0 -18    2.96    1.62
   0   2  18    1.63    0.81
   0  -2  18    2.74    1.67
   0  -2  18    2.56    1.63
   0   2 -18    1.76    1.57
  -2   0  18    3.13    1.18
   2   0 -20   36.57    3.43
   2   0  20   31.86    2.62
   0   2  20   28.32    1.86
   0   2 -20   28.70    3.00
   0   2  20   27.87    1.89
  -2   0  20   30.81    2.97
  -2   0  20   27.49    3.34
   0  -2  20   31.79    3.39
  -2   0  20   32.31    2.58
   0   2 -20   37.30    3.38
   2   0  20   40.73    3.95
   0  -2 -20   39.02    4.46
   0   2  20   29.01    3.00
   2   0  20   28.97    2.86
  -2   0 -20   33.47    3.78
   0   2  22  170.54    4.47
   2   0  22  198.55    8.32
  -2   0  22  206.84    8.13
   0  -2  22  183.04    7.38
  -2   0  22  191.78    6.12
  -2   0 -22  203.56    8.74
   0   2 -22  242.93    8.98
   0   2  22  184.36    4.46
   0  -2  22  185.75    7.35
   2   0  22  155.24    6.09
   0   2  22  193.52    7.22
   2   0 -22  219.76    8.04
   2   0  22  201.49    6.51
  -2   0  22  212.28    7.45
   0  -2  24   12.50    2.83
  -2   0 -24   18.07    3.52
   0   2  24   14.48    2.81
   0  -2  24   17.84    3.08
   0   2  24   13.28    1.61
  -2   0  24   14.17    2.81
   0   2  24   11.63    3.41
   2   0  24   18.34    3.35
  -2   0  24   18.69    2.56
   2   0  24   17.67    2.44
   2   0 -24   19.33    2.96
   0   2  24   12.73    1.83
   0  -2  26  162.05    7.62
  -2   0  26  157.21    6.11
   2   0  26  177.42    7.03
   2   0  26  156.54    8.04
   2   0 -26  196.82    8.64
   0  -2  26  162.94    7.59
   0   2  26  157.84    4.74
  -2   0 -26  175.60    9.21
  -2   0  26  159.99    7.81
   0   2  26  170.90    9.14
   0  -2  26  170.58    8.00
   0   2  26  175.71    7.80
   0   2  28   59.24    5.14
   0  -2  28   57.38    4.94
   0   2  28   62.03    6.14
   0  -2  28   55.75    4.73
  -2   0  28   56.13    4.14
  -2   0  28   60.36    5.14
   2   0  28   58.33    5.36
  -2   0 -28   61.00    5.99
   0  -2  28   63.02    5.39
   2   0  28   58.97    4.16
   0   2  30   20.66    3.68
   0  -2  30   18.68    3.46
   0  -2  30   17.66    3.32
  -2   0  30   20.39    3.30
  -2   0  30   16.08    2.81
  -2   0  30   15.18    3.21
   0   2  30   11.95    3.78
   2   0  30   19.17    3.71
   0  -2  30   19.19    3.32
  -2   0 -30   18.62    4.13
   0   2  32   22.26    3.93
   0  -2  32   27.40    4.22
  -2   0 -32   28.16    5.29
   0   2  32   23.82    4.82
   0  -2  32   20.73    3.53
   2   0  32   24.56    4.40
   0  -2  32   27.05    4.29
  -2   0  32   25.65    4.09
   0   2  34   40.62    5.21
   0   2  34   39.06    5.91
   0  -2  34   42.35    5.11
   2   0  34   37.28    5.21
   0  -2  34   38.44    4.75
  -2   0  34   38.73    5.04
   0   2  36   11.65    4.14
   2   0  36    9.25    3.88
   0  -2  36   11.47    3.78
   2   0  36    9.04    4.29
  -2   0  36    3.18    3.23
  -2  -1   1  169.87    3.25
   1  -2  -1    0.37    0.47
  -1   2   1  177.67    3.66
  -2   1   1   92.60    2.90
   1   2   1   83.78    2.63
  -2   1  -1   -0.15    0.46
  -2  -1   1   -0.14    0.49
  -1   2  -1  198.60    4.42
  -1  -2   1    0.29    0.49
   1   2   1    0.24    0.51
   2   1  -1  207.37    3.62
   2   1   1  165.10    3.63
  -2  -1  -1  177.29    3.79
  -1   2  -1  169.35    3.14
   1  -2  -1  207.21    4.42
  -1  -2  -1   -0.24    0.47
   2  -1  -1    0.05    0.41
  -1   2   1  171.08    3.55
  -2  -1  -1    0.32    0.45
   1  -2   1    0.33    0.39
  -1  -2  -1   88.85    2.40
   1   2  -1   84.05    2.58
   2   1   1    0.35    0.51
  -2  -1  -1    0.19    0.49
   2   1  -1   -0.25    0.43
  -1  -2   1   88.14    1.80
  -1  -2  -1   -0.02    0.42
   1   2  -1   85.39    2.79
   1   2   1   81.59    2.39
  -1   2   1    0.31    0.52
   2  -1   1   86.74    2.78
  -2   1   1   98.58    2.43
   1  -2   1  212.70    4.77
  -2   1   1    0.07    0.55
   2  -1   1    0.35    0.56
   1  -2  -1   -0.11    0.44
   1   2  -1    0.15    0.29
  -2  -1   1    0.18    0.41
  -2   1  -1   90.30    2.67
  -1  -2   1   -0.17    0.60
   2  -1  -1   98.50    2.92
   2   1   1  169.08    3.51
   1  -2   1    0.10    0.46
  -1   2  -1   -0.24    0.50
   2  -1  -1    0.32    0.39
   2  -1   1    0.11    0.55
  -2   1  -1   91.28    2.84
   2   1  -1  175.54    4.16
  -1  -2  -3    0.04    0.40
  -1   2   3 1123.30    9.92
   1   2  -3   59.98    2.68
  -1   2  -3  819.57    9.19
  -1  -2   3   -0.38    0.62
  -2   1  -3   63.05    2.48
  -2  -1  -3   -0.23    0.60
  -1   2  -3   -0.20    0.65
   1  -2  -3    0.36    0.57
  -2   1  -3    0.26    0.65
   2  -1   3   72.23    2.69
  -2  -1  -3 1189.84   10.71
  -2  -1   3 1177.21    6.89
   1  -2   3 1173.63   10.95
   2  -1  -3    0.06    0.28
   1  -2   3    0.08    0.66
   2   1   3    0.19    0.57
   1   2   3    0.16    0.49
   2   1  -3 1217.07    7.07
  -1  -2   3   -0.09    0.65
  -1   2  -3 1214.55    8.23
   2  -1   3    0.23    0.66
  -1   2   3 1290.16    9.45
  -2   1   3   65.84    2.58
  -2   1  -3   59.32    2.46
   2  -1  -3   74.70    2.58
   2   1   3 1199.92    9.10
   1   2  -3   72.86    2.65
  -2   1   3   -0.04    0.55
   2  -1   3   -0.21    0.55
   2   1   3 1224.40   10.48
  -2   1   3   61.37    1.57
   1   2   3   66.86    1.94
   1   2   3   69.97    2.65
  -2  -1  -3    0.24    0.46
   2  -1  -3    0.29    0.59
  -1   2   3  332.66    4.84
  -1  -2  -3   -0.20    0.60
  -2  -1   3 1404.02    9.63
   1  -2  -3 1167.88    8.11
  -2  -1   3   -0.42    0.73
   2   1  -3   -0.41    0.44
   1  -2  -3   -0.13    0.48
   2   1  -3 1248.17   11.60
  -1  -2  -3   65.10    2.59
   1  -2   3  630.05    6.15
  -2   1  -5   21.61    1.74
   1   2  -5 1581.02   12.76
   2   1  -5  285.43    4.67
   1   2  -5 1358.37   13.29
  -2   1  -5 1415.75   12.08
  -1  -2   5 1429.45   10.96
  -1  -2  -5 1386.41   12.33
   1  -2   5  682.41    8.97
   2  -1   5 1380.55   11.83
   1  -2  -5   42.12    1.88
  -2  -1   5  716.57    5.44
   1  -2  -5  700.66    6.21
  -2  -1   5  237.12    5.74
  -2   1   5 1387.81   10.94
   1  -2   5   62.11    2.91
   2   1   5  644.12    6.22
   1  -2   5  684.50    6.34
  -2  -1  -5  484.68    5.82
  -2  -1  -5  766.82    9.98
   2   1  -5  702.71    9.61
  -1   2  -5   18.64    1.80
  -2   1   5 1379.13   12.10
   2  -1  -5    8.97    1.15
  -1   2   5  692.38    9.24
  -1   2   5  636.53    5.66
  -2   1  -5 1342.03   12.66
  -1   2   5  758.88    7.66
   2   1   5  662.94    8.66
   2   1  -5  667.25    5.41
   2  -1  -5 1411.56   11.60
  -2  -1   5  708.53    6.98
  -1   2  -5  681.71    6.59
  -1  -2   5   60.01    2.99
  -1   2  -5  699.21    9.40
   2  -1   5 1361.88   11.67
   1   2   5 1468.72   12.79
  -1  -2   7  126.30    2.48
  -1  -2  -7  128.20    4.05
  -1   2   7 1203.44   13.00
   1  -2   7 1493.93   11.17
  -1   2  -7 1380.96   10.63
   2   1   7 1302.51    8.92
   2  -1   7  144.91    4.46
   1   2  -7  126.73    4.44
   2   1  -7 1371.92    8.72
  -2  -1  -7 1350.65   14.17
  -2  -1  -7 1595.28   16.33
  -1  -2   7  126.36    2.55
  -2   1  -7  127.98    4.51
  -1  -2   7  149.44    4.22
  -2   1  -7  126.33    4.00
   1  -2  -7 1332.34    8.77
   1   2   7  117.05    4.28
  -1  -2  -7  124.06    4.27
   1  -2   7 1342.27   13.82
   2  -1   7  130.34    3.90
  -1   2   7 1274.56   13.62
  -1   2  -7 1355.01   14.27
  -2   1   7  126.55    4.01
   2   1   7 1298.17   13.18
  -1   2   7 1385.60   10.98
   2  -1  -7  116.87    3.93
  -1  -2   7  129.50    4.51
  -1   2   7 1411.07    8.70
   1   2  -7  127.71    3.77
  -2   1   7  133.96    3.64
  -2  -1  -7 1335.34    9.36
   1  -2   7 1474.50   15.00
   2  -1  -7  131.19    3.75
   1  -2  -7 1351.50   10.63
  -2   1  -7  136.91    4.13
  -2  -1   7 1361.99   10.62
   1  -2   7 1379.75   14.44
   2   1  -7 1314.82   10.75
  -2  -1   7 1323.24    7.95
  -2   1   7  131.66    2.20
   2   1   7 1356.83   13.78
   2   1  -7 1442.61   15.18
  -2  -1   7 1315.91   13.47
   2  -1   7  127.87    4.48
   1   2   7  130.89    4.14
   1   2   9    3.45    1.35
  -2   1   9    3.70    0.71
  -1  -2   9    4.61    0.92
   2  -1   9    3.74    1.23
   1  -2  -9    2.12    0.77
  -2  -1  -9    0.47    0.79
  -2   1  -9    4.64    1.40
  -1  -2  -9    5.04    1.57
  -1  -2   9    3.37    1.10
   2  -1   9    4.66    1.26
  -2  -1   9    1.87    0.77
  -2  -1  -9    1.36    1.18
  -1   2   9    4.44    1.43
   2   1  -9    0.75    0.95
   2  -1  -9    4.32    1.44
   2   1  -9   -0.09    1.38
  -1   2   9    1.43    0.66
   1  -2   9    1.75    1.35
  -2  -1   9    0.52    0.72
  -1   2   9    0.22    0.90
   1  -2   9    1.10    1.40
   1  -2  -9    1.94    0.93
   2  -1  -9    5.32    1.46
   1  -2   9    1.66    0.79
  -1   2  -9    0.07    1.22
   2   1   9    2.47    1.37
  -1  -2   9    3.18    0.85
   2  -1   9    3.97    1.57
  -2   1   9    2.42    1.13
  -2  -1   9    5.35    1.54
   1   2  -9    4.09    1.31
  -2   1   9    5.10    1.17
   1   2   9    3.98    1.47
  -1   2  -9   -0.39    1.14
   2  -1  -9    4.52    0.82
  -2   1  -9    5.46    1.48
   2   1  -9    0.74    0.73
   2   1   9    1.50    0.72
   1   2  -9    7.47    1.70
  -2  -1  -9    0.92    1.30
   2   1   9    1.81    1.18
  -1  -2  -9    4.41    1.43
  -2   1  -9    4.67    1.72
   1  -2   9    2.83    1.45
  -1   2   9    1.19    1.21
  -1  -2   9    3.02    1.47
  -2  -1  11 2543.86   14.74
   2   1 -11 2852.94   16.86
  -2   1  11  256.59    6.09
   2   1  11 2575.45   22.49
   1  -2  11 2684.11   22.29
   1  -2  11 2508.48   17.10
  -2  -1 -11 2780.76   15.97
  -2  -1  11 2497.01   16.96
   2  -1  11  206.77    5.64
  -1   2  11 2881.96   18.48
   2  -1  11  233.70    5.99
   1  -2  11 2743.14   22.70
  -1  -2  11  240.28    5.19
  -1  -2  11  224.81    6.72
   1  -2 -11 2732.13   18.75
   2   1  11 2498.94   13.75
  -2   1  11  202.41    5.89
   2   1  11 2642.46   22.59
  -1   2 -11 2740.12   19.29
   1   2 -11  232.24    5.91
  -2   1 -11  238.86    6.33
  -1   2  11 2704.32   13.67
  -1  -2  11  211.52    4.60
  -2  -1  11 2797.76   22.61
   1  -2  11 2561.87   22.07
  -1  -2 -11  230.57    6.57
  -1   2  11 2572.15   22.02
  -2   1  11  232.82    4.10
   2   1 -11 2580.64   21.78
  -2   1 -11  260.70    7.26
  -2   1 -11  207.99    6.44
  -2  -1 -11 2612.63   23.10
   1   2  11  222.96    6.82
   1  -2 -11 3276.91   17.38
  -2  -1  11 2517.75   18.60
  -1   2  11 2674.13   23.76
  -1  -2 -11  223.47    6.83
   2  -1 -11  244.11    5.95
  -1  -2  11  214.55    5.45
  -1   2 -11 2501.42   21.25
   1   2 -11  230.13    6.87
  -2   1  11  232.69    6.92
   1   2  11  225.64    6.14
   2  -1  11  227.25    6.87
  -2   1  13  687.40   10.24
   2  -1  13  709.38   11.15
  -1   2  13 1094.34   15.87
   1   2 -13  682.39   12.73
   1  -2  13 1030.77   14.81
  -1  -2  13  630.55    9.19
   1  -2  13 1014.93   14.57
   1  -2  13 1068.02   12.78
  -2   1  13  657.87    7.98
  -2   1  13  642.71   11.32
  -2  -1  13 1111.22   15.40
  -2  -1  13  928.03   11.22
  -1  -2 -13  673.38   12.02
  -2  -1  13 1045.85   13.49
  -2   1 -13  535.28   10.29
   2  -1  13  630.60   10.91
   1  -2 -13 1094.48   13.16
  -1   2  13 1012.30    8.93
  -1   2 -13 1114.73   13.67
   1   2 -13  637.16   10.11
   2   1 -13 1102.83   11.57
  -2   1  13  708.26    9.04
  -1  -2  13  634.82   11.95
  -1   2 -13 1089.33   15.69
  -2  -1  13 1024.77   10.77
   1   2  13  669.89   11.19
  -2   1  13  643.28   11.99
   2   1  13 1038.59   15.03
   2  -1 -13  700.72   10.84
   1  -2 -13 1092.58    9.98
  -1  -2 -13  624.32   12.45
  -1  -2  13  618.47    9.01
   2   1 -13  997.94   14.28
  -1   2  13 1104.55   12.26
  -2  -1 -13 1092.86   16.36
   1  -2  13 1070.51   14.94
   2  -1  13  654.09   12.28
  -2   1 -13  657.99   11.43
   2  -1  13  620.84   10.84
   2   1  13  845.53   12.70
  -1  -2  13  636.77   10.09
   2   1  13 1027.51    9.63
   1  -2  15 2632.15   22.34
  -1  -2  15  202.16    7.24
  -1  -2  15  190.81    5.79
  -1   2  15 2658.14   26.16
   2   1  15 2448.42   23.48
   1  -2 -15 2498.53   15.95
   2  -1  15  200.40    6.54
  -1   2 -15 2678.37   25.92
   2   1 -15 2599.32   24.35
  -2   1  15  206.88    5.67
   1   2 -15  204.75    6.56
  -2   1  15  201.03    5.26
  -2  -1  15 2553.40   24.05
   2   1  15 2504.02   17.55
   1  -2 -15 2628.44   22.03
  -2   1  15  198.45    6.90
  -2  -1 -15 2455.76   24.58
   1   2 -15  222.54    7.73
   1   2  15  213.12    3.22
   1   2  15  210.74    6.74
  -1  -2 -15  218.60    7.98
  -2   1  15  194.08    4.75
  -1  -2  15  196.76    6.12
  -1  -2  15  204.57    5.70
  -2  -1  15 2368.62   20.37
   1  -2  15 2432.53   23.47
  -2   1 -15  204.22    6.83
  -1   2  15 2445.76   15.08
   1   2  15  201.00    3.32
  -2  -1  15 2392.15   21.30
  -1   2 -15 2509.65   21.34
  -2  -1  15 2454.85   18.09
   1  -2  15 2621.68   24.52
   2   1  15 2560.51   16.24
   2  -1 -15  206.35    6.07
  -1   2  15 2481.82   19.24
   2  -1  15  256.39    7.37
  -1  -2 -17 1076.30   18.91
   2  -1  17 1123.25   15.96
  -2  -1 -17  204.23    7.73
  -2   1  17  946.79   11.52
  -1   2  17  214.85    6.22
   1  -2  17  215.27    7.33
  -2  -1  17  239.62    6.53
  -1   2 -17  222.69    8.22
  -2  -1  17  215.94    5.98
  -1   2  17  215.77    4.91
   2   1  17  202.44    5.24
   2   1  17  215.61    4.98
   1   2  17  921.00    7.36
  -1   2 -17  217.45    7.01
  -1  -2  17  958.81   13.20
  -1   2  17  212.11    7.75
  -2   1  17  856.00   11.01
   1   2  17  991.58   15.07
   2  -1  17  924.73   14.83
   2  -1  17  990.89   16.58
   2  -1 -17  947.98   13.28
   1  -2 -17  227.30    5.19
  -2   1  17  963.01   15.88
   2   1 -17  214.40    7.32
  -2  -1  17  219.33    6.66
   1   2  17  876.77    7.63
  -2   1 -17 1027.49   16.51
  -1  -2  17  919.08   13.57
   1   2 -17 1060.61   15.93
  -1  -2  17  940.94   13.24
   1   2 -17  903.19   16.11
   2   1  17  219.09    7.61
  -2   1  17  918.17   12.54
   1  -2  17  212.10    7.01
  -2  -1  19   19.80    2.41
  -2  -1  19   19.48    2.49
   2  -1  19  149.14    6.24
  -2   1  19  147.80    5.43
   2   1 -19   24.92    3.15
  -2   1 -19  180.87    7.26
  -2   1  19  174.83    5.30
  -2   1  19  148.79    5.14
   1   2 -19  161.22    6.21
  -1  -2  19  156.31    5.65
  -1   2  19   18.08    2.78
  -1  -2 -19  177.56    7.91
   1  -2  19   17.51    2.39
   2  -1  19  185.19    7.92
   1   2 -19  207.07    8.61
   2  -1 -19  173.22    6.03
   2   1  19   16.06    2.47
  -1   2  19   21.10    2.42
  -1   2 -19   13.81    2.47
  -2   1  19  177.49    7.23
  -2  -1  19   23.19    2.33
  -1   2 -19   19.67    2.69
   1  -2 -19   22.83    2.10
  -2  -1 -19   17.30    2.91
   2   1  19   16.61    1.80
   2  -1  19  173.78    6.36
   1   2  19  171.18    3.96
   1   2  19  175.77    6.89
   2   1  19   19.40    1.83
  -1   2  19   18.73    1.75
   1   2  19  158.81    3.48
  -2  -1  21  675.49   12.99
   2  -1  21   83.45    4.72
   1  -2  21  687.36   13.27
  -1   2 -21  780.64   15.08
   2  -1 -21   73.26    4.35
   2   1  21  694.06    9.86
  -2   1  21   56.59    3.87
   1  -2 -21  775.96   11.07
  -1  -2 -21   71.95    5.67
  -2  -1  21  647.11   11.74
  -2   1  21   70.08    5.17
   2   1  21  601.46    9.67
  -2   1  21   57.75    3.78
   2   1 -21  763.07   15.62
  -2  -1 -21  754.71   16.64
   1   2 -21   74.28    5.61
   1   2  21   69.19    4.80
  -1  -2  21   62.88    3.98
   1   2  21   65.08    2.46
  -2   1  21   63.41    3.61
  -2  -1  21  721.96   12.30
  -1   2  21  705.08   15.37
   2  -1  21   69.12    5.22
  -1   2  21  660.25    9.58
   1   2  21   65.82    2.75
   2   1  21  654.09   13.96
  -1   2  21  750.91   13.08
  -2   1 -21   64.24    4.86
  -1  -2  23  284.01    8.85
   1   2  23  296.89    5.29
  -2   1  23  294.34    7.66
  -2   1  23  274.20    8.16
  -2   1 -23  318.15   10.72
  -1  -2 -23  318.99   11.61
   2   1 -23 1216.22   20.15
  -2  -1  23 1113.88   17.62
  -1  -2  23  296.45    9.31
   1   2  23  299.99    9.69
  -1   2  23 1151.36   17.10
  -1   2 -23 1151.11   18.98
   2  -1  23  332.70   11.34
   2   1  23  974.19   13.23
   2   1  23 1057.47   18.44
  -1   2  23 1142.83   20.75
  -1   2  23 1081.35   12.78
  -2  -1 -23 1174.70   21.78
   1   2  23  252.59    5.56
   1  -2  23 1048.51   17.15
  -2   1  23  311.10   10.52
  -1   2  23  994.30   12.35
   1  -2  23 1102.56   19.44
   2   1  23 1052.84   12.34
   2  -1 -23  320.84    9.14
   2  -1  23  331.85    8.98
  -2  -1  23  973.46   14.55
  -1  -2  25  372.53   10.82
  -1   2  25  411.36   13.06
  -1  -2  25  418.69   12.21
   1   2  25  368.34   11.12
  -2  -1  25  420.76   10.36
   1  -2  25  420.74   11.34
  -1   2  25  383.04    7.71
   2   1 -25  509.66   14.41
   2  -1  25  431.38   13.38
  -2  -1  25  394.64   11.17
   1   2  25  319.74    5.56
  -2   1  25  377.99    9.34
   2   1  25  387.57    7.74
  -2   1 -25  410.43   13.03
  -1   2 -25  469.37   13.29
  -1  -2  25  348.32    9.90
  -2   1  25  367.49   11.82
  -1   2  25  426.46   10.78
  -1  -2 -25  405.03   13.35
   2   1  25  423.40   12.54
   1  -2  25  435.18   13.00
   2  -1  25  374.80    9.75
  -2  -1 -25  447.40   14.35
   2  -1 -25  418.22   11.04
  -1   2  27  237.75    6.14
  -2   1  27   22.59    3.75
   2   1  27  278.71   10.44
   1  -2  27  267.23    9.31
  -2   1  27   24.74    3.12
  -2  -1  27  255.12    8.15
  -1  -2  27   23.99    3.38
   1  -2  27  297.25   11.31
  -2  -1 -27  281.21   11.87
  -1  -2 -27   29.25    5.02
  -1  -2  27   24.31    3.53
   2   1 -27  309.69   11.15
  -1   2  27  260.06   10.66
   2   1  27  254.66    6.71
   2  -1  27   22.36    2.91
  -1  -2  27   17.86    2.84
  -2   1 -27   19.50    3.87
  -2  -1  27  276.48    9.61
  -1   2 -27  277.13   10.24
   2  -1  27   22.34    3.86
   1   2  27   26.56    3.73
  -1   2  27  277.95    8.95
  -1   2  29   17.00    3.52
  -1   2  29   19.27    3.23
   2  -1  29   61.29    5.91
  -2   1  29   54.25    4.37
  -2   1 -29   68.75    6.54
  -2   1  29   56.15    4.28
   1   2  29   65.41    6.61
  -2   1  29   53.95    5.24
  -2  -1  29   19.37    2.76
   2  -1  29   63.08    4.78
  -2  -1 -29   20.87    4.14
  -1  -2  29   60.61    5.05
  -2  -1  29   21.62    3.29
   2   1  29   21.59    3.68
  -1  -2  29   60.33    5.20
  -2  -1  29   26.08    3.98
  -1  -2  29   60.72    5.00
   1  -2  29   19.33    3.18
   1  -2  29   26.71    4.18
   1   2  29   58.51    5.37
  -1  -2  31  109.41    6.93
  -1  -2  31  117.37    7.15
  -1  -2  31  119.96    7.13
   1   2  31  130.12    8.15
   1   2  31  121.57    8.87
   2   1  31   38.01    4.86
   1  -2  31   45.36    5.10
  -2   1 -31  107.09    7.69
  -2  -1  31   28.79    3.51
  -2  -1  31   28.81    3.86
  -2  -1  31   39.67    4.48
   2  -1  31  106.83    7.53
  -2  -1 -31   40.73    6.03
   1  -2  31   32.70    4.68
  -2   1  31   96.36    6.83
   1  -2  31   42.78    4.97
  -1   2  31   37.68    4.42
  -1   2  31   32.19    5.08
   2   1  33  243.96   11.36
   1  -2  33  234.21   11.26
   2  -1  33   23.44    4.50
  -1  -2  33   26.41    4.20
  -1   2  33  242.85   12.29
   1  -2  33  251.88   11.16
  -1  -2  33   18.55    3.56
  -2  -1  33  216.01    9.86
   1   2  33   27.01    4.73
  -2   1  33   24.03    4.34
   1   2  33   19.91    5.18
  -2   1 -33   18.55    4.91
   1  -2  35   34.99    5.12
   1   2  35   22.24    5.10
  -2  -1  35   36.53    4.90
   2   1  35   40.57    5.69
  -1  -2  35   18.49    3.63
   2  -1  35   23.33    4.68
   1  -2  35   34.66    5.25
  -2   1  35   15.56    4.19
   2  -1  35   25.17    5.34
  -1   2  35   39.34    5.99
   1   2  35   25.54    4.56
   2   1  35   40.89    6.35
  -1   2  37    9.46    3.91
  -2   1  37    8.94    3.99
   2   1  37    8.10    3.93
   2  -1  37   -2.07    3.66
   2  -1  37    1.62    3.36
   1   2  37    1.88    3.85
   2   1  37    6.29    4.30
  -2  -1  37    7.95    3.52
   2  -2   0 3452.33   18.70
   2   2   0 3674.80   18.24
   2   2   0 3940.14   20.52
  -2  -2   0   54.63    2.53
  -2   2   0 3442.29   17.90
  -2   2  -2 3452.63   19.36
  -2   2  -2 3529.14   18.51
   2   2   2 3949.57   21.50
   2  -2   2 2400.50   16.61
   2   2  -2 3936.23   23.90
  -2  -2   2 3823.00   15.19
  -2  -2   2 3416.57   16.27
   2  -2  -2 3501.89   18.42
   2  -2   2 2704.98   15.67
  -2   2   2 4023.61   18.80
  -2  -2  -2 3407.53   18.01
  -2   2   2 3687.81   20.11
  -2   2   2 2453.62   15.41
   2   2  -2 3385.67   16.28
   2   2   2 3425.91   17.04
  -2   2  -4   14.86    1.40
  -2  -2  -4   22.25    2.08
  -2   2   4   17.73    1.48
   2   2   4   18.45    1.40
   2  -2   4   17.10    1.55
  -2  -2  -4   18.12    1.36
  -2  -2   4   15.03    1.24
  -2   2  -4    9.78    1.43
   2   2   4    5.20    1.05
   2  -2   4    2.55    1.03
  -2  -2   4   17.39    1.11
  -2   2  -4   17.20    1.98
  -2  -2  -4    7.86    1.30
   2  -2  -4   18.48    1.63
  -2  -2   4    0.30    1.04
   2   2   4   16.51    1.81
   2   2  -4   12.66    1.85
   2  -2  -4   17.89    1.29
   2  -2  -4    9.22    1.33
  -2   2   4   18.40    1.31
   2   2  -4   17.80    1.48
  -2   2   4   17.87    1.71
   2   2  -4   15.56    1.01
   2  -2   4   18.04    1.99
  -2   2   6 2320.23   17.69
   2   2  -6 2206.59   11.17
  -2   2  -6 2155.05   14.90
   2  -2  -6 2289.00   12.38
   2  -2   6 2359.18   19.25
  -2  -2  -6 2144.11   17.43
  -2   2   6 2197.16   11.73
  -2  -2  -6 2194.64   17.28
   2  -2  -6 2315.20   14.99
   2  -2   6 2184.79   14.62
  -2   2  -6 2392.63   19.29
   2  -2  -6 2319.31   18.69
  -2  -2   6 2667.42   15.35
   2   2  -6 2304.40   14.32
   2   2   6 2274.73   18.10
   2   2   6 2255.30   11.60
  -2  -2   6 2339.86   11.32
   2   2   6 2271.42   18.04
   2  -2   6 2190.79   17.35
  -2   2  -6 2220.42   17.65
  -2  -2   6 2347.08   19.89
  -2   2   6 2456.75   15.17
   2   2  -6 2245.97   19.24
  -2  -2  -6 2325.10   11.77
  -2  -2   8   10.43    1.23
  -2  -2   8   12.40    2.09
   2   2  -8   12.51    1.40
  -2  -2  -8   12.09    0.92
   2  -2  -8   10.88    1.42
  -2   2  -8   15.29    1.70
  -2  -2  -8   14.48    1.97
   2   2   8   12.20    2.04
   2  -2   8   13.64    1.96
  -2   2   8   11.87    1.19
   2  -2   8   13.32    1.62
   2  -2   8   13.46    1.93
   2  -2  -8   13.68    1.27
   2   2   8   11.65    1.01
   2  -2  -8   11.59    1.82
   2   2  -8    9.41    1.76
  -2   2  -8   13.69    1.84
  -2   2   8   10.47    1.57
  -2  -2  -8   13.48    1.94
  -2   2   8   10.34    1.26
  -2   2  -8   12.33    1.92
  -2  -2   8   11.12    1.05
   2   2  -8   12.61    1.17
   2   2   8   11.81    1.84
  -2  -2  10  143.52    5.90
  -2   2 -10  120.91    4.27
   2  -2  10  143.11    5.62
  -2   2  10  127.53    3.36
   2   2  10  149.88    6.48
   2   2  10  117.47    4.76
  -2  -2  10  120.28    3.57
   2   2 -10  127.86    3.90
   2  -2  10  126.41    4.32
  -2   2 -10  103.80    4.42
   2   2  10  108.92    2.35
   2   2 -10  112.48    4.91
  -2  -2 -10  132.70    5.36
  -2   2  10  127.42    3.67
  -2  -2 -10  102.38    2.49
   2  -2 -10  142.46    4.34
  -2  -2  10  115.24    3.24
   2  -2 -10  116.71    3.26
  -2  -2 -10  127.81    5.47
  -2   2 -10  125.38    5.03
  -2  -2  10  120.11    3.54
   2  -2  10  124.06    4.88
  -2   2  10  108.31    4.40
   2   2  12   17.78    2.33
  -2  -2  12   15.58    1.57
  -2  -2  12   22.26    2.98
  -2  -2 -12   14.91    1.15
  -2   2 -12   19.73    2.61
   2  -2 -12   15.31    1.80
  -2  -2  12   14.27    1.81
  -2  -2 -12   17.66    2.68
   2  -2  12   16.94    2.06
  -2  -2  12   14.43    1.73
  -2  -2 -12   16.93    2.57
   2   2 -12   16.71    2.58
  -2   2  12   13.77    1.53
   2   2  12   14.83    1.07
  -2   2 -12   17.11    2.72
   2   2 -12   17.55    1.97
  -2   2  12   15.18    1.65
   2  -2  12   21.15    2.47
  -2   2  12   12.50    2.27
   2  -2 -12   11.55    1.52
   2  -2  12   17.15    2.76
   2  -2  14 4228.01   29.34
  -2   2 -14 4231.85   28.52
  -2  -2  14 3811.31   21.48
   2   2 -14 4258.90   24.90
   2   2  14 4410.64   15.58
   2   2 -14 4249.46   32.35
   2  -2  14 4470.40   28.98
  -2  -2 -14 4415.78   33.93
  -2   2  14 4300.58   22.74
   2  -2  14 4454.05   33.35
  -2   2  14 4832.72   24.77
   2  -2 -14 4398.04   24.49
  -2  -2  14 4582.53   26.75
  -2   2 -14 4567.80   35.20
   2   2  14 4345.03   17.25
   2  -2 -14 5369.83   29.77
   2   2  14 4230.21   30.08
  -2  -2  14 4366.89   25.69
  -2   2  14 4306.78   31.64
   2   2 -16  207.68    7.73
   2   2  16  178.63    3.73
  -2  -2  16  205.24    6.17
  -2   2 -16  201.76    8.01
  -2  -2 -16  193.15    7.58
  -2   2  16  209.28    7.64
   2  -2  16  185.39    6.58
  -2  -2  16  178.80    5.72
  -2   2  16  198.58    5.27
   2   2  16  194.75    3.55
  -2   2  16  180.25    4.89
   2   2 -16  199.14    6.25
   2   2  16  181.86    6.77
  -2  -2  16  174.49    5.09
   2  -2 -16  195.53    5.59
  -2   2 -16  203.55    6.96
   2   2  18   48.51    1.98
   2   2 -18   51.76    3.57
   2  -2  18   52.84    3.87
   2  -2 -18   46.75    3.02
   2   2  18   45.36    2.15
   2   2  18   46.10    3.79
  -2   2 -18   52.06    4.11
  -2   2  18   41.52    2.85
  -2  -2  18   43.54    2.92
  -2  -2 -18   47.09    4.24
   2   2 -18   55.55    4.45
  -2   2  18   45.68    2.75
  -2  -2  18   41.77    3.19
  -2   2  18   54.70    4.38
  -2  -2  18   45.76    3.47
  -2   2 -18   41.61    3.76
  -2   2  18   55.87    3.13
   2   2 -20  236.52    9.12
   2   2 -20  166.60    5.58
  -2   2 -20  213.21    7.87
   2   2  20  216.35    8.01
  -2   2  20  224.45    8.79
   2  -2  20  214.41    7.59
  -2  -2  20  194.28    6.75
  -2  -2  20  199.21    6.37
   2   2  20  198.73    3.95
  -2   2  20  241.28    6.81
   2  -2 -20  215.30    6.18
  -2   2  20  200.89    5.73
  -2   2  20  202.57    6.80
   2   2  20  218.25    4.76
  -2  -2 -20  218.71    9.18
   2  -2  22 1878.58   22.87
  -2   2  22 1841.55   25.63
  -2  -2 -22 1964.24   28.50
   2  -2  22 1811.39   25.40
  -2  -2  22 1640.86   19.47
  -2   2 -22 1749.31   23.16
   2   2  22 1735.27   13.95
   2   2 -22 1906.30   26.34
   2  -2 -22 1716.29   17.94
  -2   2  22 1556.96   16.36
   2   2  22 1577.86   11.37
   2   2  22 1682.11   22.82
  -2   2  22 1855.35   19.60
  -2  -2  22 1592.54   18.82
   2   2 -24   42.56    5.05
  -2   2 -24   37.55    4.33
   2  -2 -24   39.28    3.34
   2  -2  24   43.22    5.00
  -2  -2  24   38.43    3.76
   2   2  24   48.18    4.64
   2   2  24   29.74    1.87
  -2   2  24   44.39    4.85
   2  -2  24   41.99    4.45
  -2  -2 -24   41.35    5.15
  -2   2  24   41.08    3.60
  -2  -2  24   35.92    3.44
  -2  -2 -26  948.88   21.51
  -2   2 -26  954.53   19.63
   2  -2  26  903.04   17.14
  -2  -2  26  778.31   14.41
   2  -2 -26  955.06   15.06
  -2   2  26  875.33   19.01
  -2   2  26  880.12   14.68
   2  -2  26  938.17   19.89
   2   2  26  950.37   19.09
   2   2 -26 1018.06   21.32
  -2  -2  26  875.43   15.75
  -2  -2 -28   45.35    5.59
  -2   2  28   47.12    3.96
  -2  -2  28   51.96    5.12
  -2   2 -28   48.68    5.22
   2  -2  28   53.15    4.64
   2   2  28   51.10    5.14
   2  -2  28   52.04    5.45
  -2   2  28   51.70    5.33
  -2  -2  28   45.88    4.15
  -2  -2  28   44.08    3.87
   2  -2  30  138.10    7.30
  -2  -2  30  146.25    7.26
  -2  -2  30  151.19    8.30
  -2  -2  30  139.99    6.85
  -2  -2 -30  167.16   10.38
   2  -2  30  152.46    8.88
  -2   2  30  140.55    6.68
  -2   2  30  153.75    8.79
  -2   2 -30  159.95    8.91
   2   2  30  156.81    8.58
  -2  -2  32   20.14    3.72
  -2   2 -32   21.43    4.54
  -2   2  32   18.83    4.01
   2  -2  32   22.14    4.57
  -2  -2 -32   29.75    5.84
   2   2  32   21.81    4.60
  -2  -2  32   13.13    3.10
  -2  -2  34  257.18   10.69
  -2   2  34  239.85   11.36
   2   2  34  317.03   14.91
   2   2  34  315.67   13.60
   2  -2  34  290.15   13.02
   2   2  36    2.95    3.87
   2  -2  36    8.76    3.88
   2  -2  36    6.50    3.57
   2   2  36    7.19    3.68
  -2   2  36    8.62    3.98
   0   3  -1  857.09   10.29
  -3   0  -1  800.92    9.46
   3   0  -1  803.54    9.76
   0   3   1  785.27    9.30
   0   3   1  786.54    7.94
   0   3  -1  823.00    6.58
   3   0   1  811.84    8.79
   0  -3   1  836.26   10.10
   3   0  -1  866.71    7.80
   3   0  -1   37.60    1.77
   3   0   1  796.63    9.38
   0  -3   1  853.76    7.07
  -3   0   1  803.59    9.22
   0  -3  -1  839.21    9.10
   0   3  -3 1800.28   16.18
   0   3   3 1722.87   13.47
   3   0  -3 1787.10    8.52
   3   0  -3 1045.93   10.91
  -3   0   3 1027.87   11.21
   0   3   3  691.55    9.03
   3   0   3 1934.94   15.77
   0   3  -3 1755.95   14.64
   3   0   3  144.85    4.43
  -3   0  -3 1428.80   14.10
   0  -3   3 1662.18    7.00
   0  -3   3 1219.56   12.68
   0   3   3 1898.90   14.57
   0  -3  -3 1777.64   11.32
   3   0  -3 2005.03   16.95
  -3   0   3 1992.60   14.72
  -3   0  -3  886.65   10.67
   0  -3  -3 1947.37   12.91
   0   3  -3 1796.99    7.63
   0  -3  -3  559.25    7.83
   3   0   3 1958.76   14.98
   3   0   3  390.98    6.94
   0   3  -5  383.50    7.68
   3   0   5  353.73    6.35
   3   0   5  388.39    7.95
   0  -3   5  342.56    6.59
  -3   0  -5  353.83    6.31
   0  -3  -5  387.93    7.60
   0  -3  -5  386.18    4.97
   3   0  -5  344.05    6.61
   3   0  -5  345.81    7.17
   3   0   5  400.04    7.99
  -3   0   5  342.87    6.89
  -3   0   5  373.85    6.69
   0  -3  -5  368.11    6.65
   0   3  -5  346.27    7.79
   0  -3   5  350.64    7.47
   0   3   5  364.95    7.21
   0  -3  -5  318.75    4.77
   0   3   5  358.07    6.58
  -3   0  -5  372.67    7.38
   3   0   5  408.50    8.10
   0   3   7 1364.42   13.57
  -3   0   7 1352.29   13.22
   0  -3  -7 1314.97   15.06
   3   0  -7 1301.44   14.58
   0   3  -7 1294.19    7.24
   0  -3  -7 1411.21   14.45
   0  -3  -7 1193.25    6.58
  -3   0   7 1415.86   15.30
   0  -3   7 1299.17   15.37
   0   3  -7 1313.05   14.38
   0  -3   7 1314.57    7.13
  -3   0  -7 1265.46   14.30
   0   3  -7 1320.45   15.95
   0   3   7 1219.12   14.12
   3   0   7 1292.75   13.92
   3   0   7 1200.63   14.87
   3   0  -7 1229.91   12.72
   3   0   7 1256.36   11.90
  -3   0  -7 1373.28   13.15
   3   0   7 1109.59   14.24
   0  -3   7 1442.66   15.19
  -3   0   9 2070.43   17.19
  -3   0   9 2031.80   18.48
   0  -3  -9 1960.98   17.03
   0   3  -9 2133.26   19.26
   0  -3   9 2243.32   12.21
   0   3   9 1999.87   19.43
   3   0   9 2051.77   20.38
   0  -3   9 2279.93   20.44
   3   0   9 2121.87   20.81
   3   0  -9 2054.68   18.96
   3   0   9 2032.14   15.72
   0   3  -9 2084.84   21.19
   0  -3  -9 1964.47   19.06
  -3   0  -9 1984.54   18.72
   0  -3   9 1940.89   19.50
   0   3  -9 2092.50   11.66
   3   0  -9 2011.64   17.70
   3   0   9 2185.13   20.37
   0   3   9 2093.71   17.23
  -3   0  -9 2113.21   17.07
   3   0 -11 1262.52   15.23
   0  -3  11 1187.26   15.96
   0   3  11 1372.15   15.63
   0  -3 -11 1196.80   16.13
   3   0  11 1252.66   16.72
   0   3 -11 1243.89   17.13
   0   3 -11 1343.06   16.62
  -3   0  11 1206.70    7.03
   3   0  11 1116.35   11.59
   3   0  11 1245.71   16.86
   0  -3  11 1325.08   16.12
  -3   0  11 1288.32   14.87
  -3   0  11 1201.70    6.61
   0   3 -11 1203.69   10.42
   3   0 -11 1314.52   16.25
   0  -3  11 1222.60    9.98
   0  -3 -11 1190.00   13.94
   3   0  11 1223.59   15.40
  -3   0  11 1208.72   14.62
  -3   0 -11 1213.07   13.18
   0  -3 -13  375.47    8.49
  -3   0  13  382.52    8.85
   0   3 -13  395.88    9.49
  -3   0 -13  381.48    9.57
   0   3 -13  374.96    6.89
   0  -3 -13  398.50   10.52
   3   0  13  375.20    7.50
   3   0 -13  421.80    9.84
   0  -3  13  370.86    8.77
   0  -3  13  426.75    7.42
  -3   0  13  375.77    4.81
  -3   0 -13  378.22    7.97
  -3   0  13  373.39    4.97
   3   0 -13  456.89   10.71
   3   0  13  385.97    9.97
  -3   0  13  357.61    7.94
   0   3  13  403.23    8.70
  -3   0  15   13.10    1.29
   3   0  15   15.58    2.69
   0   3 -15   14.22    2.25
   0  -3  15   15.80    1.83
   0   3  15   17.69    2.45
   0  -3 -15   14.09    2.34
   0  -3 -15   20.33    3.02
   3   0 -15   13.16    2.34
  -3   0 -15   13.99    2.11
  -3   0 -15   13.04    2.31
   0  -3  15   14.96    2.64
   0   3 -15   17.16    2.01
  -3   0  15   17.82    1.55
  -3   0  15   14.57    2.22
  -3   0  15   11.07    1.93
   3   0  15   14.44    1.86
   0  -3  17  883.45   16.17
  -3   0 -17  855.82   15.75
   0  -3 -17  983.00   18.78
   3   0  17  845.45   12.06
   0  -3  17  826.00   11.90
   3   0  17  892.11   16.70
   0   3  17  925.08   14.88
   0   3 -17  812.45   14.19
   3   0 -17  834.13   14.49
  -3   0  17  786.83   13.14
   0   3 -17  908.09   12.72
  -3   0  17  847.90    9.96
  -3   0  17  776.50    9.16
   3   0  17  848.98   13.70
   0  -3  19  631.73   13.90
   3   0  19  625.55   14.23
   0  -3  19  592.56   11.02
   3   0  19  579.69   11.35
  -3   0  19  617.73    9.47
   0   3 -19  668.67   14.33
  -3   0 -19  678.32   15.37
   3   0 -19  571.92   12.54
  -3   0  19  598.49   12.27
   0   3  19  622.56   12.36
   0   3 -19  630.99   11.43
  -3   0  19  580.58    8.24
   3   0  19  625.00   10.70
   0  -3  21   14.17    3.04
  -3   0  21    8.17    1.70
   0   3  21    9.06    2.44
   0   3  21   19.71    3.70
  -3   0  21   10.66    2.37
   0   3 -21   12.26    3.16
  -3   0 -21   10.52    3.07
   3   0  21   11.59    2.02
   3   0 -21    7.63    2.67
   3   0  21   13.53    3.17
   0   3 -21    9.00    2.35
  -3   0  21    7.57    1.94
   3   0  21    9.23    2.39
   0   3  23  273.64   11.01
   3   0 -23  281.38    9.46
   3   0  23  272.13    7.64
  -3   0  23  264.53    6.71
   0  -3  23  274.12    9.78
  -3   0  23  249.29    8.59
   0   3  23  279.75    9.16
   3   0  23  279.03   10.53
   0   3 -23  234.97    8.61
  -3   0  23  268.24    7.67
  -3   0 -23  254.16   10.07
   3   0  25  313.94    8.37
   3   0 -25  332.61   10.62
   0  -3  25  325.87   11.30
   3   0  25  328.82   11.82
   0  -3  25  337.75    9.91
   0   3  25  333.05   12.52
  -3   0  25  312.68    9.99
  -3   0 -25  329.94   11.94
  -3   0  25  314.78    7.85
   3   0  27    9.97    3.26
   0   3  27    8.67    3.43
   3   0  27    7.60    2.07
  -3   0  27   10.92    2.02
   0  -3  27   11.11    2.56
  -3   0  27   12.80    2.86
   3   0 -27   13.53    3.15
  -3   0 -27    8.91    3.56
   0  -3  27   12.07    3.14
   0   3  27   13.22    3.25
   0  -3  27   10.32    3.19
   3   0  29  109.67    7.53
   3   0 -29  126.60    7.94
   0  -3  29  110.95    6.94
   0   3  29  108.50    7.99
   0  -3  29  113.17    7.32
  -3   0  29  106.58    6.91
   0   3  29  106.77    6.88
   0  -3  29   95.34    5.94
  -3   0 -29  122.69    8.86
   0   3  31  215.65   11.62
  -3   0  31  196.36    9.38
   0  -3  31  224.79    9.99
  -3   0 -31  243.71   12.10
   0   3  31  242.78   10.08
   0  -3  31  235.80   10.47
   3   0  31  230.14   10.85
   0  -3  31  204.03    8.93
   0   3  33    5.31    3.52
  -3   0 -33    3.30    3.60
   0   3  33    3.88    3.04
   0  -3  33    6.18    3.20
   0  -3  33    7.16    2.76
   0  -3  33    3.87    2.83
   3   0  33    3.41    3.54
  -3   0  33   10.87    3.50
   3   0  35    3.05    3.47
  -3   0 -35    1.30    4.04
   0  -3  35    1.68    3.00
  -3   0  35   -0.36    3.06
   0   3  35   -1.96    3.23
  -1  -3   0    0.26    0.85
   1   3   0    2.79    1.22
  -1   3   0    0.33    0.92
   3   1   0   -0.13    1.08
  -3  -1   0   -0.29    0.87
  -1  -3   0   -0.05    0.81
   3   1   0    0.00    0.78
   3   1   0   -0.41    0.72
   1  -3   0    1.24    0.74
   3  -1   0    1.84    1.09
  -1   3   0    1.10    0.84
   1  -3   0    0.41    1.01
  -3  -1   0    0.53    0.92
  -3   1   0   -0.92    0.97
  -3   1   0    2.74    0.94
   3  -1   0   -0.92    0.87
  -1  -3   0    2.56    0.86
   3  -1   0   -0.22    0.82
  -1   3   0    0.84    0.99
   1   3   0    2.34    1.07
  -3  -1   0    0.43    0.79
   1  -3   0    0.29    0.77
   1   3   0    4.14    0.84
   1  -3   2  351.35    6.75
  -1   3   2  343.81    6.24
   3   1  -2  300.13    5.76
  -1   3   2  306.35    5.56
   3   1  -2  359.41    4.98
   3  -1   2 3836.60   21.66
  -3   1   2 4939.34   24.34
   1   3  -2 5772.25   26.61
   3   1  -2  368.17    7.35
  -1  -3  -2  552.01    8.27
  -1  -3   2 5535.66   24.41
  -1  -3  -2 4022.61   19.24
   1  -3   2    5.05    1.13
   1   3   2 5832.51   27.01
   1  -3   2  333.13    4.81
   1  -3  -2  138.94    3.99
   1  -3  -2  364.17    5.98
   3   1   2  318.86    5.78
  -3  -1  -2  346.92    6.17
  -1  -3   2  210.99    5.29
   3   1   2   72.82    3.23
  -3  -1   2  327.42    5.65
  -3  -1   2  339.00    4.66
  -3  -1   2    1.47    1.16
   1   3  -2   16.78    1.04
   3  -1  -2 1047.21   11.11
   1   3  -2 5143.99   25.89
  -1   3   2  340.92    5.72
  -3   1  -2 1333.01   12.46
  -3  -1  -2  318.56    6.02
  -3   1   2 6039.33   27.50
   3   1   2  344.32    6.21
  -1   3  -2  371.84    7.40
  -1   3  -2  335.70    6.53
   3  -1   2 1546.64   13.34
   1  -3  -2  319.77    5.81
   3  -1   2 5300.43   25.41
   1   3   2 3646.73   18.43
  -1   3  -2  317.50    4.74
  -3  -1  -2  181.92    4.57
   3  -1   4  762.57    9.46
   1   3   4  789.54    7.41
   1  -3   4 4511.76   16.51
  -3   1  -4  862.37   10.89
  -3  -1   4 4404.89   24.94
   3   1   4 4718.44   25.81
  -1  -3   4  880.09   10.61
  -1   3   4 4424.29   21.82
  -1  -3  -4  849.93    7.85
  -1   3  -4 4377.31   25.04
   1  -3   4 4838.53   27.02
   3   1  -4 4512.10   21.47
  -3  -1  -4 4718.16   25.61
  -3   1   4  797.14    5.86
  -3  -1   4 4895.58   22.64
  -1   3  -4 4317.71   26.12
   3   1   4 4084.49   22.72
   1   3   4  796.78    9.85
   3  -1   4  815.35   10.56
  -3   1  -4  790.17   10.25
  -1  -3  -4  790.38    9.74
   1  -3  -4 4654.51   22.89
  -1   3   4 4532.51   19.66
  -3  -1  -4 4583.64   21.86
  -1  -3  -4  931.80   11.74
  -1  -3   4  753.30   10.52
   1   3  -4  760.56   10.87
   3   1   4 4194.19   20.55
   3  -1  -4  809.42   10.47
   1   3  -4  816.40   10.18
   1  -3   4 3874.98   23.56
  -3   1   4  847.07   10.41
   1  -3  -4 4587.54   19.82
  -3   1  -4  753.36   10.18
   1  -3  -4 4341.56   24.03
   3  -1   4  829.52   10.23
  -1   3   4 3743.08   20.74
   3   1  -4 4139.48   14.19
  -3   1   4  789.95    9.86
   3  -1  -4  745.42    9.55
  -3  -1  -4 4254.86   24.08
   1   3   4  820.56   10.17
   3   1  -4 4475.26   26.97
  -3  -1  -6  207.70    6.03
   1   3  -6 2697.61   20.18
  -1  -3   6 2731.78   19.28
  -1  -3  -6 2369.37   18.08
  -1   3  -6  188.19    5.60
  -3  -1   6  202.61    2.89
   3   1  -6  196.10    4.69
  -1  -3   6 2253.59   19.12
  -3   1   6 2408.71   17.47
  -3  -1  -6  196.38    5.64
   3  -1  -6 2249.61   17.60
  -1   3   6  210.66    6.25
  -3  -1   6  209.41    6.01
   3  -1  -6 2540.37   19.39
  -3  -1   6  191.42    4.44
  -1  -3  -6    0.54    0.47
  -3   1  -6 2427.37   18.85
  -1   3  -6  197.44    3.89
   1  -3  -6  199.01    3.83
   3   1   6  199.21    5.83
   3  -1   6 2468.98   20.22
   1  -3   6  194.52    3.65
  -1   3   6  187.60    5.47
   1   3  -6 2543.73   21.24
  -3  -1  -6  206.27    4.64
   3   1   6  196.08    5.57
  -1  -3  -6 2401.58   18.86
   3   1  -6  195.43    5.80
   1   3   6 2428.44   18.53
   1  -3  -6  195.26    4.66
  -3   1  -6 2617.47   21.14
   1   3   6 2400.28   19.24
  -1   3   6  206.59    3.97
  -1   3   6  191.02    4.51
   1  -3   6  204.43    6.01
  -3   1   6 2425.10   18.41
   1  -3   6  195.80    5.85
   3  -1   6 2131.86   16.15
   3   1   6  186.65    4.27
   3  -1   6 2520.06   19.01
   1  -3   6  195.64    6.05
   3   1  -6  199.03    3.09
  -3   1  -6 2866.75   21.48
   1   3   6 2525.76   11.24
   3  -1  -8  112.09    4.29
   1   3   8  111.26    4.66
  -1   3   8   25.96    2.54
  -3   1  -8  122.29    4.72
   1  -3   8   27.34    2.75
   3   1  -8   27.35    2.03
  -3   1  -8   99.76    4.05
   1   3  -8  109.57    4.85
   3  -1   8  106.06    4.48
   1  -3   8   28.96    3.01
   1   3   8  127.15    4.92
  -1  -3   8  107.29    1.91
  -1  -3   8  154.97    2.71
  -3  -1  -8   29.84    2.82
  -1   3   8   23.18    1.88
  -3  -1  -8   27.77    2.67
   3   1   8   23.88    1.81
  -1  -3   8  102.70    3.83
  -3  -1   8   23.20    1.02
   3  -1   8  121.80    4.81
  -1   3   8   21.42    2.13
   3   1   8   23.42    2.42
  -1  -3  -8  112.43    4.45
   3  -1  -8   99.67    4.01
   1  -3  -8   25.96    2.04
  -3  -1   8   23.91    1.88
   1  -3   8   24.99    2.42
  -3   1   8  109.18    4.26
   1  -3  -8   22.19    1.36
  -1  -3  -8  117.42    4.84
   3   1  -8   28.85    1.35
  -3  -1  -8   26.11    1.87
  -3   1  -8  113.31    4.83
  -1   3  -8   24.71    1.64
   3  -1   8  109.10    4.15
  -3  -1   8   23.80    2.44
   3   1  -8   28.84    2.72
   3   1   8   23.49    2.32
  -1  -3   8  105.12    4.62
  -1   3   8   26.61    1.54
  -3   1   8  104.21    3.94
  -1   3  -8   24.99    2.55
   1  -3   8   24.83    1.50
   1   3  -8  109.71    4.15
  -1   3  10  256.29    5.85
   3   1  10  254.46    5.10
   1   3  10 2912.98   22.77
   1   3 -10 2909.33   26.22
   1   3  10 2841.13   24.43
   1  -3  10  235.70    6.87
  -1  -3 -10 2686.31   21.60
  -3  -1  10  249.49    5.79
   3   1 -10  221.50    3.52
   1  -3  10  282.05    5.65
  -3   1 -10 2707.85   21.06
  -3  -1  10  253.11    7.26
  -1  -3  10 2515.54   11.96
   3  -1 -10 2948.43   22.56
  -3  -1  10  231.34    3.48
  -3   1 -10 2694.11   21.74
  -3   1  10 2879.83   20.85
  -1   3  10  233.47    7.42
   3   1  10  255.01    7.43
  -3   1  10 2782.38   21.98
  -3   1 -10 2471.07   21.38
  -1   3 -10  299.20    6.25
  -3   1  10 2892.00   10.04
   1  -3 -10  249.41    6.02
   3  -1  10 2670.65   21.33
  -1   3 -10  250.41    7.59
  -1  -3  10 3509.75   16.51
   3   1 -10  247.42    6.09
   3  -1  10 2624.57   19.96
  -3  -1 -10  295.63    8.78
   1  -3  10  267.71    7.73
  -1  -3 -10 2928.71   25.56
   3  -1  10 2548.16   22.42
   3  -1 -10 2592.52   21.38
   1  -3 -10  283.03    4.45
   3   1 -10  285.93    8.52
  -3  -1 -10  295.03    6.10
  -1   3  10  252.41    7.39
  -3   1  10 2641.68    9.62
  -1  -3  10 2547.55   22.80
   1   3 -10 3188.18   24.18
  -1  -3  10 3316.01   23.97
  -1   3  10  265.51    4.03
   3   1  10  232.92    6.91
   1  -3  10  243.97    7.49
  -3  -1  12 2635.18   24.17
  -1  -3 -12  177.41    6.13
   3  -1  12  189.08    5.68
  -3  -1  12 2511.85   19.08
  -1  -3  12  177.27    6.54
   1  -3  12 2627.09   24.94
   1  -3  12 2616.65   24.17
  -3   1  12  184.61    3.43
   3   1 -12 2711.86   25.08
  -3   1 -12  124.74    5.07
  -3   1 -12  227.71    7.90
  -1   3  12 2376.14   23.42
   1  -3  12 2547.91   25.09
   1   3 -12  193.90    6.53
  -3  -1  12 2528.92   13.18
  -1   3 -12 2692.22   18.97
  -1   3 -12 2612.41   24.51
   3   1 -12 2724.60   14.73
   3   1 -12 2663.31   21.43
   1   3 -12  183.41    7.07
  -1   3  12 2618.17   12.50
   3  -1 -12  187.41    6.12
  -1   3  12 2775.43   20.31
  -1  -3  12  195.20    6.25
   1  -3 -12 2680.12   13.63
  -3  -1 -12 2458.93   16.93
  -1  -3 -12  182.40    7.07
   1   3  12  208.00    6.80
   3  -1 -12  167.81    6.35
  -1  -3  12  199.65    4.72
  -3   1  12  181.98    5.61
  -3   1  12  174.08    5.78
   1  -3 -12 2479.74   19.38
  -1  -3  12  181.15    4.04
   3   1  12 2585.66   24.66
   1  -3  12 2685.23   18.02
   3  -1  12  197.39    6.61
  -3  -1 -12 2463.42   23.82
  -3   1 -12  193.64    5.93
   3   1  12 2620.39   17.03
  -3   1 -14   77.98    4.94
   1  -3 -14  272.13    4.47
  -3   1  14   78.16    2.61
  -1  -3  14   76.84    3.63
  -3   1 -14   74.54    4.16
   3  -1  14   68.21    3.94
   3  -1  14   63.61    4.32
   3  -1 -14   77.45    4.41
  -1   3  14  295.50    4.49
  -3  -1  14  297.21    5.54
  -1  -3  14   63.88    3.93
   3   1 -14  287.80    8.69
  -1   3  14  284.28    7.02
  -3  -1  14  260.01    6.64
  -1   3 -14  290.00    6.95
  -3  -1  14  290.95    8.53
  -1   3  14  260.28    8.33
  -1   3 -14  245.63    7.83
  -3  -1 -14  292.86    6.47
  -3  -1  14  269.08    7.18
  -3   1  14   63.06    3.82
   1  -3  14  280.49    6.60
   1   3 -14   75.38    4.89
   1   3 -14   71.08    4.08
   1   3  14   75.71    4.29
  -3   1  14   62.61    2.22
  -1  -3  14   62.33    2.78
  -1  -3 -14   74.52    5.04
  -3  -1 -14  295.18    9.15
  -3   1  14   71.05    3.85
   3   1  14  257.79    8.24
   1  -3 -14  259.25    6.86
   3   1  14  260.12    5.53
   1  -3  14  293.48    8.76
  -3   1 -16   78.32    4.66
  -3  -1  16 1094.95   11.47
   1  -3 -16 1079.30    8.97
  -3  -1  16 1073.17   11.44
  -1  -3 -16   79.40    5.29
   1   3  16   86.30    4.63
   1   3 -16   80.26    5.47
   3   1 -16  948.78   15.71
   1  -3  16 1101.06   17.41
  -3  -1  16  959.64   13.10
   3  -1  16   95.20    4.70
  -3   1  16   68.08    2.64
  -1   3 -16 1041.81   13.61
  -1  -3  16   74.15    4.38
   3  -1 -16   85.78    4.72
  -3   1  16   91.22    3.07
   3   1  16 1087.50   11.57
  -1   3  16 1230.76   15.55
   1  -3  16 1026.57   13.30
   3   1  16 1120.42   17.86
  -3  -1 -16 1188.44   13.48
  -1   3  16 1070.82    8.31
   1   3 -16   70.17    4.09
  -1   3 -16 1037.97   16.31
  -1   3  16 1102.48   17.91
   3  -1  16   70.73    4.83
  -1  -3  16   89.09    4.18
  -1  -3  16   72.95    3.28
  -3  -1 -16 1105.27   17.90
   1  -3 -16 1109.96   15.86
  -3   1  16   86.93    4.50
  -3  -1  16 1052.60   15.49
  -3   1  16   80.84    4.58
  -3   1  18 1197.99   17.14
  -1   3  18  133.32    3.17
  -1   3 -18  126.48    6.59
   3   1  18  121.30    4.65
   1   3  18 1302.76   18.37
  -1  -3  18 1548.77   18.66
   1   3 -18 1529.52   23.85
  -1  -3  18 1266.16   14.28
  -3  -1 -18  122.92    6.65
  -3  -1  18  111.45    4.13
  -1   3 -18  111.04    4.94
  -3  -1  18  127.73    4.36
  -3   1 -18 1319.39   19.86
  -3   1  18 1273.71   12.72
   3  -1  18 1339.54   17.50
  -1   3  18  123.57    6.49
   1  -3  18  112.29    4.91
  -1   3  18  137.25    5.61
   1   3 -18 1226.34   17.51
  -3   1  18 1319.60   12.24
   3  -1  18 1351.63   21.20
   3   1  18  123.68    6.20
  -1  -3 -18 1292.23   21.04
   3  -1  18 1228.83   18.51
   3   1 -18  117.70    6.05
   3  -1 -18 1375.21   18.12
   1  -3  18  124.34    6.13
   3   1  18  121.03    4.00
  -3   1  18 1276.17   17.23
  -3  -1  18  102.98    4.76
   1  -3 -18  128.55    3.37
   1   3 -20   57.88    5.28
   1   3 -20   47.54    4.16
  -3   1  20   45.14    3.99
  -3   1  20   39.58    2.78
  -1   3  20  538.13   10.96
   1  -3  20  499.70   12.00
  -3   1 -20   46.49    4.53
   3   1  20  481.54    9.18
   3  -1  20   45.15    3.69
  -3   1  20   46.80    2.76
  -1   3  20  537.32    6.62
  -1  -3 -20   49.19    4.95
  -3  -1  20  470.47    8.86
   3  -1  20   50.55    4.68
   1   3  20   44.79    4.03
   3   1  20  467.72    7.90
  -1  -3  20   42.41    3.18
  -1  -3  20   49.17    4.26
  -3  -1  20  502.48   10.76
   3   1 -20  561.58   13.16
   3   1  20  501.52   12.61
  -3  -1  20  494.00    8.69
  -1   3 -20  542.61   11.71
  -3  -1 -20  521.24   13.46
  -1   3  20  532.73   13.59
  -1   3 -20  586.03   14.74
   3  -1 -20   42.53    3.59
   3   1  22   14.68    1.83
  -1   3  22   13.02    2.53
  -3  -1  22   11.98    2.06
  -1   3  22   12.35    3.21
  -3  -1 -22   15.25    3.30
   1   3 -22  257.44    9.22
  -3   1 -22  220.69    8.91
  -3   1  22  213.39    8.22
  -3  -1  22   12.41    2.51
  -1   3  22   13.01    1.44
   3   1  22   10.64    2.13
  -1   3 -22   13.75    3.13
  -3  -1  22   11.00    2.09
  -3   1  22  222.48    6.06
   1  -3  22   13.87    3.01
   3  -1 -22  213.46    7.73
  -1   3  22   14.53    1.47
  -3   1  22  210.86    6.47
  -1   3 -22   17.89    3.10
   3   1 -22   16.30    3.30
   3   1  22   15.99    3.24
  -1  -3 -22  221.21    9.73
  -1  -3  22  219.71    7.00
   3  -1  22  244.78   10.07
   1   3  22  235.40    8.62
   3  -1  22  247.21    8.26
  -1  -3  24  161.07    8.52
  -1   3 -24 1214.08   19.34
   3  -1  24  159.07    6.86
   1  -3  24 1469.53   22.07
   3   1  24 1354.80   14.35
  -3  -1  24 1446.04   20.11
   1   3 -24  112.13    5.63
  -3  -1 -24 1507.03   25.16
  -1   3  24 1251.34   10.22
  -1  -3 -24  150.04    8.83
  -1   3  24 1457.00   24.54
   3  -1 -24  133.39    6.54
   1   3  24  133.91    6.92
  -3  -1  24 1366.83   15.84
  -3   1  24  127.75    4.98
   3  -1  24  160.02    8.53
   3   1 -24 1625.31   24.14
  -1   3 -24 1626.62   22.26
  -3   1 -24  138.56    7.48
  -1   3  24 1563.39   20.40
  -1  -3  24  120.80    5.45
  -3   1  24  129.62    6.84
   3   1  24 1463.16   23.07
   3   1  26   24.04    2.37
  -3   1 -26  262.88   10.74
  -3   1  26  293.75    7.94
  -3   1  26  260.74    9.76
  -1  -3  26  289.83   10.83
   3  -1  26  271.50    8.70
   1  -3  26   26.24    3.77
   1   3  26  275.17    9.91
  -1  -3  26  250.60    8.08
  -3  -1  26   21.05    2.55
  -1   3  26   29.97    3.52
  -1   3 -26   25.43    3.60
   1  -3  26   23.36    3.80
  -1  -3  26  264.48    9.35
  -1  -3 -26  346.45   13.85
  -3  -1  26   23.43    3.33
   3  -1 -26  298.02    9.93
   3   1  26   31.74    4.24
  -1   3  26   22.89    3.85
   3  -1  26  292.66   11.50
  -3  -1 -26   28.09    4.74
   3   1 -26   27.26    4.07
  -3   1  28    5.24    2.52
  -1  -3  28    4.13    2.36
   3   1  28   43.56    4.89
  -3   1  28    4.94    2.02
   1   3  28    3.63    3.17
   1  -3  28   51.35    5.57
   3   1 -28   53.60    5.51
  -1   3  28   55.06    4.82
  -1   3 -28   49.87    5.22
  -3  -1  28   43.90    3.50
  -3   1 -28    2.78    3.09
   3  -1 -28    4.04    2.44
   1   3  28    6.41    2.98
   1  -3  28   49.99    4.84
  -1  -3  28    5.73    2.34
  -3  -1  28   44.38    4.41
  -1  -3  28    7.05    2.84
   3  -1  28    0.54    2.58
   3  -1  28    4.97    2.20
  -3  -1 -28   54.70    6.33
  -1   3  28   36.84    4.76
   3  -1  30  258.62    8.74
   1  -3  30   86.64    6.90
  -3  -1 -30   74.72    7.11
   1  -3  30   81.76    6.20
  -1  -3  30  290.04   11.76
  -1  -3  30  250.96    9.28
  -1   3  30   87.09    6.15
   1   3  30  276.18   12.99
   1  -3  30   80.11    5.99
  -1   3  30   79.83    6.84
  -3  -1  30   73.54    5.69
  -1  -3  30  280.27   10.93
   3   1 -30   88.14    7.21
  -3   1  30  267.07   11.28
   3   1  30   76.76    6.46
   3  -1  30  284.53   12.49
  -3   1 -30  310.65   13.48
   1   3  30  263.55   10.88
  -3   1 -32   17.48    4.29
   1  -3  32  205.22   10.69
   1   3  32   16.90    4.57
  -1  -3  32   12.74    3.37
  -1   3  32  222.97   11.88
   3   1  32  198.17   10.32
   1   3  32   19.71    4.23
   1  -3  32  215.85   10.22
   1  -3  32  196.65    9.42
  -1  -3  32   17.07    3.59
  -1   3  32  207.02    9.39
  -3  -1  32  218.87   10.22
  -3   1  32   13.09    3.68
   3  -1  32   23.15    4.46
  -3  -1  32  199.88    9.41
  -1  -3  32   14.51    3.02
  -3  -1 -32  219.32   12.02
   1  -3  34   -0.98    3.12
   1  -3  34    1.61    2.67
  -1   3  34    2.27    3.80
  -3   1 -34   -1.09    3.37
  -3  -1  34    0.97    2.69
  -3  -1 -34   -6.98    4.17
  -3   1  34   -0.69    2.89
   1   3  34   -2.26    3.21
   1   3  34    0.74    3.38
   3  -1  34   -1.39    3.33
   3   1  34   -0.64    3.52
  -3  -1  36  109.93    7.74
   1   3  36   13.30    5.08
  -1   3  36  116.22    9.29
   3  -1  36   20.77    4.90
   3   1  36  130.09    9.40
   1  -3  36  137.35    9.39
  -3   1 -36   24.70    6.02
  -3   1  36   15.03    4.28
   1   3  36   13.02    4.14
  -3  -1 -36  162.85   12.03
  -3  -2  -1  395.60    6.76
   3  -2  -1 2038.57   16.46
   3   2  -1  418.59    8.14
  -3   2  -1 2310.43   17.11
   2  -3  -1  435.05    7.43
  -3  -2   1  414.19    7.94
  -3   2  -1 2115.30   16.90
  -2  -3   1 2166.06   15.79
   3  -2  -1 2175.22   17.18
  -3  -2  -1  418.75    7.59
  -2   3   1  432.97    7.49
   2   3   1 2091.40   16.02
  -3   2   1 1959.05   15.45
   3  -2  -1 2208.91   15.44
  -3  -2   1  399.71    6.24
   2  -3  -1  395.37    7.02
   2  -3   1  404.65    6.58
  -2  -3   1 2549.73   15.13
   3   2   1  406.67    7.41
   2  -3   1  407.07    7.49
  -2  -3  -1 2173.32   16.44
   2   3  -1 1994.46   15.07
  -3   2   1 2180.80   15.01
  -2  -3  -1 2090.66   16.12
  -2   3   1  393.46    7.05
  -2   3  -1  407.96    7.64
  -2   3  -1  386.12    6.42
  -3  -2  -1  387.17    6.63
   3  -2   1 2173.79   16.81
   2  -3  -1  435.62    7.51
   2  -3   1  508.97    9.38
  -3   2   1 2243.01   17.64
   2   3  -1 2110.77   17.50
   2   3  -1 2361.19   13.19
   2   3   1 1997.18   15.59
  -2   3  -1  397.60    7.64
   3   2  -1  404.11    6.42
  -2  -3  -1 2056.63   13.85
  -2   3   1  429.20    7.46
   3   2   1  441.40    7.60
   2   3   1 2430.73   15.88
   3  -2   1 2117.78   16.09
  -3   2  -1 2251.62   18.13
   3  -2   1 2221.61   17.57
  -3  -2   1  423.53    6.68
   3   2   1  397.38    6.96
   3   2  -1  367.78    5.75
  -2  -3   1 2378.48   19.24
   3  -2   3  400.21    7.81
   2  -3   3   21.52    2.23
  -3   2   3  373.01    5.60
   3  -2  -3  376.12    5.46
  -3  -2  -3   19.85    1.89
   3  -2  -3  393.02    7.64
   2   3   3  356.41    6.57
   2  -3  -3   19.02    1.79
   3   2  -3   24.63    1.71
  -3  -2  -3   21.53    2.09
   2  -3   3   24.87    2.30
   2  -3  -3   22.58    1.82
   3  -2   3  337.23    6.83
  -2  -3  -3  400.55    6.70
   3   2  -3   25.65    2.36
  -3   2  -3  352.07    6.95
   2   3  -3  269.51    3.51
  -3   2   3  376.95    6.88
  -2   3  -3   21.45    2.15
  -2  -3  -3  399.45    7.73
   3   2   3   21.10    1.97
   2  -3   3   23.51    1.72
  -2  -3   3  408.93    9.00
   2   3  -3  387.86    6.91
   3   2   3   22.07    1.97
   2   3  -3  326.67    7.19
   3  -2   3  393.57    7.39
   3  -2  -3  384.65    7.06
   2  -3  -3   26.23    1.99
  -3  -2  -3   23.64    1.87
  -2   3   3   23.26    1.84
  -2   3   3   27.59    2.29
  -3   2  -3  432.97    8.60
  -2  -3   3  374.59    4.36
  -2   3  -3   21.80    1.80
   3   2  -3   24.16    1.72
  -2  -3   3  390.72    6.79
  -3   2   3  368.26    7.17
  -3  -2   3   20.62    1.54
  -3  -2   3   24.46    1.74
   2   3   3  370.84    7.11
  -2   3   3   21.69    2.05
   2   3   3  381.37    6.39
  -2  -3  -3  382.80    7.00
  -3   2  -3  377.93    7.39
  -2   3  -3   21.57    2.19
  -3  -2   3   24.08    2.40
   3   2   3   21.61    2.03
   3   2  -5  501.99    6.59
  -3  -2  -5  479.02    8.58
   3   2  -5  608.22   11.19
   3  -2   5  119.26    4.67
   3  -2  -5  132.40    3.20
   2  -3  -5  477.03    7.00
   3   2  -5  482.40    6.47
   2   3   5  128.71    3.49
  -3   2   5  129.06    4.53
  -3   2  -5  116.06    4.48
   3   2   5  504.23    8.76
  -3  -2   5  508.00    6.72
  -3   2   5  125.46    3.24
  -2   3  -5  472.49    6.88
  -3   2  -5  119.91    4.59
  -2  -3   5  129.08    2.42
  -2  -3  -5  119.63    4.37
  -3   2   5  123.71    4.17
  -3  -2  -5  494.39    7.11
   2  -3   5  397.29    8.29
   2  -3  -5  523.87    7.72
   3   2   5  484.12    8.46
  -2  -3   5  110.47    3.63
   2   3  -5  121.74    4.20
  -2  -3   5  109.06    4.77
   2   3   5  134.17    4.87
  -2   3   5  508.91    7.37
   3   2   5  467.56    6.89
   3  -2  -5  127.84    4.20
   3  -2   5  119.00    4.21
  -2   3  -5  461.57    8.70
  -2   3  -5  521.51    9.43
  -2  -3  -5  119.77    4.57
  -3   2  -5  119.06    4.50
  -2   3   5  480.18    8.35
  -2   3   5  504.95    7.31
  -3  -2   5  510.50    6.32
   2  -3   5  557.36   10.15
   2   3   5  148.05    5.33
  -2  -3  -5  125.39    3.37
   2  -3  -5  531.48    9.33
   3  -2   5  116.11    4.53
   2  -3   5  554.52    7.73
  -3  -2  -5  490.94    8.90
   2   3  -5  110.59    4.54
  -3  -2   5  553.76   10.27
   3  -2  -5  105.21    4.08
  -2   3  -7  478.12    7.70
   3   2  -7  527.40   10.98
  -3  -2  -7  482.13    9.56
   3  -2  -7   77.30    2.30
  -2  -3   7   80.57    4.51
   2   3   7   76.51    2.47
  -2  -3   7   77.71    1.86
   3   2  -7  436.93    5.91
  -2  -3  -7   69.64    3.82
   2   3  -7   69.62    3.95
  -3  -2   7  552.96   10.97
   2  -3  -7  477.32    9.46
   3  -2   7   70.54    3.38
   3   2  -7  466.72    6.59
  -3   2  -7   62.80    3.50
   3  -2   7   68.81    3.64
  -3   2   7   73.94    2.23
  -2  -3   7   77.49    3.40
  -3   2   7   78.31    3.44
  -2  -3  -7   73.00    2.26
   2   3   7   82.91    4.50
  -2  -3  -7   70.46    3.70
  -3  -2  -7  445.31    6.52
  -3  -2   7  484.89    6.80
  -3   2  -7   65.08    3.22
   3  -2  -7   73.35    3.35
   3  -2   7   70.38    4.05
  -2   3   7  484.69    7.00
   2   3   7   72.50    3.77
   2  -3   7  477.13    9.43
   2  -3  -7  493.08    7.32
   2  -3   7  516.30    7.77
  -3   2  -7   72.04    3.84
  -3  -2  -7  592.52   11.65
  -2   3   7  471.00    9.14
   2   3  -7   10.08    0.77
   2  -3   7  491.54    9.72
   3   2   7  420.87    8.71
   3   2   7  480.05    9.27
  -2   3   7  464.92    7.04
  -2   3  -7  535.42   10.72
   2   3  -7   82.10    3.67
   2  -3  -7  480.63    7.29
   3  -2  -7   64.78    3.33
  -3   2   7   70.19    3.61
  -3  -2   7  465.38    5.95
  -2   3  -7  479.42    9.60
   3   2   7  478.32    6.97
  -2   3  -9 1705.99   14.16
   3  -2  -9  956.56   12.68
   2   3  -9  866.81   11.32
   2  -3  -9 1473.25   18.15
  -2   3  -9 1952.80   20.53
   3   2   9 1614.94   18.43
   3  -2   9  916.75   14.66
  -3  -2   9 1831.12   11.80
   3  -2   9  876.50   13.29
   3   2   9 1804.40   12.68
   3   2  -9 1772.98   13.30
   2  -3   9 1700.01   17.99
   2  -3  -9 1836.54   13.65
   2  -3  -9 1996.49   15.21
   2   3   9  903.91   13.17
  -2  -3   9  882.12   14.69
  -2   3   9 1830.61   13.81
  -3   2  -9  816.37   11.81
  -2   3   9 1700.32   17.40
  -3   2  -9  817.81   13.25
  -2  -3   9  897.14    7.12
  -3   2  -9  862.68   12.87
  -2  -3  -9  858.76   12.83
  -3  -2  -9 2026.33   21.16
   3   2  -9 1941.73   21.14
  -3  -2  -9 1832.61   12.75
  -2  -3  -9  836.76   13.20
   3   2  -9 1968.34   13.49
  -3  -2   9 1879.06   13.55
   2   3  -9  855.81   13.97
   3   2   9 1734.10   18.23
   3  -2   9  889.75   12.16
  -2  -3   9  918.69   11.34
  -2   3   9 1968.11   14.16
  -3  -2  -9 1858.02   19.49
   3  -2  -9  886.26   13.49
   2   3   9  935.40    7.23
  -2  -3   9  891.81    7.65
  -3   2   9  955.57    8.23
  -3   2   9  911.56   13.51
   2   3   9  971.13   15.39
   2  -3   9 1904.13   14.85
  -3  -2   9 2061.65   21.71
  -3   2   9  897.66   11.35
  -2   3  -9 1879.43   20.11
   3  -2  -9  908.12    7.83
   2  -3   9 1848.35   19.33
  -3   2  11   40.57    3.24
   3   2 -11  786.69    9.16
  -2   3 -11  745.93   10.40
  -2   3  11  764.85    9.65
  -2   3  11  804.78    9.10
  -3  -2  11  745.90   13.18
   3   2 -11  772.57   13.88
   3  -2  11   59.59    3.78
  -3   2  11   54.13    3.07
  -3   2  11   47.43    1.96
   2  -3  11  784.39   10.68
   2   3 -11   54.36    4.18
  -3  -2  11  768.85    8.49
   2   3 -11   53.83    3.41
   2  -3  11  711.29   12.30
   3  -2  11   59.55    3.93
  -2   3 -11  771.55   13.65
  -3   2 -11   54.13    4.18
   3  -2 -11   48.43    2.06
  -3   2 -11   60.51    3.94
  -2  -3  11   46.14    2.14
   2  -3 -11  767.00   10.12
  -2  -3 -11   48.55    3.87
  -3   2 -11   54.21    3.57
   3  -2 -11   56.18    3.47
  -3  -2  11  752.44    9.41
  -2  -3  11   50.63    2.11
  -3  -2 -11  848.62    9.42
   2   3  11   55.82    3.76
   3   2  11  710.28   12.24
   3   2 -11  765.85   10.14
  -2  -3  11   52.05    3.05
  -3  -2 -11  669.21   12.81
   3   2  11  703.47    7.73
   2  -3 -11  789.04    9.52
  -2   3  11  702.59   12.15
  -3   2  13 1555.41   11.11
  -2   3 -13 1494.83   19.38
  -2   3  13 1525.13   19.50
  -3   2 -13 1632.37   21.56
  -2   3  13 1506.71   14.14
   2  -3  13 1684.78   17.30
  -3   2 -13 1605.45   19.16
  -3  -2 -13 1552.04   20.47
  -3   2 -13 1713.74   19.80
  -2  -3  13 1509.16   15.42
   2   3 -13 1611.39   21.03
   3   2 -13 1554.84   13.82
   2   3  13 1652.03   20.31
   2  -3  13 1547.43   18.75
   3  -2 -13 1629.35   12.63
  -3   2  13 1547.53   15.41
   2   3 -13 1793.40   18.86
  -3  -2  13 1650.02   16.43
  -2  -3  13 1534.96   12.74
  -2   3  13 1590.49   12.84
   2  -3 -13 1691.55   14.66
   3  -2 -13 1802.92   18.91
   3   2  13 1466.44   10.88
  -3   2  13 1538.17   18.32
   3  -2  13 1740.37   19.38
  -3  -2  13 1616.46   14.84
  -2  -3 -13 1517.63   20.02
  -2   3 -13 1935.84   20.11
   2  -3 -13 1522.00   14.85
   3   2 -13 1448.10   19.18
   3   2  13 1453.87   18.16
   3  -2  13 1769.91   19.88
  -3  -2  13 1486.90   12.54
  -3  -2 -13 1545.31   12.05
  -2  -3  13 1488.12   11.64
  -3   2  15  154.17    5.25
  -2   3 -15  916.50   13.21
   2  -3 -15  967.29   12.86
  -3   2  15  145.91    3.89
   3  -2  15  179.59    6.78
   3  -2 -15  153.39    5.65
  -3   2 -15  151.85    7.16
  -2  -3  15  166.84    5.97
   3   2 -15  884.73   10.63
   3   2  15  964.59    9.33
  -2   3  15  918.36   15.95
   3   2  15  898.83   15.02
  -3  -2 -15  981.82   17.68
  -3  -2  15 1023.05   13.20
   2  -3  15  917.08   15.25
  -3   2 -15  178.20    7.15
   3   2 -15  940.88   16.44
   2   3  15  171.85    6.98
  -3   2  15  154.17    6.42
   2  -3 -15  981.76   11.30
  -2   3 -15  928.47   16.36
  -2  -3  15  136.50    4.07
  -2   3  15  984.07   12.30
  -3  -2  15  952.31   13.17
  -2   3  15  966.05   10.23
  -2  -3 -15  155.28    7.07
  -2  -3  15  157.99    4.88
   2   3 -15  169.14    7.45
  -3  -2  15  857.93   10.10
   2   3 -15  154.73    5.73
  -3  -2 -15  881.07    9.32
   2  -3  15  923.66   12.88
  -3  -2  17   47.22    3.08
  -2   3  17   54.97    2.64
  -3   2 -17  252.98    8.15
  -2  -3  17  273.62    8.05
   3   2 -17   50.94    3.19
  -3   2  17  230.77    6.50
   2   3 -17  237.96    7.11
  -3   2  17  219.79    5.36
  -3  -2  17   49.49    3.55
  -2  -3  17  221.68    5.60
   2   3  17  252.37    8.50
   3   2 -17   46.83    4.34
  -3   2  17  235.27    5.15
  -2   3  17   56.46    4.57
  -2  -3  17  246.26    6.53
  -3  -2 -17   53.71    4.60
   3   2  17   56.96    2.86
  -2  -3 -17  244.65    9.33
  -2   3  17   47.07    3.05
   3   2  17   52.35    4.12
  -3   2 -17  215.85    8.04
   3   2  17   56.52    2.44
   3  -2 -17  278.17    8.14
   2   3 -17  256.60    9.29
   2  -3  17   51.88    3.97
  -2   3 -17   52.78    4.68
  -3  -2  17   49.10    3.13
  -2   3 -17   50.53    3.58
   2  -3 -17   55.22    3.61
   2  -3 -17   56.01    3.01
   3  -2  17  231.59    7.56
  -3   2  17  224.99    7.73
  -2   3 -19   19.13    2.81
  -3   2 -19   13.64    2.98
  -3  -2  19   17.03    2.14
   2   3 -19   17.93    3.61
  -3  -2 -19   24.28    3.52
  -3   2 -19   11.36    2.58
  -2  -3  19   11.37    2.14
   3  -2 -19   16.74    2.49
   3   2  19   16.63    1.76
   3   2  19   21.72    3.12
   2  -3 -19   20.41    2.74
  -3   2  19   15.65    2.10
   2  -3  19   21.27    3.04
   2  -3 -19   18.90    1.99
  -3   2  19   16.62    1.94
   3  -2  19   17.04    2.97
   3   2 -19   11.69    1.82
  -2   3  19   18.30    1.85
  -3   2  19   19.35    2.99
   3   2 -19   16.43    3.03
  -2   3 -19   15.40    3.31
   2   3  19   19.55    3.19
  -2  -3  19   17.64    2.00
  -3   2  19   13.21    2.22
  -2  -3 -19   18.93    3.62
   2   3 -19   14.22    2.66
  -2   3  19   25.19    3.61
  -2   3  19   22.24    2.44
   3   2  19   19.56    1.68
  -3  -2  19   16.06    2.32
   3  -2  21  505.94   12.24
  -2   3  21  799.71   10.36
  -3   2 -21  504.32   13.12
  -2  -3  21  389.16    8.24
  -3   2  21  446.61    8.18
  -2   3  21  883.24   13.11
  -3  -2  21  824.18   13.43
   2   3 -21  510.84   14.45
   2  -3 -21  814.48   10.78
   3  -2 -21  428.24    9.69
  -3  -2  21  854.69   12.76
  -2   3 -21  903.03   15.50
   2  -3  21  829.59   15.61
  -3   2  21  370.17    7.92
  -3   2  21  415.16    9.11
  -3  -2 -21  917.04   19.05
   3   2 -21  917.20   18.20
   3   2  21  728.49    9.30
  -3  -2  21  898.63   14.05
   2   3 -21  502.82   11.91
  -3   2  21  430.77   11.75
  -2  -3 -21  507.93   15.22
  -2   3 -21  910.99   18.06
  -2   3  21  924.18   18.56
   3  -2  21  441.85   12.63
   2   3  21  495.19   12.76
   3   2  21  844.82   16.63
   3   2  21  819.65    8.88
  -3  -2  23  748.30   13.51
  -3   2 -23  147.02    7.48
  -2  -3  23  111.12    4.88
   3   2  23  716.04    8.43
  -3  -2  23  780.78   12.87
  -3   2  23  144.69    5.27
  -2   3  23  845.51   13.92
   3  -2  23  154.59    8.33
  -3   2  23  111.20    4.95
  -2   3  23  813.12   17.91
  -2   3  23  694.06    9.86
   3  -2 -23  135.62    5.95
   2   3 -23  129.30    5.94
   3   2 -23  792.79   17.64
   3  -2  23  158.27    7.36
  -3   2  23  133.14    7.03
   2  -3 -23  794.35   11.20
  -2   3 -23  691.29   15.53
   3   2  23  796.64   16.86
   2   3 -23  175.81    9.46
  -2  -3 -23  171.61    9.06
   2  -3  23  794.16   16.30
   3   2  23  665.87    9.30
   2   3  23  166.59    8.25
  -2   3 -23  787.81   15.46
  -3  -2 -23  827.72   19.00
   3  -2 -25   38.97    3.75
  -2  -3 -25   44.72    5.58
  -3  -2 -25  615.77   17.50
   2   3  25   41.18    4.69
   2  -3  25  558.16   14.34
   3  -2  25   46.01    4.53
  -2   3 -25  557.88   14.23
   3   2 -25  590.90   16.25
  -2   3  25  560.94   12.02
   3   2  25  481.94    7.14
  -3   2 -25   32.80    4.21
   3   2  25  558.20   15.02
  -3  -2  25  521.21   11.21
  -3   2  25   41.63    3.22
   2  -3  25  523.98   15.01
  -2  -3  25   30.39    2.91
  -2   3  25  543.13   15.34
  -3   2  25   35.89    4.36
   2   3 -25   37.60    5.23
   2  -3 -25  587.36   10.24
  -3  -2  25  490.96   11.70
   3  -2  25   46.32    5.28
  -3  -2  27  112.99    5.56
  -2   3  27  114.17    7.66
   2   3  27  316.60   11.97
  -3  -2 -27  136.90    9.28
  -3   2 -27  288.33   11.28
   2  -3  27  134.40    8.07
   3  -2  27  352.04   12.02
  -2   3 -27  126.86    7.44
   2  -3  27  126.83    8.07
   3   2  27  128.77    7.89
  -2  -3  27  281.95    9.87
   3  -2 -27  291.14    9.22
  -3  -2  27  105.15    5.89
  -2  -3  27  263.51    8.43
  -2   3  27  118.93    6.01
  -3   2  27  284.46   11.01
   3  -2  27  302.08   12.50
   3   2 -27  137.35    8.27
  -3   2  27  282.15    7.93
  -2  -3 -27  299.90   12.67
  -3   2 -29   43.82    5.34
  -2   3  29    1.81    2.68
  -2   3  29    3.05    2.28
  -3  -2 -29    5.44    3.52
  -2  -3  29   38.96    5.22
   3   2  29    1.44    2.81
   3  -2  29   39.21    4.43
  -2  -3 -29   38.40    5.79
   3   2 -29    6.52    3.70
  -3   2  29   44.51    5.01
   2  -3  29    3.17    3.06
   2   3  29   45.00    5.14
  -2   3 -29    4.99    3.09
   2  -3  29    2.06    2.42
  -2  -3  29   37.41    3.67
  -2  -3  29   41.30    4.33
  -3  -2  29    3.37    2.06
   3  -2  29   37.54    5.41
  -3  -2  29    3.43    1.87
  -3   2 -31    4.87    3.59
  -3  -2 -31   13.45    4.59
   3  -2  31    4.88    2.72
  -3   2  31    1.77    3.13
  -2  -3  31    5.18    2.72
  -2   3  31   18.94    4.13
  -2   3 -31   13.91    3.75
  -2  -3 -31    0.23    3.77
   3  -2  31    5.95    3.47
   2  -3  31   18.47    3.79
   2   3  31    3.41    3.05
   3   2  31   21.83    4.34
   2  -3  31   26.60    4.96
  -3  -2  31   14.15    3.09
  -2  -3  31    3.22    2.26
  -2  -3  31    7.76    3.44
   3  -2  33   25.91    5.10
  -3  -2  33  152.14    7.90
  -3  -2  33  172.26    9.68
  -3  -2 -33  175.45   11.06
   2  -3  33  193.62   11.09
  -3   2  33   12.39    3.83
   2   3  33   21.77    4.58
  -2   3  33  166.33    9.79
   2   3  33   18.44    4.83
  -3   2 -33   17.81    4.63
  -2  -3  33   19.20    4.19
   3   2  33  194.07   10.71
  -3  -2 -35  137.52   11.39
  -3   2 -35   76.26    7.32
   3  -2  35   71.10    7.22
   2   3  35   75.44    7.73
  -2   3  35  109.17    8.43
   3   2  35  127.40    9.60
  -3   2  35   63.75    6.83
   2  -3  35  139.56    9.67
   2   3  35   70.17    7.92
   3   3   0   -0.24    1.64
  -3   3   0    1.07    1.17
   3  -3   0    0.24    1.05
   3   3   0   -0.09    1.00
   3   3   0   -0.03    0.94
  -3  -3   0    0.84    0.97
   3  -3   0    1.88    1.21
   3  -3   0    1.11    1.30
  -3  -3   0    0.68    1.00
  -3   3   0   -0.63    1.31
  -3  -3   0    1.38    1.27
  -3   3   0    0.24    1.26
   3  -3   2 1210.52   14.35
   3   3  -2 1303.30   16.32
   3  -3  -2 1068.75   12.66
  -3  -3   2 1131.24   10.19
  -3   3   2 1137.45   13.17
  -3  -3   2 1209.21   15.25
   3  -3  -2 1146.72   13.46
  -3   3  -2 1208.44   13.36
  -3  -3   2 1143.88   11.86
  -3   3  -2 1188.62   14.04
   3   3   2 1174.31   12.60
  -3  -3  -2 1164.65   13.21
   3  -3   2 1228.27   14.57
   3   3  -2 1126.49   10.09
   3  -3   2 1110.18   12.16
  -3   3   2 1182.18   12.21
   3   3  -2 1188.24   12.67
  -3  -3  -2 1089.10   12.05
  -3   3  -2 1209.84   14.78
  -3   3   2 1154.61   13.22
   3  -3  -2 1126.62   11.88
   3   3   2 1150.96   12.95
   3   3   2 1118.38   13.06
  -3  -3  -2 1215.56   13.56
  -3   3  -4   44.86    3.45
  -3  -3   4   38.30    2.26
  -3  -3   4   37.31    2.94
   3   3   4   37.33    2.51
   3  -3  -4   40.09    2.36
  -3   3   4   41.28    2.64
  -3   3   4   41.77    2.50
  -3  -3  -4   39.79    2.50
   3  -3   4   38.40    2.93
  -3  -3  -4   37.77    2.78
  -3   3  -4   35.63    2.43
  -3  -3  -4   47.54    3.32
   3   3  -4   39.72    3.30
   3   3   4   38.53    2.84
   3   3  -4   42.31    2.02
   3   3  -4   39.79    2.42
   3  -3   4   41.61    2.65
  -3  -3   4   43.28    2.10
   3  -3   4   49.78    3.17
  -3   3   4   39.54    2.85
   3   3   4   38.89    2.50
  -3   3  -4   40.59    3.01
   3  -3  -4   36.79    2.49
   3  -3  -4   34.52    2.54
   3   3   6   46.53    3.30
   3  -3  -6   43.49    2.67
   3  -3   6   44.35    3.39
   3   3  -6   40.51    1.90
  -3   3   6   37.13    2.04
  -3  -3  -6   40.24    2.92
   3   3  -6   44.27    3.46
  -3  -3   6   44.95    2.47
   3  -3   6   42.68    3.13
  -3  -3  -6   37.26    2.84
  -3   3  -6   56.10    3.07
  -3  -3   6   38.69    1.72
   3   3   6   46.81    3.22
  -3   3   6   40.76    3.02
  -3  -3   6   49.29    3.62
  -3  -3  -6   41.53    2.27
   3  -3   6   39.49    2.61
  -3   3  -6   44.85    3.40
   3   3  -6   43.72    2.49
  -3   3  -6   49.79    3.41
   3  -3  -6   33.12    2.60
   3  -3  -6   39.30    2.13
   3   3   6   42.53    2.42
  -3   3   6   39.77    2.46
  -3  -3   8 1179.80   11.82
   3   3  -8 1174.54   16.90
  -3   3  -8 1139.50   13.62
   3  -3  -8  845.65   13.74
   3   3  -8 1138.70   12.06
  -3  -3   8 1188.70   16.61
  -3   3  -8  761.00   13.20
   3   3   8 1177.05   15.23
   3   3   8 1266.47   11.58
   3  -3  -8 1173.41   13.24
   3  -3   8 1233.06   13.74
   3  -3  -8 1231.67   11.27
  -3  -3   8 1227.75    9.87
  -3  -3  -8 1183.93   10.61
  -3   3   8 1182.39   10.80
  -3   3   8 1293.08   16.85
   3  -3   8 1300.81   17.22
   3   3   8 1089.76   14.60
   3   3  -8 1095.06    9.11
   3  -3   8 1265.99   17.72
  -3  -3  -8 1148.44   15.32
  -3   3   8 1166.85   12.63
  -3  -3  -8 1147.28   15.42
  -3   3  -8 1133.20   15.47
   3  -3 -10  223.25    5.02
  -3  -3  10  238.72    5.59
  -3   3  10  225.54    5.01
  -3  -3 -10  228.90    7.65
   3   3 -10  232.30    4.71
   3   3 -10  252.19    6.29
   3   3 -10  236.92    7.90
  -3  -3 -10  229.90    4.44
   3   3  10  236.41    4.63
   3   3  10  219.46    7.45
   3  -3  10  247.68    7.61
   3  -3 -10  210.64    5.81
  -3  -3  10  226.43    4.51
  -3   3  10  256.47    6.45
   3  -3  10  242.73    6.49
  -3   3 -10  219.76    7.25
  -3   3 -10  224.77    6.38
  -3   3  10  199.17    6.60
  -3   3  12  480.80    7.37
  -3   3  12  479.64    8.36
  -3  -3  12  487.33    8.16
   3  -3  12  461.42   10.66
   3  -3 -12  466.71    8.54
  -3  -3 -12  528.87   12.45
   3   3  12  510.53   11.39
  -3  -3 -12  480.93    5.97
   3   3 -12  465.36    8.45
  -3  -3  12  541.25    8.51
   3  -3  12  489.86    9.42
   3  -3 -12  459.25    7.42
   3   3  12  533.27    6.69
  -3   3 -12  437.90   10.59
  -3  -3  12  479.93    7.12
  -3   3  12  457.69   10.44
  -3   3 -12  498.97   10.05
   3   3 -12  448.11   11.38
  -3   3 -14   42.01    3.42
  -3   3  14   36.93    2.28
  -3  -3  14   35.87    2.19
   3  -3  14   39.15    3.42
   3  -3  14   41.34    3.22
  -3   3  14   37.75    3.58
   3   3 -14   40.56    3.94
  -3  -3  14   41.35    2.74
   3  -3 -14   35.21    2.27
   3   3 -14   42.48    3.11
   3  -3 -14   36.59    2.83
  -3   3  14   36.84    2.52
   3   3  14   38.60    3.53
  -3  -3  14   42.15    2.78
  -3  -3 -14   37.54    1.75
  -3  -3 -14   40.89    3.83
  -3   3 -14   39.12    3.90
   3   3  14   38.33    1.66
  -3  -3 -16  100.90    6.02
   3  -3  16  106.26    5.60
  -3   3  16  112.92    4.23
   3   3 -16  102.36    4.56
   3   3  16  100.31    2.41
  -3  -3  16   91.81    3.99
   3  -3 -16  105.28    4.68
   3  -3 -16  100.61    4.04
  -3   3  16  103.05    3.75
  -3   3 -16  108.89    6.31
  -3   3  16  101.79    5.46
   3   3  16  110.08    5.87
  -3   3 -16  108.88    5.72
   3   3 -16  105.16    6.26
  -3  -3  16   96.79    3.82
  -3  -3  16   95.07    4.08
   3   3 -18   64.31    3.75
   3   3  18   52.24    1.80
  -3  -3  18   69.60    3.47
  -3   3 -18   85.59    6.15
   3  -3  18   72.83    4.96
   3  -3 -18   76.18    4.52
  -3   3  18   63.38    3.25
  -3  -3  18   60.22    3.47
  -3  -3 -18   72.03    5.55
  -3   3  18   73.72    5.13
  -3   3 -18   75.40    4.66
   3  -3 -18   64.75    3.75
   3   3 -18   71.20    5.44
   3   3  18   69.10    4.95
  -3   3  18   68.58    3.69
   3   3  18   55.64    1.73
  -3  -3  18   58.22    3.59
  -3  -3  20  402.32    8.84
  -3  -3  20  344.67    8.27
  -3   3  20  378.41    7.83
  -3   3 -20  388.14   12.21
  -3   3  20  399.07   11.55
   3   3 -20  428.55   13.29
   3   3  20  386.21   11.36
  -3   3 -20  420.66   11.22
   3   3 -20  418.94    9.66
   3  -3 -20  405.47    8.98
   3  -3  20  389.35   10.88
  -3  -3  20  383.06    9.61
  -3  -3 -20  415.57   12.89
  -3   3  20  360.47    8.17
  -3   3 -22   17.25    3.28
  -3   3  22   12.10    2.64
  -3   3  22   13.42    2.40
  -3   3  22   13.97    2.17
   3  -3 -22   15.87    2.45
   3  -3  22   24.06    3.42
   3   3  22   23.71    3.81
  -3   3 -22   22.00    3.53
  -3   3  22   20.45    3.66
  -3  -3 -22   18.59    4.18
   3   3 -22   20.75    2.89
   3   3 -22   24.79    4.13
  -3  -3  22   16.22    2.33
   3  -3 -24  539.38   10.66
   3  -3  24  614.33   14.69
  -3  -3 -24  621.06   17.67
  -3  -3  24  499.82   10.65
   3   3  24  567.28   15.07
  -3   3  24  540.82   14.61
  -3   3  24  540.27   10.32
   3   3 -24  618.21   17.15
  -3   3 -24  549.01   13.99
  -3  -3  26   31.89    3.21
   3  -3 -26   36.85    3.23
  -3   3  26   38.38    4.65
  -3   3 -26   32.88    4.15
   3   3  26   31.56    4.45
   3  -3  26   43.27    4.57
  -3  -3 -26   33.01    5.35
  -3  -3  26   31.07    3.48
   3   3 -26   32.76    4.97
  -3   3  26   33.33    3.13
   3  -3  26   31.26    4.60
  -3  -3  28   20.24    3.13
   3  -3  28   27.28    4.11
  -3   3  28   13.14    3.48
  -3  -3 -28   19.34    4.61
   3   3 -28   22.90    4.92
   3  -3  28   27.32    4.96
  -3   3 -28   20.99    3.75
   3   3  28   25.07    4.50
  -3   3  28   20.70    2.73
  -3  -3  28   22.01    3.03
  -3   3 -30   40.28    5.61
   3  -3  30   53.54    5.72
  -3  -3 -30   42.48    6.15
   3   3  30   41.01    5.64
   3  -3  30   42.93    5.89
   3   3 -30   35.39    5.68
  -3   3  30   40.45    5.21
  -3  -3  30   33.26    3.86
   3  -3  32   19.99    4.77
   3  -3  32   20.04    4.30
  -3   3  32   27.17    5.02
  -3  -3  32   17.23    4.52
   3   3  32   28.83    5.07
  -3   3 -32   28.88    4.95
  -3  -3 -32   29.51    5.70
  -3   3 -34    3.44    3.28
  -3  -3  34    0.52    3.06
   3  -3  34    1.89    3.65
  -3  -3 -34    4.01    4.62
  -3   3  34    2.02    3.38
   3   3  34   -1.45    3.53
  -3   3  36   71.15    7.54
   3   3  36   88.41    9.24
   3  -3  36   89.69    8.49
   3   3  36   95.43    8.44
   4   0   0 4527.25   26.30
   0  -4   0 4777.73   26.36
   4   0   0 4691.87   22.89
  -4   0   0 5020.47   28.36
   0   4   0 4377.89   26.15
   0   4   0 4581.56   20.46
   0   4   0 4473.95   19.33
  -4   0   0 4435.27   25.16
   4   0   0 4902.75   23.91
   4   0   0 4271.56   25.42
   0  -4   0 4532.60   26.29
   0  -4   0 4383.36   25.08
   4   0   2  165.07    5.11
   0   4  -2  156.90    3.38
   4   0  -2  141.24    4.95
  -4   0   2  155.46    5.15
   0   4   2  151.87    4.35
   0   4   2  137.79    4.56
   4   0  -2  142.43    4.79
   4   0   2  141.97    4.82
  -4   0  -2  159.63    5.03
   4   0  -2  142.15    3.51
   0  -4  -2  161.53    5.06
   4   0  -2  157.63    3.79
   0   4  -2  142.52    4.84
   0  -4   2  161.32    5.52
   4   0   2  150.79    4.87
   0  -4  -2  153.37    4.51
   0   4   2  160.42    4.48
   0  -4   2  149.13    5.24
   0  -4   2  169.78    5.52
  -4   0  -2  136.75    4.69
   0  -4  -2  153.03    4.59
  -4   0   2  152.60    4.88
   4   0   2  150.25    4.61
   0  -4   4 1195.58   13.86
   0   4   4 1173.14   13.33
   0  -4  -4 1164.20   13.20
   0   4  -4 1275.73    7.73
   0  -4  -4 1121.91   10.54
   0   4   4 1198.29   13.41
  -4   0   4 1259.63   14.01
   4   0  -4 1133.46    7.65
   0   4   4 1141.50   12.69
   4   0  -4 1068.32   12.46
   0   4  -4 1231.61   14.66
   0  -4  -4 1221.15   11.61
   4   0   4 1199.32   13.92
   4   0   4 1212.47   13.60
   0  -4   4 1286.39   15.86
  -4   0   4 1134.84   13.82
  -4   0  -4 1188.48   13.43
   4   0  -4 1141.01    8.24
   4   0   4 1244.26   14.67
   4   0   4 1205.38   13.92
   0  -4   4 1142.90   14.52
   4   0  -4 1234.23   15.36
   0  -4   4 1111.55    6.59
   0   4  -6  433.49    9.45
   0  -4  -6  398.43    8.09
   0  -4   6  402.31    8.24
   0   4   6  425.75    8.90
   4   0   6  417.97    8.01
   4   0   6  442.00    9.49
   0  -4  -6  448.47    6.40
   0  -4   6  417.57    9.34
  -4   0   6  417.27    7.95
   0   4   6  429.47    8.51
  -4   0  -6  424.39    9.29
   4   0   6  405.58    8.79
  -4   0   6  405.91    8.55
   0  -4  -6  423.58    6.20
  -4   0  -6  401.24    7.89
   4   0   6  476.86    9.92
   4   0  -6  419.45    8.46
   4   0  -6  393.22    8.67
   0   4   6  384.90    8.25
   0   4  -8 1664.55   18.20
  -4   0  -8 1661.21   16.27
   4   0   8 1896.19   20.43
  -4   0   8 1711.08   16.29
   0   4   8 1595.85   17.89
   4   0   8 1766.90   19.42
   0  -4  -8 1784.95   10.59
   0  -4   8 1627.71   17.30
   4   0  -8 1689.43   19.01
  -4   0   8 1632.82   17.81
   4   0   8 1778.69   19.81
   4   0  -8 1646.33   16.52
   0  -4  -8 1748.98   10.93
   0  -4   8 1747.52   19.65
   0   4   8 1644.99   16.31
   0   4  -8 1696.99    8.10
   0  -4  -8 1769.19   17.73
   4   0   8 1742.36   16.14
   0  -4   8 1881.04    8.82
  -4   0  -8 1704.16   18.52
  -4   0 -10  448.46   10.18
   0  -4  10  541.64   11.46
   4   0  10  500.40    9.26
   0  -4  10  509.04   11.60
  -4   0 -10  504.54   10.03
   4   0 -10  432.83    8.99
  -4   0  10  512.82    9.73
   0   4  10  480.43    9.20
   0   4 -10  456.20    5.14
   0  -4 -10  460.57    4.23
   0  -4 -10  492.24    9.96
   0   4 -10  512.75   11.23
   0  -4  10  483.86    5.19
   4   0 -10  504.93   11.31
  -4   0  10  481.73   10.20
   4   0  10  476.61   10.84
   4   0 -12 1986.89   20.90
   0   4 -12 2035.91   13.02
  -4   0 -12 2090.22   23.86
   0   4 -12 2200.20   23.06
  -4   0  12 2148.45   20.55
   0  -4 -12 2007.76   20.54
  -4   0 -12 2266.70   21.25
   0  -4  12 2198.25   24.98
   4   0  12 2147.16   24.46
   0   4  12 2027.28   19.32
   4   0 -12 2027.05   22.20
  -4   0  12 2171.49   23.29
   0  -4  12 2249.12   13.87
   4   0  12 1977.62   17.96
  -4   0  14   15.23    2.23
   4   0 -14   25.39    3.17
   0  -4  14   21.94    3.40
   0   4 -14   24.08    3.12
   0   4 -14   22.42    1.88
  -4   0 -14   19.87    2.37
   0   4  14   22.93    2.51
  -4   0 -14   21.46    3.29
   4   0  14   22.86    2.35
   4   0  14   19.80    3.03
   0  -4  14   21.64    1.73
   4   0  16  284.09    9.77
  -4   0 -16  284.48    8.08
  -4   0  16  261.02    7.81
  -4   0 -16  266.08    9.15
   0  -4  16  251.70    5.87
   0   4 -16  277.18    6.27
   4   0 -16  303.35    9.81
   0  -4  16  275.22    9.61
   0   4 -16  267.09    8.88
   0   4  16  274.30    8.16
  -4   0  16  264.43    4.21
   4   0  16  263.42    6.95
  -4   0  16  268.40    3.95
   4   0 -18   19.64    3.21
  -4   0  18   16.41    1.46
   0   4  18   18.16    2.74
   0  -4  18   16.80    3.15
   4   0  18   14.79    2.07
   0   4 -18   17.43    2.94
   0  -4  18   13.96    1.89
  -4   0  18   16.66    1.36
   0   4  18   19.91    3.39
  -4   0 -18   17.33    3.10
   0   4 -18   20.40    2.19
  -4   0  18   18.28    2.78
   4   0  18   15.76    3.10
  -4   0 -18   18.13    2.63
   0   4  20  662.63   13.98
  -4   0  20  580.36   12.57
   4   0  20  589.84   12.78
   4   0 -20  620.79   14.03
  -4   0  20  540.64    7.13
   0  -4  20  533.00   10.18
   4   0  20  607.95   14.91
   0   4 -20  617.75   11.33
   4   0  20  550.37   10.11
   0  -4  20  588.25   14.43
  -4   0  20  522.44    7.65
  -4   0 -20  614.80   14.94
   0   4 -20  562.69   13.32
   0   4  20  616.85   15.84
   0   4  22  100.69    6.06
  -4   0  22   87.52    5.45
   4   0 -22   86.99    5.79
   0   4 -22   90.67    6.14
   0  -4  22   80.87    5.75
   0   4  22   88.75    6.62
  -4   0  22   84.53    3.21
   4   0  22   85.91    6.27
   4   0  22   79.21    4.14
  -4   0 -22  101.93    6.87
  -4   0  22   68.60    3.42
   0   4  24    0.82    2.61
   4   0  24    0.81    2.49
   0   4  24    1.96    2.37
   0   4 -24    2.50    2.77
  -4   0  24    3.43    2.23
   4   0 -24    2.91    2.40
  -4   0  24    1.11    1.06
   4   0  24    0.52    1.54
   0  -4  24    0.75    2.32
   0  -4  24    1.81    1.85
  -4   0 -24    0.80    2.34
   4   0  26    3.41    1.81
   0   4  26    4.58    2.77
  -4   0  26    1.28    1.34
   4   0  26   -0.30    2.43
  -4   0 -26    1.29    2.73
   0  -4  26    3.48    1.89
   0  -4  26    3.51    3.03
   0   4  26    9.34    3.11
   0   4 -26    1.29    2.20
  -4   0  26    5.64    2.67
   4   0 -26    6.31    2.92
   0  -4  28  331.69   12.01
   4   0  28  346.69   13.00
  -4   0  28  318.49   11.10
   4   0 -28  348.60   12.05
   0  -4  28  315.22    9.75
   0   4  28  388.27   12.46
   0   4  28  353.92   13.95
  -4   0 -28  343.98   13.37
   4   0  28  318.19    8.81
   4   0 -30    2.48    2.86
  -4   0 -30    5.74    3.71
   0   4  30    7.52    3.59
   0  -4  30    4.07    2.94
   0  -4  30    2.88    2.67
   0  -4  30    4.37    2.13
   4   0  30    6.01    3.23
   0   4  30    8.67    3.45
  -4   0  30    6.85    2.91
   0  -4  32    8.06    3.38
   0   4  32    6.77    3.89
  -4   0 -32    6.25    4.33
   0   4  32   14.64    3.89
   0  -4  32    5.99    3.53
   4   0  32   11.88    4.03
  -4   0  32    9.27    3.34
   0   4  34    6.33    3.72
   0  -4  34    3.44    3.32
  -4   0 -34    4.41    3.87
   4   0  34    3.49    3.55
   0   4  34    2.20    3.05
   0  -4  34    1.29    3.20
  -4   0  34    4.63    3.41
   0   4  36   64.06    7.92
  -4   0  36   64.16    7.13
   4   0  36   77.23    7.55
  -4   0 -36   64.83    7.83
  -4  -1  -1  447.74    8.64
   1  -4   1  377.62    5.67
   4  -1   1 6075.18   27.87
   1   4   1 6203.80   24.46
   4  -1  -1 6175.10   30.73
  -4  -1   1  424.33    6.66
   4  -1   1 6709.59   34.14
  -4   1   1 6316.25   32.14
   1   4   1 6291.32   30.97
  -4  -1  -1  444.67    7.66
  -1  -4   1 5911.62   28.64
  -4   1  -1 6792.32   29.58
  -4   1   1 5988.41   31.15
   4  -1  -1 7048.98   27.94
  -4   1  -1 6064.30   31.03
   1   4  -1 5909.85   31.19
   4  -1   1 6490.45   32.96
   1  -4   1  448.42    8.32
   4   1  -1  431.65    8.70
  -1   4  -1  390.32    7.81
  -1   4   1  464.92    8.77
   4  -1  -1 6209.00   31.93
  -1  -4  -1 6011.75   29.64
  -4   1  -1 6316.17   31.67
  -1  -4  -1 5769.75   27.53
  -1   4  -1  430.39    6.43
  -1  -4   1 5705.06   29.18
   4   1   1  471.09    8.91
  -4  -1  -1  446.18    8.49
   1   4   1 6121.33   29.57
   1  -4   1  455.35    8.46
   4   1   1  400.23    6.76
  -4   1   1 6564.46   25.50
   4   1  -1  444.93    8.12
  -1   4  -1  448.83    8.52
  -4  -1   1  421.15    7.61
   1  -4  -1  377.98    6.43
  -1   4   1  408.61    6.88
  -4  -1   1  441.87    8.42
   1  -4  -1  391.14    7.48
  -1   4   1  423.66    7.59
   4   1   1  439.72    8.03
   1  -4  -1  462.47    8.20
   4   1  -1  425.41    6.45
   1   4  -1 6748.60   34.31
   4  -1  -3  684.16   10.61
  -4  -1  -3   77.27    3.60
  -1   4  -3   86.10    4.22
  -4  -1  -3   74.35    3.57
  -4  -1   3   80.00    2.69
   4   1  -3   80.60    2.65
  -4  -1  -3   82.63    3.69
   4   1  -3   75.65    3.54
   4   1   3   73.46    3.33
  -1  -4   3  681.08   10.81
  -4   1   3  763.99   11.11
  -4   1   3  729.26   10.99
   1   4  -3  677.00    5.25
  -1   4  -3   74.58    4.07
   4  -1   3  700.50   10.54
   4  -1   3  789.67   11.88
  -4   1   3  735.76    7.43
   1   4   3  728.89   10.82
   1   4  -3   14.25    1.03
  -4  -1   3   75.16    3.87
   4  -1   3  733.23   10.69
   1  -4   3   74.42    3.73
  -1  -4  -3  691.34    8.71
   4   1   3   79.67    3.56
   4  -1  -3  774.19    7.97
  -4   1  -3  690.03   10.46
  -4   1  -3  708.53   10.46
   1  -4   3   79.81    2.72
   1  -4  -3   80.51    3.54
  -1   4  -3   78.20    2.69
   1   4  -3  725.25   11.78
   1  -4   3   79.73    3.86
  -1  -4  -3  760.47   10.10
  -1  -4   3  740.52   10.60
  -4   1  -3  817.96   11.54
   4   1   3   70.00    3.39
   1  -4  -3   76.92    3.40
   1   4   3  715.63    9.25
   4   1  -3   72.10    3.80
  -1   4   3   83.14    3.92
   4  -1  -3  667.35   10.23
   1   4  -3  753.45   11.44
  -4  -1   3   82.78    3.57
   1   4   3  717.71    9.41
  -1  -4  -3  742.48   11.01
  -1   4   3   82.41    3.37
  -1   4   3   71.22    3.13
   1  -4  -3   78.66    3.29
   1  -4  -5   27.12    2.19
   1   4   5   25.89    2.31
  -4  -1  -5   25.00    2.43
   4  -1  -5   24.92    2.47
  -1  -4  -5   26.24    1.81
   4   1  -5   23.02    1.97
   1  -4   5   28.93    1.58
  -1  -4  -5   29.36    2.70
   4  -1  -5   27.16    2.56
  -4  -1   5   30.97    2.96
  -1   4  -5   24.11    2.53
   1   4  -5   22.99    2.77
   4  -1  -5    7.62    0.90
  -1  -4   5   23.60    2.38
  -4   1  -5   29.38    2.77
  -4   1  -5   22.65    2.36
  -4   1   5   25.40    2.40
   4   1  -5   28.24    2.74
   1   4  -5   21.27    2.19
   1  -4   5   27.17    2.44
  -1   4   5   30.46    2.62
   1   4   5   26.33    2.44
   1  -4   5   29.20    2.87
  -4  -1   5   23.55    1.30
  -4  -1  -5   27.72    2.61
   4   1   5   26.33    2.13
   4  -1   5   21.99    2.19
  -4   1  -5   23.40    2.42
   4  -1   5   22.10    2.40
  -4   1   5   26.75    1.32
  -4   1   5   24.08    2.33
   4   1  -5   25.21    1.37
  -1   4   5   21.93    1.72
   1  -4   5   23.42    2.41
   4   1   5   29.96    2.85
   1   4   5   25.75    1.89
  -1  -4   5   21.15    2.50
   4   1   5   27.71    2.30
   1  -4  -5   26.34    1.89
  -4  -1   5   26.58    2.22
   4  -1   5   22.56    2.34
  -4  -1  -5   24.34    2.12
  -1   4   5   40.44    2.63
  -1  -4  -5   28.03    2.58
  -1   4  -5   25.42    1.51
  -1   4   5   26.39    2.23
  -4   1  -7  687.70   11.48
  -4   1  -7  563.07   10.02
  -4  -1   7  392.45    7.58
  -4   1   7  713.25   11.34
   4   1   7  380.23    8.79
  -1  -4   7  659.86   10.60
   1   4   7  681.35   10.90
  -4  -1   7  382.27    4.04
   1  -4   7  394.14    5.44
   4   1   7  383.19    7.22
   1   4  -7  677.36   12.92
   1   4   7  658.96   10.98
  -1   4   7  361.86    8.51
  -4  -1  -7  364.04    7.23
  -1  -4   7  626.51   11.64
   1  -4   7  432.54    9.69
  -1  -4  -7  763.56   12.64
  -4   1   7  649.53   10.70
   4  -1   7  661.84   11.39
  -4  -1   7  383.34    9.02
  -4  -1  -7  414.33    9.67
  -1  -4  -7  682.71    6.99
   4  -1   7  615.90   10.57
  -1   4   7  341.63    8.22
  -4   1  -7  708.51   11.53
   1  -4   7  397.14    9.62
  -1  -4  -7  757.80    7.93
   4   1  -7  400.04    9.77
   4  -1   7  643.59   10.31
   1  -4  -7  354.49    5.61
  -4  -1  -7  334.05    8.24
  -1   4  -7  400.14    5.80
   1  -4  -7  362.23    7.33
   1   4  -7  745.12   12.34
   1  -4   7  399.34   10.02
   4   1  -7  388.37    7.66
   4  -1  -7  696.86   11.81
   4   1  -7  374.68    4.17
  -1   4  -7  382.17    8.98
  -1   4   7  362.63    7.30
  -1   4   7  374.70    5.95
   4   1   7  399.56    8.93
  -1  -4  -7  753.47   12.27
   4  -1  -7  649.15   10.88
  -4   1   9 2927.12   22.82
  -4  -1   9  575.48    4.54
   1  -4   9  528.73   11.62
   1  -4   9  565.37   11.80
   4  -1  -9 2844.13   23.75
  -1  -4   9 2867.61   22.29
   1  -4  -9  536.28    6.58
   4   1   9  519.14    8.61
   1  -4   9  579.90   11.89
  -1   4   9  493.50    9.99
   4  -1   9 3054.55   25.13
   1  -4   9  570.13    7.16
   4   1  -9  559.80    4.85
   1   4   9 3019.91   24.04
   4  -1  -9 2658.55   22.27
  -1   4  -9  577.10    7.46
  -1  -4  -9 3093.56   26.59
   1  -4  -9  537.92    9.49
   1   4   9 2674.31   24.05
  -1   4   9  551.83    9.80
   4  -1   9 2775.13   21.58
  -1   4  -9  543.03   11.40
  -4   1  -9 2355.01   21.25
  -1  -4  -9 2999.97   11.29
  -4  -1  -9  502.68   10.60
  -1   4   9  500.71    6.33
  -4  -1   9  499.94   10.43
  -1  -4  -9 2943.37   24.42
  -4   1   9 3068.72   24.26
   1   4  -9 2850.28   27.02
  -4  -1   9  525.26    9.06
  -4   1  -9 2817.42   24.31
  -4  -1  -9  569.62    9.26
   1   4  -9 2809.23   23.31
   4   1   9  528.16   10.90
   4   1  -9  498.99    8.63
   4   1  -9  544.63   11.69
  -4   1  -9 2866.24   23.48
  -1  -4  11 2203.27   20.41
  -4   1  11 2262.73   20.81
  -1  -4  11 2113.24    9.10
  -1  -4  11 2542.16   11.10
  -1   4  11  408.20   10.08
  -1   4  11  384.45    7.86
   4   1  11  408.37    7.54
  -1   4 -11  417.63   10.59
   4   1 -11  441.49   10.96
  -4  -1  11  418.90    8.32
  -4  -1  11  421.41    3.82
  -4   1  11 2493.03   22.88
  -4  -1 -11  470.93    8.98
  -1  -4 -11 2440.36   25.42
   4   1  11  424.51   10.45
  -4   1 -11 2438.89   24.42
   1  -4  11  381.68   10.19
   1   4 -11 2387.23   26.27
   1  -4 -11  409.42    8.66
   4  -1  11 2206.03   19.44
  -1   4 -11  488.06    8.01
   4  -1 -11 2395.85   23.26
   1  -4  11  409.30    6.33
  -4   1 -11 2519.77   23.14
  -1   4  11  416.31    5.48
  -4  -1 -11  513.00   12.97
   4   1 -11  436.95    4.30
   1   4  11 2360.10   22.07
   4   1 -11  367.26    7.83
   1  -4 -11  400.91    5.38
   1   4 -11 2245.70   22.11
   1   4  13  305.11    8.74
  -1   4  13  467.31    5.47
   1  -4  13  451.21   11.50
  -1   4  13  450.75    9.07
   1  -4 -13  445.10    9.48
   4  -1  13  256.25    8.45
  -4  -1  13  420.91    8.59
   4  -1  13  260.16    7.19
  -1  -4  13  281.10    7.97
  -4  -1 -13  517.40   13.12
   1  -4  13  457.73    7.48
  -1  -4  13  276.37    4.61
  -4   1  13  276.65    8.02
  -1  -4 -13  253.16    8.77
   4   1 -13  408.45    8.93
   1  -4 -13  460.90    5.55
  -1   4 -13  480.57   11.81
  -4   1 -13  288.08    8.13
   1   4 -13  300.52    8.53
  -4   1 -13  277.89    8.47
   4   1 -13  507.24   12.64
   1   4 -13  299.66    9.91
  -4   1  13  278.26    7.69
   4   1  13  414.32    7.54
  -1   4  13  453.88   11.30
   4   1  13  438.25   10.98
  -4  -1  13  436.59    4.52
  -1   4 -13  459.32    7.74
  -4  -1 -13  460.67    8.80
   4  -1 -13  311.25    9.05
  -1  -4  13  297.02    4.72
  -1   4 -15    7.24    1.62
   1   4 -15   40.58    4.28
  -1   4  15    9.56    1.94
   4  -1  15   38.65    3.22
   1  -4 -15   10.80    1.02
  -1  -4  15   38.32    2.19
   1  -4  15    7.19    2.38
  -4   1  15   36.81    1.30
  -4   1 -15   45.53    4.46
   4   1  15   10.74    2.50
  -1   4 -15    8.35    2.45
  -4  -1 -15    5.88    2.19
  -4   1  15   37.54    3.52
  -4   1 -15   38.20    3.46
   1  -4  15    8.04    1.58
   1   4 -15   40.42    3.69
  -1   4  15    7.66    0.86
   4  -1  15   30.49    3.56
   1   4  15   39.75    3.63
   4   1 -15    8.80    2.42
   4  -1 -15   37.21    3.48
  -1   4  15    7.26    2.47
  -4  -1  15    7.66    0.99
  -4  -1  15    8.00    1.04
  -4  -1  15    7.49    1.89
   4   1  15   11.23    1.74
  -4  -1 -15    8.15    1.72
  -1  -4 -15   39.63    3.93
  -4   1  15   35.97    1.40
  -1  -4  15   28.02    1.80
  -1   4  17  163.35    5.92
  -4   1  17  105.22    2.80
  -4  -1  17  154.49    3.69
   1  -4  17  165.49    7.41
  -1  -4  17  101.60    3.50
  -1  -4 -17  115.36    6.70
   4  -1  17  123.44    6.94
   4  -1  17  112.54    5.15
   1   4 -17  127.09    7.52
   4  -1 -17  131.46    6.78
   4   1  17  175.22    5.28
  -1   4 -17  162.99    5.33
   1  -4  17  159.95    5.23
  -4  -1 -17  173.65    5.72
  -4   1  17  115.40    5.68
  -1  -4  17  112.75    3.96
  -4  -1 -17  183.74    8.32
   4   1  17  159.55    7.25
  -1   4  17  181.28    8.04
   1   4 -17  117.80    5.90
  -1   4 -17  154.60    7.11
   4   1 -17  178.00    7.87
   1  -4 -17  155.72    2.63
  -4   1  17  108.84    2.63
   1   4  17  120.16    5.86
  -4  -1  17  159.97    6.07
  -4  -1  17  160.28    3.70
  -1   4  17  133.32    2.43
  -4   1 -17  113.27    6.08
  -4   1 -19  798.09   16.45
   1   4 -19  752.87   14.72
  -4  -1  19  309.93    5.69
   4  -1  19  768.14   13.32
  -1   4 -19  302.81    9.90
   1   4 -19  758.76   17.61
  -1  -4  19  672.35    9.59
   1  -4  19  296.11    7.92
   4  -1 -19  793.85   15.49
  -1   4  19  337.59    8.94
  -1   4 -19  308.79    8.03
  -4  -1  19  289.29    5.46
  -4   1  19  728.56   14.33
   1   4  19  802.75   15.21
  -4  -1 -19  316.92   10.84
  -1   4  19  328.06   11.12
   1  -4  19  306.04    9.96
  -4   1  19  677.46    8.21
  -4  -1  19  324.76    8.75
  -4   1  19  711.74    7.42
  -1  -4  19  718.87   10.83
   4   1  19  288.74    9.92
   4   1 -19  318.37   10.35
   4  -1  19  798.62   17.45
   4   1  19  316.29    7.27
  -1  -4 -19  795.04   17.41
  -4   1  21  359.33   10.41
  -4  -1 -21  109.89    7.05
  -4  -1  21  112.54    5.87
   4  -1 -21  405.95   11.33
  -4   1 -21  409.67   12.54
  -1   4  21  117.75    5.61
  -1  -4 -21  390.89   12.66
  -4  -1  21   93.00    3.44
  -4   1  21  378.03    6.14
   1  -4  21   91.86    5.98
  -1  -4  21  345.79    7.53
   1   4 -21  389.23   11.36
   4   1  21   90.09    4.78
  -1  -4  21  366.02    8.52
  -1   4 -21  102.63    6.70
   4  -1  21  397.04   12.81
   1   4  21  393.15   11.16
   4   1  21  109.37    4.63
   4   1 -21  104.17    6.38
  -1   4  21  108.78    6.90
  -4  -1  21   93.12    3.87
   4  -1  21  391.34    9.90
   4   1  21  109.16    6.63
  -1   4 -21   99.12    5.20
  -4   1  21  350.26    6.36
  -1   4  23   38.21    3.60
  -4  -1 -23   33.98    4.53
  -4   1  23    1.79    1.99
   1   4  23    1.32    2.04
   4  -1 -23    1.29    1.99
  -1   4 -23   33.85    3.46
  -1  -4 -23    1.36    3.16
   1  -4  23   30.84    4.10
  -4  -1  23   40.72    3.97
   4   1 -23   41.31    4.66
  -4  -1  23   33.13    2.33
   4   1  23   33.34    2.95
  -1  -4  23    2.23    2.69
  -1  -4  23    4.58    1.60
  -1   4 -23   46.20    5.09
   4   1  23   27.78    4.06
   4  -1  23    0.43    1.70
   1   4 -23    3.67    2.40
   4  -1  23    4.37    2.65
  -4   1  23    1.92    1.03
  -4   1 -23    6.55    2.86
  -1   4  23   34.26    4.36
  -1   4  25   64.21    5.93
  -1   4 -25   65.78    4.82
  -4  -1  25   60.28    3.15
  -1  -4  25   21.97    2.69
   4   1  25   66.50    5.79
   4  -1  25   26.95    4.30
   1   4 -25   23.82    3.79
   1   4  25   23.74    3.59
   4   1 -25   77.77    6.14
   4  -1 -25   24.79    3.52
   4   1  25   59.77    3.65
  -1   4 -25   70.88    6.01
  -4  -1  25   87.51    5.77
   4  -1  25   25.27    3.20
  -4  -1 -25   57.70    5.86
  -4   1  25   23.21    3.48
  -1  -4  25   23.50    3.89
  -4   1  25   19.44    1.91
   1  -4  25   61.74    5.44
  -4   1 -25   26.36    4.02
  -1   4  25   66.28    4.79
  -1   4  27   43.83    4.23
   4   1 -27   41.57    4.99
  -4   1 -27  116.32    7.76
  -4   1  27   94.40    6.33
  -1  -4  27  111.60    7.55
   1   4 -27   99.96    6.11
  -1  -4  27  100.44    5.28
   4   1  27   47.61    5.37
   4  -1  27  116.12    7.92
  -4  -1  27   43.16    4.50
  -4  -1 -27   44.62    5.37
   1   4  27  121.36    8.72
   4  -1  27  112.96    5.92
  -1   4  27   34.31    4.69
  -1   4 -27   41.20    4.30
   1   4  27  118.60    7.10
  -1   4 -27   32.85    4.11
   4  -1 -27  107.91    6.52
   1  -4  27   37.95    4.59
  -4   1  29  156.91    8.37
  -4  -1 -29   15.78    4.39
  -4  -1  29   15.21    3.41
  -1   4  29   15.64    3.81
  -1  -4  29  170.17    9.45
   1   4  29  173.43    8.90
  -1   4  29   16.30    3.27
   1  -4  29   18.40    3.81
  -1  -4  29  145.32    6.45
   4   1 -29   14.15    3.90
  -4   1 -29  171.12    9.69
   4  -1 -29  181.22    8.77
   4  -1  29  144.32    6.67
   4   1  29   18.95    4.11
  -1  -4  29  153.74    7.88
   4  -1  29  171.93    9.88
   1   4  29  171.07   10.51
   1  -4  29   20.39    3.97
  -1  -4  31   50.00    5.38
   1   4  31   50.98    5.78
  -4   1 -31   50.00    6.26
   4   1 -31    4.90    3.42
   4   1  31    6.83    3.57
   1   4  31   59.10    6.80
   1  -4  31    0.73    3.05
  -1   4  31    5.87    2.93
  -4  -1 -31    5.44    4.30
  -4   1  31   41.70    5.19
   1  -4  31    6.76    3.73
  -1  -4  31   49.28    5.94
   1  -4  31    2.09    2.50
   4  -1  31   55.77    6.46
  -4  -1  31    4.91    2.90
  -1   4  31    7.62    3.84
   1  -4  33   19.04    5.75
  -4  -1  33    0.18    3.30
   1  -4  33    9.77    4.14
  -4   1 -33    6.96    3.79
   4  -1  33   13.86    4.25
  -1  -4  33    8.68    3.54
  -1   4  33    3.92    3.59
  -4  -1 -33    6.01    4.20
   1   4  33    8.18    3.75
  -1  -4  33   11.88    3.57
  -4   1  33   11.41    3.70
   1   4  33    6.96    3.81
   4   1  33    5.44    3.66
   1  -4  35   47.24    6.22
   1   4  35   42.73    5.93
  -1   4  35   46.14    6.56
   1   4  35   45.20    7.03
   4  -1  35   36.06    5.70
  -4   1  35   36.60    5.42
  -4   1 -35   36.97    6.40
  -4  -1 -35   54.90    7.32
   4   1  35   54.53    6.68
  -4  -1  35   46.64    5.52
  -2  -4   0 2330.42   18.93
  -2  -4   0 2437.41   20.72
  -2   4   0 5470.67   27.03
   2  -4   0 5737.76   31.81
   2  -4   0 5697.16   31.81
   4   2   0 4847.39   25.10
   4  -2   0 2315.65   20.09
  -4  -2   0 5612.59   28.89
   2   4   0 2215.98   14.54
   4   2   0 5463.23   27.00
  -4   2   0 2377.30   17.48
  -2   4   0 4926.42   28.60
  -4   2   0 2246.28   19.26
  -4   2   0 2264.00   19.86
  -2  -4   0 2409.07   15.67
   4   2   0 5569.73   32.00
  -4  -2   0 5397.36   30.52
   2   4   0 2122.84   18.07
   4  -2   0 2266.57   19.46
   2   4   0 2205.79   18.46
   4  -2   0 2304.57   17.65
   2  -4   0 5238.59   25.67
  -4  -2   0 4914.42   24.58
  -2   4   0 5515.23   31.36
  -4  -2   2   17.12    2.30
   2  -4   2   15.51    1.65
   2   4  -2  131.82    3.04
  -4  -2  -2   12.76    1.85
   2   4   2  147.89    4.71
   4  -2  -2  135.20    4.06
   4  -2   2  138.49    5.33
  -4   2  -2  126.24    4.97
   4   2   2   15.07    1.90
   4  -2   2  137.42    5.07
   4   2  -2   20.78    2.53
   2   4   2  118.85    4.12
  -2  -4  -2  151.06    5.26
   4   2   2   15.68    2.10
  -4   2   2  133.82    4.82
  -4   2  -2  118.72    4.15
   4   2  -2   14.40    1.71
  -2   4   2   14.81    1.92
  -2  -4   2  139.18    5.41
  -4   2  -2  133.80    4.92
   2   4  -2  119.20    4.34
  -4   2   2  140.71    5.23
   4  -2  -2  142.47    5.16
  -2   4   2   16.48    1.96
   4   2   2   16.64    1.97
   4   2  -2   16.67    1.72
  -2  -4   2  125.22    3.01
  -4  -2   2   13.86    1.56
   2  -4  -2   13.41    1.66
   2   4  -2  126.23    4.87
   2  -4  -2   16.93    2.18
  -4  -2  -2   15.70    1.94
  -4  -2  -2   10.37    1.70
  -2   4  -2   15.98    2.17
  -2   4  -2   13.03    1.62
   2   4   2  126.71    4.75
   4  -2   2  126.56    4.77
   2  -4   2   14.86    1.94
   2  -4   2   13.62    1.95
  -2  -4  -2  125.14    4.68
  -4  -2   2   15.38    1.75
  -2  -4  -2  130.15    4.18
  -2   4  -2   10.65    1.92
  -4   2   2  125.42    3.86
   2  -4  -2   14.77    1.89
   4  -2  -2  134.61    5.07
  -2   4   2   13.06    1.84
  -2  -4   2  133.21    4.61
  -4  -2   4  125.15    5.07
   2  -4   4  163.25    6.27
   2   4  -4  734.64   11.08
   4   2   4  134.17    4.67
  -2  -4  -4  754.43    9.81
   4  -2   4  776.94   12.28
  -2  -4   4  770.56   12.79
  -2   4   4  144.72    4.97
  -4  -2  -4  126.07    4.80
   4   2  -4  140.13    4.49
  -2  -4  -4  703.57   10.01
   4   2  -4  141.87    5.62
   2  -4  -4  145.80    4.60
  -2   4  -4  130.63    5.15
   4  -2  -4  782.81    8.54
  -4   2  -4  691.58   10.57
  -4   2   4  749.39   11.59
   4   2   4  151.76    5.42
  -2   4   4  155.74    4.99
   4  -2   4  794.74   11.88
  -2  -4  -4  739.10   11.56
   2  -4   4  163.61    6.05
  -2   4  -4  140.68    5.58
   4  -2   4  753.07   11.65
   2  -4   4  141.97    3.91
  -4  -2   4  133.76    4.14
  -4  -2  -4  143.01    5.18
   2   4   4  695.19    9.02
   2  -4  -4  147.09    4.74
  -2  -4   4  813.43    6.14
  -2  -4   4  755.34   10.51
   2   4  -4  718.75   12.22
  -2   4   4  143.24    5.12
   2   4   4  890.64   12.84
   2   4  -4   22.79    1.13
  -2   4  -4  134.10    4.07
  -4   2  -4  713.03   10.89
   2   4   4  603.03   10.26
   4   2  -4  139.35    3.70
  -4   2   4  741.05    8.43
  -4   2  -4  777.09   12.41
   4  -2  -4  781.76   12.23
   2  -4  -4  133.77    4.93
  -4  -2  -4  143.63    4.77
   4   2   4  129.66    4.78
  -4  -2   4  138.38    3.72
  -4   2   4  724.71   11.39
   4  -2  -4  691.16   10.69
   4   2  -6  828.59   10.11
  -2   4  -6  871.96   13.63
   4   2   6  902.64   13.23
   2  -4  -6  906.19   10.59
   2   4   6  957.34   14.16
   2   4  -6  771.48   13.30
  -4   2   6  851.95   12.05
  -4   2   6  888.89   13.17
   2  -4  -6  934.69   11.98
   4  -2  -6  938.87    8.80
   2  -4   6  965.81   10.47
  -4  -2  -6  884.62   13.44
  -4  -2   6  938.54   10.86
   2  -4   6 1025.86   15.38
   4  -2  -6  813.91   11.92
  -4  -2   6  968.82    9.38
  -4   2   6  903.89    8.53
   4  -2   6  927.11   13.29
   4  -2   6  810.09   12.23
   4   2   6  878.51   13.07
  -2   4   6 1030.48   12.90
  -4   2  -6  994.30   14.71
  -2  -4  -6  930.69   10.19
  -2  -4   6  842.81   14.16
   4  -2  -6  851.67   13.32
  -2  -4  -6  819.71   12.10
  -4   2  -6  819.26   12.81
  -2  -4   6  854.78   11.53
   4   2  -6  869.52   14.08
  -4  -2  -6  896.46   11.30
   4   2  -6  879.41    8.84
  -2   4  -6  897.52   14.02
  -2   4   6  868.38   12.55
   2   4   6  866.96   12.98
   2   4   6  798.40    8.95
  -4  -2  -6  880.81   13.23
   4  -2   6  895.83   13.96
  -2   4   6  916.64   10.98
   2  -4  -6  889.27   13.47
   4   2   6  960.38   12.18
  -4  -2   6  946.90   14.59
   2   4  -6  847.86   12.02
  -4   2  -6  911.52   13.52
  -2  -4  -6  851.39   12.61
   2  -4   6  914.80   13.89
  -2   4  -6  821.79    9.40
  -2  -4  -8 2204.47   12.75
  -4   2   8 2456.79   22.26
   2   4  -8 2166.95   22.81
  -4   2   8 2442.67   20.91
   4   2  -8 1995.40   16.36
  -4   2   8 2230.09   11.34
   2  -4  -8 1944.66   15.35
  -2  -4  -8 2314.73   21.55
  -4  -2   8 1953.87   21.79
   2   4   8 2363.06   22.99
  -4   2  -8 2327.20   22.74
  -4  -2  -8 2021.07   21.96
   4  -2  -8 2355.09   21.31
   2   4   8 2357.20   21.85
  -2   4  -8 1959.43   21.52
   4  -2   8 2281.72   21.10
   4   2   8 1804.74   15.33
   2  -4  -8 1947.82   17.37
  -4  -2   8 2024.59   16.42
   4   2  -8 1923.86   12.85
   2   4  -8 2553.06   22.33
  -2   4   8 1875.46   16.33
   4   2   8 1849.54   19.47
  -4  -2  -8 2027.91   16.68
  -2   4   8 1735.99   18.45
   2  -4   8 2127.95   15.83
  -4   2  -8 2234.58   20.78
  -2   4  -8 1895.05   21.80
  -2   4  -8 2000.66   16.08
   4   2  -8 2113.32   24.15
  -4  -2   8 1869.73   11.71
  -2   4   8 2265.99   17.49
   4  -2   8 2062.95   18.96
   2  -4   8 1812.32   20.12
  -2  -4   8 2588.77   21.38
  -4   2  -8 2329.25   23.39
  -2  -4  -8 2269.74   21.53
   4  -2  -8 2240.52   11.01
   4  -2  -8 2251.57   21.85
   2   4   8 2149.82   12.62
   2   4  10  628.79   12.42
   2  -4  10 1507.79   19.10
   4  -2  10  640.88   11.74
  -4   2  10  584.71   11.51
  -2   4  10 1724.70   15.68
  -2  -4 -10  622.13   12.40
   2   4 -10  637.99   13.41
   2  -4  10 1784.77   15.07
   4  -2  10  641.98   11.35
   2  -4 -10 1861.47   17.74
  -4   2  10  675.87   11.34
  -4   2 -10  603.02   11.26
   4   2 -10 1682.59   15.35
  -2   4  10 1569.20   18.15
   2   4 -10  676.36   11.88
  -4   2 -10  606.72   12.83
  -2   4 -10 1557.91   13.83
  -4  -2 -10 1604.29   14.14
  -4   2 -10  630.38   12.14
  -4  -2  10 1669.46   10.96
  -2   4 -10 1836.73   22.24
   4  -2 -10  642.37    6.05
  -2   4  10 1734.22   13.96
   4   2  10 1622.93   19.06
   2  -4 -10 1751.59   14.09
   2   4  10  651.46    5.99
  -2  -4  10  674.31    5.17
   4   2 -10 1826.27   23.56
  -2  -4  10  661.50   10.76
   4   2 -10 1764.86   12.59
   4  -2 -10  662.76   11.70
  -2  -4  10  789.24    5.83
   4   2  10 1598.79   14.26
  -4   2  10  682.52    6.47
  -4  -2  10 1798.25   15.36
  -4  -2 -10 2147.75   25.65
   4   2 -12  974.75   12.86
  -2   4  12  902.20    9.82
   4   2  12  838.19   10.20
  -2  -4  12  726.88   12.06
  -4   2  12  679.28    6.31
   4   2 -12  953.38   16.99
   4   2 -12  969.61    9.55
  -2   4 -12  922.47   11.65
  -4  -2  12  887.22    8.16
   2   4 -12  682.93   14.71
  -4  -2 -12  952.55   11.41
  -2   4  12  843.21   14.62
   4  -2 -12  699.83   12.64
   2   4  12  675.98   12.83
  -4   2 -12  713.78   13.75
   2   4 -12  604.32   11.16
  -2  -4  12  656.17    6.18
  -4   2 -12  716.80   15.25
  -2   4 -12  955.11   16.49
   2  -4  12  896.96   15.30
   2  -4  12  954.60   11.57
   2  -4 -12  933.13   10.58
   4  -2  12  684.70   12.56
   4   2  12  891.06   14.95
  -4  -2 -12  887.61   15.57
  -2  -4 -12  641.14   13.27
  -4   2  12  676.68   11.36
  -2  -4  12  623.22    6.21
   2  -4 -12  919.10   12.60
   4  -2 -12  664.03    6.28
  -4  -2  12  902.96   11.39
  -4   2  12  685.29   12.86
  -2   4  12  906.60   11.98
   4   2 -14  318.92    7.99
  -2   4  14  315.03    7.37
   4   2  14  294.95    6.02
   2   4  14  431.28   10.78
  -2   4 -14  315.21    9.94
   4   2 -14  321.59   10.35
  -4   2  14  380.03    8.70
  -4  -2  14  342.60    7.81
   4   2  14  297.76    9.09
   4   2 -14  318.06    5.79
   4  -2 -14  453.79   10.75
   4  -2  14  406.00    9.68
  -4   2 -14  402.07   11.01
   2   4 -14  412.69   11.79
  -4   2  14  430.83   11.12
  -2   4  14  293.35    9.41
  -2   4 -14  376.07    8.92
  -4  -2  14  299.30    5.16
  -4   2 -14  425.58   10.53
  -4  -2 -14  334.57    6.86
  -2   4  14  314.95    5.81
  -4   2  14  417.14    5.38
  -2  -4 -14  412.83   11.50
   2  -4  14  302.45    6.98
  -2  -4  14  419.79    9.27
   2  -4  14  303.48    9.39
   2  -4 -14  347.37    6.77
  -4  -2 -14  298.99    9.61
  -2  -4  14  420.54    5.84
   2  -4 -14  303.65    7.57
  -2  -4  14  397.59    6.03
   2   4 -14  433.45    9.98
  -2  -4  16   31.61    1.95
   2  -4  16  454.09    9.30
  -4   2  16   40.11    3.65
   2   4  16   38.04    3.75
  -2  -4 -16   29.47    3.71
   4  -2 -16   43.56    3.69
   4   2  16  409.75    6.95
   2  -4  16  439.89   11.44
  -2   4 -16  452.75    9.44
  -4   2  16   35.99    3.13
  -4  -2  16  455.62    6.93
   4   2 -16  464.57   12.44
  -4   2  16   33.83    1.68
   2  -4 -16  458.61    7.30
  -4  -2 -16  448.48   12.36
   4   2  16  420.39   11.19
  -4  -2 -16  432.02    7.76
  -4  -2  16  447.40   10.15
   4   2 -16  487.75    7.75
   2   4 -16   39.70    3.63
  -2   4  16  437.05    6.49
  -2   4 -16  437.32   11.86
   4  -2  16   38.30    3.43
  -4  -2  16  457.81    8.99
  -4   2  16   31.63    1.86
  -4   2 -16   23.48    3.00
  -2   4  16  430.79    8.59
   2   4 -16   38.80    4.35
  -2  -4  16   36.56    2.45
  -2   4  16  480.03   12.28
   2  -4 -16  417.76    9.25
  -4   2 -16   41.61    4.50
  -4   2 -18   36.97    3.76
  -2  -4  18   38.22    2.92
  -2   4  18   42.98    3.12
   4  -2  18   36.06    3.49
   2  -4  18   44.47    3.70
  -2   4  18   41.05    4.11
   2  -4 -18   46.53    2.55
  -4  -2  18   41.09    3.16
   2   4  18   37.20    4.06
  -4  -2 -18   50.89    4.93
  -4  -2  18   41.98    2.56
  -4   2  18   37.16    3.80
  -4   2  18   28.77    1.82
   4  -2 -18   41.30    4.19
   2  -4  18   35.61    3.86
  -2   4 -18   39.98    4.02
   4   2 -18   43.05    4.23
   2   4 -18   37.47    4.40
   4   2 -18   37.21    2.28
   4   2  18   45.58    2.57
  -2  -4 -18   27.97    4.10
  -2  -4  18   31.04    2.23
  -2   4 -18   47.53    3.48
  -4   2  18   31.84    1.91
   4   2  18   43.05    4.15
  -4  -2 -18   39.25    2.68
   2   4 -18   36.87    3.54
  -2   4  18   44.53    2.21
  -4   2 -20  451.38   12.35
  -2   4  20  362.08    8.76
   4  -2 -20  447.66   11.41
  -4   2  20  405.23    6.41
   4   2 -20  371.30   12.00
  -4   2  20  363.60    6.33
  -2  -4 -20  481.28   14.43
  -2   4 -20  358.50    9.13
   4   2  20  362.37    8.17
  -2  -4  20  487.88   10.59
  -4  -2  20  349.08    7.18
   2   4 -20  457.23   14.06
  -2  -4  20  396.17    7.58
   2   4 -20  437.75   10.94
   4   2  20  357.35    6.84
   4  -2  20  456.08   11.42
   2   4  20  482.48   13.40
  -2   4 -20  382.27   12.54
  -2   4  20  321.37    5.43
   2  -4 -20  325.31    6.05
   4  -2  20  415.01   12.55
  -4   2  20  406.69   11.26
   2  -4  20  364.30   11.15
  -4  -2  20  369.51    9.24
  -2   4  20  343.91   11.51
  -4  -2  20  341.23    6.82
   4   2  20  338.79   10.80
  -4  -2 -20  370.55   12.41
  -4   2  22   41.42    2.38
  -2   4  22  640.77    7.53
  -4  -2  22  621.55    9.76
   4   2  22  728.73    9.74
   2   4 -22   42.62    4.27
  -2   4 -22  800.99   18.71
  -4  -2 -22  789.42   18.45
  -2  -4  22   37.98    2.79
  -4   2  22   41.68    4.21
   4  -2  22   50.68    5.38
  -4  -2  22  722.33   10.90
  -4   2  22   32.25    2.50
   4  -2  22   53.22    4.37
  -2  -4 -22   35.80    4.79
  -4  -2  22  752.45   13.73
   4  -2 -22   49.77    4.39
   4   2  22  621.70   10.07
   2  -4  22  726.22   15.94
  -4   2 -22   49.10    4.71
   4   2 -22  762.42   17.38
   2  -4 -22  698.49    8.60
   2   4 -22   61.06    6.07
  -2   4  22  776.20   17.85
  -2   4  22  783.94   13.47
   4   2  22  735.84   16.55
   2   4  22   55.36    5.17
  -2   4 -22  757.10   14.19
   2   4  24    6.35    2.87
   4  -2  24    2.66    2.19
  -4  -2 -24    2.22    2.88
   2  -4  24    4.66    2.67
  -2  -4  24    4.38    1.62
   2   4 -24    6.50    2.58
   4   2  24   -0.02    1.28
  -4   2  24    7.53    2.66
  -2  -4 -24    3.43    2.93
   4   2  24    2.65    2.60
   4  -2 -24    4.09    2.15
  -4   2  24    2.74    1.26
  -2   4 -24    5.57    3.03
   4  -2  24    4.79    3.08
  -2   4 -24    1.56    2.15
  -2   4  24    2.65    2.74
  -2   4  24    4.24    2.25
   2   4 -24    9.02    3.43
   2  -4 -24    2.49    1.30
  -4  -2  24    2.15    1.62
   4   2 -24    1.08    2.69
  -4  -2  24    3.80    2.02
  -4   2 -24    4.45    2.67
  -4  -2  26  205.51    7.92
  -4   2  26   18.73    3.55
  -2  -4  26   19.97    2.49
  -2  -4 -26   16.38    4.11
   2   4  26   23.21    4.15
  -2   4 -26  230.00    9.17
   4  -2  26   19.07    4.12
   2   4 -26   13.93    2.98
   4  -2  26   19.06    3.15
   4  -2 -26   18.02    3.26
  -2   4  26  209.09   10.31
  -4   2 -26   17.95    3.69
  -4  -2 -26  211.11   10.68
   2  -4  26  216.71    9.75
  -4  -2  26  196.98    6.29
  -2   4 -26  194.60    9.09
   4   2  26  223.29   10.08
  -2   4  26  226.23    8.17
   4   2 -26  215.06   10.21
  -2  -4  28   68.81    6.78
   2  -4  28  247.31   11.59
   4  -2 -28   60.74    5.05
  -2  -4 -28   73.11    7.32
  -4  -2  28  214.03    8.50
   2   4  28   74.40    6.42
   4   2 -28  241.80   11.45
  -4   2 -28   65.63    6.28
   4  -2  28   68.15    5.36
  -2  -4  28   49.07    3.81
  -2   4  28  213.13   10.51
  -4  -2 -28  222.68   11.85
  -2   4 -28  224.50    9.41
  -4   2  28   61.13    5.64
   4   2  28  231.38   10.97
  -2   4  28  221.00    8.40
   4  -2  28   60.86    6.53
  -2  -4  30   24.30    4.70
  -4  -2  30   -1.45    2.40
  -2   4 -30    5.21    3.00
   4   2 -30   10.76    4.07
   2  -4  30    2.47    3.25
   4  -2  30   23.44    3.81
  -4   2  30   21.13    4.05
  -4   2 -30   22.38    4.49
  -4  -2 -30    6.52    4.22
   4  -2  30   28.38    5.07
   2  -4  30    7.61    3.70
  -2  -4  30   18.41    3.51
  -2   4  30    0.71    2.84
  -2   4  30    4.22    2.57
   4   2  30    8.16    3.84
   2   4  30   25.88    4.45
   2  -4  32   27.73    4.79
  -2   4  32   26.96    4.84
  -4   2  32    3.86    3.06
   2   4  32    7.87    3.75
  -2  -4  32    2.04    3.20
   4   2  32   32.77    5.40
  -4  -2  32   26.26    4.10
  -4  -2 -32   29.60    5.75
  -4   2 -32    5.60    3.85
   4   2 -32   39.59    6.26
   2  -4  32   29.74    5.32
   2   4  32    3.31    3.92
   4  -2  32    3.64    3.42
  -2   4 -32   35.88    5.18
   4   2  34   61.71    7.11
   2   4  34    8.25    4.49
   2   4  34    4.29    3.50
  -2  -4  34    3.46    3.42
  -2   4  34   50.67    6.35
   2  -4  34   59.75    7.07
  -4  -2 -34   68.16    8.34
   4  -2  34    9.98    4.46
  -4   2  34    9.56    3.79
  -4   2 -34    7.97    4.28
  -4   2 -36   54.06    7.00
   2   4  36   64.37    8.05
   4  -2  36   43.69    6.45
  -4   2  36   63.87    7.21
  -4  -2 -36   43.52    7.12
   4   2  36   47.71    6.77
  -2   4  36   42.20    6.46
   2  -4  36   54.13    7.10
   2   4  36   53.83    6.86
   3  -4   1 2304.59   20.80
   4   3   1 2286.39   19.16
  -4  -3   1 2191.49   17.63
   3  -4  -1 2228.49   19.01
  -3   4   1 2394.19   20.51
  -4  -3   1 2398.76   18.44
   3   4  -1  675.16   10.65
   3  -4   1 2323.69   18.77
  -3  -4  -1  759.10   12.28
   4  -3  -1  771.36   11.41
   4  -3  -1  717.45   12.00
  -4  -3  -1 2210.52   20.28
   4   3  -1 2279.88   21.53
   4  -3  -1  782.02   12.67
   3   4   1  707.71    9.70
   3  -4  -1 2396.92   20.93
   4   3   1 2169.28   19.85
   4  -3   1  696.36   11.56
  -3   4  -1 2512.25   20.29
  -4   3  -1  682.52   11.70
   3   4  -1  667.33   11.51
  -4   3   1  683.77   10.29
   4  -3   1  691.73   11.12
  -3   4   1 2446.72   20.76
  -3  -4   1  729.03   12.32
   4  -3   1  700.25   11.36
  -3   4  -1 2440.83   22.33
   4   3  -1 2195.65   17.05
  -4   3  -1  696.23   11.50
  -3  -4   1  670.02   10.46
  -3  -4  -1  722.57   11.79
  -4   3   1  719.96   12.00
   3   4   1  681.10   10.98
   3   4   1  679.70   11.12
   3  -4   1 2280.89   20.15
  -4   3  -1  726.55   11.51
  -3   4  -1 2215.29   19.91
  -4  -3  -1 2137.94   17.44
  -3   4   1 2222.11   19.99
  -4  -3   1 2278.73   21.01
   3  -4  -1 2268.30   19.41
  -4   3   1  745.14   12.13
   4   3   1 2328.57   18.75
  -3  -4   1  858.59   10.72
  -4  -3  -1 2227.90   18.71
   3   4  -1  738.66    9.16
   4   3  -1 2276.65   18.19
  -3  -4  -1  771.72   10.89
  -3  -4   3 1241.10   10.11
   3  -4  -3   80.43    3.77
  -4   3   3 1319.31   13.19
   3   4  -3 1333.80   10.41
  -4   3  -3 1274.92   15.65
   4  -3   3 1222.33   15.41
   3   4  -3 1308.34   14.95
  -3   4  -3   73.73    3.55
  -4  -3   3   77.27    3.37
   3  -4   3   87.59    4.62
   4   3  -3   78.22    3.21
  -3   4   3   88.79    4.32
  -4  -3   3   84.56    4.55
   3   4   3 1297.87   14.10
   4   3   3   85.53    4.20
  -4   3  -3 1312.70   15.97
  -3  -4  -3 1404.91   17.03
   4  -3  -3 1267.25   12.73
   4   3   3   79.96    3.84
  -4   3   3 1232.64   14.61
  -3   4  -3   72.51    4.04
  -3   4  -3   78.21    4.23
   3  -4  -3   80.07    3.78
  -4   3   3 1254.80   15.49
   3  -4   3   74.28    3.44
  -4  -3  -3   76.57    3.81
  -3  -4  -3 1305.55   14.54
   4   3   3   83.44    4.08
  -3   4   3   84.57    4.16
  -4  -3   3   84.75    3.50
   4  -3  -3 1336.57   16.34
  -4  -3  -3   81.53    3.88
   4  -3   3 1298.59   15.94
   3   4   3 1295.61   14.44
   4   3  -3   81.72    3.58
   3  -4   3   82.85    4.55
   4  -3  -3 1243.99   14.96
   4  -3   3 1374.24   15.80
  -3  -4   3 1233.70   16.43
  -4   3  -3 1423.13   18.48
   3   4   3 1341.40   15.93
   4   3  -3   74.95    4.40
  -3  -4  -3 1237.43   13.71
   3   4  -3 1285.65   16.87
  -4  -3  -3   71.64    3.69
  -3   4   3   78.32    4.05
   3  -4  -3   71.12    3.75
  -3  -4   3 1342.41   14.33
   4  -3  -5 4428.34   30.26
   3   4   5 4913.54   31.83
  -3  -4  -5 4954.08   33.10
   4   3  -5  946.42   16.68
  -4   3   5 5109.52   32.59
  -3  -4   5 4682.58   26.58
  -3   4  -5  739.12   12.96
   4   3   5  878.43   13.42
  -4   3   5 4816.58   28.99
   4  -3  -5 5001.24   30.89
   3  -4   5  888.26   14.54
  -4   3   5 4316.76   21.94
  -3   4   5  926.41   12.94
  -3  -4   5 4760.60   18.13
  -3  -4  -5 4917.08   26.47
   4   3   5  912.87   14.08
   4  -3   5 4672.41   31.67
   4  -3   5 5146.24   32.08
  -4  -3  -5  796.04   12.63
  -4   3  -5 4483.78   28.51
  -3   4  -5  811.89   13.63
  -3   4  -5  770.83   10.98
  -3   4   5  797.92   10.51
   3   4  -5 4256.28   30.85
   4   3   5  862.89   11.74
  -3  -4   5 4583.92   32.99
   4  -3  -5 4559.50   23.38
   3  -4  -5  723.91   11.33
   4  -3   5 4887.27   32.46
   3  -4  -5  829.51   11.22
   3  -4   5  843.75   11.30
  -4  -3   5  854.79   14.33
  -4  -3  -5  811.97   12.68
   3   4  -5 4803.80   28.80
  -4  -3   5  806.46    9.97
   3  -4  -5  910.10   12.70
   3   4   5 4605.45   28.61
  -4   3  -5 4521.69   30.86
   3  -4   5  848.96   14.66
   3   4   5 4964.62   26.99
   4   3  -5  748.21    9.82
  -3   4   5  862.72   13.24
  -4  -3   5  770.29    9.14
  -4  -3  -5  824.44   11.15
  -3  -4  -5 4932.24   30.60
   3   4  -5 4781.16   19.16
   4   3  -5  803.86    9.90
  -4   3  -5 4588.73   31.56
   3   4  -7 1209.07   14.36
  -4  -3  -7 4376.84   24.07
  -3   4   7 4655.77   31.28
  -4   3   7 1369.32   17.47
  -3  -4  -7 1258.70   16.39
   4   3   7 4837.84   32.39
   4   3   7 4803.06   26.63
   4  -3   7 1284.97   17.21
   4  -3  -7 1227.80   15.11
   4  -3  -7 1269.57   11.58
   3   4  -7 1158.06   17.14
  -3   4  -7 4898.48   35.53
   3   4   7 1153.67   15.48
  -3  -4  -7 1358.07   13.32
   3   4  -7 1330.06    9.16
   3  -4   7 4503.75   32.59
   4   3  -7 4817.99   23.53
   4   3  -7 4558.24   24.32
   3  -4  -7 4901.06   27.81
  -3   4   7 4690.69   27.09
  -4  -3  -7 6031.46   40.58
  -3  -4   7 1167.27   13.08
   3   4   7 1291.78   12.85
  -3   4  -7 4562.61   27.10
   4  -3   7 1291.50   15.62
  -4   3  -7 1218.62   17.02
   3   4   7 1406.93   18.34
  -4  -3   7 4621.09   22.52
  -4   3   7 1344.75   15.53
   3  -4   7 5241.52   29.32
   3  -4  -7 4834.08   26.90
  -3   4   7 5159.47   27.99
  -3  -4   7 1373.63    9.37
  -4   3  -7 1216.16   15.41
   4   3  -7 4987.18   37.81
  -4   3   7 1326.18   12.51
  -4  -3   7 4683.97   23.07
  -3  -4  -9  625.08    7.70
  -3   4  -9  497.41    9.23
  -3   4   9  470.96    8.30
  -4   3   9  649.75   12.73
   3   4  -9  666.26    6.49
   4  -3  -9  616.60    7.76
   3  -4  -9  452.92    8.50
  -3   4   9  454.65   10.38
  -4   3  -9  604.14   12.32
  -4  -3   9  464.39    7.15
   4   3   9  490.87    8.31
   3   4   9  719.39   13.54
  -3  -4   9  628.28    9.90
   4  -3   9  691.30   11.84
   3  -4   9  485.37   11.01
  -3  -4  -9  713.70   13.62
   3   4  -9  620.97   13.29
   3   4   9  694.95    8.81
   3   4  -9  732.26   12.26
   4  -3  -9  606.17   10.89
   4   3  -9  483.12   12.01
  -3  -4   9  593.63    5.76
  -4   3   9  643.52    8.06
  -4   3  -9  639.52   11.18
   4   3  -9  480.17    7.88
   4  -3   9  589.33   11.74
  -3   4   9  494.54    8.89
  -4  -3   9  482.62    7.54
  -4  -3  -9  488.74    8.10
  -4   3   9  725.35   12.11
  -4  -3  -9  510.54   11.63
   3  -4  -9  453.45    8.26
   3  -4   9  507.16    9.21
   4   3  -9  456.48    7.58
   4   3   9  474.72   11.34
  -3   4  -9  499.83   12.05
  -3   4  11 1813.98   15.88
   4   3 -11 1871.66   24.11
  -4   3 -11  116.37    5.31
  -4  -3  11 1770.84   14.09
   3  -4 -11 2021.23   17.94
  -3  -4 -11  120.19    3.14
   3   4  11  117.23    3.20
  -3   4 -11 1744.18   17.64
   4   3 -11 1985.74   16.99
   3  -4  11 1917.56   18.08
  -3  -4 -11  106.98    5.56
   3   4  11  121.03    5.80
  -4  -3  11 1935.62   15.61
  -3  -4  11  118.94    3.00
   4   3  11 1769.74   14.42
  -4   3  11  131.56    5.02
   3   4 -11  110.78    6.03
   3  -4  11 2065.22   23.75
  -3  -4  11  107.28    2.99
   4   3 -11 1695.65   14.34
   4  -3  11  121.25    5.64
   3   4 -11  113.02    4.93
  -3   4  11 1749.72   21.03
  -3   4 -11 1817.82   23.15
  -4   3  11  105.88    3.16
   3  -4 -11 1775.40   16.40
  -4  -3 -11 1887.05   15.14
  -4   3  11  106.77    5.38
   4   3  11 1856.35   22.45
  -3   4  11 1895.27   16.61
  -3  -4  11  112.12    4.48
   4  -3 -11  123.31    5.34
  -4   3 -11   97.42    5.25
  -4  -3 -11 1842.84   22.06
   4  -3 -11  116.46    3.47
   3  -4  13  133.56    6.46
   4  -3  13  453.50   11.08
   4   3 -13  124.30    6.64
  -3   4  13  119.91    4.39
   3  -4 -13  127.54    4.82
   4   3 -13  139.72    4.81
  -3  -4  13  487.12    9.54
   3   4 -13  446.66    9.32
  -4  -3  13  118.12    4.00
   4   3 -13  130.06    4.55
  -4  -3 -13  125.00    6.69
   3  -4  13  112.16    4.56
  -4   3 -13  454.07   11.05
   4  -3 -13  446.24    9.72
  -3   4 -13  108.87    6.20
  -4   3 -13  484.95   12.76
   4   3  13  121.17    6.00
   3   4 -13  461.88   12.38
  -3  -4 -13  421.09    4.83
  -4  -3 -13  124.32    3.83
  -3  -4 -13  424.42   11.25
  -3  -4  13  449.00    6.10
  -4   3  13  508.09   12.28
  -3   4 -13  131.99    5.39
   4  -3 -13  447.74    6.75
  -3  -4  13  459.52    6.71
  -3   4  13  120.65    4.22
   3   4  13  490.31   12.01
  -4  -3  13  117.35    3.87
  -4   3  13  469.26    9.45
   3   4  13  448.81    5.14
  -4   3  13  452.83    6.69
   3  -4 -13  136.39    5.22
   4   3  13  125.40    3.94
  -3   4  13  115.31    5.76
  -4   3 -15  384.79   10.13
   4  -3 -15  400.10    6.86
  -4  -3 -15  187.56    8.03
  -3   4  15  195.49    5.43
  -4  -3  15  186.45    5.23
  -3  -4  15  373.83    6.64
  -3  -4 -15  357.80   10.77
  -3  -4  15  403.74    6.49
  -4   3  15  381.66    6.37
   4   3  15  184.61    4.69
   3   4  15  416.22   11.31
  -4   3  15  412.34    9.18
  -3  -4  15  373.06    8.46
  -3   4  15  182.50    5.23
  -4   3  15  381.60   10.63
  -4  -3  15  209.12    6.54
  -4  -3 -15  188.44    4.75
   3   4 -15  405.80    9.55
   3  -4 -15  212.99    6.48
   4  -3 -15  401.39    9.75
   4  -3  15  444.18   11.63
  -3   4  15  176.89    7.48
   3   4 -15  376.17   11.46
  -4   3 -15  395.80   11.89
   4   3 -15  204.48    5.96
   3  -4  15  182.63    6.14
  -4  -3  15  189.98    5.13
   3  -4  15  198.66    8.00
  -3   4 -15  216.35    7.54
   3  -4 -15  175.65    5.44
   4   3  15  186.91    7.62
  -3   4 -15  178.70    7.66
   4   3 -15  192.62    8.14
  -3   4 -17  187.94    8.45
   4  -3 -17  709.80   13.00
   4   3 -17  193.15    8.64
  -3   4  17  173.86    5.48
  -4   3  17  707.44   14.86
  -3  -4  17  709.69    9.35
  -3   4  17  189.00    5.33
  -4  -3  17  192.64    5.48
   4   3  17  186.76    7.99
   4   3 -17  200.67    5.91
  -3  -4 -17  706.48   16.20
  -4  -3 -17  176.37    4.31
   4  -3 -17  667.86    9.50
   3   4  17  737.40   15.56
   3  -4  17  227.13    9.09
  -4  -3  17  174.89    6.07
   3   4 -17  726.91   16.83
   4   3  17  206.87    4.84
   3  -4 -17  194.04    6.18
   3  -4 -17  168.83    5.78
  -3   4  17  170.80    7.44
  -4  -3  17  194.64    5.99
   3   4 -17  740.81   13.39
  -3  -4  17  759.56   13.15
   4  -3  17  784.27   15.98
  -4   3  17  665.94    8.50
  -4   3 -17  822.71   18.65
  -4   3 -17  932.86   19.05
  -4   3  17  697.91   11.80
  -4  -3 -17  207.29    9.26
  -3   4 -17  198.59    7.67
  -3  -4  17  697.89   10.25
  -3  -4 -19   83.72    6.27
   4  -3 -19   92.10    5.21
   3   4 -19   88.14    4.95
  -4   3 -19   92.50    5.62
   4   3  19 1586.38   23.50
  -4   3 -19   73.46    5.62
  -3  -4  19   90.00    3.74
   3   4  19  102.67    6.33
  -3   4 -19 1786.07   26.90
   3  -4  19 1636.42   23.91
  -4  -3 -19 1599.44   24.55
  -3   4  19 1513.43   15.29
   3  -4 -19 1908.30   20.15
  -4  -3  19 1546.59   15.77
  -3   4 -19 1698.05   20.98
   4   3 -19 1703.26   17.75
  -3   4  19 1726.46   18.09
   4   3 -19 1657.53   25.65
  -4   3  19   92.79    4.70
  -4   3  19   88.55    3.30
   4  -3  19   93.04    5.96
  -4   3  19   60.22    2.76
   3   4 -19   91.99    6.55
  -3  -4  19   74.28    3.79
  -4  -3  19 1627.78   17.29
   4   3  19 1663.21   12.88
   3  -4 -19 1547.22   18.57
  -4   3  19   83.52    5.56
  -3   4  19 1565.95   23.10
   3  -4 -21   84.67    4.18
  -4   3 -21  100.24    6.44
  -4  -3 -21   76.89    6.32
   4   3  21   89.08    2.98
   3   4 -21  118.57    8.03
  -3   4  21   85.74    4.33
  -4  -3  21   86.23    4.33
   3  -4  21   98.58    6.45
  -3   4 -21   85.83    5.35
   4   3  21   68.36    2.87
  -3  -4  21  119.94    4.64
  -4   3  21  108.10    3.94
  -4  -3  21   91.56    4.69
  -4   3  21   91.97    4.21
  -3   4  21   72.31    3.75
   3   4  21  120.26    7.01
   4   3 -21   84.69    6.56
   4  -3 -21  128.22    6.25
  -4   3  21  116.95    6.67
   4   3  21   96.15    6.56
  -3  -4 -21  134.61    8.29
   3   4 -21  100.62    5.07
   4   3 -21   98.14    5.14
  -3   4 -21  103.57    7.39
  -4   3 -21  132.61    7.10
  -3  -4  21   92.43    4.52
  -3   4  21   84.91    6.08
   4  -3  21  132.39    7.15
  -4  -3  23  294.85    8.46
   3  -4 -23  249.66    6.67
   3   4 -23  108.07    7.65
  -4   3  23   95.80    6.38
  -3  -4 -23   95.05    7.41
  -4  -3 -23  293.94   12.05
   4  -3  23  125.10    7.22
  -4   3 -23   97.24    6.34
  -3   4 -23  283.05    9.63
   4   3  23  251.47    4.32
  -3  -4  23   94.13    4.33
   3  -4  23  333.26   11.46
   4   3 -23  303.52   12.07
  -3   4  23  277.22   10.71
  -3   4 -23  311.24   11.94
   3   4 -23   98.34    5.73
  -3   4  23  259.82    7.38
   4   3  23  292.47   11.03
  -4   3  23   97.46    4.05
   3   4  23  100.01    6.76
   4  -3 -23   88.25    5.14
  -4   3  25   63.71    3.59
  -3   4  25  123.66    5.48
   3  -4 -25  116.54    4.58
   4  -3  25   65.62    5.41
  -3   4  25  131.27    7.87
  -3  -4  25   57.93    3.73
   3   4 -25   78.02    6.94
  -3   4 -25  116.49    6.53
  -4   3 -25   60.05    5.57
   4  -3 -25   63.80    4.57
   4   3 -25  135.50    8.53
  -4  -3  25  130.68    5.98
   3   4  25   60.74    5.65
   4   3  25  127.04    7.77
  -4  -3  25  123.12    5.45
  -3   4 -25  110.60    7.06
  -4  -3 -25  145.74    9.09
   3   4 -25   69.20    4.86
  -3  -4 -25   70.55    6.91
   4  -3  25   71.77    6.62
   3  -4  25  126.05    7.39
  -4   3  25   55.53    5.28
  -3   4  27   69.92    4.24
  -4  -3 -27   66.65    6.96
   3   4 -27   12.40    4.45
  -3  -4  27    5.77    1.91
  -4  -3  27   68.65    4.75
   4  -3  27   17.53    4.42
   3   4  27    7.99    3.34
   3  -4  27   63.56    5.84
  -4   3 -27    9.66    3.36
   4  -3  27    6.26    2.73
  -3   4 -27   66.38    5.57
  -3  -4 -27    6.06    3.72
   4   3 -27   78.33    7.19
  -4   3  27    6.87    3.09
   4  -3 -27    4.05    2.24
   4   3  27   63.06    6.18
  -3   4  27   56.39    5.66
   3   4 -29   12.65    4.52
  -4   3  29    9.14    3.40
  -4   3 -29    8.19    3.20
   3   4  29   14.09    4.11
  -4  -3 -29  222.93   12.68
  -3   4 -29  190.51    9.34
  -3   4  29  184.08    9.94
   3  -4  29  220.74   10.62
  -4  -3  29  175.10    7.74
   4   3 -29  189.77   11.00
   3  -4  29  191.56   10.81
  -3  -4  29    7.97    2.85
   4  -3  29    6.17    3.50
   4   3  29  200.99   10.76
  -3  -4 -29   10.27    3.95
   4  -3  29   11.88    3.18
  -4   3 -31   45.26    5.69
   3  -4  31  137.90    8.92
  -3  -4 -31   49.24    6.51
   4  -3  31   43.03    4.95
   4   3 -31  135.45   10.33
  -3  -4  31   56.66    6.66
   4   3  31  126.43    9.25
  -3   4 -31  121.18    7.91
   4  -3  31   50.76    6.42
  -4  -3 -31  129.01    9.89
  -4   3  31   47.76    5.67
   3  -4  31  117.66    9.25
   3   4  31   52.78    6.27
  -3   4  31  120.26    8.86
  -4   3  33    6.62    3.59
  -3  -4  33   -0.81    3.45
   3   4  33    3.36    3.55
  -3  -4 -33    8.14    5.00
   3  -4  33   -3.36    3.91
   3  -4  33    0.38    3.57
  -4   3 -33    0.01    3.54
  -3   4 -33    3.67    3.46
   4   3 -33   -1.75    3.76
   4  -3  33    5.87    4.18
  -4  -3 -33    4.08    3.89
   4   3  33    6.66    3.93
  -3   4  33    0.67    3.37
  -3   4  35    4.41    3.93
  -4  -3 -35    1.93    3.99
   4   3  35    6.38    4.05
   3  -4  35    6.84    4.66
   3   4  35   23.88    5.18
   4  -3  35   19.14    5.57
  -3  -4  35   15.95    4.50
  -4   3  35   22.71    5.08
   3   4  35   14.14    5.36
  -4   3 -35   13.43    4.78
   4  -4   0 2976.21   23.99
   4   4   0 3356.09   29.44
  -4  -4   0 3148.06   24.78
  -4   4   0 3184.96   27.61
  -4   4   0 3014.05   24.60
  -4  -4   0 2794.07   19.94
  -4   4   0 2829.34   22.96
   4   4   0 2903.73   22.78
   4  -4   0 3109.91   24.77
  -4  -4   0 3110.30   26.49
   4   4   0 3240.91   22.62
   4  -4   0 2853.15   24.28
   4   4   2  989.84   14.39
   4  -4   2 1105.27   16.21
   4  -4  -2  987.92   13.20
  -4  -4   2 1014.73   15.91
   4   4   2 1134.22   16.58
   4  -4   2  922.05   14.30
   4  -4  -2  980.47   14.25
  -4   4   2  944.53   12.81
  -4  -4  -2  956.72   13.89
   4  -4  -2  971.34   14.18
  -4   4  -2  985.33   14.59
   4   4  -2 1026.67   16.27
  -4  -4  -2 1013.21   14.46
  -4   4  -2 1014.82   14.32
  -4  -4  -2 1040.48   13.88
  -4   4   2  947.10   13.71
  -4  -4   2 1088.70   14.60
  -4   4   2 1050.88   15.69
   4   4   2  981.35   12.56
   4  -4   2  929.94   13.20
   4   4  -2 1020.95   13.86
  -4  -4   2  910.15   10.82
   4   4  -2  944.72   10.98
   4   4   4   56.42    3.78
   4   4   4   61.06    3.71
   4  -4  -4   64.00    3.90
   4  -4   4   62.13    4.23
  -4  -4   4   60.55    2.85
  -4   4   4   63.38    3.92
  -4   4   4   56.87    3.75
   4  -4  -4   62.64    3.42
  -4   4  -4   57.53    3.78
  -4   4   4   62.68    3.50
  -4   4  -4   61.96    4.19
  -4  -4  -4   62.25    3.60
   4   4  -4   62.84    2.86
   4   4  -4   66.63    4.52
  -4  -4   4   65.54    3.50
  -4  -4  -4   65.19    4.32
   4   4   4   59.00    3.64
   4   4  -4   61.24    3.43
   4  -4   4   56.81    3.46
   4   4  -6 3237.49   24.62
   4  -4  -6 3056.54   24.30
  -4   4   6 3242.38   27.84
   4  -4  -6 2969.26   20.89
   4  -4   6 3141.91   24.73
  -4  -4   6 3263.60   18.84
   4   4   6 3215.66   28.39
  -4   4  -6 3196.52   29.32
  -4   4  -6 2963.18   23.62
   4   4   6 2968.09   22.53
   4   4  -6 2952.65   28.84
  -4   4   6 3119.15   24.93
  -4   4   6 3262.50   23.17
  -4  -4  -6 3188.93   27.23
   4  -4   6 3086.38   27.24
   4   4  -6 3032.73   17.87
  -4  -4   6 2879.28   20.97
  -4  -4  -6 2932.41   21.86
  -4   4  -8  906.03   13.71
   4   4  -8  871.35    9.26
   4  -4   8  920.98   15.43
   4  -4  -8  864.47   11.14
  -4  -4   8  905.94   11.71
  -4  -4   8  865.89    8.91
   4  -4   8 1021.49   14.27
   4  -4  -8  914.76   13.54
  -4   4  -8  925.24   16.01
   4   4  -8  908.72   16.88
  -4  -4  -8  906.02   14.80
  -4   4   8  975.46   15.95
  -4   4   8  924.89   11.59
  -4   4   8  955.42   13.52
   4   4   8  923.26   11.69
   4   4   8  910.84   15.28
  -4  -4  -8  909.42   11.39
   4   4  -8 1018.37   13.78
  -4  -4  10  165.93    4.07
  -4   4  10  165.84    6.87
   4  -4 -10  162.83    4.91
   4  -4  10  196.39    7.85
  -4   4  10  157.06    4.63
   4  -4 -10  163.22    5.86
  -4   4 -10  162.19    5.86
  -4   4 -10  151.10    6.92
   4   4 -10  164.44    5.58
   4   4  10  169.66    5.07
  -4  -4  10  159.47    5.07
  -4   4  10  170.57    5.76
   4   4 -10  149.88    7.00
   4   4 -10  162.99    4.09
  -4  -4 -10  172.41    4.84
   4  -4  10  170.89    6.11
  -4  -4 -10  172.11    7.26
   4   4  10  178.72    7.43
  -4   4  12  410.93    7.86
  -4   4  12  365.88   10.32
  -4  -4  12  363.24    7.47
  -4  -4 -12  365.64   10.55
   4   4  12  397.48   10.95
  -4  -4  12  389.37    6.50
   4   4 -12  371.25    6.61
  -4  -4 -12  387.76    6.71
  -4   4  12  381.96    8.79
   4   4  12  394.52    7.02
  -4   4 -12  383.30    9.25
  -4   4 -12  364.35   10.78
   4   4 -12  354.49   10.90
   4   4 -12  415.48    9.10
   4  -4  12  431.60   11.81
   4  -4 -12  373.02    8.84
   4  -4 -12  382.57    7.35
  -4  -4  14  254.32    5.52
  -4   4  14  239.44    6.89
  -4   4 -14  202.62    8.00
  -4  -4  14  231.64    6.47
   4   4  14  247.33    5.21
   4  -4  14  303.44   10.79
   4   4 -14  233.67    6.74
  -4   4  14  238.55    5.93
  -4  -4 -14  246.74    5.07
  -4  -4  14  249.50    5.92
   4   4  14  245.91    8.97
   4  -4 -14  251.36    7.56
  -4   4 -14  270.70    8.70
   4   4 -14  228.89    9.18
  -4  -4 -14  238.74    9.41
  -4   4  14  259.37    9.37
   4  -4 -14  231.87    5.99
  -4   4  16  223.55    8.68
   4  -4  16  238.00    9.48
  -4   4 -16  238.16    9.80
   4  -4 -16  245.22    7.92
   4   4 -16  243.26    7.14
  -4  -4  16  231.99    6.27
   4   4  16  219.15    4.29
  -4  -4 -16  227.41    9.37
  -4  -4  16  209.16    5.28
  -4   4 -16  239.87    8.07
   4   4 -16  234.91    9.84
  -4   4  16  214.29    6.75
   4   4  16  206.32    8.30
   4  -4 -16  201.77    5.63
  -4   4  16  229.37    6.03
  -4  -4 -16  221.12    4.38
  -4  -4  16  210.37    6.20
  -4   4  18  236.27    9.08
   4   4  18  235.54    9.22
  -4  -4  18  240.24    7.23
   4  -4 -18  230.87    6.42
  -4   4  18  228.84    5.92
  -4   4 -18  233.47   10.09
   4   4 -18  235.43   10.12
   4  -4 -18  247.57    8.01
  -4  -4  18  237.85    5.93
   4  -4  18  254.43   10.11
   4   4  18  240.20    3.95
  -4  -4  18  212.24    6.19
  -4  -4 -18  242.00   10.09
   4   4 -18  242.97    7.34
  -4   4  18  233.34    7.13
  -4  -4  20  238.91    6.51
   4   4 -20  242.39   10.83
   4   4 -20  225.33    7.18
  -4  -4  20  193.57    6.23
  -4   4  20  238.11    9.50
  -4   4  20  222.27    5.99
  -4   4  20  234.03    7.30
  -4   4 -20  253.37    8.98
  -4   4 -20  281.40   11.81
   4  -4  20  272.24   10.71
  -4  -4 -20  255.79   10.71
   4  -4 -20  240.09    7.78
   4  -4 -20  216.51    6.54
   4   4  20  250.48   10.13
   4   4  22   13.92    3.28
  -4   4  22    7.78    2.71
  -4   4 -22    8.80    3.03
   4  -4 -22   12.41    2.66
  -4   4 -22   18.41    3.33
   4   4 -22   11.90    3.72
  -4  -4  22   11.58    2.11
   4  -4  22   13.65    3.51
  -4   4  22   11.00    1.88
  -4  -4 -22   11.08    3.50
   4   4 -22   12.30    2.52
  -4  -4 -24   -2.70    3.02
   4   4  24    4.33    2.97
  -4   4  24    0.95    1.46
  -4  -4  24    2.91    1.64
  -4   4 -24    0.07    2.17
  -4   4 -24    0.94    2.39
   4  -4 -24    0.91    1.77
   4   4 -24    9.64    3.64
   4   4 -24    0.32    2.06
  -4   4  24    1.31    2.53
   4  -4  24    4.85    3.35
  -4  -4  26    6.32    2.09
   4  -4  26    6.95    3.43
   4   4  26    8.76    3.41
  -4   4 -26    3.51    2.70
   4   4 -26    4.41    1.92
  -4   4  26    4.24    2.88
   4   4 -26    8.18    4.00
  -4  -4 -26    6.92    3.96
   4   4 -28  239.69   12.49
  -4  -4 -28  261.87   13.71
  -4   4  28  213.05   10.51
  -4   4 -28  210.49    9.69
   4  -4  28  261.38   11.59
   4   4  28  246.21   11.71
   4  -4  28  250.56   12.31
   4   4 -30   12.01    4.80
   4  -4  30    8.12    3.55
   4  -4  30    8.06    4.24
  -4  -4 -30    1.54    3.48
   4   4  30    7.98    3.70
  -4   4  30    4.39    3.22
  -4   4 -30    6.23    3.30
  -4   4 -32   17.75    4.43
   4   4 -32   25.58    5.68
  -4  -4 -32   19.98    5.31
  -4   4  32   15.12    4.19
   4  -4  32   20.89    4.33
   4  -4  32   29.81    5.53
   4   4  32   27.49    5.38
   4   4  34    1.90    3.70
  -4   4  34    3.44    3.61
  -4  -4 -34   -2.81    4.07
  -4  -4  34   10.73    4.67
   4  -4  34   -0.92    3.85
   5   0   1 2718.54   22.63
   0   5   1 2850.70   19.42
   0  -5   1 2668.87   22.48
   0  -5  -1 2626.05   21.33
   0   5  -1 2931.89   17.61
   5   0   1 2817.05   23.68
   0   5   1 2837.07   24.06
   5   0  -1 2602.61   23.00
   5   0  -1 3037.92   24.54
   5   0  -1 2772.53   18.89
  -5   0  -1 2924.45   24.15
   0  -5  -1 2658.68   21.83
   0   5  -1 2742.12   16.07
   0   5   1 2777.97   18.58
  -5   0  -1 2443.63   21.22
   0  -5   1 2848.70   24.22
  -5   0   1 2848.24   24.02
   5   0   1 2859.72   20.81
   0  -5   1 2799.64   22.94
   5   0  -1 2802.41   18.44
   5   0   1 2823.80   21.02
   0  -5  -1 2790.66   21.98
  -5   0   1 2814.71   22.68
  -5   0  -3   15.89    2.31
   0  -5  -3   15.69    1.94
   0  -5  -3   16.98    2.18
   0  -5   3   17.66    2.73
  -5   0   3   16.16    2.38
   0   5   3   15.71    2.19
   5   0   3   15.02    2.23
   0   5  -3   14.44    1.39
   5   0  -3   12.90    1.39
  -5   0  -3   15.48    2.28
   5   0   3   18.58    2.37
   0   5  -3   10.92    1.16
   5   0  -3   12.85    2.44
   0   5   3   16.92    2.07
   5   0   3   12.32    2.09
   0  -5   3   13.94    2.37
  -5   0   3   15.61    2.25
   0  -5  -3   16.58    2.27
   5   0  -3   15.76    2.26
   5   0   3   19.42    2.34
   0   5   3   17.11    1.93
   0  -5   3   14.13    2.44
   5   0  -3   13.95    1.53
   0   5  -3   13.60    2.21
  -5   0  -5 1880.90   18.69
   0   5   5 1758.39   18.32
   0   5   5 1917.13   19.30
   0  -5   5 1776.22   20.46
   5   0  -5 1806.09   11.18
   5   0  -5 1896.14   19.29
   5   0   5 1780.89   19.12
   5   0   5 1837.18   19.77
   0   5  -5 2137.14   23.26
   0  -5  -5 1833.52   15.17
   0  -5  -5 1899.23   16.34
   0  -5   5 1830.36   19.39
   0   5  -5 1956.47   10.70
  -5   0   5 1778.52   19.36
   5   0  -5 1928.98   21.06
  -5   0   5 2049.11   20.18
   0  -5   5 1911.61   10.04
   0   5   5 1834.12   18.19
   5   0  -5 1897.72   11.15
   5   0   5 1740.92   17.89
   5   0   5 1901.00   20.11
   0  -5  -5 1799.06   18.32
   0  -5   5 1962.45   21.79
  -5   0  -5 1638.49   18.82
   0  -5  -7 1711.52   18.50
   5   0  -7 1709.50    7.72
   0   5  -7 1775.59    7.89
   5   0  -7 1662.26   19.78
  -5   0  -7 1727.04   20.30
   0   5   7 1667.42   17.81
   5   0  -7 1773.18   18.86
   0  -5  -7 1670.24   13.82
   0   5  -7 1806.32   21.40
  -5   0  -7 1634.05   17.13
   5   0   7 1664.90   18.14
   0  -5   7 1633.22    7.46
  -5   0   7 1832.41   18.88
   0  -5   7 1893.24   23.16
   0  -5  -7 1725.04   13.76
   0   5   7 1747.65   19.58
   5   0   7 1799.01   20.74
   0   5   7 1677.36   18.61
   0   5  -9   33.10    3.32
  -5   0  -9   30.13    3.10
   5   0  -9   34.75    3.26
   0  -5  -9   32.43    1.84
   5   0   9   38.62    3.77
  -5   0   9   37.72    3.03
   0  -5   9   42.44    4.19
  -5   0  -9   36.11    3.29
   0   5   9   36.29    3.32
   0   5   9   38.46    3.65
   5   0  -9   40.57    3.82
   0  -5  -9   31.23    2.02
   5   0   9   29.15    2.82
   0  -5  11  472.31    4.95
  -5   0 -11  473.15   10.69
   0  -5  11  482.69   12.60
   0   5 -11  445.37   11.08
   5   0  11  417.87    8.84
   5   0 -11  505.48   12.71
   0   5  11  471.00   11.56
   0  -5 -11  428.63    5.03
   0   5  11  384.72    8.91
   5   0  11  434.63   11.25
  -5   0 -11  456.25   11.56
   0   5 -11  428.98    4.63
  -5   0  11  437.73    9.50
   0   5 -13 1583.52   10.91
   5   0 -13 1592.97   22.19
   0  -5  13 1647.55   23.46
   5   0  13 1596.27   22.39
   0   5 -13 1589.39   21.88
   5   0  13 1482.90   17.20
  -5   0 -13 1561.68   21.38
   0  -5  13 1551.01   10.37
  -5   0 -13 1484.16   18.32
   0   5  13 1634.14   22.45
  -5   0  13 1622.98   19.09
   0   5  13 1580.24   18.89
   0  -5  15   92.05    5.94
  -5   0  15   95.75    5.11
  -5   0 -15   73.93    4.43
   0   5 -15   92.57    3.16
   5   0  15   87.23    4.46
   0   5  15   87.65    4.90
   5   0 -15   95.07    5.85
   0   5  15   83.57    5.59
   0  -5  15   84.00    2.87
   0   5 -15  101.20    6.03
   5   0  15   86.14    5.81
   0   5 -17  321.03    6.19
   0   5  17  322.19    9.58
   5   0  17  333.57    8.87
  -5   0 -17  372.69   12.42
   0   5 -17  343.16   10.82
   0  -5  17  335.06   11.39
   0   5  17  278.20   10.53
   0  -5  17  350.94    7.16
   5   0  17  328.23   11.39
   5   0 -17  391.67   12.67
  -5   0  17  346.58    9.85
   0   5  19   71.06    4.69
   0   5  19   69.05    5.80
   0  -5  19   65.19    3.43
  -5   0  19   77.64    5.06
   5   0  19   74.68    5.74
   5   0 -19   66.36    5.33
   5   0  19   71.19    4.15
   0   5 -19   70.78    5.53
   0  -5  19   70.59    5.72
  -5   0 -19   73.73    5.59
   0   5  21   95.85    5.57
   0   5 -21   88.40    5.93
   5   0 -21   84.39    6.02
   5   0  21   85.15    4.59
   0  -5  21   68.68    3.66
   0   5  21   85.87    6.58
   0  -5  21   84.03    4.01
   0  -5  21   85.86    6.23
   5   0  21   92.00    6.58
  -5   0 -21   91.58    6.72
  -5   0  21   85.78    5.50
   0   5  23   37.87    4.02
   5   0  23   41.99    5.04
   0   5  23   33.71    4.56
   5   0  23   36.69    3.31
  -5   0  23   38.44    4.01
   5   0 -23   33.03    4.07
   0   5 -23   40.51    4.64
  -5   0 -23   38.34    4.69
  -5   0  23   28.09    1.28
   0  -5  23   33.43    2.88
   0  -5  23   41.68    4.86
   5   0  25   39.90    3.61
   0   5 -25   50.36    5.34
   5   0 -25   40.55    4.65
   0   5  25   39.33    5.24
  -5   0 -25   37.68    5.21
  -5   0  25   33.80    4.24
   0   5  25   41.49    4.56
   0  -5  25   44.03    5.41
   0  -5  25   40.78    3.30
   5   0  25   35.67    5.04
   0   5  27   43.32    4.70
  -5   0  27   39.27    4.51
   0  -5  27   28.40    3.06
   0  -5  27   31.50    4.62
  -5   0 -27   35.48    5.05
   5   0  27   31.67    3.28
   0   5 -27   37.26    5.33
   5   0 -27   36.90    4.72
   0   5  27   38.59    5.45
   5   0  27   40.84    5.18
  -5   0  29   14.33    3.41
  -5   0 -29   14.18    4.07
   0   5  29   15.68    4.18
   0  -5  29   13.24    3.60
   5   0  29   18.84    4.26
   5   0 -29   20.31    4.11
   0   5 -29   19.16    3.76
   0   5  29   18.28    3.60
   0   5  31   60.13    5.73
  -5   0  31   67.37    6.20
   5   0  31   61.95    6.65
   0  -5  31   76.18    7.01
   5   0 -31   61.02    6.43
   0   5  31   72.92    7.27
  -5   0 -31   72.43    7.47
   0   5  33   -1.31    2.89
   0  -5  33    4.78    3.37
  -5   0  33    6.63    3.36
   0  -5  33    3.17    3.23
   5   0  33    5.47    4.11
   0   5  33   -3.57    3.74
  -5   0 -33    2.36    3.85
  -5   0  35   34.62    5.39
  -5   0 -35   44.50    7.13
   0  -5  35   40.04    5.82
   5   0  35   40.36    6.00
   0   5  35   46.31    6.89
  -1  -5   0    4.50    1.83
  -1   5   0    1.62    1.43
   5  -1   0    5.07    1.82
   5   1   0    0.58    1.01
   5   1   0    3.20    1.75
  -1   5   0    2.78    1.64
   1   5   0    4.15    1.21
   1  -5   0    1.91    1.50
  -5   1   0    3.61    1.81
  -1   5   0    1.32    1.11
  -5  -1   0    2.69    1.44
  -5   1   0    5.12    1.85
   5   1   0    1.27    1.43
   1   5   0    4.41    1.98
   1  -5   0    1.33    1.40
  -5  -1   0    1.30    1.54
  -1  -5   0    4.13    1.55
  -5   1   0    3.61    1.26
   1   5   0    4.22    1.98
   5  -1   0    2.30    1.34
   1   5   0    2.93    1.23
   1  -5   0    1.05    1.06
   5  -1   0    4.18    1.73
  -5  -1   0    1.88    1.38
  -1  -5   2 3584.98   26.57
  -5   1   2 3635.47   26.82
   1   5   2 3698.92   26.70
  -1   5  -2  225.72    5.14
  -1  -5   2 3602.36   25.26
   1  -5   2  240.25    7.20
   1   5   2 3997.76   23.70
  -5  -1   2  196.76    5.79
   1   5  -2 3830.29   27.81
  -1   5   2  240.61    6.81
  -5  -1  -2  243.88    6.95
   1  -5  -2  202.50    5.77
   5  -1  -2 3724.22   27.29
   1  -5  -2  235.16    6.45
   5  -1   2 3839.89   27.85
   5  -1  -2 3620.41   27.04
  -5  -1   2  227.76    6.95
  -5  -1   2  229.36    5.33
   1   5  -2 4018.30   17.96
   5  -1  -2 4185.37   23.02
   1  -5   2  214.53    6.61
   5   1   2  203.11    6.27
   5  -1   2 3842.88   25.72
   1  -5   2  232.30    6.91
   1  -5  -2  216.29    6.49
   5   1   2  219.47    6.68
  -1  -5  -2 2959.62   22.99
   1   5   2 4086.32   27.51
   5  -1   2 3755.99   27.94
   5   1  -2  259.93    7.64
  -5   1  -2 3492.10   26.15
   5   1  -2  227.50    5.18
  -5   1  -2 3058.63   20.17
  -1  -5  -2 3896.81   23.57
   1  -5   2  211.09    4.79
  -5  -1  -2  226.93    6.41
  -1   5   2  206.79    6.49
   1   5  -2 3753.23   28.96
  -1   5  -2  187.44    6.39
   1   5  -2 3708.14   16.15
   5   1   2  224.34    6.00
  -5   1   2 3216.39   16.95
   5   1  -2  214.97    6.80
  -5  -1  -2  233.93    7.08
  -5   1  -2 3832.00   27.71
  -5   1   2 3807.67   27.02
  -1  -5  -2 3708.25   24.10
  -1   5   2  203.53    5.53
  -5  -1  -4 4383.04   29.01
  -1   5  -4 4247.73   20.16
  -5  -1   4 4214.70   30.32
  -5   1  -4  216.76    6.59
  -1   5   4 4485.61   29.87
   5  -1   4  214.76    6.63
   5  -1  -4  202.07    6.58
  -5   1   4  240.46    7.37
   1  -5  -4 4351.04   29.17
   1   5  -4  196.10    6.39
   1   5  -4  214.31    7.33
  -5   1   4  209.03    6.78
   5   1  -4 4272.43   31.72
   5   1  -4 3944.37   25.87
  -1  -5  -4  189.87    5.66
   1  -5   4 4464.13   31.57
  -1   5   4 4487.55   30.32
  -1   5  -4 4652.96   33.99
   5  -1   4  220.30    7.08
  -1  -5   4  213.01    6.48
  -5  -1   4 4567.99   28.69
  -5  -1  -4 4109.91   28.66
   1   5   4  197.14    6.26
  -1  -5   4  190.69    6.49
   5   1   4 4023.45   26.87
   1   5   4  197.64    6.01
   1  -5   4 4368.52   33.48
   5  -1   4  223.16    6.83
   5   1   4 4104.77   28.11
  -5  -1   4 4338.14   20.58
  -5  -1  -4 4145.92   29.21
   1  -5   4 4193.35   30.42
  -5   1  -4  222.20    7.36
   5   1   4 4039.23   26.89
   5  -1  -4  231.81    6.99
  -1   5   4 4177.22   25.33
   1  -5  -4 4182.35   25.28
  -1   5   4 3993.12   25.58
  -1  -5  -4  223.23    6.79
   1  -5   4 3927.81   18.07
   5   1  -4 4206.88   20.03
   1   5  -6  118.33    5.18
   5  -1   6  120.86    5.12
  -5   1  -6   95.11    4.17
   1  -5   6   12.59    1.41
   1   5   6  144.88    5.89
   5   1  -6   11.93    2.11
  -1   5  -6   10.54    1.29
  -1   5   6   11.29    2.24
   1  -5  -6   15.27    1.92
  -1   5   6   12.67    1.87
   5  -1  -6  138.84    3.12
  -1   5  -6   12.99    2.75
  -5  -1  -6   14.60    2.69
  -5  -1  -6   14.76    2.28
   5   1  -6   11.58    1.25
  -5   1  -6  129.12    5.45
  -1   5   6   14.34    2.30
  -5  -1   6   15.11    2.20
  -1  -5   6  142.01    5.71
  -5   1   6  133.70    5.56
  -5   1   6  130.12    5.38
  -5   1  -6  138.67    5.96
  -1  -5  -6  130.40    4.11
   5   1  -6   15.06    2.73
   5  -1  -6  120.36    5.50
  -1  -5  -6  126.08    4.04
   1   5   6  142.72    5.65
   1   5  -6  130.68    6.23
   5  -1  -6  130.84    5.58
  -1   5   6   13.84    2.12
   5  -1  -6  134.95    3.05
  -5  -1   6   14.44    1.47
   5   1   6   12.88    2.06
   5   1   6   17.33    2.49
   5  -1   6  125.48    5.26
   1  -5   6   15.93    2.84
  -1  -5  -6  131.80    5.30
   1  -5  -6   14.45    2.34
  -1  -5  -8  109.86    5.19
   1  -5  -8 2042.74   20.04
  -5  -1  -8 2126.52   19.85
   1   5   8  119.99    5.11
   5   1  -8 2148.40   20.15
   1   5  -8  130.78    6.06
  -5   1  -8  110.68    5.49
  -1   5   8 2211.01   20.78
   5   1  -8 2129.05   10.39
   1  -5   8 2190.21   12.66
  -5  -1  -8 1922.09   21.58
  -5   1  -8  120.95    5.34
  -1  -5  -8  121.64    3.43
  -5  -1   8 2193.91   19.89
   1  -5  -8 2009.02   14.62
  -1  -5  -8  115.31    3.51
   5  -1  -8  129.66    5.81
  -5   1   8  120.23    5.31
  -1   5   8 2005.58   15.07
  -1   5  -8 1940.95   22.37
  -1  -5   8  119.22    5.28
   1  -5   8 2334.50   25.47
   5   1  -8 2068.38   24.81
  -5  -1   8 2253.47   10.70
  -1   5  -8 2160.03   13.45
   5   1   8 1994.82   18.38
   5   1   8 2043.56   21.47
  -1   5   8 2153.45   22.48
   5  -1   8  115.04    5.09
   1   5  -8   97.46    5.72
  -1   5 -10  122.35    6.38
  -1  -5 -10 1951.88   22.53
  -5  -1 -10  124.50    5.05
   1   5 -10 1898.46   21.63
  -1   5  10  117.37    3.57
   1  -5  10  132.20    6.58
   1   5  10 1934.04   20.87
   5  -1  10 1868.87   19.82
  -5  -1  10  108.00    4.56
   1  -5 -10  126.72    5.57
   5  -1 -10 1945.44   22.78
   1   5 -10 1973.02   25.39
   5   1  10  110.17    4.52
   5  -1  10 1739.04   21.23
  -1   5  10  107.87    5.35
  -1  -5 -10 1819.85   10.70
  -1  -5 -10 1842.86   10.92
  -5   1  10 1819.92   19.77
  -1   5  10  116.63    4.89
   1  -5  10  116.81    3.27
   1  -5 -10  122.57    3.63
  -5   1 -10 1735.66   21.38
   5   1 -10  105.21    4.66
  -1   5 -10  122.44    3.44
   5   1  10  122.31    5.94
  -5  -1 -10  112.15    5.53
   5   1 -10  126.85    6.23
  -5  -1  12   36.19    2.98
  -5   1  12   75.25    4.64
  -1  -5 -12   74.93    5.06
  -1   5  12   38.56    3.15
  -1   5  12   30.01    3.23
   1  -5 -12   35.80    1.90
   1   5 -12   65.21    4.35
   1   5  12   74.64    4.62
   5   1  12   36.10    2.76
   5  -1  12   62.94    4.63
   1  -5  12   34.28    1.96
   5   1  12   26.73    3.19
   1  -5  12   35.75    3.78
   5  -1 -12   72.54    4.79
   5  -1  12   68.69    4.02
  -5  -1 -12   31.87    3.59
   5   1 -12   37.53    3.86
  -1   5 -12   34.05    3.61
  -1   5 -12   39.57    2.38
   1   5 -12   73.78    5.82
  -5   1 -12   75.31    5.17
  -1   5  12   30.46    1.74
  -5  -1 -12   35.16    2.96
   5  -1 -14  568.47   13.48
   5   1  14   79.72    4.03
   1   5  14  502.25   11.25
  -1   5  14   68.54    4.01
   5  -1  14  542.58   11.09
  -5  -1 -14   91.55    6.47
  -5  -1  14   69.66    4.06
  -5   1  14  513.84   11.42
  -1   5  14   65.47    2.20
   1   5 -14  538.60   12.45
  -5  -1 -14   73.12    4.14
  -1  -5  14  532.63    5.48
  -1  -5 -14  519.65   12.91
   1  -5  14   77.10    5.50
  -1   5 -14   81.68    5.67
   1   5 -14  595.95   15.58
   1  -5  14   68.35    2.86
  -5   1 -14  520.04   12.51
   5  -1  14  538.57   13.63
   5   1 -14   84.39    6.23
   5   1  14   71.37    5.08
  -1   5 -14   72.44    3.12
  -1   5  14   79.28    5.17
  -1  -5  14  487.51    4.76
   1  -5 -14   70.46    2.27
  -1   5  16  926.05   14.23
  -5   1  16  110.81    5.85
  -5  -1  16 1057.68   16.03
  -5   1 -16  143.74    7.91
  -1  -5 -16  102.69    6.15
   1   5  16  119.16    6.05
   5  -1  16  113.33    5.39
  -5  -1 -16 1027.97   19.47
   5  -1  16  116.06    7.00
   5   1  16  960.21   12.99
   1   5 -16  123.14    6.69
   1  -5  16  943.27   11.14
  -1   5 -16  958.46   18.06
  -1   5 -16  902.20   11.06
  -1   5  16  724.26   15.45
   5   1 -16 1087.84   20.37
   5  -1 -16  110.76    5.97
   1   5 -16  113.46    7.20
   5   1  16  927.46   17.47
  -1  -5  16   87.09    2.56
  -5  -1 -16  917.77   14.00
  -1  -5  16  104.83    2.94
   1  -5  16  992.94   18.65
   1  -5  18  106.69    6.68
  -1  -5 -18   73.23    5.89
  -5   1  18   93.15    5.71
  -5  -1  18  126.49    5.77
   1  -5  18  121.57    4.98
  -1   5 -18  106.83    4.44
   1   5 -18   74.00    5.22
   1   5 -18   89.51    6.80
   5  -1  18   77.62    4.54
  -5  -1 -18  101.00    4.94
  -1   5 -18  113.49    6.76
   5   1  18  117.97    4.94
  -1  -5  18   78.23    3.28
   5   1 -18  122.28    7.04
   5  -1  18   81.48    6.07
  -5   1 -18   85.23    6.49
   1   5  18   81.11    5.22
   5   1  18  113.03    6.66
  -1  -5  18   65.62    2.71
   5  -1 -18   89.92    6.43
  -5  -1 -18  114.01    6.92
  -1   5  18  108.50    6.55
  -1   5  18  112.61    5.44
   1   5  20    1.02    2.02
  -1  -5 -20    1.75    2.66
   1  -5  20   24.83    3.74
  -5  -1  20   20.24    1.19
  -5  -1 -20   31.10    4.26
  -1   5 -20   27.28    2.71
  -5   1  20    0.70    1.79
  -1   5 -20   29.34    3.90
   5   1  20   27.37    2.66
   1   5 -20    2.38    2.30
  -5   1 -20    3.50    2.32
  -5  -1  20   28.40    3.27
  -1  -5  20    0.15    2.62
  -5  -1 -20   24.05    2.88
  -1   5  20   21.32    2.86
   5  -1 -20   -0.18    2.45
   5  -1  20    2.54    2.72
  -5  -1  20   23.34    1.27
   5   1 -20   22.11    3.82
  -1  -5  20    3.02    1.26
  -1   5  20   28.34    3.83
   5   1  20   26.22    3.85
   1  -5  20   21.77    2.53
   5  -1  20    1.74    1.59
  -1  -5  20    3.23    1.23
  -5   1  22   61.91    5.04
  -5   1 -22   61.70    5.78
  -5   1  22   37.96    1.23
   1   5 -22   50.75    4.55
  -5  -1  22    2.78    2.06
  -1   5 -22    5.95    1.93
  -1  -5  22   68.44    6.37
   1  -5  22   10.24    3.25
   5   1 -22    4.33    2.69
  -1  -5  22   49.60    2.91
   5  -1 -22   51.42    4.90
   5   1  22    5.02    1.70
   5   1  22    8.89    2.95
   1   5  22   66.93    5.32
   5  -1  22   58.29    5.62
   5  -1  22   56.37    4.09
  -1   5  22    9.25    2.96
  -1   5 -22    7.05    2.88
  -5  -1  22    5.31    1.07
  -1   5  22    8.76    2.40
  -5  -1 -22    5.24    2.75
   1   5  24   35.63    4.40
  -1   5 -24   89.16    4.99
  -1   5  24   89.51    5.58
  -1  -5  24   41.07    5.08
  -5   1 -24   24.21    4.00
   1   5  24   31.37    4.95
   1   5 -24   31.51    4.24
   5  -1  24   30.25    3.38
  -1   5 -24  102.65    7.22
  -5  -1 -24   90.83    7.18
  -5  -1  24   87.61    5.75
   5  -1 -24   31.88    4.01
   5   1  24   81.67    6.36
   5   1 -24   87.66    6.65
   5   1  24   80.59    4.32
  -5   1  24   36.84    4.26
   5  -1  24   24.51    4.47
  -1   5  24   86.66    6.61
   1  -5  24   93.58    6.71
  -1  -5  24   26.95    2.49
  -1   5 -26   13.40    3.87
  -1  -5  26    6.99    1.78
  -1  -5  26   15.18    3.94
   1   5  26    7.06    2.97
  -5  -1 -26   16.33    3.93
  -5  -1  26   13.38    2.90
   5  -1 -26    9.79    3.17
   1   5 -26   11.37    3.43
  -1   5  26   13.57    3.63
   5   1  26    8.02    3.38
  -5   1  26    8.37    3.04
  -1   5 -26   16.23    3.16
  -5   1 -26   14.20    3.97
   1  -5  26   14.39    3.48
   5   1  26   11.34    2.26
  -1   5  26   12.44    3.03
   1   5  26   11.73    3.95
   5  -1  26    5.99    3.40
   5   1 -26   14.97    3.74
   5  -1  26    8.79    2.49
   1   5  28    0.87    2.60
  -5  -1  28   14.70    3.23
   1  -5  28    9.80    3.22
  -5   1  28    1.63    2.65
   5  -1  28    2.05    2.11
   1   5  28    0.84    3.15
  -1  -5  28    1.25    2.89
   5   1 -28    7.26    3.43
  -5   1 -28    1.40    3.33
  -5  -1 -28   14.37    4.04
  -1   5 -28   15.27    3.80
   5  -1  28    0.83    2.88
   1   5 -28   -0.47    2.64
   1  -5  28    9.09    2.47
   5   1  28    9.63    3.67
  -1   5  28   21.13    4.50
  -1   5  28    9.92    2.99
   5  -1 -28    3.00    2.75
  -1   5  30   33.37    4.34
   1   5  30    7.99    3.44
  -5  -1 -30   29.04    5.41
  -5  -1  30   32.43    4.33
   1  -5  30   24.97    4.60
   1   5  30    9.28    4.27
  -5   1 -30    2.82    3.41
  -5   1  30    7.76    3.41
   5   1 -30   34.59    5.23
   1   5 -30    9.69    2.94
   5  -1 -30    6.56    3.61
  -1   5 -30   27.45    4.10
  -1  -5  30   12.19    4.21
  -1   5  30   26.33    5.02
   5   1  30   27.64    4.70
   5  -1  30   12.73    4.55
  -1   5  32   39.38    4.60
   1   5  32    5.56    3.35
  -5  -1  32   42.61    5.12
  -5   1  32    6.02    3.46
  -5  -1 -32   45.45    6.72
   5   1 -32   38.50    5.64
   1  -5  32   35.13    5.43
   5   1  32   46.93    6.02
   5  -1  32    0.25    3.29
  -1  -5  32    4.29    3.29
  -1  -5  32    2.27    2.77
   1  -5  32   45.53    5.97
  -1   5  32   35.17    5.77
   1   5  32    3.42    3.74
  -5   1 -32   -0.11    3.63
   1   5  34   21.72    4.25
  -5  -1  34    2.42    3.29
   1  -5  34    0.50    3.42
  -5   1 -34   12.67    4.89
   1  -5  34    2.78    3.57
   1   5  34   22.51    5.42
   5   1  34    2.05    3.78
  -1   5  34    4.56    4.08
  -5   1  34   19.50    4.56
  -5  -1 -34    3.01    4.61
   5  -1  34   20.97    5.22
  -1  -5  34   19.45    4.72
   2  -5  -1  673.19   11.96
  -5   2   1  772.69   13.12
  -5  -2  -1  608.26   10.79
   5   2   1  612.21   10.04
   2   5  -1  723.42    8.16
   2   5   1  739.05   12.04
  -2   5  -1  598.36    9.30
  -2   5   1  568.73   10.59
   5  -2  -1  752.42   10.60
  -2  -5   1  754.21   11.95
   2   5  -1  751.70   12.32
  -5  -2  -1  578.49   10.75
  -2  -5   1  798.86   13.30
  -2   5  -1  624.07   11.80
  -5   2  -1  719.57   12.17
   5  -2   1  824.48   13.32
   2  -5  -1  672.57   11.81
  -5   2   1  788.38   12.93
  -5   2  -1  837.02   13.70
  -2  -5  -1  799.01   12.82
   2  -5   1  629.48   11.30
   5   2  -1  610.14   11.91
   2  -5  -1  532.05    8.67
  -2  -5   1  742.28    8.64
  -5  -2   1  571.35   11.07
   2   5   1  729.20   11.78
   5   2   1  579.15   10.81
   5  -2  -1  798.82   13.18
   5   2  -1  634.65   10.88
  -2   5   1  557.90   10.14
   5  -2   1  789.94   12.00
  -5   2  -1  749.63   10.94
   5  -2  -1  730.65   12.16
   2   5   1  972.70   12.51
  -5   2   1  688.73    9.36
   2  -5   1  588.35   11.17
   5   2   1  561.13    9.85
   2   5  -1  748.21   12.34
  -2   5   1  604.05    9.80
  -2  -5  -1  763.53   12.12
   2  -5   1  556.98    8.83
   5  -2   1  598.20   11.37
  -2   5  -1  658.61   12.68
  -5  -2  -1  596.02   10.14
  -5  -2   1  557.51    8.83
  -5  -2   1  580.70   10.08
  -2  -5  -1  736.70    9.68
   5   2  -1  604.80    9.46
   5   2   3 2690.96   22.36
   5   2  -3 3142.43   19.78
  -5   2   3 2824.45   17.64
  -2  -5  -3 2861.59   21.09
   5  -2   3 3326.11   27.85
  -5   2  -3 3149.72   24.98
  -2   5  -3 2993.05   26.50
  -2   5  -3 3059.83   20.39
   2   5   3 2938.97   22.16
   2   5  -3 2902.89   25.70
   5  -2   3 3142.23   25.51
   2   5   3 3066.37   25.47
  -2   5   3 2794.01   21.76
   2   5  -3 3064.51   25.80
  -5   2  -3 3092.15   26.38
  -2   5  -3 2814.01   24.76
  -5  -2   3 2851.94   18.67
   2  -5   3 3469.08   30.20
   2  -5   3 2851.55   24.35
  -5   2   3 3359.94   28.11
   5  -2   3 2856.24   24.68
  -5   2  -3 2687.49   22.86
   5   2   3 2943.65   22.93
  -5  -2   3 2709.36   20.41
  -2  -5   3 2881.23   25.62
  -2   5   3 2907.32   22.77
  -5  -2  -3 2838.71   23.26
  -5  -2  -3 2983.19   24.06
   5  -2  -3 2994.24   19.30
   2  -5   3 2998.78   19.35
   2  -5  -3 3096.31   23.54
  -2  -5   3 3035.88   23.78
  -2   5   3 2772.66   22.59
  -5  -2   3 3039.60   27.01
  -2  -5   3 3114.65   15.00
   2   5  -3 3232.92   14.91
  -5  -2  -3 2997.45   24.95
  -2  -5  -3 2928.60   24.25
   2   5   3 3560.74   25.85
   2  -5  -3 3130.07   24.48
   5   2  -3 3077.23   23.80
   5   2   3 2801.63   22.66
   5  -2  -3 2881.43   24.86
   5  -2  -3 2865.23   24.21
  -2  -5  -3 3326.15   25.00
   2  -5  -3 2837.91   22.95
   5   2  -3 2970.99   27.08
  -5   2   3 3185.89   26.27
  -2   5   5 2657.71   22.63
  -2  -5   5  546.88    9.95
   5   2  -5 2679.02   16.86
   2   5   5  586.40   11.39
   5  -2   5  637.56   12.34
   2  -5   5 2742.77   25.76
   2  -5   5 2912.09   18.61
   2   5  -5  643.21   12.11
   2   5   5  544.68    8.87
   2   5  -5  565.52   12.29
   5   2   5 2695.19   23.55
  -5  -2  -5 2861.52   23.11
  -2   5  -5 2704.78   25.16
  -5   2   5  566.85   11.08
  -2   5   5 2601.64   20.36
  -5   2  -5  566.27   11.12
   5  -2   5  624.16   12.37
  -5  -2  -5 2503.45   22.65
   5   2  -5 2179.56   24.69
  -2  -5  -5  611.43    9.82
  -5   2   5  619.56   11.56
   2  -5  -5 2948.81   22.08
  -2   5  -5 2743.47   18.60
   5  -2  -5  578.82   11.23
   2  -5  -5 2644.19   23.82
  -5   2   5  576.37    7.47
  -5  -2   5 2897.76   21.27
   5  -2  -5  658.68    8.62
   2  -5  -5 2596.13   21.50
  -2  -5  -5  559.60   10.11
  -5   2  -5  542.95   10.86
  -5  -2  -5 2787.87   25.23
   5   2   5 2961.29   24.90
   2   5   5  579.45   10.81
  -5  -2   5 2654.72   16.35
  -2   5   5 2786.29   22.87
   5   2  -5 2615.51   20.50
   5   2  -7   79.66    2.88
   2   5  -7  940.52   16.20
  -5  -2   7   80.19    3.72
   5   2  -7   74.70    3.73
  -2  -5  -7  949.05   14.35
  -2   5   7   97.52    4.70
  -5  -2  -7   85.49    4.07
   5  -2  -7  910.25    8.42
   2  -5  -7   86.69    3.75
   5  -2   7  937.06   14.27
  -2   5   7   81.74    3.66
   2   5   7  925.61   14.56
  -5   2   7  900.26    8.17
   2  -5   7   78.50    3.19
  -5   2  -7 1021.80   16.34
   2  -5   7   79.13    4.81
   5   2   7   72.16    4.27
  -2  -5   7  901.78   13.27
   5  -2  -7  877.46   14.47
   2   5  -7  907.52   13.69
  -5  -2  -7   87.12    4.98
  -2   5  -7   70.32    3.01
   2  -5  -7   76.11    3.78
  -2   5  -7   76.90    4.70
   5   2   7   80.22    4.03
  -2  -5  -7  896.01   10.33
   5   2  -7   80.80    5.13
  -5   2   7  927.40   14.36
   2   5   7  915.59   10.68
  -5   2  -7  878.60   14.78
  -5  -2   7   74.39    2.69
   2   5   7  868.30   13.67
  -5   2   7  972.70   15.09
  -2   5   7   74.30    4.26
  -2  -5   9  918.34   14.48
  -2   5  -9 2130.78   16.57
  -5   2  -9  813.62   14.32
  -5   2   9  802.92    6.54
  -2   5   9 1968.10   18.46
  -5   2   9  862.26   14.54
   5   2  -9 2012.68   12.94
   2  -5   9 2017.73   23.32
   2   5  -9  904.50   15.36
  -2  -5  -9  923.77    9.85
   5   2   9 1943.14   21.41
   2   5  -9  768.77   15.42
  -5   2  -9  915.09   16.61
   2   5   9  860.36   14.77
   5   2  -9 2169.93   25.90
  -5  -2  -9 2093.46   19.07
   5  -2  -9  866.57   14.87
  -5  -2  -9 2009.77   22.65
   2  -5  -9 2194.76   17.26
  -2  -5  -9  841.19   14.67
  -2   5   9 2179.20   17.54
  -2   5  -9 2119.49   24.34
   2   5   9  911.64    9.91
   5  -2   9  822.74   13.93
   2  -5   9 2288.68   16.66
   2  -5  -9 1964.64   19.19
  -5  -2   9 2362.53   20.38
   5   2  -9 2079.82   19.11
   5   2   9 1977.76   18.29
  -2   5   9 1975.67   21.88
  -5  -2   9 1984.04   12.27
   5  -2  -9  678.92    5.73
   2   5  11 1193.55   17.60
   5  -2 -11 1119.24   16.51
   5  -2  11 1077.09   15.67
  -5   2  11 1285.67   18.30
  -5  -2 -11  382.66    7.85
  -2   5  11  378.91    8.51
   5   2 -11  455.28   13.38
   5   2 -11  391.49    5.61
   2  -5  11  433.05    7.68
   2  -5  11  405.96   10.94
  -2   5  11  489.17    8.63
  -2   5 -11  368.51    6.93
   2  -5 -11  433.00   10.12
   2  -5 -11  397.50    7.25
   5   2  11  365.72    7.84
  -2   5 -11  403.94   11.22
  -5  -2  11  421.37    8.70
  -5   2 -11 1079.87   16.67
   2   5 -11 1133.68   19.34
  -2  -5 -11 1208.05   18.72
   2   5 -11 1237.32   17.96
  -5   2 -11 1069.20   17.33
  -2   5  11  340.58    9.24
   5   2  11  382.02   10.14
  -2  -5 -11 1123.94    8.16
  -5  -2 -11  480.43   13.42
   5   2 -11  403.19    8.60
  -5  -2  11  434.18    5.70
  -2  -5 -11  999.09    7.53
   2  -5  13   66.22    3.43
  -5  -2  13   58.30    2.04
   2  -5  13   66.42    4.86
   2  -5 -13   64.03    2.94
  -5   2  13   22.97    2.96
  -2  -5 -13   25.09    3.31
  -5  -2 -13   63.26    3.50
   5   2 -13   73.23    2.56
   5   2  13   61.56    4.58
   5   2  13   56.99    3.26
   2   5 -13   23.71    2.92
   5  -2  13   25.74    2.81
   5  -2 -13   25.01    3.26
  -2   5  13   61.91    3.66
  -5  -2 -13   84.71    6.16
  -5  -2  13   69.05    3.73
   5   2 -13   67.31    5.55
   2   5 -13   26.57    3.77
  -5   2 -13   17.65    2.83
   2   5  13   22.73    2.96
  -2   5  13   64.80    2.97
  -2   5 -13   65.64    3.32
   5   2 -13   62.68    3.74
  -2   5  13   63.66    4.51
  -2   5 -13   67.26    5.18
   2  -5 -13   62.67    3.90
  -5   2 -13   22.17    3.01
   2   5  15 1044.70   18.01
  -2   5  15  102.34    4.73
  -5  -2  15   93.88    2.55
  -5   2  15 1036.59   17.67
   5  -2  15  928.17   15.00
  -2  -5  15  976.46    7.05
  -2   5 -15  111.47    6.47
   2   5 -15 1067.52   20.33
   5  -2 -15 1135.47   18.57
   5   2 -15  101.62    2.88
   5   2  15  107.14    4.27
  -5   2 -15 1035.24   17.75
  -2  -5 -15 1127.61   20.81
   2  -5 -15  109.71    3.71
   2  -5  15  103.00    4.21
  -2   5  15   73.59    5.05
   5   2 -15  116.69    6.91
   2   5 -15 1057.00   17.09
  -2   5  15  106.16    3.54
  -5   2 -15  803.91   15.11
  -2  -5  15  938.94    7.13
  -2   5 -15  119.60    5.01
  -5  -2 -15  106.48    6.26
   5   2  15  103.87    5.89
  -5  -2  15  105.04    4.77
   2  -5  15  109.96    6.17
  -5  -2 -15  102.80    4.53
   2   5  17  375.55   11.37
   2  -5 -17 1129.39   10.80
  -5  -2 -17 1301.60   22.59
  -2   5 -17 1238.92   15.67
  -5   2  17  335.64   10.44
  -5  -2  17 1088.68    9.03
   5   2 -17 1217.35   21.69
  -5  -2  17 1236.92   16.38
   5   2  17 1159.43   13.73
  -2   5  17 1217.31   20.86
   2   5 -17  333.04   10.52
  -2  -5 -17  345.82   11.92
  -2   5 -17 1237.34   21.43
   5   2 -17  994.40    8.78
   5  -2 -17  338.52   10.23
   2  -5  17 1125.66   14.17
  -2   5  17 1262.87   17.13
  -2  -5  17  309.07    5.16
  -5   2 -17  397.99   12.97
  -2   5  17 1092.37   10.30
   5  -2  17  301.84    9.17
  -2  -5  17  343.61    5.81
   2   5 -17  344.22   12.34
  -5  -2 -17 1102.38   13.93
   5   2  17 1121.19   19.37
   2  -5  17 1205.36   20.40
   2   5  19  263.75   10.04
  -2  -5  19  221.86    4.86
  -2   5  19  122.08    5.59
  -5  -2  19  150.65    6.27
  -5  -2 -19  125.27    5.11
  -5  -2 -19  134.28    7.74
  -2   5  19  114.14    3.26
   2  -5 -19  130.91    3.66
   5   2  19  117.24    4.41
   5  -2  19  266.16    8.99
  -5   2 -19  286.19   11.40
  -5   2  19  234.25    9.06
   2   5 -19  232.04    8.63
   2   5 -19  274.25   11.59
  -5   2  19  178.30    2.87
  -2  -5 -19  203.10    9.49
  -5   2  19  191.28    2.90
   5  -2  19  248.50   10.37
   5  -2 -19  253.52    9.34
   5   2 -19  135.60    7.48
  -2   5 -19  141.23    7.57
  -5  -2  19  136.96    3.79
  -5  -2  19  116.85    3.26
   2  -5  19  119.16    5.14
  -2  -5  19  232.16    5.41
  -2   5 -19  138.77    5.74
  -2   5  19  126.54    7.26
   5   2  19  119.00    6.85
   2  -5  19  132.08    7.28
   2   5  21  230.41    9.91
  -2  -5  21  206.11    5.38
   5  -2 -21  229.71    9.39
   5   2 -21  611.13   16.04
  -5  -2  21  616.41   12.59
  -5   2  21  192.76    3.43
  -2   5  21  612.49   12.38
  -2   5  21  557.42    6.29
  -2   5 -21  641.71   16.40
   5  -2  21  214.66    8.23
  -5  -2 -21  586.48   11.44
  -5   2 -21  205.19    9.05
   2   5 -21  252.98   11.95
  -5   2  21  174.78    3.40
   2  -5  21  606.81   15.49
   5   2  21  578.49   14.96
  -5   2  21  207.85    8.77
   5   2  21  582.86    9.61
  -2   5 -21  582.45   11.69
  -5  -2  21  596.81    7.99
   2  -5 -21  508.49    5.82
  -5  -2 -21  651.33   17.67
  -5  -2  21  458.56    6.68
  -2  -5  21  219.78    6.12
   2   5 -21  204.42    8.53
   5  -2  21  205.84    9.98
  -2   5  21  582.52   15.67
  -2  -5 -21  229.11   10.78
  -5   2  23  215.40    9.30
  -5   2 -23  243.92   10.51
  -5  -2  23   33.45    3.57
   5  -2  23  228.70   10.76
  -2  -5 -23  238.51   11.06
  -5  -2  23   29.31    2.12
   5   2 -23   38.45    4.99
  -2  -5  23  209.19    5.75
  -2   5  23   28.62    3.23
   5   2  23   34.84    2.67
  -5  -2 -23   26.67    4.45
   5  -2  23  254.47    9.18
   5  -2 -23  230.14    9.13
   2  -5  23   33.49    4.48
   2   5 -23  272.61   12.55
   5   2  23   35.01    4.53
   2   5 -23  211.24    8.25
  -2   5 -23   30.49    4.58
  -2   5 -23   35.92    3.50
   2   5  23  280.60   11.18
  -2   5  23   32.63    4.66
   2   5  25   80.71    6.60
  -2  -5  25   62.16    3.52
  -2   5  25   27.31    3.20
  -5  -2  25   29.26    3.47
   2  -5  25   32.03    4.37
  -5   2 -25   63.28    5.78
  -5   2  25   69.43    5.89
  -2   5 -25   35.15    5.15
  -2  -5 -25   68.82    6.59
  -5  -2 -25   33.77    4.96
   2   5 -25   72.57    5.82
   5   2 -25   28.80    4.57
  -2   5 -25   35.01    3.76
   5  -2  25   70.33    6.72
  -2   5  25   31.42    4.59
   5   2  25   32.95    4.59
   5  -2  25   70.05    5.17
   5  -2 -25   67.37    5.17
  -5  -2 -27  267.64   12.51
  -5   2  27   59.22    5.76
  -2  -5 -27   67.59    7.63
  -5  -2  27  274.72    9.87
   2  -5  27  269.71   11.61
  -5   2 -27   62.73    6.38
   5  -2 -27   54.87    4.99
   5  -2  27   58.17    4.73
  -2  -5  27   70.24    7.22
  -2   5 -27  280.21    9.65
  -2   5 -27  278.97   12.03
   2   5 -27   67.02    6.08
   5   2 -27  281.65   12.19
   2   5  27   68.16    6.56
   5  -2  27   65.47    6.81
  -2   5  27  245.88    8.63
  -2   5  27  261.57   11.73
   5   2  27  271.07   11.86
   5   2 -29  119.12    8.61
  -2   5 -29  106.73    6.51
  -5   2  29    9.60    3.27
  -5   2 -29    7.09    3.37
  -2  -5  29    8.68    3.84
   2   5  29   11.48    3.87
   2  -5  29  128.20    9.36
   2   5 -29    3.95    2.44
  -2   5  29  109.79    6.14
  -2   5 -29   79.46    6.54
   5   2  29  115.09    8.50
  -5  -2  29  110.10    6.81
   5  -2  29    3.56    3.62
  -2   5  29  102.69    7.71
  -5  -2 -29  107.43    8.80
   5  -2  29    8.34    2.60
   2   5  31    4.19    3.58
  -5   2  31    2.90    3.00
  -5  -2  31    8.82    3.12
   5  -2  31    2.25    3.57
   5   2  31    8.30    3.77
  -5   2 -31    6.26    3.69
   5   2 -31   16.85    4.76
   2  -5  31   12.89    3.95
   2  -5  31   12.11    4.17
   2   5  31    5.62    4.06
  -2  -5  31    4.51    2.97
  -2  -5  31    3.34    3.43
  -2   5  31    8.75    3.51
  -5  -2 -31    9.29    4.44
   2   5  33  116.14    8.90
  -5   2 -33   86.69    8.21
   2  -5  33   14.47    4.45
  -5   2  33  100.28    8.06
  -2   5  33   11.49    4.08
  -2  -5  33   95.26    8.55
   5   2 -33   14.48    4.70
   2  -5  33   14.51    4.73
   5  -2  33  107.57    9.28
  -5  -2 -33   11.98    5.22
   2   5  33   98.43    9.23
   5   2  33   13.57    4.40
   2   5  35    1.42    3.62
  -5   2  35    2.65    3.46
  -2  -5  35    4.79    4.12
   5  -2  35    0.70    3.88
   2  -5  35    9.88    4.42
   5   2  35   11.91    4.75
  -5   2 -35   -2.27    4.31
  -2   5  35   12.64    4.78
  -5  -2 -35   10.74    5.26
   2   5  35   -0.88    3.86
   5   3   0    1.88    1.35
  -3  -5   0    4.76    1.77
  -3  -5   0    2.72    1.39
   3   5   0    2.43    1.75
  -3   5   0    3.92    1.90
  -3   5   0    2.69    1.57
   3  -5   0    2.12    1.79
   3  -5   0    4.85    1.79
   5   3   0    1.77    1.19
   3   5   0    4.20    1.25
  -3   5   0    1.42    1.58
  -5   3   0    4.14    1.86
  -5   3   0    2.40    1.58
  -3  -5   0    1.27    1.75
   3   5   0    4.10    1.91
   3  -5   0    7.62    1.76
   5  -3   0    3.78    1.69
  -5  -3   0    1.76    1.62
  -5  -3   0    1.97    2.02
   5   3   0    4.00    2.15
   5  -3   0    5.09    1.85
  -5  -3   0    2.85    1.40
  -5  -3   2 3250.22   23.78
   5   3   2 3200.59   25.06
  -3  -5   2  416.26    6.90
  -3  -5   2  449.37    9.45
   3  -5   2 3183.94   23.44
   5  -3   2  453.13   10.29
   3   5  -2  441.79    9.69
   3  -5  -2 2897.95   23.11
   5   3  -2 2975.70   26.96
   3  -5  -2 3257.96   26.06
  -5  -3  -2 2914.26   23.85
   5   3   2 3130.19   26.89
   5  -3  -2  477.59    9.39
   3   5  -2  410.48    9.72
  -3  -5   2  437.44   10.70
   3   5  -2  465.68    7.21
   5  -3   2  442.20    9.70
  -3   5  -2 3057.62   23.24
   5  -3  -2  445.57   10.28
   3   5   2  468.54   10.50
  -5   3  -2  415.15    9.11
  -5   3  -2  453.89   10.60
   5   3  -2 3026.36   22.15
  -5  -3  -2 3009.98   24.96
   3  -5   2 3381.55   29.59
  -5   3   2  418.97    9.90
   3   5   2  481.95    9.25
   3  -5  -2 3249.46   26.08
  -3  -5  -2  460.66    9.93
  -3   5   2 3561.56   28.86
  -3   5   2 3167.80   25.06
   5   3  -2 3192.22   24.03
  -3  -5  -2  412.81    8.13
  -3   5  -2 2993.44   26.18
  -5  -3   2 2920.68   21.36
  -3   5   2 3147.55   25.75
  -5   3   2  427.83    8.50
   3   5   2  399.43    8.71
  -5  -3  -2 2900.99   23.68
   5   3   2 3172.68   24.99
  -5  -3   4  809.15   11.11
  -3   5  -4  660.99   12.85
   3   5   4 4014.46   29.59
   5   3  -4  755.30   10.57
   3   5   4 4070.22   26.55
   3  -5   4  809.85   11.82
   3   5   4 3959.32   25.60
  -3   5   4  715.16   11.59
   3  -5  -4  769.19   12.02
  -5  -3   4  833.33   11.97
   3   5  -4 4619.99   32.43
  -3   5  -4  770.81   11.65
   3  -5  -4  753.41   12.00
   5   3  -4  803.86   11.84
   5  -3  -4 3973.88   23.09
  -3  -5  -4 4754.68   30.45
   5  -3   4 4197.58   30.99
   5   3   4  802.99   13.12
   3  -5   4  830.74   14.98
  -5   3   4 4209.91   30.98
  -5  -3  -4  772.79   12.30
  -5   3  -4 3798.17   27.67
  -5   3   4 4326.83   24.91
  -3  -5   4 4099.27   27.85
   5  -3   4 4260.72   31.18
  -3   5   4  835.38   13.45
  -5   3  -4 3726.77   27.71
   3   5  -4 4068.89   17.79
   3   5  -4 3875.00   31.12
  -3  -5  -4 4568.74   29.44
  -5  -3  -4  831.66   14.15
   5   3  -4  751.81   14.29
   5   3   4  862.31   14.29
  -3   5   4  822.50   13.51
   5  -3  -4 4685.74   33.03
  -3  -5   4 4086.95   18.14
   5   3   4  862.62   14.21
   3   5   6   22.04    3.01
  -3   5   6   37.67    3.25
   3   5   6   22.10    2.34
  -5  -3  -6   45.10    3.17
   3  -5  -6   37.50    2.90
   5   3  -6   37.61    2.47
  -3   5  -6   42.10    2.86
   3   5  -6   28.94    1.63
   5  -3   6   21.44    3.00
  -3  -5   6   30.76    1.77
  -3  -5  -6   21.92    2.50
  -3  -5   6   27.04    2.95
   3  -5  -6   37.20    2.94
   3   5   6   20.61    2.84
  -5   3   6   28.36    3.34
  -3   5   6   45.51    3.17
  -5   3   6   24.50    2.22
   5   3  -6   39.89    4.01
  -3  -5  -6   29.27    3.20
   5  -3  -6   25.16    3.09
   5   3  -6   41.13    2.73
  -3   5  -6   45.44    4.08
  -5  -3  -6   47.15    3.61
   5   3   6   42.34    3.27
  -5  -3   6   40.05    2.63
   3  -5   6   42.91    3.74
  -5   3  -6   23.78    2.95
   3   5  -6   24.73    3.35
   3  -5   6   45.19    2.96
   5  -3  -6   23.47    2.13
  -5   3  -6   17.07    2.68
   3   5  -6   26.81    3.09
   5   3   6   39.53    3.46
  -3   5   6   42.09    3.02
  -5  -3   6   46.16    2.80
  -5   3   8 2456.49   15.99
   5  -3  -8 2420.55   23.58
   3  -5  -8 1300.03   15.37
  -5  -3   8 1490.44   14.35
   3   5  -8 2526.73   27.77
  -3   5  -8 1271.31   19.44
   3   5  -8 2362.77   21.94
   5  -3  -8 2404.68   15.63
   5   3  -8 1318.66   14.61
  -5   3   8 2707.62   26.38
   5   3   8 1295.24   15.18
   3  -5   8 1382.18   15.04
  -3  -5  -8 2378.32   23.41
  -3   5   8 1441.67   19.66
   3  -5   8 1340.23   19.55
  -3  -5   8 2495.28   21.29
   3   5   8 2345.28   17.35
   5   3   8 1435.18   20.04
  -3  -5   8 3046.34   11.35
  -5  -3   8 1421.56   14.75
   5  -3   8 2436.11   23.72
   5   3  -8 1524.78   23.78
  -3  -5  -8 2445.77   17.70
   3  -5  -8 1372.33   15.81
   3   5   8 2519.23   25.14
  -3   5  -8 1384.34   16.10
  -5  -3  -8 1434.34   16.37
  -3   5   8 1409.31   16.51
  -5  -3  -8 1478.70   21.51
   5   3  -8 1308.74   13.26
  -5   3  -8 2700.11   26.83
  -5   3  -8 2408.35   24.42
  -3   5   8 1486.75   16.84
  -3   5  10 3511.75   29.89
   3   5  10  233.36    8.11
   3  -5 -10 3591.21   26.15
  -3   5 -10 3478.31   23.83
  -5   3 -10  231.15    7.79
   3   5 -10  224.47    8.66
   5   3 -10 3439.74   20.44
  -5  -3 -10 4378.84   39.40
  -5   3 -10  232.31    8.79
  -3   5  10 4309.48   28.83
   5   3 -10 3893.24   26.13
  -5  -3  10 3814.36   21.21
   3  -5  10 4095.20   27.25
   5   3  10 3523.02   23.87
  -5   3  10  232.49    8.16
  -5  -3 -10 3683.24   24.94
  -3   5 -10 3867.69   35.43
  -5  -3  10 4075.25   25.10
   3   5 -10  264.78    8.19
  -3  -5 -10  238.46    5.01
   5   3 -10 3939.67   37.75
  -3  -5 -10  214.92    7.82
   3  -5 -10 3881.09   26.18
  -3   5  10 3783.38   26.22
   3   5  10  222.02    4.97
  -3  -5  10  221.19    6.88
   3  -5  10 3668.76   33.50
   5   3  10 3753.63   32.27
   5  -3 -10  234.60    7.67
   5  -3  10  228.88    7.84
   3  -5 -12  313.42    8.22
  -5  -3  12  256.38    5.41
  -3   5 -12  290.56   10.15
  -3  -5  12  947.26    6.04
   3  -5 -12  268.68    6.78
  -3   5  12  285.12    7.61
  -3  -5  12  906.89    5.65
   3   5  12  925.92    8.63
   3  -5  12  264.50    7.18
   3   5 -12 1055.53   16.49
  -3   5 -12  259.02    7.05
  -3  -5 -12  957.39    8.48
  -5   3 -12 1000.52   18.18
  -3  -5 -12  968.58   16.98
  -5  -3  12  341.44    8.22
   5   3  12  274.86    9.08
   5  -3 -12 1068.27   17.12
   3   5 -12  966.23   18.57
   5   3 -12  281.20   10.34
   3   5  12 1068.95   18.03
  -5   3  12 1011.49   16.98
   5   3  12  265.29    6.67
  -3   5  12  290.10    7.35
  -5   3  12 1013.48    9.50
   5   3 -12  283.52    6.34
   3  -5  12  284.28   10.10
   5  -3  12 1026.34   16.88
  -5  -3 -12  264.02    6.51
  -5   3 -12  979.93   15.95
  -5  -3 -12  272.28    9.32
   5   3 -12  257.83    6.57
   5  -3 -12 1008.24    9.23
  -3   5  12  264.53    8.90
  -5   3 -14   45.68    3.98
  -5   3  14   51.50    4.45
   3   5 -14   54.14    5.27
  -5   3 -14   51.53    4.94
  -5  -3  14   60.96    2.70
   3  -5  14   82.81    6.06
  -3   5  14   56.32    3.49
  -3  -5  14   53.06    1.87
   5   3  14   62.87    3.40
   3   5  14   61.39    5.00
  -5  -3 -14   62.23    3.29
   5   3 -14   62.40    3.13
  -3   5  14   59.78    3.27
   5  -3  14   52.31    4.26
   5   3 -14   59.56    5.19
   5  -3 -14   45.99    3.81
  -3   5 -14   63.67    3.83
   3  -5  14   61.62    3.86
  -5  -3  14   65.52    3.60
  -3   5 -14   61.92    5.00
  -3  -5 -14   55.15    4.68
   3  -5 -14   51.60    3.53
  -5  -3 -14   59.27    4.79
  -5   3  14   50.46    2.33
   3  -5 -14   62.98    3.54
   3   5 -14   52.46    3.99
   5   3 -14   58.40    3.45
   5  -3 -14   43.53    1.96
   5   3  14   62.38    4.89
  -3  -5  14   43.59    1.76
  -3   5  14   47.28    4.30
   3   5  16 1819.62   25.87
  -3  -5 -16 1623.89   24.61
   3   5 -16 1676.28   21.30
   5   3  16  101.47    4.19
  -5  -3  16   85.47    4.12
  -5   3  16 1682.57   23.59
   5  -3  16 1666.67   22.75
  -5  -3  16   83.63    3.27
   3  -5 -16   80.82    4.52
  -3   5  16   80.16    4.10
   5   3 -16   88.49    6.24
  -3   5  16   77.57    5.58
  -3   5 -16   84.98    6.30
  -5   3 -16 1652.31   22.55
   3   5 -16 1640.32   25.87
   3  -5  16   84.43    4.46
  -3   5  16   95.98    4.01
   5  -3 -16 1654.74   21.98
   3  -5 -16   87.05    4.03
  -5   3  16 1436.93   10.23
   5   3 -16   86.30    3.59
  -5   3 -16 1701.74   25.91
  -5  -3 -16   85.61    3.96
  -5  -3 -16   89.37    6.34
   5  -3 -16 1526.50   11.42
   5   3 -16   84.14    4.54
  -3  -5  16 1548.36   11.39
   3  -5  16  120.44    7.37
  -3   5 -16  105.11    5.64
  -3  -5  16 1686.47   11.51
   5   3  16   93.37    6.00
  -3  -5 -18  213.26    9.88
   5   3  18  841.10   11.09
  -5   3  18  209.94    8.87
  -5  -3 -18  871.00   18.81
  -5  -3  18  712.37    9.20
   3   5 -18  232.81   10.72
  -5   3 -18  249.88   10.38
  -5   3  18  193.55    4.21
  -5  -3 -18  782.14   10.84
  -3   5 -18  789.37   17.19
   5   3 -18  819.06   18.25
  -3   5  18  838.77   17.08
  -3   5  18  769.08   12.15
  -3   5  18  791.45   10.74
  -5   3  18  153.38    3.66
   3   5 -18  207.05    8.04
  -3  -5  18  214.58    5.40
  -5  -3  18  897.92   13.39
   5  -3 -18  227.22    8.62
  -3  -5  18  197.25    4.54
  -5   3 -18  181.07    8.51
   5   3 -18  767.59    9.97
   3   5  18  221.97    9.35
   3  -5 -18  875.87   12.57
   5  -3  18  212.43    8.50
  -3   5 -18  806.58   13.74
   5   3  18  864.33   17.98
   3  -5  18 1043.30   21.49
   5  -3 -20   34.35    3.69
  -5   3  20   28.00    1.77
  -3   5 -20  193.98    7.48
  -3   5  20  172.89    6.18
  -3  -5  20   32.10    2.21
  -5  -3  20  179.36    6.19
   5   3  20  179.85    5.15
   3  -5  20  188.61    9.28
   5  -3  20   33.61    3.82
  -5  -3 -20  194.04    9.83
  -5   3  20   24.00    1.94
  -5   3  20   32.17    3.97
  -3   5  20  164.39    4.89
  -5   3 -20   40.02    4.65
   3   5 -20   37.28    3.77
   3  -5 -20  212.90    6.57
  -3  -5  20   34.69    2.92
   5   3 -20  181.69    9.25
   5   3 -20  191.21    5.77
   3   5 -20   32.65    4.58
   5   3  20  185.68    8.87
  -5   3 -20   27.26    3.64
  -5  -3  20  157.38    4.72
  -5  -3 -20  153.64    4.92
  -3  -5 -20   29.36    4.38
  -3   5 -20  196.43    9.56
  -3   5  20  187.64    8.60
   3   5  20   35.35    4.09
  -3  -5 -22    9.75    3.46
  -5   3  22   11.54    3.22
  -3  -5  22    8.56    1.57
  -5  -3  22  162.12    6.44
  -5   3  22   10.31    1.49
  -5   3 -22    9.75    3.01
  -3   5 -22  176.61    7.49
   3   5  22   13.19    3.19
  -3   5 -22  177.86    9.55
  -3   5  22  165.71    6.34
   3   5 -22    7.14    2.33
   5   3  22  151.04    4.57
  -5  -3 -22  150.04    8.58
   5   3 -22  169.56    9.41
   5  -3 -22    9.28    2.89
   3   5 -22    8.52    3.69
   3  -5  22  198.27    9.74
   5   3  22  169.96    8.73
   5  -3  22    2.52    2.69
   3  -5 -22  158.77    5.03
   5  -3  22    8.27    2.82
  -3   5  22  149.70    8.03
  -5   3  24  476.08   15.11
  -3  -5  24  374.56    7.81
  -3   5  24  332.14    9.00
  -5   3 -24  454.92   13.97
   3  -5  24  334.23   12.49
  -3   5 -24  360.64   14.18
   5  -3  24  424.67   12.80
  -3   5  24  286.21   11.42
   5  -3  24  439.74   15.26
   3   5 -24  463.02   16.35
  -3   5 -24  324.15   10.03
  -5  -3  24  324.95    9.34
   3   5 -24  436.09   12.12
  -5  -3 -24  325.54   12.98
  -3  -5 -24  424.23   15.24
   5   3 -24  332.07   12.83
  -5  -3  24  313.84    7.68
   5  -3 -24  419.31   11.94
   5   3  24  350.24   12.85
   3   5  24  453.16   14.05
  -5   3  26   38.05    5.10
  -3   5  26  209.39    7.70
  -5  -3  26  208.64    8.00
  -3   5 -26  193.91    8.34
  -5  -3 -26  192.28   10.78
   3  -5  26  202.14   10.03
  -3   5 -26  209.93   10.71
   3   5 -26   46.85    6.46
  -5   3 -26   43.97    5.34
   5  -3 -26   32.65    3.89
   3   5 -26   38.89    4.38
   5   3 -26  205.07   11.01
   5  -3  26   40.54    5.77
   5  -3  26   38.90    4.50
   5   3  26  208.97   10.40
  -3   5  26  186.16    9.71
  -3  -5 -26   40.91    5.98
   3   5  26   45.49    5.20
  -5   3  28   12.72    3.96
  -3   5 -28    4.22    2.83
  -5  -3  28    7.06    2.53
   5   3 -28    6.97    3.88
   5  -3  28   10.82    3.90
   3   5 -28   10.97    4.25
   5  -3  28    8.84    3.10
  -5   3 -28   18.20    3.91
   3  -5  28   11.85    3.82
  -3   5 -28    7.16    3.23
   3   5 -28   10.26    2.88
   3   5  28    8.41    3.45
  -3   5  28   10.29    3.61
  -5  -3 -28    5.56    3.96
   5   3  28    9.19    3.76
  -3  -5 -28   15.70    4.58
   3   5  30   64.55    6.80
   5   3 -30  220.96   12.37
  -5   3  30   65.65    6.97
  -3  -5  30   60.81    7.19
  -3  -5 -30   62.32    7.52
   3  -5  30  246.35   11.66
  -5  -3 -30  238.63   13.24
  -5   3 -30   53.74    6.06
  -3   5 -30  235.28   10.26
   5  -3  30   67.69    7.49
   5  -3  30   50.30    5.38
   5   3  30  239.01   12.24
  -3   5  30  218.49   11.75
   3   5  32  195.31   11.62
  -3   5  32   17.02    4.45
  -3  -5  32  181.57   11.49
  -5  -3 -32   22.92    5.96
   5  -3  32  159.41   11.00
   5   3 -32   13.00    4.68
   5   3  32   14.99    4.72
  -5   3 -32  155.96    9.77
   3  -5  32   22.02    4.90
  -3  -5 -32  212.88   13.57
   3  -5  32   16.92    4.66
  -5   3  32  160.31   10.02
   5   3 -34   34.35    6.91
  -5   3 -34   13.08    4.51
   3   5  34   14.11    4.72
  -5   3  34    3.11    3.64
   5  -3  34    3.50    3.91
   3  -5  34   42.78    6.60
  -5  -3 -34   50.38    7.39
   3  -5  34   47.03    6.72
   3   5  34    4.59    4.55
  -3  -5  34   11.11    4.63
   5   3  34   42.05    6.33
  -3   5  34   38.32    6.03
   5  -4  -1  122.85    5.88
  -4   5   1  189.99    6.60
   4   5   1  110.48    4.40
   4   5   1  108.08    5.19
   4   5  -1  116.67    5.18
   5   4  -1  210.16    6.74
   5   4   1  205.10    6.76
   4  -5   1  201.43    7.26
   4  -5  -1  216.20    7.24
  -4   5  -1  207.93    6.85
   5  -4   1  101.64    5.24
   4   5   1  117.26    5.50
  -5   4  -1  103.47    5.33
  -4  -5   1  153.23    5.63
  -5  -4   1  203.62    6.61
   5  -4  -1  133.96    5.81
   5   4  -1  181.05    7.27
   5   4   1  205.58    7.36
  -4   5  -1  191.36    6.87
  -5  -4   1  169.80    5.26
  -5   4   1  117.88    5.05
   4   5  -1  113.04    5.68
  -4  -5  -1  117.69    5.69
  -5  -4  -1  200.88    6.65
   5   4  -1  178.63    5.33
   4  -5   1  203.40    6.74
  -4  -5  -1  131.07    5.28
   5   4   1  210.39    6.80
  -4   5   1  193.54    6.59
   4   5  -1  128.95    4.77
  -5   4  -1  118.97    5.48
   4  -5  -1  161.56    6.10
   5  -4   1  127.42    5.86
  -5   4   1  133.85    6.07
  -4   5   3 1494.49   18.58
   5   4  -3 1614.29   16.59
  -4  -5   3 2800.83   18.63
   5   4  -3 1620.56   17.83
   4   5   3 2859.53   26.05
   4   5  -3 2796.78   24.39
  -5   4   3 2893.00   26.24
   4  -5   3 1599.27   17.91
   4   5   3 2749.48   22.82
   4  -5  -3 1543.88   18.05
  -5   4  -3 2670.76   25.58
  -5  -4   3 1606.05   16.36
   4  -5  -3 1607.74   19.40
  -4   5   3 1564.37   18.46
  -4  -5  -3 2891.56   25.43
  -5   4  -3 2723.94   26.42
   5  -4  -3 2804.58   25.80
  -5  -4   3 1683.41   18.35
   4   5   3 2744.73   24.52
   5  -4   3 2764.74   26.28
  -5   4   3 3034.98   24.32
   5   4   3 1607.51   19.63
  -5  -4  -3 1496.89   17.64
   5   4   3 1529.47   18.58
  -4   5  -3 1655.55   21.56
  -4   5  -3 1578.00   18.69
   5  -4  -3 2620.37   21.47
  -5  -4  -3 1576.99   19.20
   5   4  -3 1741.97   24.28
   4   5  -3 2818.64   27.88
   4   5  -3 2700.48   18.09
   4  -5   3 1600.60   20.89
  -4  -5  -3 2768.68   22.81
   5   4   3 1687.68   19.78
  -5  -4   5  218.20    5.87
   4  -5  -5  201.51    6.32
  -5   4  -5 1874.12   22.27
  -4   5   5  229.49    7.13
  -4  -5   5 1882.89   19.09
  -4  -5  -5 2115.81   21.74
  -5   4   5 1831.61   16.99
   5   4   5  216.23    6.73
  -4   5  -5  215.71    7.83
   5   4  -5  215.01    6.36
   5  -4  -5 1734.57   20.59
   4  -5   5  216.62    6.68
  -5   4   5 1931.23   22.71
  -5   4  -5 1588.08   18.63
   5  -4   5 1758.54   20.73
   4   5  -5 1663.77   21.74
   5   4  -5  214.93    6.00
   4   5  -5 1795.68   13.72
  -4   5   5  232.58    8.09
   5   4   5  256.85    8.58
   4  -5   5  230.96    8.28
   4   5   5 1963.48   19.87
   4   5  -5 2055.02   21.67
  -4  -5   5 1950.19   14.60
  -4   5  -5  219.51    7.13
   5   4  -5  241.46    9.32
  -4  -5  -5 1890.48   19.22
   4  -5  -5  243.90    7.75
  -5  -4  -5  228.81    8.09
   5  -4  -5 1924.26   17.49
   4   5   5 1964.55   22.74
  -5  -4  -5  231.15    7.07
  -5  -4   5  227.47    6.58
  -5  -4   7   43.60    2.85
   4   5   7  867.46   15.56
   4   5   7  847.02   12.46
  -4  -5   7  758.10    7.80
  -4  -5   7  752.54   11.76
  -4  -5  -7  922.59   13.46
  -5   4  -7  757.17   13.60
  -4  -5  -7  885.38   14.96
  -5   4   7  850.99   15.46
   4   5  -7  755.13   15.14
   5   4  -7   42.87    2.69
   4  -5   7   50.26    4.47
   4  -5   7   45.44    3.31
   4   5  -7  756.07    8.12
  -5  -4  -7   47.93    3.23
   5  -4   7  857.39   15.35
  -4   5   7   50.47    3.55
   5   4   7   53.30    3.60
  -4   5   7   56.06    4.00
   5   4  -7   47.10    3.30
   4  -5  -7   44.71    3.04
   4   5  -7  761.84   12.78
  -5   4  -7  828.70   15.38
   5   4  -7   46.74    4.55
   5  -4  -7  733.63   10.30
  -4   5   7   41.92    3.65
  -4   5  -7   45.25    4.28
  -5  -4  -7   48.17    4.31
  -4   5  -7   40.27    3.05
  -5   4   7  752.24   10.42
  -5  -4   7   44.83    2.73
   5  -4  -7  735.83   13.36
   4  -5  -7   50.17    3.49
   5   4   7   50.43    4.12
  -5   4   9  227.17    5.82
   4   5  -9  235.87    4.57
   4   5   9  218.37    5.99
  -5  -4   9 1564.95   15.56
   4  -5  -9 1599.53   18.88
  -4  -5   9  216.93    4.18
  -5  -4  -9 1564.36   16.75
  -4   5   9 1661.74   22.19
   5   4  -9 1582.46   17.34
  -4  -5   9  225.99    6.98
   5   4  -9 1580.70   15.25
   5  -4  -9  206.03    5.45
  -5   4   9  191.83    7.71
  -4   5   9 1512.50   17.98
  -4  -5  -9  203.10    7.58
   4  -5   9 1670.36   18.90
   5  -4  -9  203.35    7.21
   4   5  -9  193.83    6.45
   5   4  -9 1631.00   24.37
  -4   5  -9 1623.66   23.66
   4  -5  -9 1406.86   15.61
  -5   4  -9  187.12    7.48
  -5   4  -9  247.67    8.48
   5  -4   9  224.83    8.30
  -4   5   9 1493.76   15.88
   4   5  -9  178.72    7.96
   4  -5   9 1926.60   26.82
  -5  -4   9 1538.64   14.22
   5   4   9 1666.62   18.12
  -4  -5  -9  221.50    5.82
   4   5   9  183.59    7.37
  -5  -4  -9 1668.60   22.43
  -4   5  -9 1584.11   19.15
   5   4   9 1681.35   23.06
   4   5  11   26.42    3.60
   5   4 -11   98.33    6.46
   4  -5 -11   97.58    4.51
   5  -4 -11   21.47    2.07
  -4   5 -11   96.58    6.16
  -4   5  11   97.80    5.70
  -5  -4  11   99.01    4.05
  -5   4 -11   19.89    2.68
  -5   4  11   21.25    3.04
  -4  -5  11   15.89    2.22
   4   5  11   22.63    2.08
  -5   4  11   21.70    2.15
   5  -4 -11   17.11    2.53
  -4   5 -11  101.21    4.89
   4   5 -11   24.64    2.93
   4  -5  11  124.14    7.00
   4   5 -11   18.80    3.41
  -4   5  11   92.15    4.62
   5   4 -11  114.17    4.61
  -5  -4 -11   98.66    4.19
   5  -4  11   20.91    3.17
   4  -5 -11  100.22    4.88
  -4   5  11   92.22    4.20
  -5  -4  11  100.44    3.83
  -4  -5 -11   20.72    3.22
  -5   4 -11   15.63    2.96
   4   5 -11   17.41    1.37
  -4  -5  11   18.77    1.49
   5   4  11  113.15    4.72
  -4  -5 -11   16.33    1.74
   5   4  11  107.75    6.11
   5   4 -11   91.09    3.67
  -5  -4 -11  105.07    5.94
  -4   5  13  295.31   10.42
  -5  -4 -13  327.64   11.11
  -4   5  13  299.80    7.33
  -5   4  13  166.23    7.57
  -4   5 -13  299.90    8.30
   4   5  13  148.73    4.22
   5   4 -13  327.21    7.96
   4   5 -13  154.71    6.49
  -5  -4  13  264.22    6.35
   4  -5 -13  290.87    7.79
  -5   4  13  155.89    4.89
  -4  -5 -13  138.28    6.91
   4   5  13  160.08    7.73
  -4   5  13  302.72    8.22
  -4  -5 -13  136.40    3.95
  -5  -4  13  319.70    6.90
   5   4  13  316.12    7.25
   5   4 -13  275.24    6.62
   5  -4 -13  147.47    6.63
   4   5 -13  155.56    8.09
  -5   4 -13  100.27    6.31
   5   4 -13  290.43   10.73
   5  -4  13  147.43    7.03
  -4   5 -13  306.40   10.73
  -4  -5  13  131.78    3.23
  -5  -4 -13  278.87    6.64
   4  -5 -13  286.58    7.86
   4  -5  13  354.68   11.44
  -4  -5  13  137.91    3.58
   5   4  13  291.54    9.85
   5  -4 -13  142.26    4.41
  -5   4 -13  133.07    6.12
  -5   4  15 1049.11   19.10
   5   4 -15   63.54    5.38
  -5  -4  15   69.63    3.54
   4   5 -15  989.57   20.26
   4  -5 -15   79.24    4.66
  -5   4 -15 1077.43   20.88
  -5  -4  15   68.89    3.57
   5   4 -15   67.20    3.73
  -5   4  15  929.93   10.30
   4  -5  15   79.54    5.88
  -4  -5 -15 1017.77   19.48
   5  -4  15 1004.27   18.14
  -4  -5 -15  958.15    8.74
  -5  -4 -15   69.11    3.37
  -4   5 -15   72.31    4.60
   5   4  15   71.53    3.46
   5  -4 -15  948.11   15.81
  -5  -4 -15   63.81    5.21
  -4   5 -15   64.98    5.34
  -4  -5  15  928.28    9.66
  -4   5  15   67.48    5.07
   4   5  15  872.89    8.25
  -4   5  15   70.31    4.05
   5  -4 -15  923.08   10.98
   5   4 -15   65.49    3.61
   4   5 -15  996.03   15.89
  -4   5  15   68.84    3.75
  -4  -5  15  995.90    9.47
  -5   4 -15 1027.17   17.48
   4  -5 -15   68.10    4.08
   5   4  15   70.94    5.33
   4   5  15 1032.25   18.89
  -4   5  17  245.11    9.64
  -5   4  17  371.90   11.90
  -5  -4  17  210.44    6.40
  -5  -4  17  197.92    5.76
  -4   5  17  268.55    7.57
   4   5 -17  343.42    9.67
   5   4 -17  264.15    7.57
   5   4 -17  233.64   10.27
  -5   4 -17  367.87   12.82
  -4  -5  17  440.39    7.58
   5  -4 -17  386.72   10.82
  -5  -4  17  250.06    6.55
  -5  -4 -17  221.76    5.41
  -5   4 -17  341.40   10.38
  -4   5 -17  205.50    9.06
   4  -5  17  261.29   10.44
  -4  -5 -17  332.87   11.56
   5  -4 -17  333.23    6.60
   4  -5 -17  251.63    7.71
   5   4  17  249.53    5.89
   5  -4  17  360.24   11.30
   4   5 -17  354.94   12.53
  -5   4  17  342.64    6.60
   4  -5 -17  206.94    6.57
  -4  -5  17  303.42    5.95
   4   5  17  380.66   12.18
  -4   5  17  229.59    6.93
  -5  -4 -17  270.65   11.06
  -4   5 -17  233.03    8.10
   5   4  17  248.56    9.94
  -5   4  19  141.39    7.66
   4   5 -19  147.92    8.98
  -5  -4  19    7.88    1.85
   5  -4 -19  121.55    4.40
   5  -4 -19  135.99    6.79
  -4   5  19   16.17    2.22
  -5  -4 -19   11.57    1.58
  -4   5  19    9.58    2.94
  -5  -4  19   13.07    1.96
  -4   5  19   13.67    2.40
   4  -5  19   12.92    3.41
  -4   5 -19   12.89    3.52
  -4  -5  19  123.36    4.27
  -4  -5 -19  143.48    8.24
   4  -5 -19   19.71    2.92
   4   5 -19  148.32    6.86
  -4  -5  19  136.34    4.30
  -5   4 -19  179.96    9.10
   5   4 -19   16.91    4.00
  -5   4 -19  156.01    9.26
  -5   4  19  132.46    4.39
  -5  -4 -19   12.22    3.50
   5   4 -19   14.41    2.30
   5  -4  19  140.31    7.50
  -4   5 -19   17.15    3.43
   4   5  19  148.03    8.01
   4  -5 -19    8.88    2.17
   5   4  19   11.65    3.27
   5   4  19   16.15    1.81
  -4   5  21  278.83   10.82
  -4   5 -21  302.10    9.72
  -4  -5 -21  119.66    7.98
  -5   4  21  103.73    6.92
   4  -5  21  332.46   12.39
  -4  -5  21   93.76    3.78
   5  -4 -21  114.47    6.09
  -5  -4  21  280.25    7.29
  -4   5 -21  328.39   12.86
   4   5 -21  117.85    5.96
  -5  -4 -21  309.44   12.36
   5  -4  21  106.66    6.73
   4   5  21  117.10    7.50
   5   4 -21  302.80   12.48
   4   5 -21  111.48    7.98
  -5   4 -21   98.30    7.23
   5   4 -21  275.06    7.34
   4  -5 -21  317.11    8.69
  -5   4 -21  103.91    6.74
  -4   5  21  302.28    7.68
   5   4  21  337.15   12.53
   5   4  21  265.26    4.76
  -5   4  21   99.53    3.78
   5  -4 -23  203.95    8.76
   5   4  23   43.17    5.08
  -5   4  23  191.05   10.02
  -4   5 -23   53.32    5.97
  -4   5  23   37.19    3.16
  -5  -4 -23   36.29    5.06
  -5   4  23  150.41    4.74
  -4  -5 -23  189.16   10.62
  -5  -4  23   39.01    3.28
   4  -5  23   40.38    5.04
  -4  -5  23  160.24    5.34
  -5   4 -23  145.31    8.23
   5  -4  23  181.21    8.70
  -5   4 -23  168.29    8.20
   4   5 -23  166.29    6.83
   4   5  23  184.96    9.53
  -4   5  23   33.95    4.52
   4  -5 -23   41.34    3.53
   5   4 -23   37.48    5.21
   5   4 -23   40.69    3.54
   4   5 -23  182.91   10.55
  -4   5 -23   33.84    3.87
  -4   5  25   21.10    2.77
  -5  -4  25   30.37    3.17
  -5   4 -25  101.56    6.99
   5  -4  25  103.07    6.91
   4  -5  25   50.76    5.91
  -4   5  25   27.58    4.50
  -4  -5 -25  120.30    8.95
  -5   4  25  107.31    8.05
   5  -4 -25  107.24    6.05
   4   5 -25  109.81    6.24
   5   4  25   41.29    5.26
   5   4 -25   40.67    5.84
  -4   5 -25   34.52    5.26
   4   5 -25  120.36    8.93
  -4   5 -25   27.78    4.19
  -5  -4 -25   36.33    5.53
   4   5  25  111.96    7.91
  -5   4  27   19.99    4.61
  -5  -4 -27   87.26    8.21
  -5   4 -27   18.15    4.03
   4   5 -27   21.62    3.63
   4   5 -27   20.27    4.96
   5  -4  27   17.29    4.44
  -4   5 -27   67.22    5.64
   4  -5  27   99.55    8.40
   5  -4  27   15.43    3.63
   5   4 -27   73.40    7.40
  -4  -5 -27   22.67    4.93
  -4   5 -27   86.38    7.08
   5   4  27   70.60    6.63
   4   5  27   27.33    4.70
  -4   5  27   68.42    6.41
  -4   5  29   40.96    5.47
  -5   4  29   21.14    4.87
  -4  -5 -29   20.91    4.98
  -5   4 -29   23.29    4.36
   5   4 -29   37.01    6.02
   4  -5  29   32.60    5.36
   4   5  29   26.94    5.08
  -5  -4 -29   32.97    6.12
   4   5 -29   32.53    6.47
   5   4  29   32.08    5.15
   5  -4  29   19.37    4.18
   5  -4  29   26.95    5.33
  -4   5 -29   28.27    4.37
   5   4  31    9.44    4.01
  -5  -4 -31    5.24    4.55
  -5   4  31   16.84    4.93
  -5   4 -31   10.41    3.94
  -4   5 -31    6.40    3.58
   5   4 -31    2.64    3.89
  -4   5  31    4.91    3.59
   4  -5  31    3.89    3.67
   5  -4  31    9.37    3.78
  -4  -5 -31   12.61    4.90
   4   5  31    8.77    3.91
   4   5 -31   24.97    5.91
   4  -5  31    0.64    3.51
   5  -4  31   14.76    4.93
   5  -4  33   33.65    6.47
  -5   4 -33   42.38    6.23
  -4  -5  33   43.41    6.93
  -5   4  33   50.43    6.53
  -5  -4 -33   20.80    5.66
   4  -5  33   15.32    4.27
  -4   5  33   14.46    4.56
   4  -5  33   17.53    5.24
  -4  -5 -33   38.81    6.60
   4   5  33   53.70    7.08
   5   4 -33   14.35    5.72
   5   4  33   27.33    5.66
   5   5   0    0.13    1.30
   5  -5   0    1.22    1.67
   5   5   0    1.15    1.95
  -5   5   0    1.96    1.69
  -5   5   0   -0.65    1.70
  -5  -5   0    0.52    1.15
   5   5   0   -0.34    1.40
   5   5   2    0.95    1.52
   5   5  -2    1.06    1.44
   5   5  -2    0.63    1.87
  -5   5   2    1.08    1.58
  -5   5  -2    1.68    1.62
  -5   5   2    2.63    1.75
   5  -5  -2    1.22    1.61
   5   5   2    1.38    1.92
  -5   5  -2    2.75    1.77
   5   5  -2    1.83    1.07
   5   5   2   -0.47    1.54
  -5  -5   2    1.68    1.25
   5  -5   2    1.68    1.72
  -5  -5  -2    1.36    1.71
  -5   5  -4   40.15    3.90
   5   5  -4   35.64    3.13
  -5   5   4   36.91    3.10
  -5   5   4   38.07    3.54
   5  -5  -4   36.43    3.53
   5  -5  -4   40.02    3.27
   5   5  -4   34.03    2.48
  -5   5  -4   36.69    3.44
  -5  -5  -4   44.02    3.88
   5   5   4   38.26    3.72
   5  -5   4   42.18    3.78
   5   5   4   36.68    3.59
  -5  -5   4   32.47    2.40
   5   5  -4   39.26    4.01
   5  -5  -6   21.39    2.44
  -5   5  -6   22.09    3.28
  -5  -5  -6   22.09    2.76
  -5   5   6   19.06    2.22
   5   5  -6   18.73    2.49
   5   5  -6   20.20    3.25
  -5  -5  -6   22.66    2.69
   5  -5   6   19.56    2.97
  -5   5  -6   17.70    2.38
  -5   5   6   21.07    2.86
   5  -5  -6   24.62    2.98
  -5  -5   6   21.44    1.95
   5   5  -6   26.50    2.16
   5   5   6   27.72    3.17
   5   5   6   23.63    3.07
  -5  -5  -8   42.56    3.74
   5   5   8   49.19    4.35
  -5  -5   8   35.33    2.98
  -5  -5   8   36.11    2.24
   5  -5   8   38.72    3.92
   5  -5  -8   31.67    2.69
   5  -5  -8   38.24    3.54
   5   5  -8   36.70    2.24
   5   5   8   43.93    3.58
  -5   5  -8   32.48    3.73
  -5   5   8   40.01    3.98
  -5   5   8   40.03    3.05
  -5   5  -8   39.35    3.36
   5   5  -8   40.66    4.25
   5   5  -8   33.19    2.94
  -5  -5  -8   35.68    2.89
   5   5 -10  159.84    4.46
   5  -5 -10  147.73    5.20
  -5  -5 -10  166.01    7.64
  -5   5 -10  184.72    7.50
  -5   5  10  187.07    6.26
  -5   5  10  167.56    7.42
   5  -5  10  153.72    7.23
   5  -5 -10  165.20    6.56
  -5  -5  10  186.93    5.15
   5   5  10  186.50    8.51
  -5  -5 -10  147.15    5.20
   5   5  10  187.96    6.60
  -5   5 -10  158.24    7.62
  -5  -5  10  163.05    5.82
   5   5 -10  161.38    5.92
   5   5 -10  150.02    7.72
   5   5 -12    3.09    1.84
  -5   5 -12    3.41    2.45
   5  -5  12    5.93    2.83
  -5  -5  12    2.24    1.60
  -5  -5 -12    2.66    1.44
  -5   5 -12    4.32    2.09
  -5   5  12    3.38    1.75
  -5   5  12    2.87    2.21
   5  -5 -12    2.36    1.39
  -5  -5 -12    0.75    1.99
   5  -5 -12    2.48    1.68
   5   5  12    4.02    1.81
   5   5  12    5.25    2.65
  -5  -5  12    2.16    1.15
   5   5 -12    4.86    2.86
   5   5 -12    2.15    1.02
  -5   5 -14  126.66    6.19
  -5   5  14  133.77    7.29
  -5  -5  14  119.98    5.28
  -5  -5 -14  136.05    7.71
   5   5 -14  119.40    7.48
  -5   5 -14  114.04    6.71
  -5   5  14  114.74    4.35
   5  -5  14  120.54    6.86
   5  -5 -14  132.90    6.18
  -5  -5 -14  115.49    4.17
   5   5 -14  117.64    3.99
  -5  -5  14  116.41    3.83
   5   5 -14  132.98    5.89
   5   5  14  139.37    5.19
   5  -5 -14  111.57    4.61
   5   5  14  130.21    7.25
  -5   5  16   12.01    3.01
   5  -5  16   11.15    3.00
   5   5  16    8.79    1.76
  -5  -5  16    9.92    1.77
  -5   5  16    8.48    1.76
  -5  -5 -16   11.20    1.61
   5   5 -16   15.80    3.84
  -5  -5 -16   13.53    3.29
   5  -5 -16   12.16    2.55
   5   5 -16    8.62    2.21
  -5   5 -16   14.35    3.06
  -5  -5  16   10.91    1.68
  -5   5 -16    8.82    2.82
   5  -5 -16    7.86    1.77
   5   5  16   16.93    3.40
  -5   5  18  102.67    6.71
  -5   5  18   93.90    4.37
  -5  -5  18   95.18    3.80
  -5   5 -18   88.31    5.58
   5  -5  18   99.86    6.70
   5   5  18   86.37    3.08
  -5  -5 -18   77.99    2.97
  -5   5 -18  107.10    7.69
   5   5 -18  100.59    7.44
   5  -5 -18  107.79    6.12
  -5  -5 -18   97.73    6.84
   5  -5 -18   73.74    4.04
  -5  -5  18   86.63    4.01
   5   5  18   95.64    6.87
   5   5 -18  108.82    5.36
  -5   5  20   37.76    4.59
   5   5 -20   40.39    3.63
  -5  -5 -20   43.07    5.06
   5  -5 -20   54.19    4.56
  -5   5  20   39.06    2.93
  -5   5 -20   50.90    5.70
  -5   5 -20   56.58    5.74
  -5  -5  20   48.64    3.31
   5   5 -20   32.20    4.94
   5  -5  20   48.54    5.03
   5   5  20   49.13    5.37
   5   5 -22   12.70    2.49
  -5  -5  22   12.01    2.00
  -5   5 -22   12.25    3.10
  -5   5  22   10.89    2.01
   5  -5 -22   13.31    2.77
  -5  -5 -22   12.92    3.87
   5  -5  22   14.23    3.39
  -5   5 -22   14.40    4.37
  -5   5  22   13.56    3.89
   5   5 -22    9.70    3.57
   5   5  22   12.35    3.63
  -5   5  24   24.13    4.88
   5  -5  24   24.14    4.17
   5  -5 -24   23.44    3.68
   5   5 -24   26.42    5.15
  -5   5 -24   28.20    5.09
   5   5  24   21.51    4.61
  -5   5 -24   23.98    4.04
  -5  -5 -24   19.27    4.66
   5   5 -24   17.36    3.02
   5  -5  26    5.40    3.34
  -5  -5 -26    4.96    3.96
   5   5  26   -0.06    3.20
  -5   5 -26    3.56    2.83
   5   5 -26    2.37    4.05
  -5   5 -26    1.31    2.73
  -5   5  26    3.10    3.19
  -5   5 -28    1.23    2.90
   5  -5  28    4.99    3.02
  -5   5  28    1.63    3.33
   5   5 -28   -1.50    3.57
  -5  -5 -28   -3.71    3.97
   5   5  28   -1.80    3.34
  -5   5  30   31.15    5.71
   5  -5  30   33.13    6.25
  -5  -5 -30   50.20    7.48
   5   5  30   33.54    5.88
  -5   5 -30   40.06    5.11
   5  -5  30   37.70    5.43
   5   5 -30   38.07    6.42
  -5   5  32   19.53    5.45
   5  -5  32   22.73    4.84
  -5  -5 -32   19.05    5.57
   5   5 -32   28.74    6.89
   5  -5  32   25.47    6.15
   5   5  32   24.05    5.38
   0  -6   0  542.67   11.22
   0  -6   0  509.08   10.69
   0   6   0  482.43   10.88
   6   0   0  542.79    9.94
  -6   0   0  491.18   10.43
   6   0   0  534.12    9.40
   0   6   0  550.99    8.98
   0   6   0  511.75    8.24
   0   6  -2 1363.98   11.92
   0  -6   2 1291.52   17.30
   0  -6  -2 1385.35   16.69
   0   6   2 1373.22   15.35
   0   6   2 1496.55   19.92
   6   0  -2 1396.22   14.38
   0   6  -2 1329.75   17.64
   0  -6  -2 1312.67   16.37
  -6   0   2 1335.38   17.16
   6   0  -2 1366.14   18.93
   6   0   2 1427.53   17.19
   0   6  -2 1400.09   12.77
  -6   0  -2 1347.34   17.78
   6   0   2 1386.43   16.18
   6   0  -2 1341.71   13.14
   0   6   2 1330.13   14.25
   6   0   2 1254.20   16.95
   0   6   4  126.69    5.23
   6   0   4  123.75    5.68
   0   6   4  113.76    5.46
   0   6  -4  132.56    3.36
   0   6   4  115.94    4.68
   0  -6   4  129.38    6.22
   6   0  -4  132.54    6.73
   0  -6  -4  120.54    4.80
   6   0  -4  122.06    3.71
   0  -6  -4  122.29    5.06
   0   6  -4  121.46    5.77
  -6   0   4  139.72    5.78
   6   0  -4  114.34    3.65
   0   6  -4  140.57    3.65
   6   0   4  138.58    5.76
  -6   0  -4  135.85    6.47
   6   0   4  125.64    5.69
  -6   0  -6 4398.28   32.95
   0   6   6 4865.22   33.11
   0  -6  -6 4930.80   27.79
   0   6  -6 4425.71   16.25
   0   6  -6 5347.64   40.49
   6   0  -6 4788.13   20.31
   6   0   6 4773.89   34.75
   6   0  -6 4405.52   34.21
   6   0   6 4428.38   30.55
   0  -6  -6 4669.39   27.66
   0   6  -6 4617.43   16.32
  -6   0   6 4484.37   32.17
   0   6   6 4748.07   32.31
   0  -6   6 5031.24   38.04
   6   0  -6 5209.45   20.29
   0   6   8   10.03    2.31
   6   0   8   11.00    2.74
  -6   0  -8   10.64    2.61
   0  -6   8   12.36    3.06
   0   6   8   10.42    2.37
   6   0   8   12.76    2.49
  -6   0   8   10.18    2.24
   6   0  -8    7.03    0.76
   6   0  -8   -0.29    0.37
   0   6  -8    9.90    2.70
   0  -6  -8   10.07    1.71
   0  -6  -8   10.21    1.71
   6   0  -8    9.47    2.61
   0  -6  10   33.40    3.78
   6   0  10   31.12    3.01
   0   6  10   34.44    3.22
   0   6 -10   26.53    3.19
   6   0 -10   34.12    3.75
  -6   0  10   30.30    3.06
   0  -6 -10   34.06    2.12
   0  -6 -10   28.87    1.96
   0   6  10   32.03    3.35
   6   0  10   32.36    3.60
  -6   0 -10   28.86    3.19
  -6   0  12  133.03    5.75
   0  -6  12  143.07    7.31
   0   6 -12  145.25    6.97
   6   0  12  138.41    5.66
   0   6  12  145.52    6.91
   6   0  12  141.81    7.08
   6   0 -12  164.88    8.09
   0  -6 -12  130.94    3.31
   0  -6 -12  157.24    3.67
  -6   0 -12  146.54    7.12
   0   6  12  151.82    6.78
   6   0  14 1551.68   18.84
   0   6  14 1511.36   19.72
   0  -6  14 1443.71    8.48
   6   0 -14 1506.49   22.91
   0   6 -14 1533.63   22.89
  -6   0 -14 1473.80   22.13
  -6   0  14 1548.42   19.77
   0  -6  14 1610.02   24.70
   0   6  14 1607.59   23.65
   6   0  14 1629.77   24.36
   0   6 -16  631.18   15.53
   6   0 -16  650.08   15.78
   0   6  16  551.12   12.18
   6   0  16  624.50   15.50
  -6   0  16  572.95   12.36
   0  -6  16  606.92    6.66
   6   0  16  597.51   11.73
   0   6  16  633.65   15.65
   0  -6  16  605.53   15.50
   0   6  18  516.69   12.67
  -6   0  18  505.31   12.35
   0  -6  18  478.90   14.02
   6   0  18  475.95   13.91
   0  -6  18  425.90    6.51
   6   0 -18  579.57   16.77
   0   6 -18  500.57   14.37
  -6   0 -18  597.66   16.95
   0  -6  18  457.86    6.65
   0   6  18  506.99   14.30
   6   0  18  477.94   10.89
   0   6  20   11.65    2.71
  -6   0  20   14.69    2.88
   6   0  20   12.30    2.52
   0  -6  20   12.98    3.34
  -6   0 -20    7.13    2.88
   0   6 -20    8.44    3.28
   6   0 -20   12.58    3.55
   0  -6  20    5.14    1.30
   0  -6  20    9.19    1.44
   0   6  20    5.29    2.87
   6   0  20   12.32    3.24
   0   6  22  557.71   13.75
  -6   0 -22  548.95   15.97
  -6   0  22  523.03   13.54
   6   0  22  554.95   16.32
   6   0  22  540.93   12.02
   0   6 -22  510.78   14.38
   6   0 -22  591.81   16.26
   0  -6  22  476.34    8.33
   0   6  22  554.56   16.33
   0  -6  22  558.44   16.44
   0  -6  24    0.92    3.04
   0   6  24    0.10    2.31
   6   0  24    2.16    1.99
   6   0 -24    2.50    2.71
  -6   0 -24    1.70    2.82
   0   6 -24    1.39    2.41
  -6   0  24   -0.49    2.24
   6   0  24    0.99    2.76
   0   6  24    5.28    3.24
   0  -6  24    0.96    1.36
  -6   0  26  169.61    8.32
   6   0 -26  168.65    8.99
   0   6 -26  180.96    9.99
   0  -6  26  179.91   10.19
  -6   0 -26  174.75   10.41
   0   6  26  162.54    9.92
   0   6  26  165.33    8.18
   6   0  26  165.98    9.60
   6   0  26  162.62    7.00
   0  -6  28  133.50    9.00
  -6   0  28  121.56    7.52
   0   6 -28  155.48    9.53
  -6   0 -28  128.16    8.89
   6   0 -28  138.55    8.76
   0   6  28  137.15    7.76
   0   6  28  116.16    8.66
   6   0  28  127.71    8.87
   0   6  30   41.03    4.91
  -6   0  30   44.58    5.22
   0  -6  30   37.53    5.58
  -6   0 -30   35.30    5.57
   6   0 -30   44.71    5.56
   0   6 -30   38.16    5.34
   0   6  30   37.16    5.69
   6   0  30   41.06    5.94
   0   6  32   27.98    4.73
  -6   0  32   22.58    4.29
   0  -6  32   28.42    5.34
  -6   0 -32   35.43    6.25
   0   6 -32   22.52    4.25
   0   6  32   22.44    5.14
   6   0  32   31.87    5.65
  -6   0 -34  112.74   10.10
  -6   0  34   89.56    7.50
   0  -6  34  103.81    8.84
   0  -6  34   92.94    7.76
   0   6  34  108.33    9.87
   6   0  34  103.60    9.05
  -1   6   1   39.26    2.94
  -1   6  -1   32.43    3.20
   1  -6   1   36.55    3.39
  -1   6  -1   31.32    2.45
   1  -6   1   34.41    2.45
   1   6   1   20.99    2.81
   1   6  -1   20.92    1.77
   6   1   1   37.88    3.71
   1   6   1   21.22    2.08
   1  -6  -1   38.04    2.90
   6  -1   1   19.00    2.76
   6   1  -1   37.77    3.73
   1  -6  -1   38.71    3.68
   6  -1  -1   20.78    2.19
   1   6  -1   18.50    2.63
   1  -6  -1   42.38    3.44
   6  -1  -1   21.28    2.77
   6  -1   1   20.63    2.16
   6  -1  -1   19.01    2.13
   6  -1   1   19.36    2.35
  -6   1   1   18.16    2.49
  -1  -6  -1   20.75    2.52
  -1  -6   1   17.97    2.56
   1  -6   1   40.38    3.93
  -6  -1   1   33.31    3.05
   1   6   1   19.58    1.92
   1   6  -1   20.85    1.70
  -1   6   1   38.20    3.61
  -6  -1  -1   39.73    3.46
   6   1   1   37.12    2.76
  -6   1  -1   19.57    2.51
   1   6  -1   19.13    2.66
   6   1  -1   36.30    2.67
  -6  -1   1   35.42    2.76
   6  -1   3  857.75   14.32
  -6  -1  -3 2495.02   25.05
   1   6  -3  917.47    8.74
   1   6  -3  952.72   15.97
   1   6  -3  957.63   16.81
   6  -1  -3 1009.28   12.00
  -1   6  -3 2630.97   27.61
   1   6   3  918.58   14.87
  -6   1   3  918.72   14.78
   1  -6  -3 2840.81   25.65
  -1   6  -3 2587.09   17.81
  -1   6   3 2329.53   20.41
   6   1   3 1808.02   17.54
   6  -1   3  852.29   12.93
   6   1  -3 2514.37   18.30
   1   6  -3  893.09    8.44
   6  -1  -3  823.01   14.31
  -1   6   3 1934.72   21.14
   6   1  -3 2283.13   24.21
  -1  -6  -3  819.94   12.33
  -6   1  -3  825.03   14.04
   1  -6  -3 2446.13   22.56
  -6  -1   3 2533.98   22.64
  -1  -6  -3  982.43   14.49
  -1   6   3 2537.36   22.71
   6   1   3 2312.11   22.96
  -6  -1   3 2283.05   17.12
   1   6   3  971.75   13.56
   6  -1  -3  943.76   11.46
   6  -1   3  885.80   13.72
   1  -6   3 2175.90   15.46
   1  -6   3 2175.11   23.02
   1   6   3  902.95   12.85
   6   1   3 2323.78   21.02
  -1  -6  -5  175.02    5.55
  -1   6  -5 2241.82   15.96
  -6  -1  -5 2007.60   22.51
   1   6   5  159.30    6.20
  -1   6   5 2140.00   21.72
   1   6  -5   17.60    1.17
   1   6  -5  166.51    2.91
  -1   6   5 2216.72   23.61
   1  -6   5 2000.37   23.29
   1   6  -5  195.08    8.12
   1   6   5  161.24    6.04
  -1   6  -5 2315.06   26.36
   1  -6  -5 2227.50   20.00
   6  -1   5  182.15    6.91
   6   1  -5 2153.00   25.50
   1   6  -5  148.36    6.11
  -6   1   5  181.31    7.00
  -6  -1   5 2286.56   22.61
  -1   6   5 1950.61   19.31
   6   1   5 1969.10   20.83
  -1  -6  -5  155.51    5.09
   1  -6   5 1805.28   12.49
   6  -1   5  160.43    6.16
   6  -1  -5  178.66    4.41
   6  -1  -5  161.73    6.76
   6  -1  -5  175.17    4.59
   6   1   5 2045.67   21.14
  -6   1  -5  179.40    7.21
   6   1  -5 2279.75   16.59
   6  -1  -7  910.57   16.98
  -6   1  -7  848.76   15.44
  -1  -6  -7  920.15   11.93
   6   1  -7 2399.51   13.16
   1   6   7  842.79   14.40
  -1   6   7 2427.70   23.81
   6   1  -7 2541.18   28.09
   6   1   7 2407.81   22.72
   6  -1  -7  854.22    7.61
   1   6  -7  937.97   17.24
   6  -1   7  887.61   14.69
   1   6  -7  933.00   18.04
  -6  -1   7 2650.98   23.75
  -6  -1  -7 2477.65   25.40
   6  -1  -7  915.32    8.48
   6   1  -7 2000.72   11.46
   1  -6  -7 2606.26   20.48
  -1  -6  -7  817.01   11.10
  -1   6  -7 2461.77   26.71
  -1   6  -7 2172.94   13.36
   6  -1   7  865.35   15.25
   6   1   7 2319.80   23.81
  -1   6   7 2293.59   22.91
  -1  -6  -7  814.21   14.75
  -6   1   7  925.08   15.42
   1  -6   7 2375.58   25.79
   1  -6   7 2381.89   13.56
   6  -1   9   26.99    2.97
  -1   6  -9  225.86    4.40
   1  -6   9  222.14    4.32
   1   6   9   28.26    3.24
  -6   1  -9   26.83    3.47
  -1   6   9  225.03    7.31
   6   1  -9  220.19    3.34
   1  -6  -9  220.00    5.55
   6  -1  -9   29.82    3.44
   1  -6   9  218.37    8.61
   1   6  -9   32.13    3.65
  -1   6  -9  215.52    8.29
  -6   1   9   27.59    2.99
  -6  -1   9  262.43    8.47
  -6  -1  -9  167.66    7.21
  -1  -6  -9   28.36    2.13
   1   6  -9   32.29    4.13
   6   1   9  226.76    7.12
  -1  -6  -9   27.72    1.97
   6   1  -9  236.86    9.24
   6   1  -9   38.42    1.60
  -1  -6  -9   24.94    3.16
   6  -1   9   32.23    3.62
  -1   6   9  230.34    8.04
   6   1   9  223.62    7.95
  -6   1 -11    9.63    2.32
   1   6  11   13.03    2.50
   1   6 -11   11.45    2.62
  -6  -1 -11  179.98    7.67
  -1  -6 -11   13.04    1.41
  -1   6  11  184.33    6.59
  -1  -6 -11   14.25    1.46
   6   1  11  197.19    7.80
   6   1 -11  183.92    7.94
  -6  -1  11  195.99    6.93
   1  -6  11  195.61    8.34
   1   6 -11   10.86    2.92
   6  -1  11   14.94    2.50
  -1   6 -11  173.55    3.79
  -1   6 -11  191.30    8.00
  -1  -6 -11   14.17    2.74
   6   1  11  175.22    6.28
   6  -1 -11   10.89    2.63
   1  -6  11  176.16    3.74
   6  -1  11   13.71    2.91
  -1   6  11  181.16    7.59
  -6   1  11   10.58    2.25
   1  -6 -11  202.77    5.19
  -1   6  13  650.00   12.44
  -6   1  13  142.29    6.31
   1  -6  13  648.41    7.99
   1  -6  13  672.76   15.62
  -1  -6 -13  178.49    8.26
  -1   6 -13  690.98   15.73
   1  -6 -13  741.48    9.32
  -1   6  13  629.13   13.80
   6  -1  13  142.88    6.23
   1   6 -13  144.87    7.00
   6  -1 -13  167.61    7.72
   6   1  13  632.32   11.43
   6   1 -13  684.35   15.87
   1  -6 -13  652.13    7.76
  -6  -1 -13  644.90   14.71
   1   6 -13  162.03    8.26
   6  -1  13  158.69    7.88
   1   6  13  153.52    6.85
   6   1  13  620.73   14.11
  -1   6 -13  629.31    7.68
  -6  -1  13  655.60   12.20
  -6   1 -13  165.82    7.91
   1   6  15  968.30   16.99
  -1   6 -15 1739.53   26.38
  -1   6  15 1644.97   21.04
   6   1  15 1534.63   18.03
   1  -6 -15 1584.12   10.73
   1  -6  15 1614.08   13.22
   1   6 -15  983.38   20.45
   1  -6  15 1551.33   24.53
  -6   1 -15  955.85   18.23
  -6  -1  15 1539.05   18.99
   6  -1 -15 1090.52   20.30
  -6  -1 -15 2082.50   31.60
   6   1 -15 1760.46   27.30
   1  -6 -15 1388.90   10.27
  -6   1  15 1022.31   17.56
   6  -1  15 1048.96   17.19
  -1  -6 -15 1087.03   21.09
   1   6 -15 1005.51   18.82
   6  -1  15  921.44   18.79
  -1   6  15 1510.21   22.26
   6   1  15 1502.13   22.76
  -1   6 -15 1619.17   13.76
  -1  -6  17  186.78    2.83
  -1   6  17  209.97    8.00
  -6   1  17  229.52    8.96
   6  -1 -17  237.67    9.74
   1  -6  17  188.64    8.68
   6   1  17  179.35    6.46
  -6   1 -17  259.06   10.83
  -6  -1  17  194.84    7.22
  -1   6 -17  212.51    9.66
   6  -1  17  225.79    9.79
   1   6 -17  227.46    9.42
   6   1 -17  228.47   10.56
  -1   6 -17  173.91    4.84
   1   6  17  237.20    8.90
  -6  -1 -17  240.89   10.84
  -1   6  17  187.30    8.42
   6   1  17  176.69    8.32
  -1  -6  17  191.53    3.04
  -1  -6 -17  230.87   10.36
   6  -1  17  214.29    7.79
   1  -6  17  186.91    5.21
  -1   6  19  306.08    9.26
  -1  -6  19  385.05   13.70
  -6   1  19  365.09   11.14
   1   6 -19  366.11   12.17
   1  -6  19  288.80   10.95
  -6  -1  19  317.33    9.70
   6   1 -19  301.64   11.76
   6  -1  19  350.83    9.88
   6  -1 -19  374.20   12.41
   1   6  19  364.94   11.37
  -1   6 -19  307.15   11.44
   1  -6  19  265.11    6.29
  -1  -6  19  280.80    4.73
  -6   1 -19  437.58   14.80
   6   1  19  298.01    8.28
   6  -1  19  371.81   13.14
  -1   6  19  293.43   10.83
   6   1  19  282.73   10.81
  -1   6 -19  287.73    6.94
  -6  -1 -19  304.35   11.47
  -1  -6  19  291.89    4.47
   6   1  21  332.40    8.74
  -6  -1 -21  337.35   12.88
  -6   1  21  263.70    9.79
  -6  -1  21  357.62   10.57
   6  -1  21  258.86    8.70
  -1   6 -21  338.79    7.81
   6  -1 -21  311.06   11.95
   1   6 -21  274.43   10.70
   1  -6  21  335.04   12.20
  -1  -6  21  289.63   12.28
   1   6  21  286.32   10.34
  -1   6 -21  304.98   11.20
   6   1 -21  346.33   12.62
  -1   6  21  340.07   10.23
   1   6  21  262.56   11.66
   6  -1  21  257.41   11.44
  -1   6  21  321.51   11.84
   6   1  21  322.86   11.90
  -6   1 -21  255.17   10.66
  -1  -6  21  230.11    4.72
   1   6  23   24.41    3.88
  -6   1 -23   28.27    4.37
   6   1 -23  134.00    8.14
  -1   6  23  136.16    6.69
  -1   6 -23  143.24    5.48
   6   1  23  144.18    5.93
   1   6 -23   19.21    3.68
  -6  -1  23  157.52    7.59
  -6  -1 -23  144.51    8.95
  -1  -6  23   24.60    4.46
  -1   6 -23  131.05    7.56
   6  -1  23   21.36    3.18
  -1   6  23  131.97    8.28
   6  -1 -23   28.49    4.31
   1  -6  23  162.13    8.91
   1   6  23   21.52    4.49
   6  -1  23   24.40    4.57
   6   1  23  145.47    8.53
  -6   1  23   29.22    4.05
  -1  -6  23   17.78    1.79
   1   6  25    5.01    2.49
  -1   6  25   59.54    4.83
  -6   1 -25    7.81    3.34
  -6  -1  25   59.99    5.11
  -6   1  25    6.26    2.69
   6   1  25   53.23    3.93
   1   6 -25    3.81    2.63
  -1   6 -25   58.92    6.25
   6   1 -25   49.21    5.66
   6  -1  25    7.81    2.52
  -1  -6  25   10.59    3.70
   1  -6  25   55.44    5.91
   6  -1 -25    6.17    3.15
  -6  -1 -25   59.92    6.60
  -1   6  25   57.88    6.32
   1   6  25    3.33    3.45
   6  -1  25    8.61    3.53
   6   1  25   57.60    5.86
   1   6  27   97.50    6.76
  -1   6  27  120.04    6.74
  -6  -1  27  144.90    7.78
   6  -1  27  105.45    8.30
  -6   1  27  117.50    7.62
   1  -6  27  160.21    9.70
   6  -1  27  101.80    6.04
   6   1 -27  129.49    8.64
   6  -1 -27   97.61    6.94
  -6   1 -27  112.57    8.58
  -1  -6  27  110.94    8.31
  -1   6 -27  148.61    9.38
   1   6 -27  120.18    8.04
  -6  -1 -27  148.87    9.35
   1   6  27  108.51    8.73
  -1   6  27  148.52    9.83
   6   1  27  143.45    9.27
   1   6  29  251.03   11.03
  -6   1  29  249.01   11.44
  -6  -1  29   31.85    4.32
   1   6 -29  271.54   12.60
  -6  -1 -29   24.57    4.82
  -6   1 -29  236.35   11.77
   6   1  29   32.65    5.16
  -1   6  29   34.99    4.19
  -1   6 -29   39.69    5.67
  -1   6  29   39.59    5.79
   6   1 -29   37.26    5.39
   6  -1 -29  243.41   10.98
   1  -6  29   35.76    5.39
  -1  -6  29  259.17   13.00
   1   6  29  235.46   12.50
   6  -1  29  250.20   12.90
   1   6  31   24.64    4.78
  -6  -1 -31   11.45    4.55
  -1   6  31   11.44    3.24
  -1  -6  31   28.62    5.52
   1  -6  31    6.00    3.53
  -6   1 -31   20.27    4.89
   6   1 -31    8.99    4.10
  -6   1  31   19.23    4.65
   6  -1  31   23.71    5.19
  -6  -1  31    5.48    3.15
   1   6 -31   19.07    4.16
  -1   6 -31    6.81    3.55
   1   6  31   32.16    5.94
   6   1  31   10.23    4.19
  -1   6  31    2.78    3.80
  -6  -1 -33  101.22    9.50
  -6   1  33   88.77    7.77
   1   6  33   92.30    7.76
  -6  -1  33   96.23    7.33
   1  -6  33  101.47    8.72
   1   6  33   83.67    8.81
   6  -1  33   76.80    8.05
  -1   6  33   99.15    8.91
  -6   1 -33   89.24    8.49
   6   1  33  118.36    9.27
  -1  -6  33   82.42    8.06
  -2  -6   0   16.34    2.43
   6  -2   0   17.81    2.24
  -2   6   0  263.84    7.15
  -6   2   0   15.93    2.03
   2  -6   0  245.93    7.63
   6   2   0  235.05    7.76
  -6   2   0   18.91    2.77
  -2   6   0  250.44    8.07
   2   6   0   19.95    2.15
   2   6   0   10.39    2.00
   6  -2   0   14.51    2.54
  -2  -6   0   13.14    1.61
  -6  -2   0  257.03    7.24
   2  -6   0  236.52    6.47
  -6  -2   0  265.67    8.10
   6   2   0  233.79    6.47
   2   6   0   13.44    2.27
  -2   6   2 1506.74   17.37
   2   6  -2  236.68    4.80
   2   6   2  259.91    8.19
   2   6  -2  270.52    8.79
  -6  -2  -2 1144.66   15.74
   2   6  -2  271.22    9.02
   6   2   2 1326.11   17.65
  -2   6   2 1215.78   16.23
   2  -6  -2 1616.34   19.52
   6  -2   2  253.16    8.14
  -6   2  -2  261.04    7.43
   6  -2  -2  267.51    6.76
  -2   6  -2 1419.78   14.69
  -6   2   2  248.22    6.28
   6  -2   2  278.75    8.06
  -2  -6  -2  278.40    6.88
  -2  -6  -2  265.74    7.78
   2  -6   2 1598.63   22.00
  -6   2  -2  250.51    7.99
  -2  -6   2  237.65    4.91
   6   2  -2 1412.21   20.07
   2   6   2  268.50    7.74
  -6  -2  -2 1464.56   17.79
  -6  -2   2 1478.37   17.60
   6   2  -2 1378.15   17.45
   2  -6  -2 1296.31   15.27
  -2   6  -2 1556.42   21.43
  -6  -2   2 1357.47   14.92
   2   6   2  290.43    7.64
  -2   6   2 1395.33   17.64
   2  -6   2 1315.16   13.57
   6   2   2 1490.00   17.54
   6  -2  -2  272.43    8.41
  -6   2   2  255.88    8.24
   6   2  -2 1475.45   15.29
   6   2  -4   39.58    2.53
  -2   6   4   44.85    3.62
   2   6  -4  281.26    9.28
   2   6   4  247.23    7.80
   2   6  -4  283.75    4.41
  -6  -2  -4   38.34    3.51
   6  -2   4  252.93    8.05
  -2   6   4   38.27    3.35
   2   6  -4  278.26    8.55
   2  -6   4   38.72    3.78
   6   2   4   33.64    3.33
  -2   6  -4   35.98    3.72
  -6   2  -4  321.29    9.05
  -2  -6  -4  289.99    7.83
  -6   2   4  351.17   10.71
  -2   6   4   34.01    3.35
   2  -6  -4   38.52    3.18
   6  -2  -4  259.26    6.06
  -2   6  -4   33.68    2.65
   6  -2  -4  264.08    8.34
  -6   2  -4  259.52    8.13
  -6  -2   4   34.73    2.93
  -2  -6  -4  306.86    8.19
   6   2  -4   32.88    3.64
   2  -6   4   30.70    2.24
  -6   2   4  260.63    5.93
   2   6   4  286.13    7.55
   2   6  -4  262.53    4.28
   6   2  -4   33.11    3.09
  -6  -2   4   37.58    2.66
   2   6   4  307.29    8.01
   6   2   4   38.68    3.32
  -2   6   6 1493.14   18.51
   6   2  -6 1531.23   13.07
  -6   2  -6  820.01   14.64
  -6  -2   6 1611.81   17.71
   2  -6  -6 1706.53   17.99
   6   2  -6 1532.24   18.06
   2  -6   6 1534.08   20.59
  -2   6   6 1569.95   17.41
   2   6  -6  837.16   14.78
   2  -6   6 1613.07   14.43
  -6   2   6  849.78   15.20
   6  -2   6  854.27   14.74
  -6   2   6  788.61    9.04
  -2   6  -6 1027.31   16.95
   6   2   6 1570.86   19.68
   6  -2  -6  780.61   14.43
  -2  -6  -6  970.35   14.07
  -2   6  -6 1554.76   15.03
   6   2  -6 1698.53   24.10
   2   6  -6  824.50   16.19
   2   6   6  856.13   12.42
   6  -2  -6  902.67   10.51
   2   6   6  859.48   15.43
  -6  -2   6 1542.20   13.39
  -6   2  -6  771.11   14.59
  -6  -2  -6 1400.31   18.37
  -2  -6  -6  879.76   14.60
  -2   6   6 1402.56   17.76
   6   2   6 1632.47   19.69
  -6  -2  -8   88.88    4.74
  -6  -2   8   87.87    4.28
  -6   2  -8  471.25   12.06
   6  -2   8  483.18   11.54
   2  -6  -8   78.20    3.74
   6  -2  -8  460.84   11.62
   2   6   8  459.03   11.11
   2  -6   8   66.73    4.81
  -6  -2   8   75.66    2.82
   2  -6   8   87.85    3.44
   6   2  -8   75.43    4.32
   6   2  -8   82.68    3.03
  -2   6   8   80.94    4.77
   6  -2  -8  459.69    6.03
   6   2  -8   81.85    5.40
  -6   2   8  439.98   10.68
  -6  -2  -8  100.77    5.84
  -2  -6  -8  459.39    8.13
  -6   2  -8  436.90   10.87
   6   2   8   76.85    4.31
  -6   2   8  493.86    6.31
  -2   6   8   78.56    4.59
  -2   6  -8   73.22    3.12
   2   6  -8  469.24   11.45
  -2  -6  -8  507.53   11.98
   2   6  -8  465.38   12.73
  -2   6  -8   78.81    5.01
   6   2   8   73.11    4.57
  -2   6   8   78.28    3.82
  -2   6  10  269.38    8.04
  -2  -6 -10   14.78    1.58
  -2   6 -10  253.20    5.77
   2   6  10   14.03    2.48
   6   2  10  247.07    7.23
  -6   2 -10   13.91    2.37
   2  -6 -10  261.89    6.59
  -6   2 -10   16.59    2.81
   6  -2  10   18.56    2.73
  -2  -6 -10   16.53    1.71
  -6  -2  10  276.92    7.66
  -6   2  10   14.10    2.52
  -6  -2  10  252.44    4.48
   6   2 -10  256.77    4.71
  -6  -2 -10  258.14    9.03
   2   6 -10   16.62    2.81
   2   6 -10   18.06    3.33
   6  -2 -10   18.99    3.08
   6   2 -10  263.98    9.89
  -2  -6 -10   13.15    2.56
  -2   6  10  249.50    6.30
   2  -6  10  290.47    6.12
  -2   6  10  251.47    8.30
   2  -6  10  255.18    9.22
  -2   6 -10  277.79   10.19
  -6  -2 -10  262.96    7.75
   6   2  10  232.39    8.16
   6  -2  12  119.50    5.98
   2   6  12  126.49    6.29
   6   2  12   59.25    3.75
  -6   2 -12  103.21    5.56
  -6   2  12  136.26    6.34
   2  -6  12   74.34    3.31
  -2   6  12   64.33    3.21
  -6  -2 -12   65.08    4.05
   2  -6  12   69.07    5.06
   6   2 -12   84.01    6.13
   2  -6 -12   69.39    3.36
   6  -2 -12  121.11    6.34
  -2  -6 -12  125.01    3.18
  -2   6 -12   58.05    4.95
  -6   2 -12  127.00    6.51
  -6  -2  12   74.19    4.24
   6   2 -12   66.28    2.20
  -2   6 -12   68.46    3.24
   2   6 -12  126.30    7.41
  -2  -6 -12  125.47    3.05
  -2   6  12   67.77    4.33
  -6  -2 -12   73.59    5.41
  -6  -2  12   65.41    2.00
   6   2  12   61.24    4.71
  -2   6  12   61.21    4.41
   2   6 -12  138.99    6.68
  -2  -6 -12  138.99    6.94
   2  -6  14  384.27    7.78
  -2   6  14  315.30    8.80
  -6  -2 -14  356.57    9.09
  -6   2  14  366.94   10.80
  -6  -2  14  360.50    9.15
   6   2 -14  389.21   13.80
  -2   6 -14  354.85    7.61
   2  -6  14  332.61   11.09
   2   6  14  373.35   11.07
  -2   6  14  314.49    6.39
   6   2  14  321.56    8.08
   6  -2  14  347.66    9.89
  -6   2 -14  350.27   10.79
   2  -6 -14  324.32    6.49
   6  -2 -14  372.03   11.27
   6   2 -14  326.37    4.01
  -6  -2 -14  440.41   14.37
   2   6 -14  351.99   12.39
  -2   6 -14  375.25   12.14
  -2  -6 -14  382.64   11.73
   2   6 -14  358.71   10.67
  -6  -2  14  302.33    3.53
   6   2  14  326.15   10.45
  -2   6  14  316.05    9.96
  -6  -2  16  103.11    4.97
  -2   6  16   96.12    4.96
   6  -2  16  987.62   17.04
  -2   6  16   96.48    3.36
   2  -6  16  106.71    6.61
   2   6 -16 1094.65   22.59
   2   6 -16 1043.55   18.89
   2   6  16 1067.96   18.82
  -2   6 -16   95.57    6.61
   6   2  16  101.71    4.58
  -6   2 -16  975.85   18.57
   2  -6 -16   91.28    3.36
   2  -6  16   92.94    4.11
  -6  -2 -16  103.39    5.30
   6  -2  16  943.36   18.77
   6  -2 -16 1057.84   19.94
  -2   6 -16   92.18    3.98
  -6   2  16 1054.34   18.90
   6   2 -16  106.09    7.35
  -6  -2 -16   99.91    6.82
   6   2  16   93.29    6.04
  -2   6  16   92.33    5.81
  -2  -6 -16 1116.42   21.31
  -2   6 -18   86.12    4.22
   2   6  18   27.05    3.75
   6  -2 -18   35.90    4.11
  -2  -6 -18   31.79    4.61
   2  -6  18   93.48    6.49
   2  -6  18   80.66    4.26
   6   2 -18   85.94    6.67
   6  -2  18   32.44    3.76
  -6  -2 -18   86.58    4.90
  -6   2  18   32.51    3.94
   6   2  18   87.16    4.27
  -6   2 -18   35.87    4.51
   2   6 -18   37.96    4.29
  -2   6 -18   96.99    6.86
   2  -6 -18   87.93    3.02
  -6  -2 -18   98.51    6.81
  -6  -2  18   94.72    4.95
   2   6 -18   39.19    5.65
   6  -2  18   32.94    4.58
  -2   6  18   79.51    2.95
   6   2  18  100.37    6.53
  -2   6  18   90.02    6.23
  -2   6  18   93.40    5.13
   2   6  20  286.66   10.63
  -6  -2 -20   18.40    3.98
  -2  -6  20  257.56    4.27
  -2   6 -20   17.94    2.25
  -2   6 -20   23.64    3.89
  -2  -6 -20  278.77   11.42
  -6   2  20  311.68   11.16
   2  -6  20   21.35    3.73
  -6   2 -20  359.65   13.58
  -6  -2  20   23.84    3.01
   6  -2  20  283.61    9.64
   6  -2 -20  291.77   10.67
   2  -6 -20   19.61    1.27
   6   2 -20   23.89    4.23
   2   6 -20  298.55   10.78
   6   2  20   23.44    2.48
  -2   6  20   23.60    3.05
   2   6 -20  319.85   13.69
   6  -2  20  313.58   12.81
   6   2  20   21.12    3.64
  -2   6  20   19.10    3.51
   2   6  22   42.71    4.77
   6  -2 -22   55.02    5.76
  -6   2  22   49.31    5.02
  -2  -6  22   37.38    2.14
  -2  -6 -22   41.33    5.16
  -6  -2  22   19.67    2.96
  -6  -2 -22   18.97    4.17
  -2   6  22   18.47    3.75
   6  -2  22   48.84    4.53
   2  -6  22   22.97    4.08
   6   2  22   18.48    2.43
  -2   6 -22    9.78    3.17
   2   6 -22   45.24    4.76
  -2   6 -22   12.06    2.37
   2   6 -22   49.39    6.22
   6  -2  22   45.44    5.61
   6   2 -22   23.02    4.29
  -6   2 -22   46.99    5.06
  -2   6  22   20.08    3.28
   6   2  22   12.41    3.40
  -6   2  24    9.30    3.19
  -2   6 -24    6.95    2.27
   2   6  24   11.80    3.44
  -2   6 -24   10.08    3.69
  -2   6  24    9.69    2.77
  -2  -6  24   14.24    4.31
   6  -2  24   11.78    3.16
  -6  -2  24    8.13    2.56
   2   6 -24   14.64    3.35
   6  -2 -24   12.23    3.53
   6   2 -24    7.95    3.47
  -6   2 -24   13.17    3.83
  -2  -6 -24   21.61    4.80
   2  -6  24   11.18    3.45
   6   2  24    7.06    1.92
   6  -2  24    9.70    3.78
  -6  -2 -24    7.05    3.62
   6   2  24    3.33    2.60
  -2   6  24    5.25    2.91
  -6  -2 -26   12.85    3.98
  -6  -2  26   11.80    3.14
  -6   2 -26   78.36    6.96
   6  -2  26   72.17    5.54
  -2   6  26    9.65    2.90
   6  -2 -26   62.50    5.67
  -6   2  26   74.12    6.51
  -2   6 -26   13.20    2.70
   2   6 -26   76.53    6.27
   2   6  26   73.67    6.25
   6   2 -26   15.33    4.29
  -2   6 -26   12.28    4.05
   6  -2  26   68.99    7.07
  -2  -6  26   72.15    7.43
   6   2  26   10.39    3.63
   2  -6  26   11.48    3.77
  -2   6  26    8.82    3.44
  -6   2  28  250.45   11.61
  -2   6  28   48.92    4.85
  -6  -2  28   42.37    4.49
  -2  -6  28  275.23   13.28
   6  -2  28  250.35    9.85
   2   6 -28  261.13   11.32
  -2   6 -28   59.52    7.11
   2   6  28  271.85   11.78
  -6  -2 -28   43.36    5.95
   6   2 -28   46.19    5.96
   2  -6  28   52.68    6.11
   2   6  28  269.78   13.70
   6  -2  28  256.12   13.03
  -2   6  28   41.83    5.39
   6   2  28   51.60    6.20
   6  -2 -28  233.11   10.01
  -6   2 -28  275.71   12.86
  -2  -6  30   12.20    4.59
   2   6  30   18.77    4.76
  -2   6 -30    9.10    3.71
  -6   2  30   18.48    4.46
  -6   2 -30   15.40    4.41
   2  -6  30   13.72    4.70
  -6  -2  30    7.27    2.84
   6  -2  30   12.70    3.55
   6   2 -30   10.55    4.32
  -6  -2 -30    5.66    4.26
  -2   6  30    3.49    3.17
   6  -2  30   30.79    6.00
   2   6 -30   10.04    3.78
   2   6  30   15.74    4.98
   6   2  30    2.31    3.38
  -2   6  32    5.83    3.69
   2   6  32  113.59    8.49
  -6  -2 -32    8.00    4.67
   2  -6  32    7.66    4.13
  -6   2  32  118.23    9.02
  -6   2 -32  119.57    9.26
   6   2 -32    7.38    4.61
  -2  -6  32  117.43    9.54
   2   6  32  115.86   10.19
   6  -2  32  120.20    9.77
   6   2  32   13.37    4.46
  -2   6  34    2.63    3.73
   2   6  34   27.84    5.25
  -6   2  34   17.59    4.76
  -6  -2 -34    6.58    5.02
   2  -6  34    3.35    4.03
   6  -2  34   21.90    5.88
   2   6  34   16.11    5.22
  -2  -6  34   20.75    5.34
   2  -6  34    6.12    4.32
  -6   2 -34   21.41    5.72
   6   2  34    6.89    4.17
   6   3  -1  669.22   11.17
   6   3  -1  718.81   14.80
   3   6  -1  666.64   12.94
   3   6   1  792.74   13.85
  -6  -3  -1  705.68   13.03
   6  -3   1  790.21   14.42
  -3  -6  -1  768.56   10.89
   3   6  -1  834.21   14.52
   6   3   1  687.01   13.72
   3   6  -1  820.27   10.11
  -3   6   1  646.86   11.69
  -3   6  -1  672.27   13.69
  -3   6  -1  666.77   11.40
  -3   6   1  711.68   14.24
   3   6   1  926.10   12.76
   3  -6  -1  592.16   12.12
  -6   3   1  808.46   14.91
   6   3  -1  690.65   12.64
   6  -3  -1  817.37   15.01
  -3  -6  -1  813.04   14.68
  -6   3   1  740.38   11.21
   3  -6   1  749.88   14.79
  -6  -3   1  660.27   11.86
  -6   3  -1  865.16   15.73
  -6   3  -1  746.23   12.14
   3   6   1  782.57   13.22
   6  -3   1  817.14   13.66
  -3  -6   1  777.72    9.95
  -6  -3   1  617.93   10.64
   3  -6  -1  619.98   11.14
   6  -3  -1  821.60   12.77
   6   3   1  681.95   12.15
   3  -6   1  622.56   10.48
   3  -6   3  267.84    6.91
   6   3  -3  276.77    6.94
  -6   3   3  749.22   11.05
  -3   6   3  268.93    8.02
  -3   6   3  275.17    8.29
   3   6  -3  866.78   15.79
   6   3   3  250.07    8.16
  -6  -3  -3  263.53    8.03
   3  -6   3  291.58    9.58
   6   3  -3  290.49    9.71
   6  -3  -3  883.89   13.22
  -3   6  -3  255.12    8.54
  -6   3   3  875.51   15.92
   3   6   3  769.87   14.17
   6  -3  -3  766.37   14.47
  -3  -6  -3  781.80   13.44
   6   3  -3  262.75    7.51
   3   6   3  692.72   11.18
   3   6  -3  699.81   13.82
  -3   6  -3  300.79    7.86
  -3  -6  -3  725.84   11.50
  -6  -3   3  270.14    6.74
  -6   3  -3  628.84   11.32
  -3  -6   3  728.28    8.51
  -6   3  -3  734.79   13.82
   3   6   3  696.79   12.08
   3  -6  -3  294.77    8.55
   6  -3   3  760.86   14.54
  -6  -3   3  306.80    8.41
   6   3   3  291.84    8.64
   3   6  -3  839.55    9.52
  -3   6  -5  116.95    6.03
   6  -3  -5 1509.15   14.61
  -3   6   5  100.67    4.69
  -3   6   5  134.35    6.11
   3   6   5 1692.37   21.24
   6   3  -5  131.23    4.80
   3  -6   5  125.31    4.86
   6  -3  -5 1541.16   20.38
  -6   3   5 1746.56   22.16
   3   6  -5 1692.75   20.59
   6   3  -5  122.11    5.23
   6  -3   5 1795.86   23.23
   3  -6   5  133.04    6.54
  -6   3   5 1570.61   14.97
  -3  -6   5 1615.95   10.66
   6   3   5  138.38    6.08
  -3  -6  -5 1630.79   17.92
   6   3  -5  126.17    6.73
   3  -6  -5  122.23    5.05
  -3   6  -5  114.10    4.73
   3   6  -5 1516.03   10.03
  -6   3  -5 1596.31   20.01
  -3  -6  -5 1576.23   18.34
   3   6   5 1507.35   16.74
   3   6  -5 1529.01   21.33
  -6   3  -5 1539.64   19.99
  -6  -3   5  114.64    4.58
  -6  -3  -5  118.90    5.71
  -6  -3   5  123.20    4.43
   6   3   5  126.69    5.72
  -3   6   5  121.52    5.37
  -3   6   7  305.51    9.12
   3   6   7  245.24    8.20
  -3   6   7  290.32    8.22
   3  -6   7  319.70    7.43
   6  -3  -7  268.86    8.67
   6  -3  -7  260.05    5.66
  -6  -3  -7  287.84    8.80
   6   3  -7  286.76    7.64
  -6   3  -7  284.92    9.35
  -3   6   7  275.54    7.55
   3  -6   7  314.45   10.18
  -6   3   7  282.02    8.98
   6  -3   7  266.26    8.79
  -3  -6  -7  271.20    7.11
  -6  -3   7  279.21    6.83
   3   6   7  257.13    6.70
   6   3  -7  253.30    9.66
   6   3  -7  295.78    6.56
   6   3   7  284.93    8.19
  -3   6  -7  316.61   10.59
  -3   6  -7  243.93    6.47
   3   6  -7  274.17    8.56
   3   6  -7  267.50    9.56
  -6   3   7  272.80    5.84
  -3  -6  -7  265.60    8.25
  -6  -3   7  278.30    6.25
   3  -6  -7  300.92    8.02
   6   3   7  333.54   10.04
  -6   3  -7  273.62    9.09
  -6   3  -9  163.07    7.27
   3  -6   9  164.66    7.74
  -3   6  -9  185.98    8.21
   3   6   9  156.81    7.01
  -6  -3   9  189.37    6.14
   6  -3  -9  146.85    3.96
   3  -6   9  180.72    5.68
  -3   6   9  172.21    6.11
  -6   3   9  157.33    7.12
   3  -6  -9  175.70    6.16
   6  -3  -9  158.74    7.00
   6  -3   9  155.91    6.82
   3   6  -9  156.54    6.62
  -3   6   9  146.83    5.80
  -6  -3  -9  166.83    6.18
  -3   6   9  169.09    7.12
  -3  -6  -9  144.84    4.67
  -6   3   9  143.21    3.94
   6   3  -9  170.70    4.92
  -6  -3  -9  159.88    7.18
   6   3  -9  190.62    8.95
  -6   3  -9  161.62    7.32
   6   3   9  175.55    6.12
   3   6   9  140.14    4.64
   3   6  -9  151.79    7.56
   6   3  -9  155.65    5.67
  -3   6  -9  158.70    5.57
  -3  -6  -9  150.55    6.66
   6   3   9  168.10    7.24
  -6  -3   9  173.91    4.95
  -3   6  11  549.50   12.79
   3   6 -11  107.09    6.73
   6   3 -11  580.46   11.48
   3   6  11  108.71    6.19
  -6  -3 -11  736.08   18.14
  -6   3 -11  106.56    6.48
  -6   3  11  109.82    5.92
  -3   6  11  561.34   11.32
  -3   6  11  646.01   12.01
   3  -6  11  607.21   15.28
   6   3 -11  547.30    8.26
  -6   3  11  110.97    3.24
  -6  -3 -11  554.33   10.96
   6  -3  11  105.10    5.90
   3  -6 -11  614.05   11.13
  -6   3 -11   99.71    5.74
   6  -3 -11  112.95    6.22
  -3  -6 -11  106.90    3.73
   6   3  11  578.58   10.99
  -6  -3  11  599.33   10.63
  -3   6 -11  557.02    9.85
   6   3 -11  635.88   17.12
   3   6 -11  115.57    6.22
   3   6  11  117.78    3.94
   3  -6  11  587.95   10.30
   6  -3 -11  108.55    3.12
  -3   6 -11  588.76   14.92
   6   3  11  554.70   13.15
  -6  -3  11  553.33    8.16
  -3  -6 -11  105.52    5.93
   3  -6  13  129.01    7.80
   3   6 -13 1124.56   18.19
  -6   3  13 1190.41   19.70
   6  -3  13 1114.66   17.89
  -3   6 -13   89.54    4.08
   6   3 -13   94.01    3.43
   6   3 -13  114.25    7.40
  -3   6 -13   96.59    6.63
   3  -6 -13  104.82    4.55
  -6  -3  13  107.18    4.86
  -6   3  13 1110.05    8.54
   6  -3 -13 1016.29   17.72
  -3  -6 -13 1191.03   20.51
  -6  -3 -13   98.49    4.71
   3  -6  13  102.14    4.64
   6   3  13  104.46    6.16
   6   3  13  102.81    4.92
  -6   3 -13 1156.22   20.85
  -3   6  13  110.96    5.55
   3   6 -13 1093.23   21.08
  -6   3 -13 1071.60   18.34
   3   6  13 1091.19   18.53
  -6  -3 -13  120.17    7.44
  -3  -6 -13 1037.27    8.88
   6  -3 -13 1015.04    7.71
   6   3 -13   89.36    4.58
  -6  -3  13   89.63    3.26
  -3   6  13   95.10    5.77
  -3   6  13  113.58    4.87
  -6  -3  15  143.52    3.97
  -6   3  15  141.22    7.24
  -3   6  15  118.32    5.48
  -6  -3  15  131.16    5.52
  -3  -6 -15  145.49    7.73
   3  -6  15  128.76    5.32
   6   3  15  143.90    5.74
  -6  -3 -15  119.97    5.15
  -3   6 -15  139.69    5.41
   3  -6  15  157.20    8.72
  -3   6  15  129.38    4.95
   3   6 -15  139.10    6.81
   6  -3  15  134.72    6.71
   6   3 -15  136.17    4.00
  -6   3  15  124.22    2.31
   6  -3 -15  150.59    7.43
  -3   6 -15  126.97    7.45
  -6   3 -15  123.00    7.00
   3   6 -15  142.64    8.50
   3   6  15  149.63    7.51
   6   3  15  125.68    7.14
   3  -6 -15  121.34    4.74
  -6  -3 -15  120.14    7.06
  -3   6  15  120.30    6.71
  -6   3 -15  122.55    6.66
   6   3 -15  148.60    8.39
  -6  -3  17   51.84    2.36
   3   6  17  999.09   18.98
  -6  -3 -17   57.67    4.03
  -6  -3 -17   50.75    5.11
   3  -6 -17   52.69    3.19
  -6   3  17 1017.92   18.97
  -3   6  17   51.30    3.72
   6   3  17   48.76    4.84
   6   3 -17   59.46    5.69
  -6  -3  17   51.94    3.67
  -3   6 -17   46.15    5.13
   6  -3 -17 1039.51   19.01
   3   6 -17 1047.34   18.86
  -3   6  17   52.72    3.18
   6   3 -17   50.79    2.56
  -3  -6 -17 1039.37   21.27
  -6   3 -17  800.82   17.22
   6   3  17   63.25    3.89
   6  -3  17  907.19   16.59
  -3   6 -17   64.83    4.46
   3   6 -17 1075.42   23.04
   3  -6  17   77.44    6.54
  -6   3 -17  969.33   18.69
  -3   6  17   52.10    4.97
   3   6  19   94.41    6.36
  -3  -6  19   71.53    2.10
  -6   3  19   87.75    6.29
  -3   6  19  303.65    8.56
  -6  -3 -19  310.76   12.28
   6  -3  19   79.07    5.37
   6   3 -19  277.79   11.48
   6   3  19  308.03    7.63
   3  -6 -19  324.52    7.65
  -3  -6  19   71.02    2.03
   6   3 -19  289.59    5.74
   3   6 -19   92.28    6.07
  -6  -3 -19  272.78    7.62
   3  -6  19  350.50   13.56
  -6   3 -19   69.40    5.31
   3   6 -19   98.46    7.50
  -3   6 -19  285.12   11.34
  -6   3 -19  104.77    7.29
  -3  -6 -19  106.13    7.52
   6  -3 -19   90.84    5.82
  -6  -3  19  291.80    8.20
   6   3  19  315.53   11.80
  -3   6 -19  255.98    7.79
  -3   6  19  298.47   11.34
  -3  -6 -21    4.94    3.42
   3   6  21    7.03    2.89
  -6   3 -21    5.27    3.54
  -6  -3 -21   34.74    4.90
  -3   6  21   38.95    3.65
   6  -3 -21    7.45    3.00
  -6   3  21    8.63    3.14
   3  -6 -21   35.61    2.81
  -3  -6  21    2.86    0.93
   3  -6  21   45.62    5.62
  -6  -3  21   36.21    3.37
   6  -3  21    5.75    2.46
   3   6 -21    1.98    3.01
  -3   6 -21   27.24    4.07
  -3   6 -21   36.92    3.58
   6   3 -21   32.86    4.70
   6  -3  21    1.90    2.60
   6   3  21   31.59    4.40
  -3   6  21   36.19    4.50
   6   3  21   30.14    2.82
   3   6 -21    4.30    2.47
  -6   3  23  247.08   10.79
   3   6  23  269.68   11.31
   6  -3  23  235.86   11.71
  -3   6  23  100.28    5.37
   6  -3  23  217.45    8.81
   3  -6  23  122.92    8.44
  -6  -3  23  117.53    5.93
  -3   6 -23  104.37    5.68
   3   6 -23  248.73    9.76
   6   3  23  108.59    4.66
  -3   6 -23  130.79    8.67
   6   3 -23  103.72    7.67
  -6  -3 -23  111.46    8.33
   3   6 -23  277.52   13.42
  -3   6  23  106.66    7.39
   6  -3 -23  261.24   10.94
   6   3  23  114.86    7.92
  -3  -6 -23  221.92   11.50
  -6   3 -23  231.64   10.28
   3   6  25  417.17   14.43
   6  -3  25  341.02   11.19
  -6   3  25  389.12   13.90
  -6   3 -25  384.35   13.92
  -3  -6 -25  390.54   15.45
   6  -3 -25  365.44   12.19
   3  -6  25  148.77    9.27
  -6  -3  25  143.10    6.74
  -3   6 -25  155.39    9.81
  -6  -3 -25  138.84    9.23
   6   3 -25  154.44    9.60
  -3   6 -25  131.43    6.42
  -3   6  25  129.75    6.16
  -3   6  25  122.23    8.12
   3   6 -25  428.27   17.40
   6  -3  25  414.78   16.12
   3   6 -25  324.77   10.62
   6   3  25  143.29    8.90
  -3   6  27    7.50    3.92
   3   6  27    0.97    2.92
  -6   3  27    2.70    3.22
   6  -3  27    0.18    2.52
   3  -6  27    5.88    3.59
  -6  -3 -27    6.01    4.10
   6  -3  27    2.49    3.47
  -3   6  27    0.51    2.34
   6  -3 -27    1.33    2.73
  -3  -6 -27   -1.18    3.37
  -6   3 -27    2.82    3.20
   3   6 -27   -1.92    2.72
   6   3 -27    4.66    3.71
  -3   6 -27    9.26    4.40
  -6  -3  27    3.84    2.29
   3   6 -27    2.35    3.84
  -3   6 -27    0.12    2.48
   6   3  27    7.65    3.60
   3   6  29   51.37    6.08
  -6   3  29   57.75    6.53
   3   6 -29   58.90    6.00
   6  -3  29   52.99    7.19
  -3  -6  29   56.68    7.17
  -3   6  29    3.48    3.75
   3  -6  29    4.68    3.43
  -6   3 -29   54.64    6.41
  -6  -3 -29    1.30    3.66
   6   3 -29    5.98    4.07
  -3   6 -29    2.38    3.40
  -3  -6 -29   47.29    7.65
   6   3  29    3.15    3.71
   6  -3  29   41.29    4.81
   3   6  31  126.91    9.03
  -6  -3 -31   42.81    6.94
  -6   3  31  121.43    9.13
  -3  -6  31  120.73    9.98
   6  -3  31  126.11    7.83
   6  -3  31  133.24   10.51
  -6   3 -31  120.45    9.00
   6   3 -31   39.75    6.59
  -3   6 -31   36.86    5.28
   6   3  31   39.88    6.04
   3  -6  31   40.51    5.92
  -3   6  31   37.57    5.86
   3   6  33    4.57    3.95
  -6   3  33    8.44    4.29
  -3  -6  33    6.58    4.33
   3  -6  33   39.87    6.52
  -6  -3 -33   38.65    6.99
  -6   3 -33    2.65    3.95
   6   3  33   38.82    6.84
   3   6  33    2.53    4.28
   6   3 -33   42.08    6.73
   3  -6  33   35.92    6.05
   6  -3  33    2.73    4.19
  -3   6  33   41.01    6.36
  -4  -6   0 1030.73   13.20
  -6   4   0  959.41   14.64
   4   6   0  950.93   15.69
   4   6   0  996.66   16.03
   4   6   0  971.07   12.52
   4  -6   0  935.11   16.25
   6   4   0  930.91   17.02
  -6  -4   0  897.05   13.79
   6  -4   0 1007.64   17.13
  -6   4   0  990.26   17.07
  -4   6   0  985.16   15.57
  -4   6   0  897.14   15.24
   6   4   0  832.73   13.87
   6   4   2  633.90   12.39
   4  -6   2  590.28   13.00
  -4  -6   2  131.96    4.55
   4   6  -2  126.12    5.93
   4   6   2  115.85    5.05
  -4  -6  -2  113.67    4.86
   6   4  -2  660.39   12.10
  -6   4  -2  129.47    6.51
  -4   6   2  664.95   13.35
   4   6   2  141.29    6.54
   6   4  -2  627.92   11.87
   6  -4   2  133.60    6.75
  -6   4   2  138.44    6.68
  -4   6  -2  665.53   13.02
  -4   6   2  651.26   13.19
  -6  -4   2  616.78   11.71
  -4   6  -2  594.38   13.03
   6   4   2  583.95   12.50
   4  -6  -2  596.15   12.22
  -6   4  -2  115.14    5.56
   6   4  -2  581.50   13.66
   4   6   2  113.39    5.38
   4   6  -2  119.35    6.12
   6  -4  -2  126.00    6.21
   6  -4  -2  143.90    6.30
  -6  -4  -2  602.74   11.93
   4   6  -2  133.53    4.62
  -6   4   2  131.06    5.53
  -4   6  -4   80.95    4.53
   6   4   4   88.92    5.46
   6  -4  -4  193.19    6.08
   4   6   4  204.83    7.73
   6   4  -4   82.80    4.42
  -6   4   4  216.24    6.77
  -4   6   4   84.92    5.18
   6   4  -4   73.25    5.50
   4   6  -4  226.18    8.07
  -4  -6  -4  190.88    6.65
   4  -6   4   81.98    5.32
   6   4   4   84.72    5.12
  -6   4   4  203.36    7.93
   6  -4   4  199.40    7.86
   4   6  -4  184.88    4.50
   4  -6  -4   77.42    4.81
  -4   6  -4   77.63    5.24
   4   6   4  182.97    6.56
  -4  -6  -4  202.23    7.22
  -6  -4  -4   79.10    4.74
   6  -4  -4  202.66    7.75
  -6  -4   4   79.94    4.15
  -6   4  -4  199.07    7.60
   4   6  -4  203.39    8.05
  -6   4  -4  203.45    7.62
   6   4  -4   77.96    4.24
  -4   6   4   85.03    5.14
  -6  -4   4   75.33    4.16
  -4  -6   4  199.23    4.78
  -6   4   6  942.80   16.76
  -4   6   6  434.21   11.16
   4   6   6  939.97   16.94
   4  -6   6  473.37   13.23
   6  -4  -6  898.51   15.79
   6   4  -6  425.13    9.11
  -4  -6  -6  962.38   14.90
   6  -4  -6  863.22   12.01
   6   4  -6  418.83    9.11
  -4   6  -6  421.14   11.65
  -6   4   6  849.23   11.79
   4   6  -6  872.16   16.95
   4   6  -6  928.44   15.70
  -4   6  -6  417.94    9.67
  -6   4  -6  854.47   15.44
   4   6   6  852.57   13.04
   4  -6  -6  436.25   10.54
   6   4   6  462.51   11.32
  -6  -4  -6  416.96   10.81
   6  -4   6  926.62   16.69
   6   4  -6  489.41   14.51
  -6  -4   6  387.35    8.40
  -6   4  -6  867.76   15.35
  -4  -6   6  888.49    8.84
   4   6  -6  911.64    9.55
  -4  -6  -6  953.75   15.86
  -6  -4   6  500.04   10.02
  -4   6   6  429.77   10.68
   6   4   6  439.90   11.43
  -4   6   8   96.62    5.72
  -4   6   8   87.34    4.39
   4  -6  -8  100.68    5.22
   6  -4  -8  389.04    7.72
   6  -4   8  381.34   10.93
   6   4  -8   92.77    4.57
   6   4  -8   79.68    3.90
  -4  -6   8  491.98    6.20
  -6   4   8  416.46    7.90
  -6   4   8  344.34   10.68
   4   6  -8  415.55   10.65
  -4   6  -8   93.52    6.00
   6  -4  -8  415.88   11.13
  -4   6  -8   82.16    4.36
  -4  -6  -8  403.09    8.94
   4   6   8  414.65   11.37
   4   6   8  370.90    8.35
  -6  -4  -8  108.81    6.80
  -6   4  -8  369.88   10.49
   4   6  -8  407.79    5.36
  -6  -4   8   94.62    4.08
   6   4   8   96.15    5.09
  -6   4  -8  413.52   11.29
   4   6  -8  426.68   12.65
   4  -6   8   85.31    4.54
   4  -6   8  119.88    7.51
  -6  -4   8   88.09    4.24
   6   4   8  100.70    6.08
  -4  -6  -8  420.08   10.88
   6   4  -8   99.60    6.97
  -6   4 -10   90.82    5.66
   4   6  10   86.45    5.61
   6   4 -10  212.73    6.45
   6  -4 -10   87.54    3.65
  -4  -6 -10   85.57    3.88
  -6   4  10   93.09    5.60
  -6  -4 -10  223.09    7.21
   6   4 -10  216.50    6.61
   4  -6  10  250.42    9.97
  -6   4  10   93.16    3.90
  -4  -6 -10   82.73    5.26
   6  -4 -10   86.43    5.22
   4   6  10   82.25    3.78
  -4   6 -10  238.13    9.60
  -4  -6  10  103.31    2.47
  -4   6  10  231.80    8.92
   6   4 -10  248.44   10.39
  -6   4 -10   80.21    5.50
   4   6 -10   83.87    5.04
   4   6 -10   85.02    6.08
  -6  -4  10  202.30    5.62
  -6  -4 -10  265.65   10.47
   4   6 -10    7.41    0.72
   6  -4  10   82.38    5.42
  -4   6  10  223.97    7.19
   4  -6 -10  250.52    7.88
  -4   6 -10  234.47    7.64
   6   4  10  226.00    7.16
   6   4  10  239.48    9.09
  -6  -4  10  234.83    6.45
   6   4 -12  168.65    5.59
  -6  -4  12  206.51    5.75
   4   6  12  185.57    8.15
  -4   6  12  211.73    8.55
  -6   4 -12  180.16    7.80
  -6   4  12  177.98    8.02
  -4  -6 -12  160.32    4.70
   4   6 -12  201.12    8.23
   6  -4 -12  168.53    7.44
   6   4 -12  230.41    6.74
  -6  -4 -12  200.05    6.81
   4   6 -12  180.06    8.75
  -6  -4 -12  205.81    8.69
   4  -6 -12  192.25    6.81
  -4   6 -12  212.64    9.35
  -4   6 -12  209.66    7.10
  -4   6  12  211.33    7.21
  -6  -4  12  200.68    6.00
   6  -4  12  171.86    7.58
   6   4  12  209.38    6.74
  -4  -6 -12  177.52    7.94
   4   6  12  161.89    4.86
  -6   4 -12  191.16    8.94
  -6   4  12  154.63    4.44
   6  -4 -12  145.68    4.23
   4  -6  12  217.43    9.58
   6   4 -12  215.15    9.85
   6   4  12  207.66    8.49
  -4   6  14 1002.41   15.64
  -6  -4 -14  907.87   18.52
   4   6  14  744.94   16.37
  -6  -4  14  865.56   11.18
  -4   6  14  991.42   19.52
  -4   6 -14  890.73   19.29
  -6   4  14  765.15   16.66
   4   6 -14  717.44   14.67
  -6   4  14  660.52    8.39
  -4   6 -14  751.35   12.70
   4  -6  14  910.55   18.83
  -4   6  14  809.85   13.23
  -6  -4 -14  778.35   11.99
   4  -6 -14  838.38   13.36
   6   4  14  922.45   13.64
   6  -4 -14  766.39   16.13
  -6   4 -14  709.92   17.28
  -6  -4  14  916.76   12.62
   4   6  14  666.08    8.42
   6   4 -14  892.27   12.29
   6   4 -14  921.07   20.24
   6   4 -14  782.55   11.79
  -4  -6 -14  651.16    8.16
   4   6 -14  688.78   17.60
  -4  -6 -14  719.78   16.56
  -6   4 -14  698.28   15.00
   6  -4  14  667.29   15.07
   6  -4 -14  641.37    8.37
   6   4  14  740.63   16.58
  -4   6  16   36.96    4.61
   6   4 -16   34.37    2.90
  -6  -4  16   29.40    2.54
   4   6  16    9.22    2.81
  -6  -4 -16   39.49    5.16
  -6   4  16   16.65    3.13
   6  -4  16    9.58    2.98
  -4   6  16   34.78    3.30
  -4  -6 -16    4.40    0.66
   4   6 -16   11.30    2.51
   4  -6  16   41.53    4.90
  -4   6  16   36.49    3.74
  -6  -4 -16   23.97    2.63
  -6   4  16    8.07    1.27
  -4  -6 -16    9.50    2.97
   6   4 -16   34.05    4.70
  -6  -4  16   35.63    3.06
   4  -6 -16   29.34    3.16
  -4  -6  16    8.34    0.89
  -4   6 -16   30.70    4.47
  -4   6 -16   40.44    3.63
   6   4  16   35.79    3.06
  -6   4 -16   12.14    2.79
   6  -4 -16   11.14    2.66
   4   6 -16    6.59    3.08
  -6   4 -16   16.31    3.53
   6   4 -16   31.64    3.08
  -4  -6  16    8.49    0.83
   6  -4 -16    7.94    1.27
   6   4  16   31.89    4.61
   4   6  18   47.89    5.10
  -4   6  18   51.26    5.17
  -6  -4 -18   41.51    5.19
  -6   4  18   46.37    4.92
  -4  -6  18   36.96    1.56
  -4   6  18   48.31    3.92
  -6   4 -18   49.16    4.83
  -6  -4 -18   42.12    3.26
   6  -4  18   52.23    4.91
   6   4  18   59.41    5.71
  -4   6 -18   52.30    4.60
  -6  -4  18   61.56    4.24
   4   6 -18   53.86    4.47
   6   4 -18   46.29    3.22
   4  -6 -18   43.00    3.46
   6   4  18   46.98    3.21
   6  -4 -18   47.04    4.53
  -4  -6 -18   50.08    5.39
  -4  -6  18   47.84    2.14
  -4   6 -18   45.61    5.29
   4   6 -18   41.85    5.30
  -6   4  18   43.29    2.25
   6   4 -18   49.94    5.49
  -6   4 -18   59.40    5.90
   6  -4 -18   45.95    2.30
   4  -6  18   55.77    5.49
  -4   6  20   20.10    3.56
  -6   4  20   82.45    6.48
  -4  -6 -20   94.47    7.42
  -4   6  20   21.94    3.00
  -6   4 -20   96.53    7.08
   4   6 -20   90.29    5.91
   6   4 -20   22.74    4.26
  -4   6 -20   18.33    3.65
   6  -4  20   85.89    6.32
  -6   4  20   73.89    2.79
   4   6  20   98.87    7.34
  -6  -4  20   19.72    2.53
  -4  -6  20   71.28    2.53
   6   4 -20   17.46    2.17
   6   4  20   16.03    2.03
   4  -6 -20   17.99    2.71
   6  -4 -20   88.17    6.17
   6   4  20   20.00    4.21
  -6  -4 -20   21.78    4.34
   4   6 -20   91.09    8.01
  -6   4 -20   81.78    6.59
   4  -6  20   13.65    3.52
  -4   6 -20   16.64    3.13
  -4   6  22  775.19   18.67
   4   6  22  192.99   10.09
  -4   6 -22  865.25   16.24
   4  -6 -22  771.97   12.82
  -6   4  22  179.25    9.47
  -6  -4  22  861.27   14.15
  -4   6  22  851.18   14.25
   4  -6  22  949.59   21.86
   6   4  22  858.83   20.85
  -6  -4 -22  855.65   21.35
   6   4 -22  786.06   11.99
   4   6 -22  175.84    7.91
   6  -4 -22  166.31    8.03
  -6   4 -22  207.11   10.47
  -4   6 -22  916.09   22.73
   6   4 -22  831.43   21.37
   6  -4  22  177.29    8.95
   4   6 -22  188.73   11.07
  -6   4 -22  141.90    8.05
  -4  -6 -22  167.70   10.19
  -4  -6 -24    1.59    3.53
   4   6  24   -0.25    3.03
  -4   6  24    7.73    3.58
  -6   4  24    1.91    2.82
  -6  -4 -24    9.64    4.14
   4  -6  24   13.85    4.37
  -6   4 -24    3.96    2.99
  -4   6 -24    3.58    2.59
  -6  -4  24    5.93    2.28
   6   4 -24    4.66    4.03
   4   6 -24    0.01    2.04
   6  -4 -24    1.17    2.93
  -4   6 -24   10.75    4.31
   4   6 -24    0.85    3.69
  -4   6  24    4.07    2.07
   6  -4  24    3.50    2.69
   6   4  24    9.99    3.99
  -4   6  26  176.77    9.90
   4   6  26   80.81    7.35
  -6   4  26   77.00    7.02
  -6   4 -26   78.91    6.96
  -6  -4 -26  209.37   11.87
  -4   6 -26  193.46    8.33
   4  -6  26  243.02   12.14
   6  -4 -26   64.62    5.41
   4   6 -26   68.03    5.37
  -4   6 -26  262.78   13.69
   6   4 -26  206.84   11.75
  -4  -6 -26   63.52    7.04
   6  -4  26   85.15    7.85
   4   6 -26   95.03    8.77
   6   4  26  210.80   11.22
   6  -4  26   72.46    6.28
   6   4  28    7.54    3.79
   4   6  28    2.63    3.67
  -4   6  28    5.74    3.49
  -6   4  28    4.46    3.40
   4  -6  28    8.91    4.52
  -4   6 -28    7.82    3.25
   6   4 -28    7.27    4.36
  -6   4 -28    5.96    3.48
  -4   6 -28    6.04    3.88
  -6  -4 -28    6.73    4.31
   4   6 -28    2.96    4.43
  -4  -6 -28    1.50    3.93
   6  -4  28    5.94    3.96
   6  -4  28    5.65    3.31
  -4   6  30   47.60    6.16
   6  -4  30    6.62    3.32
   4   6  30    7.27    4.14
  -6   4 -30    5.95    3.66
  -6  -4 -30   68.35    7.94
  -6   4  30    4.02    3.71
   4  -6  30   66.49    7.90
  -4  -6 -30    9.72    4.77
   4   6 -30    7.79    4.30
   6   4 -30   56.80    7.45
  -4   6 -30   47.43    5.66
   6  -4  30    1.73    3.76
   6   4  30   47.40    6.22
  -6   4 -32    7.69    4.09
   6   4  32    7.28    4.39
   4   6  32    2.85    3.93
  -4   6  32   15.50    4.56
  -6   4  32    3.81    3.93
  -4  -6  32    0.66    4.23
  -4  -6 -32    4.45    4.77
   6  -4  32   -0.73    3.06
  -6  -4 -32   15.02    5.38
   6   4 -32   12.12    5.24
   4  -6  32   14.48    4.95
   6  -4  32    3.27    4.55
   4  -6  32   13.25    4.86
   6   5   1  181.68    7.14
   6   5  -1  179.85    6.75
   5   6   1 1597.45   21.94
   5   6  -1 1415.12   19.29
  -6   5   1 1416.35   18.80
  -5   6   1  187.69    7.53
  -6  -5  -1  154.15    5.88
   5   6  -1 1432.19   21.39
  -6   5   1 1830.33   25.79
  -5   6  -1  220.10    8.80
   5   6   1 1448.01   20.66
   6  -5   1 1455.24   21.18
   5  -6  -1  194.62    7.84
   6   5  -1  212.51    9.21
  -5   6  -1  157.09    6.88
  -6   5  -1 1472.22   20.16
   6  -5  -1 1477.04   21.25
  -6   5  -1 1458.53   20.51
   5  -6   1  168.48    6.96
  -5  -6   1 1745.09   19.54
   6   5   1  211.85    9.11
  -5   6   1  151.58    6.71
   5   6  -1 1438.87   16.47
  -5  -6  -1 1365.40   16.82
   5   6   1 1468.38   18.13
  -6  -5   1  197.23    6.76
   6   5   3  415.91   11.00
   5  -6   3  409.84   11.80
   6   5  -3  378.24    9.54
   5   6  -3  133.82    6.13
   6   5  -3  404.05   12.51
  -6   5   3  150.49    7.18
   5   6  -3  134.97    6.84
   5  -6  -3  399.28   10.81
   6  -5  -3  148.22    6.87
  -5   6   3  351.11    9.42
  -5   6   3  373.74   10.46
  -5   6  -3  384.10   10.98
   6   5  -3  407.82    9.42
  -6   5   3  146.73    6.05
   5   6   3  137.43    6.35
  -5   6  -3  409.15   10.72
  -6   5  -3  154.67    6.92
  -6   5  -3  161.56    7.55
  -6  -5  -3  392.52   10.11
   6   5   3  407.04   11.23
  -6  -5   3  340.69    7.84
   5   6   3  148.90    6.60
   5   6  -3  126.19    4.49
   6  -5   3  154.58    7.21
  -5  -6   3  184.78    6.42
  -5  -6  -3  141.83    5.82
   6  -5   5   10.62    2.65
   6   5   5  159.61    7.03
   6   5  -5  156.91    5.80
  -6  -5  -5  192.53    8.70
   5   6   5    8.27    2.23
   6   5  -5  135.60    5.67
  -5   6  -5  143.53    7.08
  -6  -5   5  155.20    5.40
   5   6  -5   12.55    2.60
   5   6  -5   10.47    1.62
  -5   6   5  159.32    7.09
   6  -5  -5    8.66    1.89
  -6   5   5   10.31    2.07
  -5  -6   5    8.51    1.48
   5   6   5    7.74    2.08
  -5   6   5  154.75    6.51
   5  -6  -5  168.21    7.27
  -6   5   5   10.04    2.39
  -6   5  -5   11.84    2.39
  -5   6  -5  155.56    6.82
   5  -6   5  165.10    7.62
   6   5  -5  156.67    8.04
  -6   5  -5    6.99    2.09
   6  -5  -5    8.51    2.23
   5   6  -5    8.98    2.53
   6   5   5  158.07    6.75
  -5  -6  -5    5.16    1.86
  -6   5   7  427.69    9.14
   6   5   7  597.85   14.34
  -5   6   7  509.67   11.35
  -6   5  -7  396.21   10.67
  -6  -5   7  521.12    9.10
   6   5  -7  451.83    8.86
   6   5  -7  547.16   14.92
  -5  -6  -7  436.68   11.38
   6  -5  -7  438.16    9.30
  -5   6   7  567.19   13.63
   6   5  -7  541.45   11.56
   5   6  -7  399.68    6.99
  -6   5   7  461.97   12.48
  -6   5  -7  415.40   11.86
   5  -6   7  398.95   11.77
   6  -5   7  435.50   11.97
   5  -6  -7  531.88   11.98
  -6  -5  -7  664.74   15.59
  -5  -6   7  395.55    6.73
  -5  -6  -7  423.02   10.66
  -5   6  -7  545.29   14.03
   6  -5  -7  439.81   11.62
   5   6   7  448.78   12.25
   6   5   7  465.52   11.02
   5   6  -7  400.71   12.11
  -5   6  -7  501.92   11.33
   5   6  -7  439.85   10.95
   5   6   7  425.88    9.93
   6   5   9  240.95    9.71
   6   5  -9  209.54    9.55
   5   6   9  791.24   16.09
   5   6  -9  782.33    9.01
   6  -5  -9  715.82   11.42
  -5   6   9  227.07    8.94
   6   5  -9  213.27    6.25
   6  -5   9  738.05   15.54
   6  -5  -9  813.11   15.62
   6   5   9  227.86    7.42
  -5   6   9  251.14    8.10
   5   6  -9  872.53   15.75
  -5  -6   9  789.11    9.13
   6   5  -9  199.14    6.83
  -5  -6  -9  783.92   12.91
  -6   5   9  848.87   16.46
  -5   6  -9  224.73    9.49
  -6   5  -9  721.96   15.59
   5  -6   9  234.94    9.51
   5   6  -9  789.45   17.66
   5  -6  -9  232.34    8.21
  -5   6  -9  210.42    7.75
  -6   5  -9  778.12   15.34
   5   6   9  804.17   12.98
  -6   5   9  802.80   12.13
  -6  -5  -9  211.28    8.41
  -6  -5   9  252.53    6.65
  -5  -6  -9  813.38   15.92
  -6  -5 -11   79.77    5.53
  -6   5 -11  613.21   14.09
  -6  -5  11   75.69    4.09
   5   6  11  528.13   13.70
  -5  -6 -11  632.57   15.40
  -6  -5 -11   85.73    4.71
   6  -5 -11  453.28    8.77
   5  -6 -11   88.16    5.04
  -5   6  11   95.61    6.27
  -6   5  11  596.93   14.68
  -5  -6  11  533.69    6.90
   6  -5  11  638.62   15.46
   6   5 -11   80.28    4.26
   5   6  11  554.85   10.35
  -6   5  11  526.18    9.32
  -5   6 -11   98.62    5.58
   5   6 -11  537.03   12.03
  -5  -6 -11  526.64   10.13
   6  -5 -11  533.67   12.67
  -5   6 -11   92.51    6.39
   6   5  11   88.21    4.60
  -6   5 -11  525.43   14.01
  -6  -5  11   94.51    4.16
   5   6 -11  462.91   13.95
   6   5 -11   74.73    3.64
  -5   6  11   92.11    4.93
   5   6 -11  548.40    7.09
   6   5 -11   87.33    6.62
   5  -6  11   94.53    6.30
   6   5  11   97.18    6.23
  -5   6 -13  199.04    9.35
   6  -5  13  183.00    8.63
   5   6  13  193.26    8.78
   6  -5 -13  157.25    5.36
  -6  -5  13  183.53    6.21
  -5  -6  13  179.26    3.95
  -5   6  13  215.78    9.33
  -6  -5 -13  215.89    9.62
  -5   6 -13  201.14    7.89
  -6   5 -13  188.81    8.16
  -6   5  13  213.86    9.37
  -6  -5 -13  176.01    6.23
   6   5 -13  221.39    7.58
  -6   5  13  186.25    5.81
  -5  -6 -13  184.46    8.58
   6   5  13  190.07    6.30
  -5  -6 -13  158.68    5.25
   5  -6 -13  201.17    7.49
   6  -5 -13  183.90    7.70
   6   5 -13  208.46   10.02
  -5   6  13  197.58    6.43
   5   6  13  157.22    5.23
   5  -6  13  211.91    9.42
  -6   5 -13  171.07    8.29
   5   6 -13  185.41    9.51
  -6  -5  13  188.36    5.23
   5   6 -13  189.34    4.23
   5   6 -13  188.04    7.86
   6   5 -13  184.20    5.45
   6   5  13  202.21    9.15
  -5   6 -15  596.03   12.57
  -6  -5  15  559.95   10.61
   6  -5  15  114.41    7.02
  -6   5 -15  100.91    6.02
  -5   6  15  708.75   16.94
  -6   5  15  113.15    6.96
   5  -6 -15  626.21   13.09
   5   6  15  111.20    7.25
  -6  -5 -15  689.08   17.28
   5  -6  15  716.40   17.98
   6   5 -15  614.47   11.73
   6   5 -15  583.28    9.66
  -5  -6 -15   92.93    3.61
   6   5  15  645.83   11.00
   6  -5 -15  110.63    6.55
   5   6  15   92.84    3.61
  -6   5  15  102.54    4.27
  -5  -6 -15  105.97    6.85
  -5   6 -15  605.13   15.94
  -6   5 -15   98.43    7.08
   6   5 -15  598.32   16.65
   5   6 -15  102.16    7.43
  -5  -6  15   94.22    3.08
  -5  -6  15  107.28    3.20
   5   6 -15  100.40    5.51
  -5   6  15  584.60   10.53
  -6  -5  15  648.55    9.94
   6  -5 -15   93.99    4.05
  -6  -5 -15  562.34   10.08
   6   5  15  699.97   17.02
   5   6  17  283.98   11.63
  -6  -5 -17   50.56    5.60
  -5   6  17   44.47    4.77
  -6   5  17  277.21   11.25
  -5  -6  17  232.87    4.41
   5  -6  17   57.57    5.74
  -6   5  17  265.17    6.62
   5  -6 -17   55.66    4.29
  -5   6 -17   50.97    4.46
  -6   5 -17  282.78   10.72
   6   5 -17   59.38    4.17
   6  -5  17  274.69   10.86
  -6  -5  17   50.47    3.20
  -5   6  17   48.02    3.34
  -5   6 -17   46.48    4.94
   5   6 -17  267.00    8.72
   6   5 -17   44.37    5.49
  -6   5 -17  254.04   11.23
   5   6  17  207.06    4.56
  -5  -6 -17  242.93   10.47
   5   6 -17  244.50   11.18
   6   5  17   48.66    3.17
  -5  -6 -17  205.21    4.55
   6  -5 -17  242.96    8.97
  -6  -5 -17   41.50    2.93
   6   5  17   54.61    5.50
   5   6  19  305.66   12.45
  -5   6  19  169.54    9.02
  -6   5  19  277.64   11.46
   6  -5  19  318.18   12.03
   5  -6  19  178.93    9.70
   6   5  19  165.24    9.51
  -6   5 -19  289.61   12.64
  -5   6 -19  144.19    7.07
   5   6 -19  279.75    9.35
  -6  -5  19  157.40    5.33
  -5   6  19  150.47    6.00
   5  -6 -19  152.04    6.90
   6   5 -19  158.95    6.49
   6  -5 -19  283.14   10.16
  -5  -6  19  227.98    4.64
  -5   6 -19  165.56    9.39
   6   5  19  141.07    4.92
   6   5 -19  146.82    9.30
   5   6 -19  258.03   12.15
  -6   5 -19  267.49   10.10
  -6  -5 -19  159.21    9.30
  -6   5  19  264.13    6.65
  -5  -6 -19  275.13   11.84
   5   6  21  228.40   11.38
  -5   6  21  328.60    8.65
  -5   6  21  334.42   12.70
  -6   5  21  213.61   10.45
  -6   5 -21  214.69   11.31
   6  -5  21  222.37   10.45
  -6  -5  21  328.95    7.95
   6   5 -21  335.21    8.94
   5  -6  21  395.40   14.41
   6   5 -21  337.98   13.98
   5   6 -21  204.06    8.50
  -6  -5 -21  349.15   13.64
   5  -6 -21  358.86   10.76
   6  -5 -21  190.61    8.70
  -6   5 -21  216.43   10.81
  -5   6 -21  354.70   14.29
   5   6 -21  197.32   11.14
  -5   6 -21  399.65   13.11
   6   5  21  360.85   14.02
  -5  -6 -21  176.53   10.03
   5   6  23   32.64    5.28
  -6   5  23   29.82    4.69
  -5  -6 -23   16.58    4.39
   5  -6  23  134.67    9.28
   6  -5 -23   21.22    3.60
   6  -5  23   26.14    4.48
  -5   6 -23  127.90    9.25
   5   6 -23   21.94    5.12
  -6   5 -23   19.98    4.36
   6   5 -23  129.59    9.33
   5  -6 -23  107.35    5.86
   5   6 -23   21.26    3.40
  -5   6  23  123.24    8.92
  -6  -5 -23  122.21    8.76
  -6   5 -23   27.67    4.65
  -5   6 -23  116.11    6.85
   6   5  23  122.75    8.99
   5   6  25   16.53    4.47
  -5   6  25   51.47    6.47
  -5   6 -25   42.36    4.77
  -6   5  25    9.24    3.69
  -5  -6 -25    5.98    3.76
   6  -5  25   10.00    3.60
  -6   5 -25    9.28    3.15
   5   6 -25    8.59    2.42
   6   5 -25   53.46    6.71
   5  -6  25   52.09    6.08
   5   6 -25   10.48    4.40
  -5   6 -25   55.35    7.30
  -6   5 -25    9.82    3.38
  -6  -5 -25   47.63    6.54
   6   5  25   43.65    5.98
  -6  -5 -27  147.38   10.53
   5   6  27  179.93   11.21
  -5   6  27  150.09   10.33
  -6   5  27  144.41    9.65
   6   5 -27  158.40   10.89
  -5   6 -27  153.07    8.58
   6  -5  27  160.80    9.59
   5  -6  27  158.18    9.64
  -5  -6 -27  153.34   11.31
  -6   5 -27  140.79    8.69
  -5   6 -27  134.75    9.49
   5   6 -27  159.03   11.37
   6   5  27  170.47   10.69
   5   6  29  107.53    9.25
  -5   6  29   80.08    8.28
  -6   5  29  105.08    8.69
   5  -6  29   75.82    7.40
  -6  -5 -29   84.52    8.97
   6  -5  29  110.09    8.41
  -6   5 -29  105.26    8.15
   5   6 -29  110.51   10.14
  -5  -6 -29  105.37    9.70
   6   5 -29   75.60    8.52
  -5   6 -29   63.48    6.52
   6  -5  29  109.20    9.46
   6   5  29   89.31    8.36
   5   6  31   44.56    6.95
   6   5  31    5.81    4.54
  -6   5  31   60.17    7.36
  -6  -5 -31   11.41    5.29
   5  -6  31    5.98    3.95
  -6   5 -31   44.26    5.82
  -5   6  31    8.44    4.75
   6  -5  31   47.36    6.27
   5   6 -31   65.73    8.95
   6   5 -31    2.59    4.69
   6  -5  31   52.22    7.73
   5  -6  31    5.97    4.22
  -5  -6 -31   67.92    8.70
  -6   6   0  319.29   10.65
  -6   6   0  295.33    9.58
   6   6   0  293.82   10.18
  -6  -6   0  339.96    9.90
   6  -6   0  296.72   10.15
   6   6   0  333.49   10.31
   6   6  -2  130.44    6.09
  -6   6   2  139.37    6.87
  -6   6  -2  132.89    6.67
  -6   6  -2  135.79    6.79
   6  -6   2  125.26    6.86
  -6  -6   2  117.72    5.01
   6  -6  -2  137.21    7.22
   6   6   2  128.57    6.30
   6   6  -2  112.24    4.89
   6   6   2  131.75    6.74
  -6  -6  -2  155.32    7.10
   6   6  -2  124.71    6.99
  -6   6   2  141.27    6.71
   6   6   4   10.35    2.60
   6   6  -4   10.79    2.44
  -6  -6  -4    9.50    2.25
  -6   6   4    9.76    2.52
   6  -6   4    7.91    2.34
   6  -6  -4   13.37    2.67
  -6   6  -4    8.15    2.53
   6   6  -4    9.53    1.87
  -6  -6   4    9.79    1.70
  -6   6   4   11.38    2.19
   6   6   4    6.95    2.28
   6   6  -4    9.15    2.69
  -6   6  -4   10.68    2.48
   6   6   6  326.21   10.73
  -6  -6  -6  308.70    9.66
   6   6  -6  312.24    9.47
  -6   6   6  283.53    8.56
   6  -6  -6  319.28   10.34
  -6   6   6  321.07   10.35
   6  -6   6  306.44   10.38
   6   6  -6  279.26    7.36
   6   6  -6  297.39   11.17
  -6   6  -6  317.50   10.97
  -6  -6   6  326.90    8.04
   6   6   6  334.14   10.18
  -6   6  -6  266.99    9.06
   6   6  -8  921.17   16.03
   6   6   8  947.72   18.32
  -6  -6  -8  904.57   17.25
  -6   6   8  970.72   18.12
   6   6   8  938.99   16.15
   6   6  -8  779.12   11.11
  -6  -6   8  815.98   10.64
  -6   6   8  815.59   13.49
   6  -6   8  938.70   19.15
   6  -6  -8  943.85   17.68
  -6   6  -8  880.64   18.35
   6   6  -8  877.17   19.21
  -6   6  -8  851.78   15.77
  -6   6 -10   11.18    2.79
   6   6  10    7.00    2.77
   6   6 -10    6.87    1.59
  -6  -6  10    9.91    1.74
  -6  -6 -10    5.75    2.59
  -6   6  10   12.36    3.06
   6   6 -10    9.00    2.30
  -6   6  10   11.62    2.27
   6  -6 -10    8.92    2.50
   6  -6  10    9.01    3.07
   6   6  10   10.81    2.46
   6   6 -10   12.26    3.42
  -6   6 -10    7.57    2.89
   6   6  12  212.28    9.61
  -6   6 -12  199.11    8.18
  -6  -6  12  196.56    5.08
  -6  -6 -12  187.53    6.71
  -6   6  12  226.72   10.01
  -6   6  12  203.00    6.84
   6   6 -12  199.09    7.40
   6  -6  12  223.89    9.81
  -6   6 -12  189.93    9.43
  -6  -6 -12  188.14    8.73
   6   6  12  211.42    7.13
   6   6 -12  192.47    9.66
   6  -6 -12  206.79    8.21
   6   6 -12  179.02    4.94
   6   6  14  106.51    7.36
  -6   6  14  112.23    7.23
   6  -6 -14  107.34    6.20
  -6   6 -14  104.53    6.28
  -6  -6 -14   91.42    4.53
   6   6 -14   95.27    7.30
   6   6 -14  111.85    6.17
  -6   6 -14   98.15    6.89
   6  -6  14  109.75    7.34
   6   6  14  103.81    4.77
  -6   6  14  107.41    5.15
   6   6 -14   82.45    3.33
  -6  -6 -14  105.76    7.30
  -6  -6  14  111.78    4.05
   6   6  16  817.43   19.79
   6   6 -16  725.70   19.59
  -6   6  16  787.97   18.30
  -6   6 -16  690.91   17.47
  -6   6  16  779.24   13.12
  -6   6 -16  640.22   14.23
   6  -6 -16  751.41   15.91
   6   6  16  693.39   10.98
   6  -6  16  775.72   18.80
  -6  -6  16  720.11    9.61
   6   6 -16  700.70   13.87
  -6  -6 -16  781.19   19.21
   6   6  18   15.69    4.07
   6   6  18    3.45    1.55
   6   6 -18    2.95    2.23
  -6  -6 -18    2.45    3.04
  -6   6 -18    5.86    3.46
   6  -6 -18    4.95    2.53
   6  -6  18    6.81    3.30
  -6   6  18    5.17    2.05
  -6   6  18   11.73    3.48
  -6   6 -18    6.23    2.90
   6   6 -18    3.76    3.64
  -6  -6  18    4.69    1.46
   6   6  20  579.11   17.63
  -6   6  20  579.66   17.14
  -6   6  20  542.13   10.69
   6  -6  20  545.58   16.10
   6   6 -20  526.88   17.39
   6  -6 -20  552.13   13.93
  -6   6 -20  517.43   14.09
  -6   6 -20  538.26   17.67
   6   6 -20  526.69   12.26
  -6  -6 -20  506.43   16.32
  -6   6 -22   14.30    4.10
  -6  -6 -22    8.96    3.83
   6   6  22   11.01    4.06
  -6   6  22   10.61    3.82
   6  -6  22    8.54    3.52
   6  -6 -22   12.67    3.46
   6   6 -22    9.50    2.77
   6   6 -22   14.56    4.58
  -6   6 -22    8.44    3.86
   6   6  24    3.82    3.64
   6  -6  24    4.49    3.29
  -6   6  24    3.24    3.22
  -6   6 -24    4.62    3.74
   6   6 -24    2.59    3.83
  -6  -6 -24    1.06    3.26
  -6   6 -24    2.42    2.97
   6   6  26    5.20    4.04
  -6  -6 -26    7.87    4.20
  -6   6  26    5.76    3.67
  -6   6 -26    9.11    3.59
   6  -6  26    2.97    3.56
   6   6 -26    7.62    4.61
  -6   6 -26    6.18    3.63
   6   6  28  345.94   16.08
   6  -6  28  320.02   14.03
  -6   6  28  316.04   14.48
  -6   6 -28  272.96   11.59
  -6  -6 -28  310.59   15.76
   6   6 -28  353.33   17.10
  -6   6 -28  246.91   11.97
  -6  -6 -30   11.76    5.47
   6   6  30    9.09    4.88
  -6   6  30    4.46    4.09
   6  -6  30    6.86    4.10
   6   6 -30    2.17    4.76
   6  -6  30    9.58    4.83
   0   7  -1  374.68    7.33
   7   0  -1  378.53   10.66
   0   7   1  399.12    8.49
   0   7  -1  383.44   10.95
   0   7  -1  398.67    7.87
   0  -7   1  417.17   11.03
   7   0   1  393.20    9.39
   0  -7  -1  406.89   10.20
   7   0  -1  357.62    7.86
  -7   0   1  352.71    9.25
   7   0   1  403.88    9.30
  -7   0  -1  359.52    9.73
   0   7   1  379.33   10.38
   0   7   1  384.61    8.16
   7   0   1  349.23    9.91
   7   0  -1  368.83    7.84
   0   7  -3  262.69    5.52
   0   7  -3  262.69    5.73
   0   7   3  296.46    9.85
   0  -7   3  271.78    9.19
   0  -7  -3  245.80    7.49
   0   7  -3  229.63    8.14
   7   0   3  257.70    8.52
   7   0  -3  244.70    6.14
  -7   0   3  258.54    8.28
   7   0  -3  255.05    9.40
  -7   0  -3  249.33    8.46
   0  -7  -3  262.98    8.12
   7   0   3  280.75    8.23
   7   0  -3  248.33    6.03
   0   7   3  261.78    7.19
   0   7   3  253.31    7.35
  -7   0  -5 1615.54   22.47
   0   7   5 1543.45   21.23
   0   7  -5 1605.94   12.02
   7   0  -5 1588.46   14.22
   0   7  -5 1735.22   24.41
   7   0   5 1439.30   19.53
   7   0  -5 1544.65   22.45
  -7   0   5 1541.49   19.82
   7   0   5 1592.53   20.07
   0  -7   5 1482.11   21.45
   0   7  -5 1555.45   11.96
   0  -7  -5 1570.61   17.74
   0  -7  -5 1577.50   18.61
   0   7   5 1621.34   19.68
   7   0  -5 1543.37   13.55
   7   0  -7    1.88    0.97
  -7   0  -7    3.99    2.16
   0   7   7    4.85    2.02
   0   7   7    3.50    1.71
   7   0   7    2.58    2.01
   0  -7   7    2.64    2.41
   7   0  -7    0.75    1.97
  -7   0   7    3.74    1.96
   7   0  -7    2.68    1.01
   0   7  -7    4.08    0.81
   0  -7  -7    6.42    2.00
   0  -7  -7    3.50    1.60
   0   7  -7    5.92    2.60
   7   0   7    3.57    2.09
   0   7  -7    3.37    0.84
   7   0  -9   55.55    1.57
   0   7   9   63.73    4.61
   0  -7   9   52.53    4.64
  -7   0  -9   59.82    4.72
   0  -7  -9   60.56    3.47
   0   7   9   55.92    4.26
   0   7  -9   56.40    4.89
   7   0   9   56.43    4.20
   7   0  -9   65.36    5.44
   0  -7  -9   48.85    3.00
   7   0   9   56.76    4.53
   0   7  11   57.40    4.35
   0   7 -11   62.20    4.93
   0  -7 -11   70.08    3.20
  -7   0  11   57.05    4.24
   0  -7  11   68.68    5.44
   7   0  11   60.25    4.33
  -7   0 -11   55.86    4.61
   7   0 -11   63.68    5.19
   0  -7 -11   57.03    2.95
   0   7  11   70.36    4.94
   7   0  11   61.05    4.90
   0   7 -13 1115.89   20.52
   0   7  13 1114.77   19.97
   0   7  13 1110.45   18.05
   0  -7  13 1091.86   20.98
  -7   0  13 1141.46   18.12
   0  -7 -13 1076.69   10.01
  -7   0 -13 1129.62   20.85
   0  -7 -13  958.17    9.87
   7   0  13 1019.01   16.89
   7   0  13 1053.02   19.75
   7   0 -13 1239.87   23.08
   0   7  15   74.58    5.46
   0  -7  15   70.99    5.85
   7   0 -15   67.61    5.61
  -7   0  15   66.58    4.78
   0   7 -15   64.15    5.61
   7   0  15   71.84    4.92
   7   0  15   63.90    5.57
   0  -7 -15   46.25    1.52
   0   7  15   71.34    5.78
  -7   0 -15   53.49    5.07
   0   7  17  408.87   11.99
   7   0  17  364.27   10.17
   0  -7  17  410.50   13.68
   7   0 -17  374.50   13.14
  -7   0 -17  426.16   14.70
  -7   0  17  384.91   10.92
   0   7  17  390.55   13.07
   7   0  17  354.24   12.53
   0   7 -17  388.55   12.82
   0   7  19  499.46   13.15
   0  -7  19  540.91   16.24
  -7   0  19  495.15   12.75
   0   7 -19  549.33   16.24
   7   0 -19  628.75   18.59
   7   0  19  487.04   11.75
   0   7  19  523.02   15.66
   7   0  19  522.98   15.51
   0  -7  19  378.06    4.42
  -7   0 -19  593.68   18.20
   0   7  21  123.37    6.96
  -7   0  21  113.32    6.56
   7   0 -21  124.61    8.60
   0   7 -21  114.51    7.81
   7   0  21  110.78    5.87
   0  -7  21  110.51    8.16
   0   7  21  104.48    7.74
   7   0  21  126.02    8.38
  -7   0 -21  125.30    8.14
   0   7  23  121.07    7.05
  -7   0  23  123.77    7.17
   0  -7  23  123.19    8.80
   0   7 -23  113.98    7.88
   7   0 -23  134.54    8.71
   0   7  23  125.39    8.54
   7   0  23  132.74    8.80
   7   0  23  111.09    5.99
  -7   0 -23  104.41    7.70
  -7   0 -25  307.59   13.45
  -7   0  25  298.43   11.31
   7   0  25  262.59    9.00
   0   7  25  285.60   10.57
   0  -7  25  318.25   13.78
   0   7 -25  269.77   11.38
   7   0 -25  284.55   12.56
   0   7  25  259.04   12.07
   7   0  25  268.24   12.28
   0   7  27   10.05    3.29
   0  -7  27   10.27    4.10
  -7   0  27    8.97    3.19
   7   0  27    9.62    2.76
   7   0 -27   14.84    4.26
   0   7 -27   12.59    3.99
  -7   0 -27    8.61    3.83
   7   0  27   11.76    4.10
   0   7  27   13.74    4.12
   0   7  29   60.97    5.83
  -7   0  29   66.08    6.25
   0  -7  29   75.40    7.56
   7   0 -29   70.46    7.03
  -7   0 -29   75.82    7.89
   0   7 -29   68.40    7.21
   0   7  29   53.13    6.63
   7   0  29   63.95    7.10
   0   7  31   97.05    7.19
  -7   0  31  104.66    7.81
   0  -7  31  106.15    9.02
   0   7  31   98.20    9.47
   7   0  31  107.45    9.17
  -7   0 -31   86.13    8.66
   7   0 -31   88.30    7.99
   0   7 -31  110.98    9.48
  -7   0  33    3.58    3.39
   0   7  33    2.79    3.33
  -7   0 -33   -1.19    4.20
   7   0  33    1.18    3.86
   0  -7  33   -0.24    3.66
   0   7 -33    1.16    3.22
   0   7  33    2.09    4.37
  -1   7   0    6.02    1.90
  -1   7   0    2.09    2.03
   1   7   0    0.28    1.73
  -1  -7   0    0.37    1.82
   7  -1   0    0.69    1.65
   7   1   0    6.83    2.83
   7   1   0    5.06    1.74
   1  -7   0    6.20    2.52
   7  -1   0    1.57    1.53
   1   7   0    1.42    1.12
  -7   1   0    2.09    1.55
   7  -1   0    1.06    1.48
   7   1   0    7.13    1.96
   1   7   0    0.26    1.11
  -7  -1   0    6.46    2.11
  -1   7   2  804.78   12.62
   1   7  -2   94.77    3.47
  -1   7  -2  865.46   11.62
   1   7   2   93.62    5.60
  -1   7   2  874.67   16.32
  -1  -7  -2   86.80    4.71
   7  -1   2   97.09    5.02
  -1  -7  -2   94.72    5.10
   7   1   2  797.21   14.99
  -1   7   2  764.16   12.37
   7  -1  -2  103.07    4.55
   7   1  -2  769.02   15.06
   1   7   2   99.76    4.48
   7  -1  -2   88.29    5.28
  -1  -7   2  101.65    5.83
  -7   1   2   93.05    5.37
   7   1  -2  731.54   10.73
  -7  -1   2  820.08   14.16
   1  -7   2  850.75   15.72
  -7   1  -2   85.84    5.05
  -1   7  -2  780.77   15.20
   1  -7  -2  817.25   14.34
   1  -7   2  833.32   11.41
   7  -1  -2   94.49    4.17
   1   7   2   90.39    4.25
   1   7  -2   95.94    5.71
   7   1   2  774.97   12.68
   7   1  -2  805.72   11.52
   1   7  -2   86.32    3.17
  -7  -1  -2  919.74   16.60
   7  -1   2   93.42    5.22
   1   7  -4  261.41    4.74
   1   7  -4  228.31    4.45
   1   7  -4  249.15    8.72
   1   7   4  257.79    8.66
   7  -1  -4  261.36    8.95
  -1  -7  -4  262.15    7.50
  -1   7  -4 1390.45   21.81
   1  -7  -4 1390.75   18.19
  -1   7  -4 1269.30   12.71
   7  -1  -4  252.93    6.09
  -1   7   4 1355.65   19.28
  -7   1   4  250.75    8.46
   7   1  -4 1252.86   20.13
   1   7   4  244.50    7.55
   7  -1   4  241.56    8.24
   1  -7   4 1263.27   19.43
   7   1   4 1272.24   18.54
  -1  -7  -4  233.58    7.11
   7   1  -4 1232.01   13.17
   1  -7  -4 1450.89   19.48
   7  -1   4  284.60    8.87
   1   7   4  255.48    7.40
   1  -7   4 1277.66   12.64
   7  -1  -4  252.92    6.16
  -7   1  -4  273.45    9.55
  -7  -1   4 1314.86   17.78
   7   1   4 1311.07   17.52
  -7  -1  -4 1273.86   19.23
   7   1  -4 1362.12   14.00
  -1   7   4 1329.10   16.74
   7   1  -6  329.96    6.47
   7   1   6  330.49    9.34
  -7  -1  -6  338.52   10.51
   1   7   6  474.77   11.66
  -1   7   6  396.74   11.22
   1  -7   6  327.46   10.38
   1   7  -6   12.56    0.83
  -1  -7  -6  539.25   10.70
   1   7  -6  486.50    4.69
  -1   7  -6  339.37   11.31
   7   1  -6  349.45   11.60
   7  -1   6  501.27   12.02
  -7   1   6  541.85   12.57
   7   1   6  317.05    9.20
  -1   7  -6  304.58    6.06
   7  -1  -6  518.88   13.13
   1  -7  -6  380.87    9.29
  -7  -1   6  354.06    9.79
  -1  -7  -6  461.88    9.43
   7   1  -6  356.75    7.06
   1  -7  -6  356.12    9.41
   1   7  -6  471.63   12.01
   1   7  -6  515.11   13.41
   7  -1   6  558.39   13.03
   1   7   6  531.70   11.59
   7  -1  -6  480.77    7.31
   1  -7   6  289.97    5.45
   7  -1  -6  505.63    7.38
  -1   7   6  304.98    8.65
  -7   1  -6  530.64   13.45
  -7   1  -8   23.71    3.18
   7   1  -8  382.39    5.65
   7   1   8  377.34    9.87
   1   7   8   21.94    3.01
   1   7  -8   32.77    3.96
  -7  -1  -8  368.14   10.71
   1  -7   8  381.03   11.24
  -1  -7  -8   27.64    2.39
   7  -1  -8   29.30    1.76
   1  -7  -8  429.43    9.69
  -1   7  -8  416.08   12.00
  -7   1   8   26.78    3.34
   1   7  -8   29.33    3.83
   7   1  -8  412.42    6.21
   7  -1  -8   30.91    3.67
  -7  -1   8  401.84   10.23
   7   1  -8  395.00   12.01
   7  -1   8   25.09    3.30
  -1  -7  -8   24.38    2.48
   1  -7  -8  405.91    8.85
  -1   7  -8  372.43    5.83
  -1   7   8  382.24   10.59
   1   7   8   34.86    3.64
   7  -1   8   24.71    3.47
   7   1   8  376.31   10.44
   1  -7   8  343.41    5.30
   7  -1  -8   25.95    1.45
  -1   7   8  373.77    9.88
   1  -7 -10  527.80    9.91
  -7   1  10  713.47   14.77
   1   7  10  693.62   14.55
   1  -7  10  361.23   11.38
  -1   7 -10  536.95    6.78
  -1   7  10  544.00   12.44
  -7   1 -10  736.33   15.84
  -1  -7 -10  812.20   11.55
  -1   7 -10  499.57   13.32
   7  -1 -10  699.43   15.65
   7   1  10  496.90   11.26
   1   7  10  760.97   15.76
   7   1 -10  500.11    4.90
   7   1 -10  596.81   15.76
  -7  -1  10  555.00   12.30
   1  -7 -10  495.45    8.58
  -7  -1 -10  380.88   11.36
   7  -1  10  692.58   13.84
  -1  -7 -10  708.72   10.48
   1   7 -10  737.55   16.03
   7  -1  10  730.60   15.79
   7   1  10  485.75   12.23
  -1   7  10  532.18   12.83
   1  -7  10  474.50    6.00
   1  -7 -12  539.82    8.96
   1  -7  12  449.42    5.89
   1   7  12  133.54    6.91
  -1   7  12  504.06   11.75
   1  -7  12  492.95   13.50
  -1  -7 -12  122.47    3.78
  -7   1 -12  111.39    6.21
  -7   1  12  116.74    6.04
   7   1  12  497.56   11.31
   1  -7 -12  483.89    8.63
  -7  -1  12  527.91   12.00
  -1   7 -12  563.15    7.19
   1   7 -12  125.51    6.85
  -7  -1 -12  513.58   13.66
  -1   7 -12  478.33   13.46
   7  -1 -12  126.07    7.09
   7   1 -12  468.81   13.64
   7  -1  12  127.82    6.22
  -1  -7 -12  122.89    3.64
   1   7  12  135.73    7.27
   7  -1  12  138.43    7.30
   7   1  12  472.77   12.63
  -1   7  12  511.33   13.12
  -1   7 -14   50.66    2.22
   7   1  14   51.22    3.92
   1   7  14  455.72   12.39
   1  -7  14   57.77    2.35
  -1   7  14   49.14    4.15
   1  -7  14   52.21    4.96
  -7  -1  14   57.66    4.47
  -1  -7  14  472.87   14.64
  -1  -7 -14  370.52    4.17
   1  -7 -14   51.84    2.61
   1   7 -14  418.34   12.33
  -7  -1 -14   53.16    4.99
  -7   1  14  435.64   11.50
   7  -1 -14  446.90   13.26
   7   1 -14   54.75    5.46
   1  -7 -14   45.43    2.58
  -7   1 -14  474.64   14.18
   7   1  14   52.34    4.77
   1   7  14  495.45   14.04
   7  -1  14  444.80   13.31
  -1   7  14   60.88    5.25
  -1   7 -14   52.10    5.17
   7  -1  14  427.10   10.99
   1  -7  16  451.48   13.80
   1   7  16   88.05    5.89
  -1   7  16  499.08   12.03
   7  -1 -16   75.79    6.28
  -1  -7  16   75.00    6.61
  -1   7 -16  515.07   15.29
  -7  -1  16  544.62   12.62
   1   7 -16   79.52    6.27
   1  -7 -16  481.67    6.12
  -1   7 -16  450.40    6.38
  -7   1  16   75.08    5.59
  -7   1 -16   79.47    6.08
   7   1  16  492.70   11.21
   1  -7 -16  398.18    5.70
   7  -1  16   79.67    5.25
  -7  -1 -16  602.57   17.82
   1   7  16   87.83    6.68
   7  -1  16   79.66    6.60
   7   1 -16  535.01   15.82
   1  -7  16  441.75    6.16
  -1   7  16  533.50   14.81
   7   1  16  476.61   13.61
  -1   7 -18  107.01    3.58
   1   7  18 1459.21   22.13
  -1   7  18  118.42    6.29
   1  -7  18  113.72    7.47
  -1  -7  18 1619.50   29.10
  -7   1  18 1458.44   22.02
   7   1  18  114.36    7.22
  -7  -1  18  116.03    6.11
  -1   7 -18  129.99    8.33
   7   1 -18  130.41    8.92
   1   7 -18 1494.55   24.73
   7  -1 -18 1568.53   26.27
   7   1  18  111.40    5.42
  -7   1 -18 1598.70   26.88
  -7  -1 -18  144.65    9.22
   1   7  18 1561.55   26.68
   7  -1  18 1485.62   26.07
  -1   7  18  128.48    7.89
   1  -7  18   95.26    3.46
   7  -1  18 1497.41   21.26
   1   7  20   27.19    4.24
  -1   7  20   20.05    3.27
  -7   1  20   26.57    4.04
  -1  -7  20   19.77    4.63
  -7   1 -20   32.70    5.46
   1  -7  20   16.63    3.93
  -7  -1 -20   12.65    3.75
   1   7 -20   27.45    4.59
   7   1  20   13.26    2.46
   7  -1 -20   26.94    4.59
   7   1 -20   16.58    4.27
  -1   7 -20   14.00    1.80
  -1   7 -20   14.72    3.73
  -1   7  20   11.12    3.51
   1   7  20   22.43    4.57
  -7  -1  20   13.83    2.85
   7  -1  20   19.57    4.29
   7   1  20   17.31    3.68
   7  -1  20   20.71    3.45
   1  -7  22   69.91    6.47
  -7  -1 -22   67.40    6.48
   1   7  22   79.84    5.98
  -1   7  22   81.64    6.02
   7   1  22   65.54    4.45
  -7   1  22   79.40    6.10
   7  -1 -22   94.91    7.65
  -1   7 -22   73.47    3.59
   7  -1  22   75.06    5.31
   7   1 -22   84.58    7.21
  -1   7  22   82.80    7.13
   1   7 -22   79.86    6.51
  -1   7 -22   75.10    6.63
  -1  -7  22   89.76    7.59
  -7  -1  22   87.09    5.87
   1   7  22   89.15    7.46
   7  -1  22   81.33    7.08
   7   1  22   63.60    5.97
  -7   1 -22   87.00    7.37
  -7   1 -24   29.89    4.63
   1   7  24   38.95    4.64
  -1   7  24  229.28    9.60
  -7  -1 -24  239.62   11.91
  -7   1  24   39.41    4.65
  -1  -7  24   34.81    5.20
   1  -7  24  227.49   11.28
   7   1  24  206.21    7.46
  -7  -1  24  201.38    8.66
   7  -1  24   37.66    4.12
   1   7 -24   39.11    4.98
   7  -1 -24   35.21    4.84
   7   1 -24  238.15   11.65
   1   7  24   45.21    5.78
   7  -1  24   36.04    5.11
  -1   7  24  236.66   11.82
   7   1  24  225.39   10.92
  -1   7 -24  217.11   10.67
   7  -1  26  245.50   12.40
   1  -7  26   22.60    4.62
  -7  -1  26   15.00    3.09
   1   7  26  253.64   10.92
   7   1 -26   18.40    4.36
  -1   7  26   20.19    3.68
  -1  -7  26  244.45   12.38
  -7   1 -26  247.46   12.20
  -7  -1 -26   22.03    4.71
  -1   7 -26   24.32    4.74
   7  -1  26  240.19    9.21
   1   7 -26  239.42   10.62
   7  -1 -26  264.35   11.80
  -7   1  26  265.92   11.54
   1   7  26  236.85   12.19
   7   1  26   17.05    4.25
  -1   7  26   16.52    4.25
   1   7  28    4.71    3.69
  -1   7  28   12.74    3.56
  -7   1  28    2.79    3.66
  -1  -7  28    5.13    4.49
   1  -7  28   14.90    4.41
  -7  -1  28   10.05    3.14
   7   1 -28   11.33    4.02
   7  -1  28    7.31    3.17
  -7  -1 -28   14.88    4.71
   7  -1 -28    6.91    3.66
   1   7 -28   -1.87    3.65
  -1   7 -28   18.40    4.52
  -7   1 -28    7.75    4.31
   7   1  28   18.76    4.61
   1   7  28    4.62    3.98
   7  -1  28    4.23    4.03
  -1   7  28   15.87    4.31
   7  -1 -30  455.71   15.61
  -1   7  30   35.22    5.13
  -7  -1 -30   22.14    5.29
  -7   1  30  487.35   16.29
  -7  -1  30   25.24    4.24
   1   7 -30  485.70   17.06
  -7   1 -30  513.36   18.47
  -1  -7  30  513.83   18.98
   1  -7  30   33.75    5.74
   7   1 -30   22.20    5.07
  -1   7 -30   33.32    6.19
   1   7  30  467.89   15.39
   1   7  30  521.52   19.46
   7  -1  30  449.75   17.37
  -1   7  30   29.26    5.73
   7   1  30   20.79    4.96
   1   7  32   13.01    4.20
   7   1  32   33.67    5.89
   1  -7  32   38.24    6.49
  -7  -1  32   39.30    5.08
  -7   1 -32    6.47    4.49
  -1  -7  32    1.37    3.97
  -1   7 -32   45.86    6.20
   7   1 -32   25.96    5.48
   1   7 -32    3.21    3.50
  -7  -1 -32   32.59    6.43
  -7   1  32    8.53    3.96
  -1   7  32   41.03    6.54
   7  -1  32    9.44    4.67
   1   7  32    1.30    3.95
  -7  -2  -1  477.20   11.66
   2  -7   1  513.17   12.78
  -2   7  -1  498.78   13.25
  -2   7   1  471.13    9.96
   2   7   1  453.09   11.48
  -2   7  -1  432.49    9.00
   2   7  -1  503.69   12.94
  -7   2  -1  394.11    8.77
   7  -2  -1  468.05    9.86
   2  -7  -1  469.68   11.46
  -2   7   1  425.97   10.78
   2   7  -1  443.32   11.50
   7  -2   1  408.67   11.09
   7  -2   1  453.16   10.48
  -7   2   1  469.05   12.16
   2   7  -1  520.35    9.06
  -7   2  -1  448.45   11.35
   7  -2  -1  428.76   11.20
  -7   2   1  405.02    8.32
   2   7   1  424.48   10.77
   2   7   1  549.33   10.66
   2   7  -1  488.28    8.45
   7   2   1  433.53   11.19
  -7  -2   1  436.50    9.79
   2  -7  -1  448.34    9.91
   7   2  -1  460.83   12.21
   2  -7   1  453.41    9.30
  -2  -7  -1  496.85    9.81
  -7  -2   1  452.68   10.68
   7   2   1  517.37   11.14
   7   2  -1  473.60    9.75
   7   2  -3   17.96    2.40
   7  -2  -3    7.00    1.57
  -7   2  -3    9.84    2.20
  -2   7   3    7.97    2.20
  -7  -2  -3   10.62    2.45
   2   7   3   10.66    2.40
  -7   2   3   13.47    2.53
  -2   7   3    8.76    2.33
  -2   7  -3   10.19    2.86
  -2   7  -3   12.79    2.01
   7  -2  -3    7.57    2.32
   2   7  -3    8.61    1.22
  -2  -7  -3   10.94    1.88
   7   2   3   11.96    2.80
   2  -7   3    9.86    2.79
   7  -2   3   11.59    2.44
   2  -7  -3    7.99    2.41
   7   2  -3   15.35    3.10
  -2  -7  -3    8.69    2.14
  -7   2   3    7.67    1.42
  -7   2  -3    7.50    1.81
   2   7   3    8.45    2.28
   2   7  -3    6.35    2.37
  -7  -2   3    8.64    1.99
  -7  -2   3    8.81    2.10
   2   7  -3    8.61    1.23
   2   7   3   10.44    2.20
   2  -7   3   10.60    1.76
   7   2   3   10.01    2.30
   2   7  -3    8.32    2.25
   2   7  -5  108.19    5.93
  -2   7   5   92.49    5.19
  -2   7   5   77.55    5.07
   7   2  -5   78.71    3.67
   2   7  -5  102.66    2.62
   2   7   5  113.97    5.82
  -2  -7  -5   99.79    4.85
  -7  -2  -5   69.38    4.71
   7  -2  -5  115.58    4.39
   2  -7   5   80.41    5.34
   7   2   5   87.74    5.52
   2  -7  -5   84.82    4.63
   2   7   5  118.18    5.36
   7  -2   5  110.18    5.91
  -7   2   5  124.69    6.55
   7  -2  -5  106.78    5.93
   2   7  -5  101.38    2.46
  -2   7  -5   79.61    3.78
   7   2  -5   80.86    5.69
  -2  -7  -5  114.29    5.45
  -2   7  -5   73.67    5.47
  -7   2  -5   98.25    4.95
  -7  -2   5   68.34    3.99
  -7   2   5   87.22    3.23
   2   7  -5  116.49    6.45
  -7  -2   5   80.15    3.88
  -7   2  -5  108.65    5.96
   7   2   5   70.66    4.64
   2  -7   5   77.50    3.53
  -2   7   7  539.40   11.77
   2  -7   7  505.55    8.16
   2   7  -7  808.36   15.39
   7   2  -7  547.39    8.57
  -2  -7  -7  897.76   15.38
   2   7   7  906.22   16.41
  -2   7   7  515.34   10.73
  -7   2  -7  706.22   13.12
   2  -7   7  536.70   13.42
  -7  -2  -7  500.57   12.16
  -7  -2   7  564.70   11.46
   2  -7  -7  572.80   11.23
  -2   7   7  549.16   12.27
   7  -2   7  844.95   15.96
  -2   7  -7  495.18   12.81
  -2  -7  -7 1008.83   15.25
  -2  -7  -7  973.65   14.26
   7   2   7  552.63   12.41
   7   2  -7  614.77   15.74
  -7   2   7  927.83   16.85
   7  -2  -7  877.55   10.17
  -2   7  -7  484.86    8.57
   7  -2  -7  878.47   16.90
  -7  -2   7  565.46    8.93
   2   7  -7  890.46   18.08
   7   2   7  538.37   12.20
  -7   2  -7  976.66   18.35
   2  -7   9  163.10    7.68
   2  -7   9  155.99    4.60
  -7   2  -9  620.67   13.85
  -2  -7  -9  656.67   14.06
   2   7   9  689.96   15.34
   7   2  -9  143.34    3.82
   7  -2  -9  641.03    7.28
  -2   7   9  176.45    7.17
  -2   7  -9  143.96    7.44
   2   7  -9  689.00   15.47
   2  -7  -9  169.91    5.71
  -7  -2  -9  179.96    8.41
   7  -2   9  619.26   13.81
  -2   7   9  147.08    5.64
   7  -2  -9  686.67   15.82
   2   7  -9  690.12   16.58
  -2  -7  -9  606.54   10.17
  -7  -2   9  173.57    6.74
   7   2  -9  156.52    7.82
  -7   2  -9  484.94   11.04
   7  -2  -9  633.53    6.99
  -2  -7  -9  617.61    9.97
  -7  -2   9  170.48    4.42
  -7   2   9  666.06   14.61
  -2   7  -9  162.66    4.83
   7   2   9  153.56    6.87
   7   2   9  154.30    6.52
  -2   7   9  160.06    6.85
   7  -2  11  178.97    7.69
  -2   7 -11  211.32    5.61
   2  -7  11  213.45    5.29
  -2  -7 -11  187.31    7.92
  -7   2 -11  195.88    8.67
   7   2 -11  215.21    9.48
  -2   7  11  210.81    7.92
  -2   7  11  183.66    5.93
   7   2  11  190.63    6.96
  -7   2  11  183.54    7.65
   7   2 -11  189.35    3.83
   7   2  11  178.32    7.77
   2   7 -11  205.74    8.96
  -2   7 -11  238.08   10.24
  -2  -7 -11  170.81    4.76
  -7  -2 -11  186.46    8.10
  -7  -2  11  208.50    7.23
   2   7  11  172.15    7.54
  -2  -7 -11  173.06    5.23
   2  -7 -11  211.43    6.34
   7  -2 -11  175.14    7.90
   2   7 -11  185.59    9.19
  -7  -2  11  200.64    4.00
   2  -7  11  203.52    8.94
  -2   7  11  189.29    7.77
   2   7  13    4.59    2.28
  -2  -7 -13    4.20    2.45
  -2   7  13   41.85    2.97
  -2   7  13   45.83    3.83
   2  -7  13   40.31    2.47
  -7   2  13    3.54    2.13
   2   7 -13    2.63    2.04
  -2  -7 -13    3.83    1.04
   2  -7  13   49.24    5.07
  -7   2 -13    2.87    2.10
   7   2  13   41.73    3.58
  -2   7 -13   48.27    5.03
  -2  -7 -13    2.93    1.01
   7  -2 -13    3.43    2.57
  -7  -2  13   49.27    4.01
  -7  -2 -13   48.01    4.84
   7   2 -13   48.41    5.19
   7  -2  13    6.36    2.54
  -2   7 -13   46.84    2.85
   2   7 -13   10.17    3.36
   7  -2  13    5.46    2.62
   7   2  13   45.31    4.34
  -2   7  13   44.98    4.43
   2  -7 -13   47.97    3.12
   2   7  15  761.25   16.64
  -2   7  15  179.72    5.32
  -2   7  15  180.10    7.27
   2  -7  15  177.35    8.81
   2  -7  15  166.26    4.83
  -7  -2 -15  242.38   11.73
   7   2  15  181.36    6.63
   7  -2  15  797.07   16.79
   7  -2  15  732.10   17.67
   2  -7 -15  166.19    4.86
   7   2 -15  218.95   11.09
  -2   7 -15  216.43    6.33
  -2  -7 -15  720.31   16.80
  -7  -2  15  188.87    7.20
  -7   2  15  747.35   15.78
   2   7 -15  810.26   20.95
   7   2  15  171.40    8.20
  -2   7  15  155.70    7.51
   2   7 -15  684.05   15.94
  -7   2 -15  790.97   18.28
   7  -2 -15  755.69   17.16
  -2   7 -15  195.70    9.82
  -2   7 -17   46.10    2.89
   2   7  17  961.42   18.94
  -2   7  17   54.60    4.21
  -7   2 -17  818.83   17.78
  -7   2  17  923.85   17.92
   2  -7  17   57.31    5.40
  -2  -7 -17  919.97   19.59
   2   7 -17  951.83   19.48
  -7  -2  17   48.36    4.10
   2  -7  17   46.07    2.98
   7  -2  17  903.05   17.25
   7   2  17   47.17    3.50
   2  -7 -17   57.56    2.88
   7   2 -17   60.36    6.23
  -2   7 -17   58.49    5.73
   2   7 -17 1027.17   24.16
   7  -2  17  957.93   21.05
  -7  -2 -17   63.75    6.30
   7   2  17   43.55    4.61
  -2   7  17   40.86    4.23
   7  -2 -17 1042.78   21.53
  -2   7  19  159.04    6.99
   7  -2 -19  801.97   18.40
  -7   2  19  870.50   18.61
   2  -7  19  164.31    9.04
  -2   7 -19  161.61    5.54
   7  -2  19  763.79   16.27
  -7   2 -19  845.37   19.92
   2   7 -19  791.69   17.94
   2  -7 -19  145.06    3.43
  -2   7 -19  156.01    8.94
   7   2 -19  162.63    9.50
  -2  -7 -19  806.27   20.00
   2   7 -19  819.58   21.30
   2   7  19  776.90   17.25
   7  -2  19  799.44   19.98
   7   2  19  161.74    8.53
  -2   7  19  149.76    7.97
  -7  -2 -19  172.02    9.29
   7   2  19  153.36    6.11
  -7  -2  19  171.39    7.20
   2   7  21  296.55   11.40
  -7  -2 -21   53.55    6.18
  -2   7  21   42.90    4.01
  -7   2  21  312.16   11.58
  -7  -2  21   41.71    3.93
   7  -2  21  281.90   10.27
  -2   7 -21   44.78    3.16
   7   2  21   50.89    3.75
   2   7 -21  324.58   12.41
   7  -2 -21  277.20   11.26
  -2   7 -21   47.09    5.53
   2  -7  21   51.53    5.55
   7   2 -21   57.10    6.18
  -7   2 -21  351.85   14.61
   7  -2  21  319.89   13.16
   7   2  21   40.27    4.84
  -2   7  21   40.78    4.94
  -2  -7 -21  322.35   13.94
  -2   7  23   10.25    3.29
  -2   7 -23   12.71    2.39
   2   7  23    8.24    3.25
  -2   7  23   14.12    2.96
  -2   7 -23   11.98    3.76
  -2  -7  23   10.66    4.02
  -7   2  23    8.66    3.27
  -7  -2  23   14.64    2.88
   7  -2 -23   10.64    3.97
  -7   2 -23    3.25    3.21
   7   2  23   10.50    2.38
   2  -7  23    8.77    3.51
  -7  -2 -23   11.65    3.98
   2   7 -23   11.67    3.37
   7  -2  23    6.56    2.72
   7   2 -23   13.10    3.84
   7  -2  23    1.04    3.17
   7   2  23   14.72    3.89
  -2   7  25    6.46    3.28
  -7   2 -25   44.31    5.50
   2   7  25   58.77    6.03
   7  -2  25   55.58    6.62
  -7   2  25   44.42    5.31
  -2   7  25    5.94    2.54
   7  -2 -25   55.22    5.89
  -2  -7  25   51.45    6.59
  -7  -2  25    8.50    2.71
   7  -2  25   48.76    4.82
   7   2 -25    9.01    3.85
   2   7 -25   45.07    4.89
  -2   7 -25    2.03    3.12
   2  -7  25    5.13    3.33
   2   7  25   43.57    6.13
  -7  -2 -25    9.77    4.41
   7   2  25    7.32    3.59
   2   7  27  426.37   15.00
   2  -7  27   78.48    7.58
  -2   7  27   66.10    5.33
  -7   2  27  441.17   15.11
  -7  -2  27   74.16    5.76
  -7   2 -27  413.81   15.69
   7   2 -27   65.90    7.10
   2   7 -27  375.04   13.03
   7  -2 -27  385.38   13.88
  -2   7 -27   79.67    7.60
  -2  -7  27  415.99   16.59
  -7  -2 -27   73.05    7.55
   2   7  27  430.87   17.19
   7  -2  27  440.47   17.26
   7  -2  27  400.84   12.71
   7   2  27   75.27    7.34
  -2   7  27   55.40    6.14
   7  -2 -29  245.48   11.11
   2   7  29  269.17   12.30
  -7  -2 -29   41.31    6.61
  -7   2  29  270.59   12.40
  -2   7  29   44.99    4.81
  -2  -7  29  240.69   12.87
  -7   2 -29  296.43   14.42
   7  -2  29  263.38   11.16
   2  -7  29   47.99    6.56
   2   7 -29  297.71   12.92
   7   2 -29   40.95    6.48
  -2   7 -29   60.96    7.32
  -7  -2  29   52.15    5.18
   2   7  29  292.71   14.78
   7  -2  29  263.21   13.62
   7   2  29   52.02    6.57
  -2   7  29   32.16    5.21
   2   7  31  138.90    9.54
  -7   2  31  139.92    9.63
   2  -7  31   42.11    7.25
  -2  -7  31  149.77   11.10
  -2   7 -31   30.47    5.77
   2   7 -31  143.07    9.91
  -7   2 -31  128.41   10.02
  -7  -2 -31   23.47    5.85
   7   2 -31   29.49    5.77
   2   7  31  143.66   10.91
   7  -2  31  144.08   10.90
   7   2  31   33.28    6.15
  -2   7  31   33.69    6.01
  -2   7  33    2.06    3.94
   2   7  33   47.21    6.15
  -7   2  33   40.69    5.93
  -2  -7  33   55.01    7.60
   2  -7  33    7.90    4.62
  -7   2 -33   43.34    6.56
   7   2 -33    9.32    4.62
  -2   7 -33   -3.61    3.69
   2   7  33   46.73    7.39
  -7  -2 -33    8.66    4.76
   7  -2  33   38.25    6.47
   7   2  33    0.07    3.94
   7   3   0    0.68    1.64
   3   7   0    0.18    1.70
  -7  -3   0   -0.02    1.40
   3  -7   0    1.26    1.87
   3   7   0    2.13    1.26
   7   3   0    2.70    1.98
  -3   7   0    1.15    1.39
  -3  -7   0    0.70    1.17
   7  -3   0   -0.97    1.63
  -7   3   0    1.81    1.93
  -7   3   0    0.24    1.42
   3   7   0    0.91    1.68
  -3   7   0   -1.76    2.02
   3  -7  -2   14.17    2.60
   7   3  -2   13.79    2.15
   7  -3  -2   38.02    3.15
   3   7   2   39.50    3.84
  -7  -3  -2   15.59    2.75
   3   7   2   35.95    2.82
   3   7  -2   36.79    2.29
   3   7  -2   40.80    4.03
  -3  -7  -2   39.46    2.99
   3  -7   2   14.36    2.93
   7   3  -2   11.18    2.80
  -3   7  -2   19.21    2.42
  -3   7   2   17.42    3.04
   3   7   2   38.05    3.37
   7  -3   2   35.34    3.63
  -7   3   2   39.55    3.76
   7   3   2   12.34    2.61
  -7   3  -2   40.62    3.82
  -7   3   2   36.21    2.89
  -3   7  -2   11.55    2.54
  -7   3  -2   40.74    3.60
   3   7  -2   36.64    3.82
  -3   7   2   17.46    2.51
   7  -3  -2   34.79    3.61
  -7  -3   2   15.83    2.30
  -3  -7   2   39.88    2.46
   3  -7   2   13.37    2.07
  -7  -3   2   14.84    2.47
   7   3   2   18.06    2.67
  -7   3   4   97.14    5.90
   7   3  -4  551.29   10.22
  -3   7   4  561.11   12.28
  -3   7   4  627.13   13.14
   3   7   4   80.12    5.08
  -3  -7  -4   85.25    4.54
   3  -7  -4  606.74   12.81
   3  -7   4  529.07    9.95
   3   7  -4   87.12    5.40
   7  -3  -4   98.37    4.71
   7  -3   4   83.57    5.25
  -3   7  -4  631.73   11.95
   7  -3  -4   90.41    5.46
   3   7   4   78.05    4.49
   3   7  -4   92.29    3.19
   7   3  -4  575.20   14.65
  -3   7  -4  549.86   13.41
  -7   3   4   76.94    3.73
   3   7  -4   89.08    5.68
  -7   3  -4   87.55    5.11
  -7   3  -4   84.06    5.25
  -7  -3  -4  562.39   12.62
  -7  -3   4  523.20    9.88
  -7  -3   4  581.96   11.93
  -3  -7   4   79.43    2.88
   3  -7   4  610.77   14.29
   7   3   4  643.77   13.18
   7   3   4  572.14   13.25
   3  -7   6  162.38    5.54
  -3   7   6  172.42    7.28
   7   3  -6  169.50    5.61
   3   7  -6  239.08    3.68
  -3  -7  -6  248.16    7.67
  -3  -7  -6  268.47    8.55
  -7  -3  -6  164.23    7.23
  -3   7   6  150.45    6.38
   3  -7  -6  136.42    5.62
  -7   3   6  282.05    9.59
   3  -7   6  171.77    7.99
   7   3   6  162.62    6.75
   7  -3   6  255.08    9.11
   3   7   6  227.16    8.74
   7  -3  -6  259.54    9.11
  -3   7  -6  168.25    7.82
   7  -3  -6  240.68    6.13
  -3   7  -6  168.01    6.11
  -7   3   6  238.07    5.95
  -7   3  -6  257.76    8.97
   3   7  -6  241.27    9.32
   3   7   6  264.73    7.71
  -7  -3   6  159.19    5.96
   3   7  -6  264.32    3.82
   7   3  -6  176.54    8.32
  -7   3  -6  261.80    9.28
  -7  -3   6  157.57    5.16
   7   3   6  182.99    7.58
   3   7  -6  280.04    9.75
   3   7   8   15.09    2.80
  -3   7   8    4.32    2.08
   3  -7   8    4.33    1.57
   7   3  -8    2.52    1.13
  -3  -7  -8   13.59    2.52
   3   7  -8   10.99    2.32
  -3   7   8    3.04    1.84
  -7   3   8   11.24    2.74
   7  -3   8   13.96    2.67
  -3   7  -8    7.23    1.62
  -7   3  -8   17.30    3.13
   7  -3  -8   13.59    2.63
  -3   7  -8    1.42    1.86
   7   3   8    3.36    1.62
   7   3  -8    1.30    2.19
   3   7  -8   16.49    3.30
  -7   3   8   10.86    1.52
   3  -7  -8    4.48    1.77
  -3  -7  -8   11.97    2.23
  -7  -3  -8    1.82    1.78
   3  -7   8    2.62    2.27
   3   7   8   13.34    2.00
  -7  -3   8    2.75    1.44
   7  -3  -8   14.05    1.64
  -7  -3   8    3.49    1.17
  -7   3  -8   17.59    3.13
   7   3   8    5.38    2.25
  -3   7  10  184.58    7.86
  -7   3 -10   85.09    5.65
   7  -3 -10   70.48    2.67
   3   7  10   77.74    5.27
  -7   3  10   88.77    3.10
   3  -7  10  175.58    5.67
  -3   7  10  177.27    6.99
  -3  -7 -10   85.51    5.57
  -7   3  10   87.10    5.62
   7  -3  10   90.09    5.98
   3   7 -10  104.89    6.54
   3   7 -10  103.06    7.05
  -3   7 -10  176.60    8.53
   7  -3 -10   90.03    5.89
   7   3  10  159.84    6.35
  -3  -7 -10   85.68    4.15
  -7  -3 -10  182.50    8.26
   7   3 -10  168.87    4.95
   7   3 -10  175.31    8.92
  -7  -3  10  176.89    6.30
   3  -7  10  197.70    9.38
  -7   3 -10   95.24    6.16
   3   7  10   92.16    4.38
  -7  -3  10  156.39    4.46
  -3   7 -10  181.92    6.39
   3  -7 -10  171.35    6.37
   7   3  10  173.78    7.67
  -3   7  10  164.72    6.15
   7  -3 -12  155.69    3.12
  -3   7  12  316.77   10.27
   3  -7  12  377.24   13.54
   7  -3 -12  167.48    8.12
   3   7  12  164.16    7.90
  -3   7 -12  328.44    8.05
  -3  -7 -12  167.09    8.00
  -7   3 -12  154.48    7.92
   7   3 -12  335.44    6.78
   3  -7 -12  334.50    8.42
  -3   7  12  291.90    7.94
  -3   7 -12  303.05   11.29
  -7  -3 -12  411.61   14.18
   7   3  12  318.12    9.22
  -3   7  12  323.91    9.41
  -7   3  12  154.39    7.59
  -3  -7 -12  157.61    4.86
  -3  -7 -12  142.99    4.69
   3   7 -12  174.75    8.22
   7  -3  12  159.42    7.46
  -7  -3  12  329.04    8.59
   7   3 -12  378.61   13.99
  -7   3  12  146.12    3.18
   3   7 -12  167.45    9.00
  -7   3 -12  136.48    7.13
  -7  -3  12  288.10    5.54
   7   3  12  313.08   10.70
   3  -7  12  317.68    7.56
   3   7  14  211.12    8.91
  -3   7  14   92.50    5.57
   3  -7  14  100.06    7.35
  -7  -3  14   76.65    4.39
  -3  -7 -14  192.27    3.97
  -3  -7 -14  249.17   10.47
  -7   3 -14  204.33    8.83
  -3   7 -14   87.31    4.20
   7   3  14   85.89    4.89
   7  -3  14  224.02    8.90
  -3  -7 -14  180.36    3.65
   3  -7 -14   87.39    4.22
  -7   3  14  209.09    8.77
   7  -3 -14  207.94    8.82
  -3   7 -14   84.79    6.55
   7   3 -14   86.36    7.00
   3  -7  14   78.66    4.02
   7   3 -14   79.82    3.01
   3   7 -14  234.31   11.05
  -7   3 -14  184.99    8.46
  -3   7  14   71.64    4.00
  -7  -3 -14  100.48    7.57
  -7  -3  14   76.96    2.74
   7   3  14   84.42    5.99
   3   7 -14  200.01    8.56
  -3   7  14   81.14    5.75
   3   7  16   19.91    3.71
  -3  -7 -16   15.92    3.51
  -3   7  16  212.32    8.05
  -7   3  16   16.19    3.33
  -7  -3  16  218.52    7.79
   7   3  16  201.00    7.41
  -3   7 -16  187.80    6.28
   3   7 -16   12.70    3.08
   3  -7  16  174.69    6.14
   7  -3  16   20.83    3.35
  -7   3 -16   16.18    3.64
  -3   7  16  164.83    5.57
   7   3 -16  180.67    3.99
   7  -3 -16   15.79    3.37
   7   3 -16  208.30   10.35
  -3   7 -16  209.32   10.06
   3  -7  16  187.61    9.52
   3  -7 -16  178.30    5.76
   3   7 -16   13.18    3.81
  -7   3 -16    9.54    2.59
  -7  -3 -16  182.15    9.17
  -7  -3  16  165.94    3.62
   7   3  16  199.41    9.33
  -3   7  16  202.43    9.06
  -7  -3 -18  373.01   13.24
   3   7  18  693.27   17.17
  -3   7  18  390.28   10.49
  -7   3  18  692.40   16.74
   7  -3  18  661.02   15.54
   7   3 -18  396.58   14.35
   3  -7  18  496.38   16.54
   7   3 -18  351.35    4.59
   7  -3 -18  694.84   17.22
   7   3  18  395.34    9.89
  -3   7  18  386.28   12.89
   3  -7 -18  345.35    7.53
  -3   7 -18  393.51   13.95
  -7  -3  18  429.24   10.80
  -7   3 -18  614.04   15.95
   3   7 -18  652.23   18.94
  -3   7 -18  444.48   10.58
  -3  -7 -18  661.30   17.74
   3   7 -18  687.11   16.39
   7   3  18  389.57   13.22
   3   7  20   13.32    3.74
  -3   7 -20  118.07    5.47
  -7  -3 -20  130.09    8.80
  -7   3  20   16.07    3.77
  -3   7  20  127.46    6.28
   3  -7  20  150.79    9.72
   7  -3  20   12.41    3.28
   7   3  20  116.71    5.56
  -7  -3  20  126.04    6.07
   3   7 -20   16.41    3.76
   7  -3 -20   13.48    3.38
  -3   7 -20  130.53    8.61
   7   3 -20  129.92    8.80
   3  -7 -20  119.98    4.66
   3   7 -20   13.53    4.54
   7  -3  20   12.40    3.87
  -7   3 -20   10.06    3.55
   7   3  20  118.52    7.85
  -3  -7 -20   17.61    4.30
  -3   7  20  108.99    7.48
   3   7  22   91.86    6.90
  -7   3  22   90.63    6.93
  -3   7  22  120.34    6.33
  -3  -7 -22   84.66    7.41
  -7  -3 -22  128.32    8.80
  -3   7 -22  119.81    5.78
   3  -7  22  132.61    9.57
   7   3  22  125.05    8.35
   7   3  22  120.37    5.66
   3   7 -22   89.58    6.55
   7  -3 -22   86.58    6.57
  -3   7 -22  117.26    8.02
   7   3 -22  109.89    8.18
  -7   3 -22   98.97    8.09
   3   7 -22   98.00    8.89
   7  -3  22   84.46    7.56
   7  -3  22   81.70    6.18
  -3   7  22  111.47    7.97
  -7  -3  22  112.05    6.02
  -3   7 -24  223.93   11.52
   3   7  24   32.40    4.68
  -3   7 -24  186.89    7.19
   3  -7  24  266.12   13.00
  -7   3  24   27.41    4.63
  -3   7  24  216.53    8.37
  -7  -3 -24  256.77   13.00
   7  -3  24   27.87    4.15
  -3  -7 -24   25.04    4.59
  -7  -3  24  224.34    8.51
   7  -3 -24   33.56    5.16
   7   3 -24  227.69   11.83
   3   7 -24   41.23    6.54
   7  -3  24   31.61    5.50
   3   7 -24   23.33    3.81
  -7   3 -24   25.14    4.35
   7   3  24  223.66   11.29
  -3   7  24  230.89   11.44
   3   7  26  193.02   10.18
  -7   3 -26  178.12   10.08
  -7   3  26  208.92   10.63
  -3   7  26   55.57    4.77
   3  -7  26   67.34    7.12
  -7  -3  26   63.66    4.99
   7  -3  26  156.89    8.59
  -7  -3 -26   65.36    6.87
   3   7 -26  188.24    9.13
   7  -3 -26  191.34    9.85
  -3   7 -26   63.26    7.31
   7   3 -26   62.61    7.16
  -3  -7 -26  184.08   11.64
   7  -3  26  189.21   11.43
   7   3  26   63.58    6.73
  -3   7  26   50.74    6.05
   3   7  28   27.32    4.92
  -3   7  28    1.51    3.07
  -7   3  28   25.91    4.94
  -3  -7  28   18.63    5.63
  -7  -3 -28   -2.26    4.00
   3  -7  28    5.66    3.65
   7  -3  28   10.77    3.65
  -3  -7 -28   19.31    5.41
  -7   3 -28   12.48    4.28
   3   7 -28   20.84    4.34
   7   3 -28    1.16    3.80
  -3   7 -28    0.25    3.79
   7  -3  28   16.35    4.99
   7   3  28   30.40    5.43
   7  -3  30  128.25    8.25
   3   7  30  135.50    9.15
  -7   3  30  153.30   10.00
  -3  -7  30  130.02   10.55
   3   7  30  158.44   11.81
   3  -7  30  131.96    9.92
  -7   3 -30  145.80   10.36
   7   3 -30  142.31   10.60
  -7  -3 -30  126.45   10.46
   7  -3  30  131.58   10.52
  -3   7 -30  134.04   10.59
   7   3  30  125.56    9.83
  -3   7  30  125.40    9.52
   3   7  32    1.95    3.82
  -7   3 -32    4.33    4.07
  -7   3  32    9.34    4.14
  -3  -7  32    1.96    4.11
   7   3 -32   67.83    8.16
  -3   7 -32   60.92    6.90
   3   7  32    8.69    4.84
   7  -3  32    2.50    4.25
   7   3  32   74.51    8.55
   3  -7  32   68.80    7.80
  -7  -3 -32   72.77    8.63
  -3   7  32   69.27    7.84
   7   4   1  591.42   12.35
   7   4  -1  605.97   12.35
   4   7  -1  804.94   11.23
   7  -4  -1  860.42   16.87
   4   7   1  880.47   16.03
  -7  -4   1  591.41   12.40
   4   7  -1  881.50   16.64
   4   7   1  856.44   12.93
  -7  -4  -1  548.28   11.99
  -4   7   1  576.85   12.24
   7   4  -1  556.16   13.88
  -4   7   1  614.16   13.97
   4  -7   1  583.60   13.68
   7  -4   1  897.71   16.90
  -4   7  -1  524.46   12.97
  -7   4   1  861.15   16.80
  -4  -7   1  795.68   11.35
  -4  -7  -1  817.57   12.47
  -7   4  -1  925.33   17.96
  -4   7  -1  595.16   12.60
  -7   4   1  792.93   13.61
  -7   4  -1  806.75   14.04
   4   7  -1  817.19   15.83
   4   7   1  835.35   15.43
   7   4   1  620.29   14.68
   4  -7  -1  585.52   13.54
   7   4   3  244.39    8.83
  -7  -4   3  209.61    6.92
   7   4  -3  190.39    6.51
   4   7   3   65.58    4.81
   4   7  -3   84.90    5.65
  -4   7   3  226.33    8.02
  -7   4   3   80.31    5.65
   4  -7   3  208.17    8.51
   4  -7  -3  188.69    7.37
  -4   7   3  242.58    9.03
  -7   4  -3   63.75    4.21
   7  -4  -3   77.37    5.33
  -4   7  -3  202.23    8.45
  -4  -7   3   69.77    3.19
   7   4   3  247.46    9.38
  -4  -7  -3   67.78    4.07
   4   7  -3   72.70    5.20
  -7   4   3   72.41    4.03
  -7   4  -3   71.78    5.11
   4   7   3   65.03    4.38
   7   4  -3  192.43    8.50
   7  -4  -3   77.58    4.82
  -7  -4  -3  206.58    7.75
  -4   7  -3  209.16    7.83
   4   7  -3   77.13    3.46
   7  -4   3   73.33    5.15
   4   7  -5   82.90    3.05
   4   7   5   80.40    5.58
   7   4  -5 1159.07   16.00
  -4   7   5 1237.35   19.81
   7  -4  -5   83.75    5.35
   4  -7  -5 1099.80   17.27
   4   7  -5   81.89    5.31
  -4   7  -5 1058.42   19.23
   7  -4  -5   82.67    4.21
   4  -7   5 1225.69   21.87
  -7  -4  -5 1169.86   19.01
  -7   4   5   96.85    5.86
   7  -4   5   92.26    5.84
  -7   4   5   80.93    4.09
  -4   7   5 1179.42   18.88
  -4  -7   5   76.01    2.98
   7   4   5 1183.01   18.97
   7   4  -5 1133.56   20.98
  -7   4  -5   70.56    4.68
  -4  -7  -5   80.43    4.62
   4   7   5   81.25    4.58
   4   7  -5   78.99    5.57
  -7   4  -5   75.51    5.07
  -4   7  -5  964.48   15.15
  -7  -4   5  953.55   13.84
  -7  -4   5 1114.94   16.20
   7   4   5 1146.46   18.71
   4   7   7  311.83   10.23
  -4   7   7  232.90    8.66
   7   4  -7  210.48    6.47
   7  -4  -7  292.85    7.29
   4   7  -7  320.27   10.49
   4  -7   7  259.53   10.51
  -4   7   7  231.76    7.87
   4  -7  -7  223.78    7.90
   7  -4   7  318.01   10.55
  -7  -4  -7  209.80    8.33
  -7   4   7  228.81    9.01
  -4   7  -7  222.35    9.45
  -4  -7  -7  285.48    8.59
   7   4   7  239.91    8.35
  -7   4   7  304.13    7.22
   7   4  -7  241.53   10.64
  -7   4  -7  308.33   10.36
   4   7   7  274.37    7.68
   4   7  -7  284.48    4.54
   4   7  -7  288.41   10.45
  -4  -7   7  286.71    4.53
  -4  -7  -7  294.87    9.16
   7  -4  -7  312.60   10.31
  -7   4  -7  327.59   10.49
  -7  -4   7  224.20    7.11
  -7  -4   7  204.77    6.35
  -4   7  -7  198.01    6.94
   7   4   7  236.84    9.08
   4   7   9   62.00    4.94
  -4   7   9   27.57    3.56
  -4  -7  -9   57.78    3.73
   4   7  -9   72.60    5.86
   7  -4  -9   48.72    2.97
   7   4  -9   30.07    2.86
   7  -4  -9   57.10    4.65
  -7   4   9   68.46    5.34
  -4   7   9   27.55    3.04
   4  -7   9   26.76    4.07
   7  -4   9   66.90    5.32
  -7   4   9   55.36    3.08
  -4   7  -9   26.56    3.98
   7   4   9   23.28    2.97
   7   4  -9   25.88    4.57
  -7  -4  -9   31.99    4.19
  -7   4  -9   67.71    5.42
   4   7   9   58.50    3.62
   4   7  -9   54.27    4.29
  -7  -4   9   21.54    2.45
  -4  -7  -9   63.20    4.87
  -4   7  -9   22.23    2.55
  -7  -4   9   22.97    2.38
  -7   4  -9   69.04    5.40
   7   4   9   27.42    3.58
   4  -7  -9   25.36    3.09
  -4   7  11  232.89    7.75
   4  -7 -11  238.12    7.88
  -7   4 -11  413.12   12.16
   4   7  11  417.87   12.39
  -4   7  11  250.26    9.58
   7  -4 -11  352.65    6.65
   7   4  11  225.89    7.88
   7  -4  11  395.52   11.95
  -7   4  11  448.65   13.03
   4  -7  11  259.86   10.68
   7   4 -11  198.98    5.99
   4   7  11  373.34    8.06
   4   7 -11  448.40   12.93
  -7  -4  11  208.72    6.32
  -4   7 -11  155.42    8.82
  -7   4  11  367.13    6.98
   7  -4 -11  367.49   11.25
  -4  -7 -11  371.87    8.29
   7   4 -11  246.41   11.15
  -7   4 -11  416.82   12.88
  -7  -4 -11  270.67   11.54
   4   7 -11  394.35   13.40
  -4  -7 -11  407.14   11.90
  -7  -4  11  225.78    6.37
   7   4  11  220.42    9.00
  -4   7 -11  215.13    7.42
  -4  -7 -13  148.10    7.79
   7  -4 -13  141.30    3.98
  -4   7  13  971.54   19.00
   4   7  13  164.36    8.15
   7   4 -13  953.74   21.38
  -4   7 -13  938.27   15.18
  -7   4 -13  157.97    8.05
  -4   7  13 1030.31   16.91
  -4  -7 -13  134.75    4.50
   7  -4  13  170.84    8.13
   4  -7  13  944.48   19.86
   7   4  13  973.68   15.61
   7  -4 -13  167.07    8.41
  -7   4  13  139.98    3.97
  -7   4  13  148.68    7.60
  -4   7 -13 1081.38   22.52
   7   4 -13 1052.76   14.16
  -7  -4  13  856.33   13.33
   4  -7 -13  846.28   13.90
  -7   4 -13  150.26    8.50
   4   7 -13  154.48    8.91
   4   7  13  141.83    4.67
  -7  -4 -13 1101.54   22.80
   4   7 -13  163.73    8.10
  -7  -4  13  838.47   11.07
   7   4  13  973.45   19.39
  -7   4 -15   29.22    3.58
  -7  -4  15  201.16    6.96
  -4   7  15  202.86    9.62
   4   7  15   31.75    4.32
  -4  -7 -15   32.36    4.50
   4  -7  15  182.71    9.37
   7   4 -15  156.97    5.15
  -7   4  15   33.84    4.27
  -4   7 -15  157.88    6.35
   7  -4  15   28.83    3.92
  -4  -7 -15   25.29    1.78
  -7   4  15   27.73    1.71
   7  -4 -15   25.44    3.60
   4   7 -15   27.24    3.58
  -4   7 -15  169.49    9.37
   7   4 -15  180.71    9.97
   7   4  15  170.19    6.91
  -7   4 -15   31.07    4.53
   4   7 -15   33.50    4.89
   4  -7 -15  160.02    6.29
   7  -4 -15   27.16    1.66
   7   4  15  180.09    9.22
  -7  -4 -15  163.63    8.73
  -7  -4  15  162.16    5.30
  -4   7  15  181.83    7.16
  -4   7 -17  815.87   14.27
   7   4 -17  809.54   20.80
  -4   7  17  822.61   18.86
   4   7  17   47.85    4.90
  -7  -4 -17  845.00   19.91
  -7   4 -17   44.66    4.99
  -7   4  17   46.90    5.06
  -4   7  17  803.36   14.65
   7  -4 -17   43.91    4.91
   4   7 -17   43.44    5.72
   7   4 -17  747.34   10.51
  -4  -7 -17   40.15    5.02
   7  -4  17   45.87    4.69
  -7   4  17   29.78    1.32
   4  -7  17  874.32   20.27
   7   4  17  855.81   14.38
  -7  -4  17  813.25   13.53
  -4   7 -17  776.32   19.59
  -7   4 -17   43.10    4.82
   4   7 -17   45.21    4.48
   4  -7 -17  777.20   13.48
   7   4  17  825.07   19.67
  -4   7  19  174.93    9.22
   4   7  19   68.43    6.06
  -4   7  19  169.09    6.98
  -7   4  19   71.36    6.51
  -7  -4  19  189.12    6.80
  -7  -4 -19  179.02    9.91
   4  -7  19  190.67   10.01
   4   7 -19   72.06    5.53
   7   4 -19  163.33    4.81
   7  -4  19   77.95    5.92
  -7   4 -19   75.90    6.04
   7   4  19  178.80    6.40
  -4  -7 -19   67.08    6.52
   7  -4 -19   68.44    5.80
  -4   7 -19  169.44    9.26
   7   4 -19  179.91    9.92
   4   7 -19   67.37    7.22
  -7   4 -19   49.34    5.14
  -4   7 -19  232.48    9.25
   4  -7 -19  168.52    6.10
   7   4  19  194.20   10.05
  -4   7  21   75.25    6.55
   4   7  21   19.06    4.01
  -7   4  21   16.58    3.95
   4  -7  21   91.83    7.37
  -4   7  21   84.29    5.59
   4   7 -21   20.90    3.84
   4  -7 -21   75.31    4.49
  -7  -4 -21   82.64    7.18
  -7  -4  21   80.85    5.02
  -4  -7 -21   18.04    4.46
   7   4  21   74.32    4.26
  -7   4 -21   24.09    4.69
  -4   7 -21   73.53    6.63
   7   4 -21   81.03    7.38
   4   7 -21   23.68    5.05
  -7   4 -21   14.32    3.52
   7  -4  21   19.04    3.59
   7  -4 -21   21.92    4.12
  -4   7 -21   74.63    4.94
   7   4  21   83.27    7.34
  -4   7  23  492.93   15.80
   4   7  23   67.19    6.50
  -7   4  23   68.00    6.33
  -4   7 -23  475.73   12.11
  -4   7  23  543.61   13.11
   4  -7  23  512.77   16.84
   7  -4  23   63.77    5.67
   7  -4 -23   66.19    5.85
   7   4 -23  493.65   17.15
  -7  -4 -23  478.67   17.19
   4   7 -23   70.28    5.74
  -4   7 -23  506.05   17.25
  -7  -4  23  530.99   12.30
  -4  -7 -23   68.18    7.05
   4   7 -23   55.96    6.97
  -7   4 -23   82.90    7.66
   7  -4  23   62.21    6.59
   7   4  23  535.78   17.54
  -4   7  25  262.19   12.20
   4   7  25   15.92    4.15
  -7   4  25   19.58    4.26
   4  -7  25  343.31   14.69
  -4   7  25  301.50   10.11
   4   7 -25   20.66    3.82
  -4   7 -25  279.03    9.80
   7  -4  25   11.20    3.45
  -4   7 -25  322.87   14.66
  -7  -4 -25  279.52   13.22
   7  -4 -25   19.87    4.58
   7   4 -25  307.10   14.21
  -4  -7 -25   12.07    4.11
   4   7 -25   21.44    5.50
   7  -4  25   21.96    4.99
  -7   4 -25   17.24    4.05
   7   4  25  308.04   13.88
   4   7  27    5.04    3.74
  -4   7  27   -0.94    2.99
  -4  -7 -27    1.99    3.67
  -7   4  27    6.44    3.85
   4  -7  27    1.85    3.88
  -7  -4 -27   -0.54    3.30
  -7   4 -27    8.97    3.98
   7  -4  27    4.84    3.25
   4   7 -27    2.28    2.56
   7   4 -27    7.22    4.16
  -4   7 -27    5.16    4.24
   4   7 -27    4.30    4.76
   7  -4  27    4.12    4.21
   7   4  27    6.04    4.15
   7   4  29   12.37    4.20
   4   7  29   14.09    4.46
  -4   7  29   10.77    4.14
  -7   4  29   14.51    4.38
   4  -7  29   19.14    5.41
   7   4 -29   17.15    5.18
   7  -4  29   11.61    3.99
  -4  -7 -29   20.07    5.61
  -7   4 -29   10.48    4.12
  -4   7 -29   12.29    4.99
   4   7 -29   18.85    5.94
  -7  -4 -29   18.54    5.13
   7  -4  29   11.61    4.78
  -7  -4 -31  204.32   13.33
  -4   7  31  199.06   12.19
   4   7  31    1.53    3.97
  -7   4  31   14.21    4.51
   4  -7  31  261.03   15.01
  -4  -7 -31   14.40    5.68
   7   4 -31  215.08   13.30
  -4   7 -31  159.38   10.70
   7  -4  31    2.55    4.54
   7  -4  31   12.24    4.09
  -4  -7  31   12.03    5.19
  -7   4 -31   13.88    4.47
   7   4  31  182.27   11.59
   7   5   0    8.32    2.42
   5   7   0    6.75    2.17
   5   7   0    6.38    2.64
  -5  -7   0    6.28    2.17
   5  -7   0    4.87    2.78
  -5   7   0   13.34    3.14
  -5   7   0   10.31    3.08
   7  -5   0    2.96    2.62
  -7   5   0    6.12    2.58
  -7  -5   0    6.91    2.25
   7   5   0    9.61    3.30
  -7   5   0    5.94    2.67
   5   7   0    7.26    2.62
  -7   5   2 1245.86   21.56
  -5  -7  -2 1067.29   15.56
  -5  -7   2 1137.83   14.55
   7   5  -2  351.21    9.52
   5  -7   2  378.98   11.72
   5   7   2 1115.26   18.99
   5   7  -2 1160.89   19.17
  -5   7   2  322.53    9.73
  -7  -5   2  326.48    8.35
  -5   7   2  357.14   10.44
   5  -7  -2  333.03   10.47
  -5   7  -2  354.09   11.08
   7  -5  -2 1118.44   19.55
  -5   7  -2  379.10   11.28
  -7  -5  -2  339.51    9.70
   7  -5   2 1093.28   19.55
  -7   5   2 1096.34   16.72
  -7   5  -2 1063.81   17.81
   7   5   2  372.75   11.48
   7   5  -2  383.49   12.72
  -7   5  -2 1183.88   20.50
   5   7   2 1001.71   17.21
   5   7  -2 1028.97   18.79
   5   7  -2 1026.02   13.26
   7   5   2  375.43   10.71
   5   7   4  471.61   11.42
   7   5   4 1181.92   19.43
  -5  -7   4  513.22    8.99
   5   7   4  531.71   13.79
  -7   5  -4  467.54   12.22
   7   5  -4 1120.61   16.65
  -7  -5   4 1046.03   15.04
   5   7  -4  494.83   12.58
   7   5  -4 1266.64   24.39
  -5   7   4 1199.82   20.13
  -5   7   4 1188.87   18.99
   5  -7  -4 1111.24   18.62
  -5  -7  -4  531.07   12.03
   5  -7   4 1171.88   20.87
   7  -5   4  498.14   13.50
  -7   5   4  499.33   13.29
  -5   7  -4 1120.29   17.86
   7  -5  -4  537.07   13.94
  -7  -5  -4 1068.53   17.76
   7   5   4 1128.78   18.79
   5   7  -4  482.95    8.56
  -7   5  -4  488.10   12.87
   5   7  -4  469.14   13.23
  -7   5   4  504.70   11.17
  -5   7  -4 1139.24   20.48
   7   5   6  117.12    6.69
   5   7   6  314.83   10.28
  -7  -5   6  102.50    4.80
   7   5  -6  101.35    5.22
  -7   5   6  354.84   11.52
  -5   7   6  109.91    6.50
   7  -5  -6  333.35   10.89
   5   7  -6  344.60   10.58
   5  -7   6  106.56    6.75
  -7  -5  -6  114.66    7.02
   5   7  -6  308.52    6.43
  -5   7   6  107.48    6.04
   7   5  -6  112.62    7.72
  -5  -7  -6  359.43   10.61
   5  -7  -6  102.85    6.12
  -5   7  -6  102.04    6.64
  -7   5   6  346.48    9.15
   7   5   6  111.19    6.27
  -5   7  -6  101.74    5.69
   5   7   6  313.63    8.99
   5   7  -6  321.64   11.47
  -7   5  -6  315.48   10.29
  -7   5  -6  297.67    9.87
   7  -5   6  343.84   11.34
  -5  -7   6  324.77    6.36
   7   5   8  256.75   10.35
  -7  -5   8  245.48    7.24
  -7   5   8  212.88    6.67
   5   7   8  218.14    9.34
  -5   7   8  242.80    9.87
  -5  -7  -8  201.38    8.20
   7  -5  -8  210.44    6.57
   7   5  -8  226.09    7.66
   7   5  -8  235.74   10.70
   7   5  -8  197.18    6.69
   5   7  -8  229.44    9.05
  -7   5   8  227.11    9.34
   5  -7   8  236.13    9.93
  -5   7   8  242.30    8.64
   5  -7  -8  210.83    8.11
   7  -5  -8  205.08    8.59
   7   5   8  222.51    8.17
   5   7  -8  192.06    4.49
  -7   5  -8  179.89    8.05
   5   7   8  196.68    6.91
   5   7  -8  206.32    9.61
  -7  -5  -8  269.08   11.00
  -5   7  -8  197.32    7.57
  -7   5  -8  194.15    8.35
   7  -5   8  216.85    9.23
  -5  -7   8  208.45    4.54
  -5   7  -8  240.79   10.23
   7  -5 -10 1118.81   19.51
   5   7  10 1182.77   20.83
   7   5 -10   99.69    4.97
   7  -5 -10  927.46   12.94
   7   5 -10   77.78    4.22
  -5   7  10   97.98    6.39
   7  -5  10 1211.59   21.62
  -5   7  10  109.56    6.06
   5  -7  10   98.53    6.83
   5  -7 -10  104.07    6.01
  -5  -7 -10 1020.43   15.03
  -7   5  10 1099.23   14.13
  -5  -7 -10 1155.62   19.77
   7   5  10   96.31    5.26
   7   5 -10   95.33    7.19
  -7   5 -10 1049.11   19.47
   5   7  10 1075.80   14.93
   5   7 -10 1169.55   22.72
   5   7 -10 1014.92   17.37
  -7  -5 -10  104.49    7.18
  -5   7 -10   97.07    7.09
  -5   7 -10   82.01    5.18
  -5  -7  10 1083.05    8.47
  -7  -5  10  100.37    4.74
  -7   5  10 1288.50   22.31
  -7   5 -10 1229.70   21.65
   5   7 -10 1015.03    8.00
   7   5  10  100.55    6.50
  -5   7 -12  619.82   13.64
   7   5 -12  594.08   11.76
   5   7  12   71.73    5.92
  -7   5 -12   65.76    5.07
   7  -5 -12   57.08    3.47
  -5   7  12  716.23   17.06
  -7   5  12   65.83    5.41
   7   5 -12  563.59   11.02
   5  -7  12  681.62   17.84
  -5   7  12  627.81   12.42
   5   7 -12   73.93    5.57
   7  -5  12   64.09    5.29
  -5  -7 -12   56.99    3.62
   7  -5 -12   68.50    5.39
  -7   5  12   62.23    3.42
  -5   7 -12  645.19   17.15
   7   5  12  601.89   12.18
  -5  -7 -12   65.12    5.38
   7   5 -12  613.48   17.32
  -7   5 -12   62.32    5.61
   5   7  12   63.09    3.72
   5   7 -12   69.58    6.12
   5  -7 -12  612.51   13.32
  -7  -5  12  656.13   10.91
  -7  -5 -12  643.05   16.03
  -7  -5  12  573.39   11.33
   7   5  12  667.53   16.52
   7  -5 -14   25.19    2.41
   5   7  14   23.29    3.79
  -7  -5 -14  286.53   11.43
   7   5  14  247.94    7.70
  -5   7  14  300.62   11.50
  -5   7 -14  285.31    9.27
  -7   5 -14   27.78    3.97
   7  -5  14   29.93    4.11
  -7   5  14   27.28    4.11
   5   7 -14   34.06    4.07
  -5   7  14  260.67    8.00
   5  -7  14  323.31   12.91
   7   5 -14  293.23    8.58
  -7  -5  14  271.91    7.04
  -5  -7 -14   28.32    2.53
   5  -7 -14  261.75    8.74
   7  -5 -14   26.86    3.85
  -5   7 -14  293.14   12.00
   7   5 -14  292.89   12.59
  -7   5 -14   25.62    4.14
   5   7  14   27.20    2.40
   5   7 -14   28.90    4.65
  -5  -7 -14   25.36    3.88
  -7   5  14   27.36    2.38
   7   5  14  326.85   12.32
   5   7  16   41.45    4.98
  -5   7  16  463.00   14.38
  -7  -5 -16  435.18   14.66
   5  -7  16  481.57   16.00
  -7   5  16   44.86    5.02
   5  -7 -16  400.76   10.64
  -7   5 -16   32.07    4.02
   7  -5  16   43.72    4.68
   5   7 -16   40.57    4.29
   7   5 -16  394.86    9.09
   7   5  16  387.54    9.27
  -5   7 -16  416.95   14.70
  -5   7  16  395.57    9.82
  -7   5 -16   40.71    5.25
  -7  -5  16  402.68    8.54
   5   7 -16   43.19    5.60
   5   7  16   37.15    2.53
  -5   7 -16  407.08   10.96
  -5  -7 -16   40.86    5.00
   7   5 -16  400.47   14.51
   7  -5 -16   44.43    4.70
   7   5  16  475.01   15.22
  -7   5  16   34.49    2.64
   5   7  18  623.26   17.16
  -5   7  18  240.99   10.91
   7   5 -18  217.43    6.79
  -7   5  18  649.47   17.85
  -5   7  18  214.11    7.32
   7  -5  18  537.62   14.68
   5   7 -18  547.77   13.99
  -7   5 -18  587.60   15.90
   5  -7  18  251.35   11.91
  -5   7 -18  211.53    7.99
   5  -7 -18  246.27    8.67
   5   7 -18  577.21   18.51
   7  -5 -18  584.53   15.39
   7   5  18  217.20    6.90
  -7  -5  18  218.33    6.65
  -5   7 -18  238.05   11.15
   7   5 -18  204.23   10.80
  -7   5 -18  542.91   17.97
  -7  -5 -18  233.88   11.13
  -5  -7 -18  576.20   17.14
   7   5  18  258.75   11.73
   5   7  20   23.89    4.39
  -5   7  20   82.55    6.83
  -5  -7 -20   22.54    4.83
  -7   5  20   26.31    4.44
  -7  -5 -20   81.11    7.46
  -5   7  20   73.35    4.93
   5  -7  20   80.79    7.47
   7  -5  20   21.47    4.08
   7   5 -20   68.79    4.02
   5   7 -20   19.78    3.62
  -7   5 -20   18.39    3.63
   5  -7 -20   66.92    4.82
   7  -5 -20   21.04    3.76
  -7  -5  20   71.27    4.29
  -5   7 -20   84.65    6.39
  -5   7 -20   72.41    6.48
   7   5 -20   73.57    7.19
  -7   5 -20   18.79    4.37
   5   7 -20   18.88    4.89
   7   5  20   85.58    7.59
   7   5  22   20.54    4.79
   5   7  22  189.04   10.22
  -5   7  22   23.49    4.58
  -7   5  22  203.55   10.43
  -5   7  22   25.53    3.27
  -5  -7 -22  195.09   11.32
   5  -7  22   18.12    5.02
   7  -5  22  179.01    9.14
  -5   7 -22   22.16    5.02
  -7  -5 -22   25.72    5.18
   5   7 -22  202.74    9.23
   7  -5 -22  187.64    9.34
  -7   5 -22  224.90   11.89
   7   5 -22   26.62    5.37
   5   7 -22  197.58   12.13
  -7   5 -22  177.42    9.91
  -5   7 -22   20.13    3.79
   5   7  24   20.58    4.47
  -5   7 -24  323.17   10.90
  -5   7  24  348.03   14.40
  -7   5  24   26.12    4.80
   5   7 -24   18.94    3.61
   7  -5 -24   23.21    3.99
  -5  -7 -24   30.93    5.78
   5  -7  24  374.85   15.42
  -7  -5 -24  326.38   14.68
  -5   7 -24  357.07   15.45
   7   5 -24  342.21   15.32
   5   7 -24   24.07    5.66
  -7   5 -24   24.05    4.12
  -7   5 -24   21.28    4.59
   7  -5  24   21.86    4.07
   7   5  24  389.53   15.94
   5   7  26   76.14    7.47
  -5   7  26   67.43    7.45
   5  -7  26   55.64    7.01
   7  -5  26   94.84    8.61
  -7   5  26   81.44    7.51
   7  -5  26   74.12    6.45
  -5   7 -26   61.47    7.63
   7   5 -26   46.42    6.73
  -5  -7 -26   85.83    8.41
   5   7 -26  110.08    9.90
  -7  -5 -26   52.17    6.67
  -7   5 -26   71.75    6.63
   7   5  26   66.59    7.43
   7  -5  28   14.41    4.28
   7   5  28   10.93    4.21
   5   7  28   17.43    4.77
  -7   5  28   25.34    5.06
  -5   7  28    5.57    3.82
   5   7 -28   24.40    6.64
  -7   5 -28   19.27    4.80
   5  -7  28   12.85    4.54
  -5  -7 -28   21.99    5.61
  -7  -5 -28   10.37    4.82
   7   5 -28   10.56    4.93
  -5   7 -28   10.74    4.60
   7  -5  28   24.55    5.71
   5   7  30  113.92    9.34
  -5   7  30   66.79    7.82
  -7  -5 -30   57.46    8.02
  -7   5  30  103.63    8.98
  -5  -7 -30  113.45   10.49
   5  -7  30   61.78    7.12
  -7   5 -30  124.00    9.37
   5   7 -30  147.86   12.85
   7  -5  30  111.95    8.21
   7   5 -30   61.03    8.11
  -5   7 -30   51.45    6.71
   7  -5  30  109.50   10.46
   7   5  30   63.89    7.88
   7   6   1   55.12    4.46
   7   6  -1   64.24    4.91
   6   7   1  722.26   15.65
   6   7  -1  621.41   13.97
   7  -6   1  769.30   17.73
   7  -6  -1  689.91   16.16
   6  -7   1   63.38    5.15
   6  -7  -1   56.21    4.86
  -6   7   1   64.31    5.10
  -7   6   1  808.84   17.82
  -6   7  -1   64.75    5.13
  -6   7   1   55.66    4.82
  -7  -6   1   60.07    4.03
  -7   6  -1  740.06   16.49
  -7   6  -1  727.31   15.70
  -7  -6  -1   54.67    4.13
  -6   7  -1   54.51    4.64
   7   6  -1   59.96    5.43
   6   7   1  641.01   14.98
   6   7  -1  667.60   15.42
   7   6   1   64.45    5.49
  -7   6   1  702.14   14.82
  -6  -7   1  621.78   11.64
  -6  -7  -1  665.30   12.74
  -6  -7  -3   50.23    3.99
   7   6   3   16.04    3.05
   6   7   3   37.66    4.04
   7   6   3   18.44    3.79
   7   6  -3   15.42    2.74
   6   7  -3   51.22    4.59
  -7   6  -3   42.92    4.32
   6   7  -3   41.43    3.20
   6  -7  -3   18.57    3.43
  -7   6   3   44.13    3.93
   6  -7   3   11.90    2.93
  -7   6   3   48.11    4.71
  -6   7   3   13.44    2.71
  -7  -6   3   16.16    2.49
   6   7   3   43.42    4.26
  -6   7  -3   13.89    3.14
   7  -6  -3   42.83    4.34
  -6   7  -3   15.50    2.93
  -7   6  -3   49.63    4.53
   7   6  -3   16.68    3.65
  -6   7   3   15.08    3.11
   6   7  -3   36.31    4.35
  -7  -6  -3   16.21    3.33
  -6  -7   3   50.37    3.68
   7  -6   3   45.03    4.54
   6   7   5   21.52    3.13
   7   6   5  256.29    9.81
   6   7   5   19.46    3.18
  -6  -7  -5   19.13    2.98
   7   6  -5  232.19    8.28
   6   7  -5   27.21    3.49
   7  -6  -5   22.18    3.43
  -7  -6   5  245.29    7.21
   7   6   5  277.92   10.57
  -6   7   5  253.09    8.64
  -7   6   5   24.34    2.96
   7  -6   5   20.81    3.53
  -6   7  -5  248.48   10.20
  -7   6  -5   18.72    3.15
  -6   7  -5  227.37    8.78
   7   6  -5  236.36   10.52
   6   7  -5   24.17    3.77
  -7   6  -5   20.10    3.34
  -7   6   5   29.60    3.96
  -6  -7   5   28.14    2.87
  -7  -6  -5  280.87   10.59
   6   7  -5   22.12    2.42
   6  -7  -5  242.29    9.44
  -6   7   5  241.96    9.35
   6  -7   5  244.02    9.85
   7   6   7   24.80    3.62
   6   7   7  421.25   12.70
   7   6  -7   23.12    3.07
  -6  -7  -7  420.28   12.00
   6   7  -7  426.04   12.01
  -7   6   7  449.00   13.04
   7   6  -7   21.15    2.52
   6   7  -7  376.02    7.86
   6  -7   7   23.47    3.79
   7  -6   7  422.25   13.19
  -6   7   7   21.08    2.91
  -7   6   7  404.77   10.06
  -6   7  -7   22.59    2.98
  -6   7  -7   23.52    4.04
   6  -7  -7   26.36    3.43
  -7  -6   7   22.05    2.42
   7  -6  -7  468.77   13.15
  -7   6  -7  427.24   12.95
   7   6   7   23.45    3.61
  -6  -7   7  515.30   10.03
   7   6  -7   23.42    3.93
   6   7   7  429.14   11.31
   6   7  -7  415.25   13.45
  -7   6  -7  375.42   11.23
  -6   7   7   16.30    3.16
  -7  -6  -7   21.77    3.37
   7   6   9   31.74    4.09
   6   7   9  242.68    8.12
  -6  -7  -9  232.81    9.29
   6   7   9  233.77    9.66
  -7  -6   9   33.88    2.84
   6   7  -9  189.58    5.12
   7   6  -9   29.26    2.79
  -6   7   9   33.74    4.15
   7   6  -9   32.90    3.35
   6   7  -9  249.35    9.56
  -7   6   9  259.71   10.13
   7   6  -9   32.24    4.84
   7  -6   9  238.36    9.76
   7  -6  -9  220.56    8.96
  -7   6   9  254.44    8.17
   6  -7  -9   38.31    4.20
  -6  -7   9  250.81    6.02
  -7   6  -9  227.55    9.51
   6   7  -9  231.45   10.51
   7   6   9   41.53    4.41
  -6   7  -9   28.06    3.37
   6  -7   9   35.50    4.45
  -6   7   9   33.26    3.53
  -7   6  -9  254.92   10.19
  -6   7  -9   33.17    4.36
  -7  -6  -9   34.61    4.22
   6   7 -11  437.33    6.93
   7   6  11   35.90    4.64
   6   7  11  536.24   15.12
  -7  -6 -11   26.76    3.89
   7   6 -11   27.63    2.73
  -7  -6  11   33.68    2.76
   7  -6 -11  480.13   13.36
  -6   7  11   30.97    4.27
   7  -6  11  511.13   14.71
   7   6 -11   34.22    3.49
   6   7 -11  454.13   11.71
   7   6  11   45.52    4.43
  -6  -7 -11  553.96   15.28
  -6   7  11   38.85    3.72
  -6  -7  11  481.68    7.22
  -7   6  11  484.58   10.25
  -6   7 -11   34.56    4.85
  -7   6  11  561.02   15.11
  -7   6 -11  427.28   13.64
   6  -7 -11   38.93    4.16
   7   6 -11   30.47    4.62
   6   7  11  410.43    9.81
   6   7 -11  486.89   15.44
   6  -7  11   40.71    5.07
  -6   7 -11   36.22    4.11
  -7   6 -11  542.37   14.77
   7   6  13  116.26    7.78
   6   7  13   15.98    3.58
  -6   7 -13   77.63    5.25
  -7  -6 -13  106.65    7.27
  -6   7  13  111.19    7.50
  -7   6  13   13.32    3.21
  -7   6 -13   11.13    2.84
   7  -6  13   10.90    2.85
   7   6  13  115.61    6.16
   6  -7 -13   89.66    5.61
  -7   6  13   11.42    1.99
  -6   7 -13  107.93    7.63
  -6  -7 -13   12.66    3.58
  -6  -7  13   11.56    1.39
  -6   7  13   98.20    5.43
  -7   6 -13   15.22    3.44
   7   6 -13   94.18    5.37
   7   6 -13   76.95    6.92
   6   7  13   14.48    2.30
   6   7 -13   15.94    4.26
   6  -7  13  103.12    7.37
   6   7 -13   15.49    3.23
   7  -6 -13    9.45    2.79
  -7  -6  13  102.54    4.44
   7   6  15   39.49    5.36
   6   7  15    5.38    3.30
  -6   7  15   34.49    4.73
  -6   7 -15   28.46    3.59
  -7  -6 -15   33.75    4.72
  -6   7  15   33.77    3.71
   7  -6  15   10.95    3.45
  -7   6 -15    8.33    2.89
   6   7 -15    5.56    2.73
   6  -7  15   28.89    4.37
   6  -7 -15   25.84    3.58
  -7   6  15    5.24    1.80
   7  -6 -15    4.90    2.89
  -6  -7  15    6.06    1.23
  -6  -7 -15   10.86    3.67
  -6   7 -15   31.35    4.53
   7   6 -15   28.68    4.88
   6   7  15    3.92    1.81
  -7   6 -15    7.51    3.81
   6   7 -15    6.38    3.82
   7   6 -15   29.16    3.57
   7   6  15   36.22    3.79
  -7  -6  15   31.93    2.85
  -7   6  15    6.78    3.53
   7   6  17  147.96    9.14
   6   7  17  283.12   11.85
   7   6  17  128.27    5.67
  -6   7  17  146.37    9.01
  -7   6  17  313.28   12.90
  -7   6 -17  241.78    9.94
   6  -7  17  123.67    8.21
  -6   7  17  134.10    6.16
   7  -6  17  262.83   11.28
   7  -6 -17  274.49   10.77
   6   7 -17  241.99    8.93
  -7   6  17  231.83    6.51
   6  -7 -17  133.90    7.09
  -7  -6 -17  123.21    8.69
  -6   7 -17  116.60    8.05
  -7   6 -17  291.70   12.91
   7   6 -17  129.91    8.99
  -6  -7 -17  269.46   11.59
   6   7 -17  262.16   12.48
  -6   7 -17  109.24    6.53
   7   6 -17  122.56    5.86
  -7  -6  17  114.22    4.59
   6   7  19  434.63   14.99
  -6   7  19  116.48    8.27
  -7   6  19  461.32   15.66
  -6   7  19  109.57    5.63
   7  -6  19  426.19   14.57
   6   7 -19  424.92   16.43
  -7   6 -19  402.53   13.36
   6   7 -19  425.81   12.75
   7   6 -19  108.80    5.78
   6  -7  19  113.69    7.94
   6  -7 -19  106.14    6.16
   7  -6 -19  387.99   12.29
  -6   7 -19  108.79    8.15
  -7   6 -19  411.34   15.64
   7   6 -19  129.36    9.41
  -7  -6 -19  113.22    8.46
  -6  -7 -19  414.08   15.27
  -6   7 -19  105.21    6.24
   7   6  19  133.64    9.00
   6   7  21   65.85    6.46
   6  -7  21   27.96    4.95
  -6   7  21   26.62    4.90
  -7   6  21   64.31    6.54
   6  -7 -21   27.81    3.83
   7  -6  21   71.13    6.64
   7  -6 -21   55.66    5.43
  -7  -6 -21   29.20    5.07
  -7   6 -21   47.42    5.31
  -6   7 -21   30.84    4.62
  -6   7 -21   30.50    5.76
   7   6 -21   30.55    5.54
   6   7 -21   55.87    7.14
   6   7 -21   52.52    4.80
  -6  -7 -21   60.79    6.77
  -7   6 -21   92.58    8.73
   7   6  21   30.04    5.23
   6   7  23   97.13    7.99
  -6  -7 -23  100.39    8.78
  -6   7 -23    5.85    3.73
  -7   6  23   97.59    7.97
  -6   7  23    9.97    3.79
  -7  -6 -23    3.12    3.36
  -6   7 -23    5.95    4.00
   7  -6  23   86.17    7.43
   7  -6 -23   91.45    6.87
   6  -7  23    0.67    3.19
  -7   6 -23  100.76    8.38
   6   7 -23   84.16    8.39
   7   6 -23    4.21    3.86
  -7   6 -23   62.86    7.02
   7   6  23   20.61    4.73
   6   7  25  170.56   10.50
   7  -6  25  145.66    9.47
  -6   7  25   68.47    7.32
  -7   6  25  177.05   10.55
  -6  -7 -25  173.18   11.63
   6  -7  25   60.91    6.82
  -6   7 -25   71.88    8.25
   7   6 -25   43.74    6.84
   6   7 -25  166.60   11.93
  -7   6 -25  149.62    9.91
  -7  -6 -25   67.22    7.72
  -7   6 -25  164.41    9.64
  -6   7 -25   51.57    5.33
   7   6  25   69.22    7.22
   6   7  27   73.07    7.90
  -7   6 -27   63.32    6.63
  -6   7  27   46.88    6.58
  -7   6  27   91.18    8.28
   6  -7  27   59.69    6.80
   7  -6  27   81.01    7.44
  -6  -7 -27  109.98   10.39
   7   6 -27   50.78    7.50
  -6   7 -27   42.37    6.52
   6   7 -27   97.88    9.89
  -7   6 -27   61.87    6.90
  -7  -6 -27   36.29    6.48
   7   6  27   56.08    7.36
   7   6  29   42.93    7.09
   6   7  29  149.58   10.57
  -6   7  29   48.03    6.99
  -7   6  29  133.54   10.19
  -7  -6 -29   42.82    7.46
  -7   6 -29  118.62    8.76
   7  -6  29  139.52    9.36
   6  -7  29   46.89    6.71
  -6  -7 -29  126.80   10.91
   7   6 -29   42.57    7.82
  -6   7 -29   38.26    6.19
   6   7 -29  146.80   11.98
   7  -6  29  133.63   10.63
  -7  -7   0    1.57    2.08
   7   7   0    0.96    2.02
   7  -7   0    1.62    2.17
  -7   7   0    2.77    2.49
  -7   7   0    1.27    2.12
   7   7   0    1.11    2.33
   7   7   2   87.37    6.00
   7   7  -2   86.22    5.49
  -7   7  -2   98.83    6.25
   7  -7  -2   97.09    6.60
   7  -7   2   99.96    6.59
  -7   7   2  103.49    6.83
  -7   7   2   88.73    5.72
  -7   7  -2   97.35    6.38
   7   7   2   98.10    6.45
   7   7  -2   96.15    6.91
  -7  -7   2  113.52    6.26
  -7  -7  -2   95.73    5.69
   7   7   4  129.57    7.12
   7   7  -4  140.42    7.13
  -7   7   4  156.28    8.39
   7   7   4  129.31    7.19
   7  -7  -4  130.77    7.26
  -7   7   4  127.20    6.49
  -7   7  -4  136.80    7.77
  -7  -7   4  135.01    5.79
  -7   7  -4  144.88    7.65
   7   7  -4  146.39    8.42
   7  -7   4  143.40    8.02
  -7  -7  -4  136.48    6.71
  -7  -7  -6   31.65    3.78
   7   7   6   31.57    4.07
   7   7  -6   35.97    3.97
   7   7  -6   36.04    4.63
   7  -7  -6   30.37    4.17
  -7   7   6   33.13    4.03
  -7   7  -6   37.37    4.50
   7   7  -6   25.32    2.82
   7  -7   6   32.79    4.38
  -7   7   6   40.60    4.16
  -7  -7   6   31.92    2.84
   7   7   6   31.99    3.85
  -7   7  -6   28.26    3.58
   7   7   8   14.44    3.40
   7   7  -8    6.53    2.46
   7   7  -8   10.99    2.00
  -7   7   8    7.86    2.78
   7  -7  -8   13.72    3.18
  -7   7   8    9.65    2.47
  -7  -7   8    9.28    1.81
  -7  -7  -8   10.38    3.19
  -7   7  -8   14.16    3.44
   7  -7   8   11.85    3.16
   7   7   8   14.68    2.98
   7   7  -8    8.85    3.32
  -7   7  -8   11.16    2.81
  -7   7 -10    3.89    2.38
   7   7  10    5.81    2.75
  -7  -7 -10    6.15    2.81
  -7  -7  10    7.59    1.78
   7   7 -10    8.73    2.67
   7  -7 -10    3.74    2.52
  -7   7  10   10.63    3.17
   7  -7  10    5.58    2.68
  -7   7  10    3.67    1.81
  -7   7 -10    8.36    3.20
   7   7  10    4.70    2.27
   7   7 -10    6.11    2.99
   7   7  12  244.13   10.74
  -7   7  12  259.50   10.86
   7   7 -12  217.47    8.31
  -7  -7 -12  240.45   10.38
  -7  -7  12  242.79    6.08
   7  -7  12  265.00   11.31
   7  -7 -12  250.68   10.06
  -7   7 -12  231.94   10.42
   7   7  12  244.44    8.42
   7   7 -12  240.79   11.60
  -7   7  12  255.42    8.14
  -7   7 -12  256.25   10.24
   7   7  14  217.69   10.53
  -7   7 -14  183.18    8.53
  -7   7  14  214.29   10.51
  -7  -7  14  190.92    5.13
   7   7 -14  189.31   10.57
   7   7 -14  203.17    8.61
  -7  -7 -14  211.60   10.64
  -7   7  14  186.75    6.72
   7  -7 -14  195.09    8.82
   7  -7  14  214.33   10.63
   7   7  14  191.70    7.22
  -7   7 -14  166.36    9.43
   7   7  16  154.60    9.07
  -7   7  16  188.54   10.14
  -7   7 -16  153.36    8.05
   7  -7  16  198.56   10.44
   7   7 -16  170.37    8.00
  -7   7  16  158.56    6.15
   7  -7 -16  148.88    8.05
  -7  -7 -16  180.38   10.05
  -7   7 -16  161.90    9.52
   7   7  16  151.23    5.95
   7   7 -16  186.30   11.17
   7   7  18   93.10    7.45
  -7   7  18  105.46    8.08
   7  -7  18  102.39    7.86
  -7   7 -18   86.92    6.34
   7   7 -18   90.01    5.72
   7  -7 -18  101.39    6.97
  -7  -7 -18   86.42    7.41
  -7   7 -18   82.03    7.57
   7   7 -18   79.20    7.66
   7   7  20   63.30    6.85
  -7   7  20   73.93    7.03
  -7   7 -20   58.48    6.78
   7  -7  20   65.96    6.72
   7   7 -20   55.70    4.90
  -7   7 -20   50.20    5.02
   7  -7 -20   57.15    5.20
  -7  -7 -20   59.51    6.48
   7   7 -20   55.47    6.93
   7   7  22    5.32    3.78
   7  -7  22    0.11    3.48
  -7   7  22   -1.85    3.27
   7  -7 -22    3.56    2.94
  -7  -7 -22    7.91    4.02
   7   7 -22   -3.63    4.24
  -7   7 -22   -0.47    3.69
  -7   7 -22    1.87    3.11
   7   7  24  228.10   12.60
  -7   7  24  230.18   12.45
   7  -7  24  239.04   12.42
   7   7 -24  238.87   14.12
  -7   7 -24  256.92   14.72
  -7   7 -24  254.98   12.35
  -7  -7 -24  222.07   12.68
   7   7  26   12.61    5.27
  -7  -7 -26   13.66    5.37
  -7   7  26    9.47    4.59
  -7   7 -26   13.38    4.18
   7  -7  26   11.37    4.79
   7   7 -26   16.04    5.94
  -7   7 -26    7.17    4.56
   7   7  28    5.93    4.91
  -7   7  28    2.79    3.97
   7  -7  28   14.61    4.89
  -7  -7 -28    5.86    5.00
   7   7 -28    6.93    5.33
  -7   7 -28    6.21    3.73
   0   8   0   38.53    2.83
   0  -8   0   39.59    3.65
   0   8   0   37.60    4.13
   8   0   0   34.88    3.86
  -8   0   0   37.03    3.61
   0   8   0   34.26    2.77
   8   0   0   34.08    2.89
  -8   0  -2    3.95    2.30
   0   8   2    4.01    1.51
   0   8  -2    3.99    1.38
   0   8   2    4.01    2.12
   0   8  -2    5.30    2.13
   8   0   2    5.58    2.32
   8   0  -2    8.16    2.56
   0  -8   2    4.00    2.33
   0   8   2    3.45    1.66
   8   0  -2    3.53    1.46
   0   8  -2    4.99    1.37
  -8   0   2    4.38    1.89
   0  -8  -2    6.37    2.13
   8   0   2    3.76    1.80
   8   0  -2    3.61    1.40
   0   8  -4  101.69    3.59
   0   8   4  108.91    6.38
   0   8  -4  103.60    6.14
   0  -8  -4   92.46    5.03
   8   0   4  103.13    5.78
   8   0  -4  120.64    6.97
   0  -8   4  111.97    6.70
   8   0  -4  107.15    4.40
  -8   0   4   99.88    5.66
   0   8  -4   94.44    3.52
   8   0   4  108.88    5.66
   8   0  -4   97.07    3.98
   0   8   4  100.61    4.80
  -8   0  -4  116.66    6.69
  -8   0  -6  123.28    6.73
   8   0  -6  119.21    4.27
   0   8   6  126.86    6.89
   0  -8   6  117.95    7.03
   0  -8  -6  124.39    5.61
   0   8  -6  121.07    3.60
   8   0   6  107.87    5.99
   0   8  -6  129.78    7.43
   8   0  -6  113.41    6.64
  -8   0   6  127.97    6.55
   0  -8  -6  104.85    5.16
   0   8  -6  112.82    3.31
   8   0   6  126.25    6.51
   0   8   6  127.44    6.07
   8   0  -6  131.06    4.33
   8   0  -8   36.59    2.08
   0   8  -8   19.84    1.12
  -8   0  -8   32.24    4.04
   0   8   8   26.80    3.34
   0  -8   8   32.68    4.19
  -8   0   8   35.65    3.74
   0   8  -8   37.06    4.38
   8   0  -8   27.83    3.79
   8   0   8   29.34    3.58
   0  -8  -8   31.53    3.01
   8   0  -8   33.75    2.05
   0  -8  -8   28.36    2.96
   0   8  -8   30.16    1.41
   8   0   8   31.65    3.83
   0   8   8   30.94    3.63
   0  -8  10  104.39    6.85
   0   8  10  111.05    6.35
   0   8  10  102.78    5.90
   0   8 -10   95.50    6.41
  -8   0 -10   96.60    6.21
   0  -8 -10  120.23    5.09
  -8   0  10  115.98    6.32
   8   0 -10  116.37    7.28
   0  -8 -10   97.98    4.48
   8   0  10  102.98    5.82
   8   0  10  114.43    6.67
   0   8  12   22.40    3.35
   0  -8  12   24.83    3.86
  -8   0 -12   21.93    3.51
   0  -8 -12   25.43    2.27
   8   0 -12   19.46    3.58
  -8   0  12   26.11    3.52
   0  -8 -12   19.35    2.06
   8   0  12   23.80    3.15
   0   8  12   22.60    3.38
   8   0  12   28.52    3.99
   0   8 -12   26.06    3.68
  -8   0  14    8.61    2.64
   0   8  14    3.52    2.32
   8   0 -14    4.40    3.29
   0  -8  14    4.39    3.09
   0  -8 -14    4.00    1.29
   8   0  14    4.35    2.30
   0   8 -14    3.02    2.53
  -8   0 -14    1.48    2.49
   0  -8 -14    3.89    1.38
   8   0  14    7.33    3.11
   0   8  14    8.86    2.83
   0   8  16  294.55   10.14
   0  -8  16  309.88   12.64
  -8   0  16  297.81   10.38
   8   0  16  285.29    9.58
   0   8 -16  297.29   12.00
   8   0 -16  297.11   12.08
  -8   0 -16  290.55   11.43
   0   8  16  305.14   11.34
   8   0  16  309.65   11.90
   0   8  18  145.43    7.64
   0   8 -18  137.30    8.61
  -8   0  18  142.29    7.41
   8   0 -18  150.12    9.08
   0  -8  18  146.88    9.15
   8   0  18  146.84    7.26
  -8   0 -18  155.86    9.83
   0   8  18  132.53    8.09
   8   0  18  148.37    9.02
   0  -8  20   35.20    5.48
   0   8  20   37.24    4.57
   0   8 -20   32.94    5.15
   8   0  20   41.93    4.35
   8   0 -20   51.20    6.58
  -8   0 -20   35.66    6.03
   0   8  20   36.59    4.99
   8   0  20   32.78    5.13
  -8   0  20   48.21    4.77
   0   8  22   23.74    3.99
   8   0 -22   28.69    5.05
   0   8 -22   26.31    4.57
   0  -8  22   35.33    5.55
   8   0  22   24.17    3.45
   0   8  22   22.68    4.32
  -8   0  22   29.23    3.94
   8   0  22   23.66    4.41
  -8   0 -22   26.87    4.94
   0   8  24    2.06    2.95
   8   0  24    1.50    2.19
  -8   0  24   -3.12    2.62
  -8   0 -24    5.09    3.43
   0   8 -24   -2.15    3.05
   8   0 -24    0.17    3.31
   0  -8  24    1.99    3.11
   8   0  24    4.49    3.38
   0   8  24    2.10    3.03
   8   0  26   10.86    3.12
   0   8  26   20.68    4.29
  -8   0  26   12.92    3.72
   0  -8  26   14.93    4.56
  -8   0 -26   13.46    4.81
   8   0 -26   12.86    4.63
   0   8 -26   12.87    4.08
   0   8  26   17.23    4.48
   8   0  26   22.08    4.90
   0   8  28   67.65    6.71
  -8   0  28   72.99    6.58
   0  -8  28   72.46    7.89
  -8   0 -28   69.82    7.60
   0   8 -28   73.52    7.48
   0   8  28   74.51    7.95
   8   0  28   62.59    7.18
   8   0 -28   70.99    7.44
   0   8  30   12.80    4.22
   0  -8  30   20.61    5.27
  -8   0  30    8.49    3.36
   8   0 -30   11.22    4.61
   0   8 -30    9.42    4.31
   8   0  30   12.19    4.66
   0   8  30   13.87    5.10
  -8   0 -30   12.12    4.96
   0   8  32   15.05    4.43
  -8   0 -32   21.87    5.49
  -8   0  32   12.89    3.96
   0  -8  32    9.54    4.65
   0   8 -32    7.50    4.24
   8   0  32   12.19    5.09
   0   8  32    8.05    4.63
  -1   8   1  850.80   13.37
  -1   8  -1  848.34   12.60
   1   8  -1  140.22    4.77
  -1   8  -1  778.75   15.73
   1   8   1  133.47    5.11
   1  -8   1  811.99   15.87
  -1   8  -1  801.01   12.17
  -1   8   1  774.56   15.71
   8   1  -1  894.52   15.17
   1  -8  -1  801.28   15.15
  -1  -8  -1  153.78    6.82
   8   1   1  792.15   13.33
   8  -1   1  130.00    6.60
   8  -1  -1  130.93    6.85
  -1  -8   1  148.30    7.27
   8   1  -1  838.24   17.53
   8  -1  -1  147.51    6.05
   8   1   1  893.84   18.22
   1   8  -1  148.42    7.46
  -8   1   1  114.58    6.07
  -8   1  -1  129.94    6.44
  -8  -1   1  782.08   15.03
   8  -1   1  133.11    5.98
   8  -1  -1  146.77    5.83
   1   8   1  145.49    5.37
  -8  -1  -1  817.61   15.81
   8   1  -1  856.12   13.32
   1   8  -1  129.77    4.42
  -1   8   1  808.41   13.64
   1   8   1  113.91    6.38
   1   8  -3  114.29    3.83
  -1   8   3  156.26    6.11
   1   8  -3  130.38    4.25
   8  -1   3  118.13    6.41
   1  -8  -3  191.76    8.09
   1   8   3  119.87    6.95
  -1  -8  -3  123.41    5.92
  -1   8  -3  150.11    5.19
  -1   8   3  176.52    8.17
  -1   8  -3  170.75    8.38
   1  -8   3  155.65    7.45
  -1  -8   3  127.07    6.93
   8  -1  -3  102.39    6.19
   8   1   3  147.72    7.26
   8   1  -3  140.09    7.26
  -8  -1   3  153.79    6.77
   1   8  -3  120.70    6.60
   8   1  -3  163.30    6.04
   8  -1  -3  125.34    5.28
  -1   8  -3  174.16    5.86
   8  -1   3  127.16    6.05
  -8   1  -3  120.57    6.50
   8  -1  -3  109.46    4.61
   1   8   3  109.04    4.87
   8   1   3  147.26    6.19
   8   1  -3  160.27    5.69
  -8   1   3  117.92    6.49
  -8  -1  -3  167.02    7.74
  -1   8  -5   75.50    3.47
   1  -8   5   83.34    5.60
  -8  -1  -5   72.36    5.09
   1   8  -5  325.05    5.33
   1   8   5  308.78    9.83
   8  -1   5  323.74   10.27
  -8  -1   5   71.59    4.77
  -1   8  -5   90.70    6.26
   1   8  -5  297.14   10.13
   8  -1  -5  319.86    7.15
  -1  -8  -5  352.34    9.50
   8   1   5   77.23    5.14
   8  -1  -5  333.72   11.19
   8   1  -5   80.59    5.90
  -8   1   5  338.52   10.45
  -1  -8   5  392.01   12.68
   8   1  -5   73.77    3.77
   1   8  -5  372.93    6.15
   8  -1   5  346.15   10.32
   1   8   5  347.02    9.52
   8  -1  -5  326.92    6.85
   1  -8  -5   62.28    4.23
   8   1   5   73.99    4.76
  -1   8   5   70.82    5.03
  -8   1  -5  381.09   12.26
  -1   8   5   71.37    4.47
   8   1  -5   73.78    3.64
   1   8  -7  291.82   10.95
  -8   1  -7  287.33   10.43
   8   1  -7  160.76    4.59
  -1   8  -7  173.73    8.47
   1   8   7  271.80    9.77
  -8  -1  -7  166.10    7.91
  -1   8   7  195.42    8.20
  -1  -8  -7  256.51    7.59
  -1  -8   7  295.97   11.45
   8   1  -7  176.18    5.01
   1  -8  -7  231.86    8.32
   8  -1  -7  240.50    5.47
  -1  -8  -7  221.48    7.21
   8   1   7  180.87    7.65
  -8   1   7  265.83    9.41
   8  -1  -7  272.18   10.54
   8   1  -7  182.63    8.88
  -1   8  -7  157.64    4.54
  -8  -1   7  188.15    7.64
   8  -1   7  258.74    9.22
   1  -8   7  181.39    8.34
   1  -8   7  170.76    4.48
   8  -1   7  294.52    9.91
   1   8   7  293.93    9.30
   8   1   7  158.58    7.03
   8  -1  -7  244.69    5.11
  -1   8   7  170.47    6.86
   8   1  -9  157.66    3.70
  -8   1  -9  688.39   15.93
   1   8   9  700.67   15.57
  -1   8   9  178.09    7.99
  -1  -8   9  811.87   19.13
  -1   8  -9  159.53    8.10
  -1  -8  -9  636.65   10.78
  -1  -8  -9  622.35   11.30
  -8  -1  -9  155.66    7.82
   1  -8  -9  161.38    5.95
   1   8  -9  750.07   17.72
   8  -1   9  674.43   14.75
   8   1   9  148.31    6.87
   8  -1  -9  648.50   15.57
   1  -8   9  170.93    8.40
  -8  -1   9  172.79    7.21
   8   1  -9  188.98    9.09
   8   1  -9  160.74    4.00
   1  -8  -9  165.13    6.46
   8  -1   9  696.75   15.75
   1   8   9  694.32   14.72
   1  -8   9  163.05    3.95
  -1   8  -9  150.35    3.95
   8   1   9  156.19    7.28
  -1   8   9  144.87    6.61
   8  -1  -9  588.80    6.46
   8  -1  -9  680.25    6.70
  -8   1   9  753.48   16.32
   8   1 -11  804.96   19.49
   1   8  11   54.89    4.74
  -1   8  11  736.56   14.85
  -1  -8 -11   55.52    3.43
  -8   1 -11   61.91    5.29
  -1  -8  11   62.70    6.04
  -1   8 -11  706.90    7.16
  -8   1  11   50.72    4.53
   1  -8 -11  678.64   10.58
  -8  -1 -11  622.57   15.64
  -1   8 -11  776.89   17.88
   8   1  11  678.08   14.05
   8  -1 -11   66.19    5.61
   1  -8  11  717.16   17.43
   1  -8 -11  737.28   12.51
   8  -1  11   62.50    5.00
   1   8  11   61.27    5.12
   8  -1  11   66.79    5.55
   1  -8  11  646.46    6.57
   8   1  11  700.66   15.80
  -1   8  11  713.77   14.98
  -1  -8 -11   60.27    3.32
  -8  -1  11  769.85   15.30
   1   8 -11   53.80    5.25
   8   1  13  157.68    6.95
   1   8  13    9.60    2.59
  -1   8  13  160.41    7.51
   1  -8  13  168.41    8.81
  -8   1  13   12.90    3.00
   1  -8 -13  182.39    5.62
   1   8 -13   13.51    3.21
  -8  -1  13  197.89    8.28
  -1  -8 -13   12.14    1.67
  -8  -1 -13  167.13    8.55
  -8   1 -13   10.68    2.73
   8  -1 -13   13.94    3.25
   8   1 -13  176.92    8.98
   8  -1  13   16.76    3.12
   1  -8 -13  143.61    5.18
  -1  -8 -13   11.83    1.51
  -1   8 -13  159.74    3.18
  -1   8 -13  172.36    8.74
   1   8  13   13.06    3.12
   8  -1  13   14.80    3.39
   1  -8  13  135.33    2.77
   8   1  13  156.42    8.01
  -1   8  13  168.64    8.05
  -1  -8  13   10.57    3.48
   1   8  15   79.03    5.83
  -1   8  15   10.89    2.80
  -8   1 -15   72.46    6.30
   1  -8  15   12.04    3.26
  -1  -8  15   74.95    6.61
   8  -1  15   68.80    5.17
  -1   8 -15    8.98    0.94
   1  -8 -15    9.97    1.56
   1   8 -15   60.56    5.43
   8   1  15    8.68    2.43
  -1   8 -15   11.35    3.24
  -1  -8 -15   37.63    1.76
   8  -1 -15   62.00    6.09
  -1  -8 -15   54.17    1.84
   8   1 -15   15.82    3.74
   1  -8 -15    9.43    1.58
  -8  -1 -15    9.70    3.24
   1   8  15   80.87    6.38
   8  -1  15   76.28    6.39
  -8   1  15   72.85    5.63
   8   1  15   14.91    3.33
  -8  -1  15   10.70    2.70
   1  -8  15    7.25    0.85
  -1   8  15    4.83    2.68
   1   8  17  732.18   17.32
  -1   8  17  126.59    7.03
  -1   8 -17   91.00    2.47
  -1  -8  17  649.73   18.56
  -8   1  17  677.18   15.74
   8  -1  17  613.36   14.20
   1  -8 -17   98.81    2.89
   1   8 -17  646.02   17.28
  -8   1 -17  611.66   16.62
  -1   8 -17   96.92    7.33
   1  -8  17  108.91    7.59
   8  -1 -17  614.89   16.83
   8   1 -17  122.92    8.41
  -8  -1 -17  140.68    9.71
   1   8  17  664.99   17.70
   8  -1  17  670.64   18.13
   8   1  17  118.66    7.49
  -1   8  17  117.29    7.51
  -8  -1  17  107.17    6.26
   8   1  17  107.56    5.92
  -1  -8  19  654.48   18.86
   1   8 -19  602.70   17.04
   1   8  19  635.43   16.07
  -1   8  19   88.25    5.88
  -8   1  19  636.07   15.51
  -8  -1  19   88.92    5.99
   8   1  19   88.24    5.52
   8  -1  19  633.17   15.00
   1  -8  19   87.32    7.08
  -1   8 -19   93.83    7.75
   8  -1 -19  617.45   17.38
  -8   1 -19  656.16   18.67
   8   1 -19  110.37    9.00
  -8  -1 -19  108.23    8.81
   1   8  19  669.50   18.54
   8  -1  19  652.95   18.55
   8   1  19   86.16    6.76
  -1   8  19   87.50    6.92
   1   8  21  374.83   12.40
  -1   8  21   38.75    4.39
  -8   1 -21  448.49   17.25
  -1  -8  21  386.66   14.98
  -8   1  21  402.76   13.27
  -8  -1  21   40.57    4.31
   8  -1  21  380.47   11.85
   8   1  21   30.80    3.66
   1   8 -21  400.81   14.61
  -1   8 -21   26.38    4.84
   8  -1 -21  404.35   14.75
   8   1 -21   41.68    5.95
   1   8  21  386.43   14.40
   8  -1  21  391.53   14.60
   8   1  21   30.87    4.73
  -1   8  21   32.30    4.99
  -8  -1 -21   29.80    5.07
   1  -8  21   28.48    4.94
  -8  -1 -23   42.44    5.63
   1   8  23   23.74    4.00
  -1   8  23   49.34    4.81
   1   8 -23   23.34    4.44
   8  -1  23   17.78    3.47
  -1  -8  23   20.74    4.53
  -8   1  23   20.16    3.76
  -8  -1  23   47.42    4.64
  -1   8 -23   46.64    5.67
   1  -8  23   44.61    5.86
   8   1 -23   45.01    5.93
   8  -1 -23   16.82    4.75
   8   1  23   47.21    4.32
  -8   1 -23   19.91    4.51
   8   1  23   43.74    5.53
  -1   8  23   47.98    5.86
   8  -1  23   18.96    4.20
   1   8  23   17.98    4.35
  -8   1  25  143.14    8.45
   1   8  25  132.18    8.25
  -1   8  25   33.15    4.30
  -8  -1 -25   27.39    5.34
  -1  -8  25  155.83   10.50
  -8  -1  25   31.41    4.19
   8  -1  25  139.25    7.67
   8   1  25   29.29    3.59
   1   8 -25  136.24    9.05
  -1   8 -25   34.20    5.11
   8   1 -25   35.15    5.65
   1   8  25  145.04   10.06
   8  -1  25  142.44    9.91
   1  -8  25   33.39    5.43
   8   1  25   24.50    4.78
  -1   8  25   34.32    5.62
   8  -1 -25  144.38    9.39
  -8   1 -25  134.15    9.25
   1  -8  27   22.48    5.28
   1   8  27  233.21   11.03
  -8   1 -27  224.63   12.73
  -1   8  27   28.45    4.35
  -8   1  27  202.12   10.22
   1   8 -27  198.89   10.72
   8  -1  27  225.27    9.66
  -8  -1  27   33.26    4.41
  -1   8 -27   28.10    5.01
   8  -1 -27  215.37   11.66
   8   1 -27   33.24    5.52
   1   8  27  237.62   13.09
  -8  -1 -27   24.30    5.31
   8  -1  27  224.21   12.57
  -1  -8  27  218.05   13.02
   8   1  27   32.36    5.43
  -1   8  27   32.44    5.69
  -8   1  29  104.54    7.85
   1   8  29   92.01    7.82
  -1   8  29   42.84    5.29
  -8  -1  29   50.88    5.39
  -8   1 -29   89.88    8.53
   8  -1 -29   85.66    7.64
  -8  -1 -29   55.19    7.50
   1  -8  29   47.25    6.62
  -1  -8  29  107.61    9.67
   1   8 -29   99.41    8.44
  -1   8 -29   58.49    7.17
   8   1 -29   56.29    6.99
   1   8  29   96.89    8.94
   8  -1  29  104.68    9.10
   8   1  29   43.05    6.12
  -1   8  29   39.76    6.19
   1  -8  31    8.85    4.29
   1   8  31  153.82    9.59
   1   8 -31  170.23   10.96
  -8  -1 -31    8.59    4.89
  -8   1  31  152.74    9.48
  -8  -1  31    6.67    3.37
  -8   1 -31  157.37   11.42
   8   1 -31    6.67    4.70
  -1  -8  31  174.13   11.78
  -1   8 -31   13.08    5.03
   1   8  31  153.49   10.96
   8  -1  31  157.60   11.29
   8   1  31   15.41    4.89
  -1   8  31    6.69    4.02
  -2   8   0 1854.02   25.27
  -2   8   0 1979.10   21.00
   2   8   0  586.10   14.97
   2  -8   0 1959.31   25.06
   8  -2   0  468.27   12.82
   8   2   0 1742.95   24.31
  -8   2   0  493.21   12.91
   2   8   0  547.73   13.75
   2   8   0  612.23   11.55
   8  -2   0  524.96   11.15
   2   8   0  550.72    9.92
  -8  -2   0 2084.96   26.04
   8   2   0 1860.95   20.26
  -8  -2  -2   84.43    5.44
  -2   8   2   99.88    5.33
  -8   2   2   17.99    2.95
   2   8   2   20.30    3.24
  -2   8   2   72.71    5.06
   2  -8  -2   88.18    5.47
  -2   8  -2   87.66    4.33
  -2   8  -2   95.05    6.56
   8  -2   2   12.44    2.62
   8  -2  -2   15.70    2.75
   8  -2  -2   16.08    2.50
   2  -8   2  104.25    6.85
   8   2   2   79.33    5.42
   8   2  -2   93.42    6.34
   2   8  -2   16.93    1.85
  -8   2  -2   18.85    2.95
   2   8  -2   20.81    3.43
   2   8   2   20.57    2.96
   8  -2  -2   16.68    2.20
  -8  -2   2   85.25    4.68
   2   8   2   19.97    2.46
   2   8   2   17.89    2.61
   2  -8   2   82.61    4.27
   2   8  -2   16.08    2.89
   2   8  -2   21.95    2.03
  -8  -2   2   94.18    5.54
   8   2   2   84.51    5.02
   8   2  -2   90.11    4.63
   8   2  -4  131.10    5.26
  -2   8   4  130.86    6.11
  -8  -2  -4  139.25    7.14
   8  -2  -4   10.42    1.90
   8  -2   4    9.75    2.53
   2   8   4    6.48    2.26
  -8  -2   4  122.77    5.11
   2  -8   4  128.90    7.11
  -2   8  -4  143.34    7.84
   2  -8  -4  158.79    7.51
  -2   8  -4  129.97    5.16
  -2  -8  -4    9.98    2.29
   8  -2  -4    9.28    2.47
   8   2   4  122.96    6.77
  -8   2   4    8.36    2.49
   8   2  -4  113.64    7.06
   2   8  -4   10.99    2.86
  -2   8   4  115.03    6.20
  -8  -2   4  118.56    5.81
   2   8  -4   11.93    2.96
   8  -2  -4   10.28    1.91
   2   8   4   10.47    2.28
   8  -2   4    8.00    2.09
   2  -8   4  127.87    4.96
   2   8  -4    8.36    1.20
   8   2   4  135.60    6.37
   2   8  -4    8.46    1.16
  -8   2  -4    7.08    2.20
   2   8  -6    0.51    0.48
  -2   8   6  122.52    6.09
  -2  -8  -6   19.98    2.77
   8   2  -6  113.31    4.41
   8  -2  -6   15.71    2.04
   2   8  -6   17.28    1.06
   2   8   6   18.62    3.37
  -8  -2  -6  105.26    6.34
   2  -8   6  119.59    6.79
   2   8  -6   15.00    2.64
   2  -8  -6  131.63    6.10
  -2   8  -6  124.13    7.30
   8  -2   6   22.03    3.38
   8  -2  -6   17.48    3.30
   8   2  -6   99.12    6.55
  -2   8  -6  106.60    4.46
  -2  -8  -6   15.73    2.79
  -8  -2   6   98.04    5.09
   2   8  -6   18.53    3.64
   8  -2   6   21.00    3.11
  -8  -2   6  111.00    4.52
   8  -2  -6   15.10    1.86
  -2   8   6  129.98    6.92
  -8   2   6   16.54    3.05
   2  -8   6  108.39    4.11
  -8   2  -6   26.29    3.75
   8   2   6  134.08    7.08
   8   2   6  120.20    6.21
  -2   8   8 1963.00   23.86
  -8   2  -8 1092.78   20.48
   8   2  -8 1927.01   15.75
   2   8   8 1072.82   18.86
  -2  -8  -8 1080.88   15.43
  -2   8   8 1971.17   24.70
   2  -8   8 1936.08   27.19
   8  -2  -8  922.30   10.16
   2   8  -8 1056.15   19.76
   2  -8  -8 2055.46   22.27
   8  -2   8 1067.99   18.82
  -8   2   8 1350.48   23.56
   8   2   8 2021.16   25.32
   8  -2  -8 1075.23   20.73
  -8  -2   8 2051.23   23.51
  -2   8  -8 2012.88   27.91
  -8  -2  -8 1828.20   24.61
   8   2  -8 2330.64   32.61
  -2   8  -8 1554.87   14.76
   2   8  -8 1209.51   24.00
   8  -2   8 1020.84   18.29
   8  -2  -8 1081.48   11.29
  -2  -8  -8 1150.25   17.56
   8   2   8 1930.78   24.65
   2  -8   8 1805.98   15.18
  -2  -8  -8 1191.81   20.05
  -8   2 -10   15.99    3.23
   2   8  10   21.35    3.54
   8  -2 -10   13.48    1.10
   8   2 -10   40.65    2.42
   2  -8  10   41.58    4.81
   2   8 -10   22.81    4.02
   2  -8 -10   40.30    3.31
  -8   2  10   19.80    3.43
   8  -2  10   21.36    3.43
  -2   8 -10   37.03    4.65
  -2   8  10   44.59    4.36
   8   2  10   45.31    4.28
   8  -2 -10   19.38    3.75
   8   2 -10   45.61    4.99
  -8  -2  10   43.57    4.09
  -2  -8 -10   15.97    2.27
  -2   8  10   42.48    4.23
   8   2 -10   27.71    1.85
   2   8 -10   16.70    3.77
   8  -2  10   20.57    3.41
   8  -2 -10   16.29    1.18
  -8  -2 -10   54.69    5.43
   8   2  10   44.83    4.42
  -2  -8 -10   19.94    3.51
  -2  -8 -10   17.48    2.22
  -2   8 -10   40.99    2.83
   2  -8  10   34.13    2.28
   2  -8  12  555.77    8.28
   8   2 -12  585.89    6.45
   2   8  12   99.78    6.63
  -8   2 -12  104.33    6.68
  -2   8 -12  581.89    8.58
  -2   8  12  678.53   15.48
   2  -8  12  610.81   16.17
   2   8 -12  100.92    6.81
  -8   2  12  101.37    6.47
   2  -8 -12  622.36   11.28
  -2  -8 -12   88.31    4.13
   8  -2  12   96.75    5.97
  -2  -8 -12   99.15    3.92
   8   2  12  566.51   12.86
  -8  -2 -12  559.70   14.70
   8  -2 -12   94.44    6.50
  -8  -2  12  631.78   13.50
   8   2 -12  614.13   16.70
   2   8 -12   99.58    7.50
   8  -2  12   90.95    6.44
   8   2 -12  532.37    5.89
   8   2  12  569.66   14.52
  -2  -8 -12  114.22    7.08
  -2   8 -12  682.15   18.02
  -2   8  12  628.19   15.18
  -2   8  14    3.14    2.38
   8   2  14    0.34    1.83
   2   8  14    5.58    2.83
   2  -8  14    0.17    1.10
  -2   8  14    3.29    2.26
  -8   2  14    3.47    2.39
   2  -8  14    3.41    2.86
  -2  -8 -14    2.75    1.11
   8  -2 -14    3.84    3.03
   2  -8 -14    1.28    1.37
   2   8 -14    3.86    2.39
  -8   2 -14    2.98    2.55
  -2  -8 -14    2.95    1.07
   8  -2  14    5.68    2.60
  -2   8 -14    1.47    2.71
  -8  -2  14   -0.28    1.85
   8   2 -14    3.17    2.98
  -2   8 -14    1.76    1.19
   2  -8 -14    2.10    1.81
   2   8 -14    2.35    3.19
   8  -2  14    6.16    2.90
  -8  -2 -14    2.27    2.48
  -2  -8 -14    2.15    2.74
   8   2  14    1.50    2.31
   2   8  16  675.69   16.10
  -2   8  16  402.96   11.21
  -8   2  16  677.66   15.87
  -2  -8 -16  764.61   19.21
   8  -2  16  688.89   15.85
  -8   2 -16  717.75   18.64
  -8  -2  16  472.79   12.50
   2   8 -16  657.53   16.42
[truncated: 427,827 more chars]
